# Supplementary material for: Barley TAPETAL DEVELOPMENT and FUNCTION1 (HvTDF1) gene reveals conserved and unique roles in controlling anther tapetum development in dicot and monocot plants
Source: New Phytol. 2023 Aug 10;240(1):173–90. doi: 10.1111/nph.19161 (PMC10952600; doi:10.1111/nph.19161)
Supplement: Supplementary file 2 — Table S1 List of primers used. [file NPH-240-173-s008.xlsx]

## Sheet: Sheet1
New Phytologist Supporting Information
Article title: Barley TAPETAL DEVELOPMENT and FUNCTION1 (HvTDF1) gene reveals a conserved and unique role in controlling anther tapetum development in dicot and monocot plants
Authors: Miaoyuan Hua, Wenzhe Yin, José Fernández Gómez, Alison Tidy, Guangwei Xing, Jie Zong, Shuya Shi, Zoe A. Wilson
Article acceptance date: 20 June 2023
Table S1. List of primers used.
Primer name	Sequence	Role
6880	CCCTGCAGTGTGATCTCGTC	HvTDF1 CRISPR line genotyping
6882	CCACAGCAAAGTTTCGCATT	HvTDF1 CRISPR line genotyping
4377	TTCAGGTGGTCTTCCATTGC	Arabidopsis TDF1 mutant genotying
4378	TGGTTCCATTGAGCAGATGA	Arabidopsis TDF1 mutant genotying
1857	CTCGGGCCCCAAATAATG	Amplify of attL1：HvTDF1cds with stop codon /withnot stop codon：attL2
1858	ACAAGAAAGCTGGGTCGAAT	Amplify of attL1：HvTDF1cds with stop codon /withnot stop codon：attL2
5149	gcgagagcctgacctattgc	Transgenic Barley HvTDF1 genotype
5150	cggtgtcgtccatcacagtt	Transgenic Barley HvTDF1 genotype
6599	tgtggtctcaCTTGCCTCTGTTCCCCAGAGGGCA gttttagagctagaaatagcaag	Barley HvTDF1 CRISPR target 1
6600	tgtggtctcaCTTGCCCTGCCCTCTGGGGAACAG gttttagagctagaaatagcaag	Barley HvTDF1 CRISPR target 2
6601	tgtggtctcaCTTG AAGTTCTCGTGCTTGAGGTT gttttagagctagaaatagcaag	Barley HvTDF1 CRISPR target 3
6464	tgtggtctcaAGCG TAATGCCAACTTTGTAC	Barley CRISPR sgRNA amplification
2529	ATGGGGCGGCCGCCGTGCTG	HvTDF1cds amplification
2530	ACAGCCCCACCCCAGCTCCG	HvTDF1cds without stop codon amplification
3129	TCAACAGCCCCACCCCAGCT	HvTDF1cds with stop codon amplification
6278	GTGCCTCCTCCTCCTCCTAC	HvTDF1 RNA in situ hybridization probe
6280	TCGTGGTACTGACCGAGGAC	HvTDF1 RNA in situ hybridization probe
7618	GCCCGTGGTCACTACACAATC	qRT-PCR HvTub-α
7619	CGACGGCGTTGAAGACAAGG	qRT-PCR HvTub-α
8462	GCTCAACATGGACCTCTTCAGG	qRT-PCR HvHSP70
8463	CCGACAAGGACAACATCATGG	qRT-PCR HvHSP70
3681	GGGAAGCAGGTGGTCTCTGA	qRT-PCR HvTDF1
3682	GGTTCACGGGGAGGTAGGAG	qRT-PCR HvTDF1
7097	tgataattcgagctcggtacTACTTTCACGACCAGGCTAATCTAG	Insert AtTDF1 promoter into pBGWSF7
7098	caaacttgtgatatcactagTTTTTGGTATTCAAACACAAGAGAG	Insert AtTDF1 promoter into pBGWSF7
Ubi_F	tatagggcgaattgggtaccgattacgaattcgagctcgg	Insert Ubi10 promoter into pGREEN802 mini 35S
Ubi_R	gcggccgctctagaactagttagaggatcccgcactcgag	Insert Ubi10 promoter into pGREEN802 mini 35S
HvAMS_F1	tatagggcgaattgggtaccAGCAAGCAGGAAAACAAAATTC	Insert HvAMS promoter 1 into pGREEN802 mini 35S
HvAMS_R1	GATTGTGgtcgacctcgaggCTGCGCTCTCTCTTTTATCCAT	Insert HvAMS promoter 1 into pGREEN802 mini 35S
HvAMS_F2	tatagggcgaattgggtaccAAATTAAGTAAACCGGGGGTGT	Insert HvAMS promoter 2 into pGREEN802 mini 35S
HvAMS_R2	GATTGTGgtcgacctcgaggGTCCTAGGATTTGAGCAAGCAC	Insert HvAMS promoter 2 into pGREEN802 mini 35S
Osmotin_1_F1	tatagggcgaattgggtaccTCACGTGTTAGCTTATGCCATT	Insert Osmotin 1 promoter 1 into pGREEN802 mini 35S
Osmotin_1_R1	GATTGTGgtcgacctcgaggTACTCCCTTTGTTGACGGAAAT	Insert Osmotin 1 promoter 1 into pGREEN802 mini 35S
Osmotin_1_F2	tatagggcgaattgggtaccATTTCCGTCAACAAAGGGAGTA	Insert Osmotin 1 promoter 2 into pGREEN802 mini 35S
Osmotin_1_R2	GATTGTGgtcgacctcgaggACTGGTGAAGGGATCAGAACTC	Insert Osmotin 1 promoter 2 into pGREEN802 mini 35S
Osmotin_2_F1	tatagggcgaattgggtaccGTGAGGTGTCAGCAGTTCCATA	Insert Osmotin 2 promoter 1 into pGREEN802 mini 35S
Osmotin_2_R1	GATTGTGgtcgacctcgaggTTGCTCTGACTCTGATGGTACG	Insert Osmotin 2 promoter 1 into pGREEN802 mini 35S
Osmotin_3_F1	tatagggcgaattgggtaccTATTTAGGGCATGTTTGGTTCC	Insert Osmotin 3 promoter 1 into pGREEN802 mini 35S
Osmotin_3_R1	GATTGTGgtcgacctcgaggGTGAAGGCATCATCGAGTTGTA	Insert Osmotin 3 promoter 1 into pGREEN802 mini 35S
Osmotin_3_F2	tatagggcgaattgggtaccATGGAGATGAACAACTCCGAGA	Insert Osmotin 3 promoter 2 into pGREEN802 mini 35S
Osmotin_3_R2	GATTGTGgtcgacctcgaggAGCAGTTGGAGACGAGAAGAAG	Insert Osmotin 3 promoter 2 into pGREEN802 mini 35S
HvTDF1_F	gagtttttctgattaacactcgagtATGGGGCGGCCGCCGTGCTG	Insert HvTDF1 cds into pUB-DEST-GFP
HvTDF1_R	gcccttgctcaccatactagtACAGCCCCACCCCAGCTC	Insert HvTDF1 cds into pUB-DEST-GFP
