# Supplementary material for: Barley TAPETAL DEVELOPMENT and FUNCTION1 (HvTDF1) gene reveals conserved and unique roles in controlling anther tapetum development in dicot and monocot plants
Source: New Phytol. 2023 Aug 10;240(1):173–90. doi: 10.1111/nph.19161 (PMC10952600; doi:10.1111/nph.19161)
Supplement: Supplementary file 3 — Table S2 Barley DEGS with P = 0.05 and log2FC −4. [file NPH-240-173-s007.xlsx]

## Sheet: Gene list
New Phytologist Supporting Information
Article title: Barley TAPETAL DEVELOPMENT and FUNCTION1 (HvTDF1) gene reveals a conserved and unique role in controlling anther tapetum development in dicot and monocot plants
Authors: Miaoyuan Hua, Wenzhe Yin, José Fernández Gómez, Alison Tidy, Guangwei Xing, Jie Zong, Shuya Shi, Zoe A. Wilson
Article acceptance date: 20 June 2023
Table S2. Barley DEGS with P 0.05 and log2FC -4
hvtdf1_S8a2-WT_S7		hvtdf1_S8b-WT_S8a1
UP, 111 genes	Down, 92 genes	UP, 286 genes	Down, 128 genes	Overlaped Down regulated genes between two comparison
HORVU.MOREX.R2.3HG0261090	HORVU.MOREX.R2.2HG0174580	HORVU.MOREX.R2.3HG0261090	HORVU.MOREX.R2.2HG0174580	HORVU.MOREX.R2.2HG0174580
HORVU.MOREX.R2.4HG0284690	HORVU.MOREX.R2.4HG0299130	HORVU.MOREX.R2.7HG0546820	HORVU.MOREX.R2.4HG0299130	HORVU.MOREX.R2.4HG0299130
HORVU.MOREX.R2.3HG0223150	HORVU.MOREX.R2.3HG0255920	HORVU.MOREX.R2.3HG0223150	HORVU.MOREX.R2.7HG0570280	HORVU.MOREX.R2.3HG0255920
HORVU.MOREX.R2.1HG0010040	HORVU.MOREX.R2.3HG0185020	HORVU.MOREX.R2.3HG0252690	HORVU.MOREX.R2.4HG0309620	HORVU.MOREX.R2.3HG0185020
HORVU.MOREX.R2.1HG0054200	HORVU.MOREX.R2.2HG0131390	HORVU.MOREX.R2.1HG0010040	HORVU.MOREX.R2.4HG0326430	HORVU.MOREX.R2.2HG0131390
HORVU.MOREX.R2.6HG0520480	HORVU.MOREX.R2.7HG0565330	HORVU.MOREX.R2.2HG0127000	HORVU.MOREX.R2.3HG0255920	HORVU.MOREX.R2.7HG0565330
HORVU.MOREX.R2.4HG0276130	HORVU.MOREX.R2.5HG0416120	HORVU.MOREX.R2.1HG0035780	HORVU.MOREX.R2.3HG0185020	HORVU.MOREX.R2.5HG0416120
HORVU.MOREX.R2.7HG0536650	HORVU.MOREX.R2.1HG0018030	HORVU.MOREX.R2.7HG0537700	HORVU.MOREX.R2.2HG0131390	HORVU.MOREX.R2.1HG0018030
HORVU.MOREX.R2.4HG0282380	HORVU.MOREX.R2.1HG0012150	HORVU.MOREX.R2.1HG0054200	HORVU.MOREX.R2.7HG0565330	HORVU.MOREX.R2.1HG0012150
HORVU.MOREX.R2.6HG0453490	HORVU.MOREX.R2.5HG0384520	HORVU.MOREX.R2.1HG0074860	HORVU.MOREX.R2.5HG0349730	HORVU.MOREX.R2.5HG0384520
HORVU.MOREX.R2.4HG0339950	HORVU.MOREX.R2.5HG0422470	HORVU.MOREX.R2.6HG0520480	HORVU.MOREX.R2.5HG0416120	HORVU.MOREX.R2.5HG0422470
HORVU.MOREX.R2.7HG0619880	HORVU.MOREX.R2.2HG0142140	HORVU.MOREX.R2.7HG0582620	HORVU.MOREX.R2.1HG0018030	HORVU.MOREX.R2.2HG0142140
HORVU.MOREX.R2.7HG0598970	HORVU.MOREX.R2.1HG0060860	HORVU.MOREX.R2.4HG0276130	HORVU.MOREX.R2.3HG0199120	HORVU.MOREX.R2.1HG0060860
HORVU.MOREX.R2.2HG0138520	HORVU.MOREX.R2.1HG0033820	HORVU.MOREX.R2.2HG0143390	HORVU.MOREX.R2.7HG0580960	HORVU.MOREX.R2.4HG0328540
HORVU.MOREX.R2.2HG0149240	HORVU.MOREX.R2.4HG0328540	HORVU.MOREX.R2.4HG0320060	HORVU.MOREX.R2.1HG0038070	HORVU.MOREX.R2.6HG0448890
HORVU.MOREX.R2.2HG0107740	HORVU.MOREX.R2.6HG0448890	HORVU.MOREX.R2.7HG0536650	HORVU.MOREX.R2.1HG0012150	HORVU.MOREX.R2.2HG0163200
HORVU.MOREX.R2.6HG0452970	HORVU.MOREX.R2.2HG0163200	HORVU.MOREX.R2.4HG0282380	HORVU.MOREX.R2.5HG0384520	HORVU.MOREX.R2.4HG0335630
HORVU.MOREX.R2.7HG0560340	HORVU.MOREX.R2.4HG0335630	HORVU.MOREX.R2.5HG0399220	HORVU.MOREX.R2.5HG0422470	HORVU.MOREX.R2.6HG0461250
HORVU.MOREX.R2.2HG0139750	HORVU.MOREX.R2.6HG0461250	HORVU.MOREX.R2.5HG0404370	HORVU.MOREX.R2.1HG0001990	HORVU.MOREX.R2.4HG0338640
HORVU.MOREX.R2.7HG0607610	HORVU.MOREX.R2.4HG0338640	HORVU.MOREX.R2.3HG0258800	HORVU.MOREX.R2.1HG0046500	HORVU.MOREX.R2.1HG0076390
HORVU.MOREX.R2.3HG0271760	HORVU.MOREX.R2.1HG0076390	HORVU.MOREX.R2.3HG0266360	HORVU.MOREX.R2.7HG0598390	HORVU.MOREX.R2.6HG0477800
HORVU.MOREX.R2.3HG0183540	HORVU.MOREX.R2.6HG0477800	HORVU.MOREX.R2.2HG0102950	HORVU.MOREX.R2.2HG0142140	HORVU.MOREX.R2.7HG0570060
HORVU.MOREX.R2.5HG0402410	HORVU.MOREX.R2.6HG0464740	HORVU.MOREX.R2.4HG0339950	HORVU.MOREX.R2.5HG0440060	HORVU.MOREX.R2.1HG0057890
HORVU.MOREX.R2.7HG0564110	HORVU.MOREX.R2.7HG0570060	HORVU.MOREX.R2.3HG0211760	HORVU.MOREX.R2.1HG0060860	HORVU.MOREX.R2.1HG0070460
HORVU.MOREX.R2.1HG0060180	HORVU.MOREX.R2.1HG0057890	HORVU.MOREX.R2.7HG0619880	HORVU.MOREX.R2.4HG0328540	HORVU.MOREX.R2.1HG0012620
HORVU.MOREX.R2.3HG0273500	HORVU.MOREX.R2.1HG0070460	HORVU.MOREX.R2.6HG0469220	HORVU.MOREX.R2.6HG0448890	HORVU.MOREX.R2.4HG0345870
HORVU.MOREX.R2.6HG0477440	HORVU.MOREX.R2.1HG0012620	HORVU.MOREX.R2.5HG0402960	HORVU.MOREX.R2.7HG0581010	HORVU.MOREX.R2.6HG0496680
HORVU.MOREX.R2.4HG0275880	HORVU.MOREX.R2.4HG0345870	HORVU.MOREX.R2.7HG0598970	HORVU.MOREX.R2.2HG0163200	HORVU.MOREX.R2.3HG0226290
HORVU.MOREX.R2.1HG0055820	HORVU.MOREX.R2.6HG0496680	HORVU.MOREX.R2.2HG0138520	HORVU.MOREX.R2.2HG0163230	HORVU.MOREX.R2.4HG0329610
HORVU.MOREX.R2.7HG0591800	HORVU.MOREX.R2.3HG0226290	HORVU.MOREX.R2.5HG0383660	HORVU.MOREX.R2.5HG0413730	HORVU.MOREX.R2.7HG0545340
HORVU.MOREX.R2.7HG0567890	HORVU.MOREX.R2.4HG0329610	HORVU.MOREX.R2.2HG0149240	HORVU.MOREX.R2.5HG0350250	HORVU.MOREX.R2.3HG0205180
HORVU.MOREX.R2.6HG0474180	HORVU.MOREX.R2.7HG0545340	HORVU.MOREX.R2.5HG0435140	HORVU.MOREX.R2.4HG0335630	HORVU.MOREX.R2.5HG0436790
HORVU.MOREX.R2.2HG0114990	HORVU.MOREX.R2.6HG0460210	HORVU.MOREX.R2.6HG0461890	HORVU.MOREX.R2.1HG0011190	HORVU.MOREX.R2.6HG0478610
HORVU.MOREX.R2.2HG0139030	HORVU.MOREX.R2.5HG0399470	HORVU.MOREX.R2.2HG0112900	HORVU.MOREX.R2.5HG0359870	HORVU.MOREX.R2.5HG0437240
HORVU.MOREX.R2.5HG0435080	HORVU.MOREX.R2.3HG0205180	HORVU.MOREX.R2.2HG0107740	HORVU.MOREX.R2.6HG0461250	HORVU.MOREX.R2.2HG0145610
HORVU.MOREX.R2.2HG0139020	HORVU.MOREX.R2.5HG0436790	HORVU.MOREX.R2.5HG0433020	HORVU.MOREX.R2.4HG0338640	HORVU.MOREX.R2.1HG0074140
HORVU.MOREX.R2.7HG0575870	HORVU.MOREX.R2.6HG0478610	HORVU.MOREX.R2.6HG0452970	HORVU.MOREX.R2.7HG0586190	HORVU.MOREX.R2.1HG0062970
HORVU.MOREX.R2.1HG0034970	HORVU.MOREX.R2.5HG0442820	HORVU.MOREX.R2.3HG0263660	HORVU.MOREX.R2.1HG0076390	HORVU.MOREX.R2.7HG0547940
HORVU.MOREX.R2.1HG0023260	HORVU.MOREX.R2.5HG0437240	HORVU.MOREX.R2.1HG0034810	HORVU.MOREX.R2.6HG0477800	HORVU.MOREX.R2.4HG0343910
HORVU.MOREX.R2.5HG0385500	HORVU.MOREX.R2.2HG0145610	HORVU.MOREX.R2.1HG0071500	HORVU.MOREX.R2.4HG0282430	HORVU.MOREX.R2.6HG0455380
HORVU.MOREX.R2.7HG0589600	HORVU.MOREX.R2.1HG0059100	HORVU.MOREX.R2.3HG0221920	HORVU.MOREX.R2.7HG0552030	HORVU.MOREX.R2.2HG0147370
HORVU.MOREX.R2.3HG0245960	HORVU.MOREX.R2.1HG0074140	HORVU.MOREX.R2.4HG0299930	HORVU.MOREX.R2.7HG0570060	HORVU.MOREX.R2.4HG0286290
HORVU.MOREX.R2.2HG0162490	HORVU.MOREX.R2.1HG0062970	HORVU.MOREX.R2.1HG0014200	HORVU.MOREX.R2.7HG0591740	HORVU.MOREX.R2.4HG0345910
HORVU.MOREX.R2.7HG0623920	HORVU.MOREX.R2.5HG0399610	HORVU.MOREX.R2.7HG0560340	HORVU.MOREX.R2.1HG0037390	HORVU.MOREX.R2.4HG0299120
HORVU.MOREX.R2.5HG0398840	HORVU.MOREX.R2.2HG0129800	HORVU.MOREX.R2.3HG0211680	HORVU.MOREX.R2.1HG0057890	HORVU.MOREX.R2.6HG0460440
HORVU.MOREX.R2.3HG0193430	HORVU.MOREX.R2.3HG0204860	HORVU.MOREX.R2.2HG0139750	HORVU.MOREX.R2.4HG0325010	HORVU.MOREX.R2.2HG0111690
HORVU.MOREX.R2.5HG0406510	HORVU.MOREX.R2.7HG0547940	HORVU.MOREX.R2.7HG0607610	HORVU.MOREX.R2.7HG0610980	HORVU.MOREX.R2.3HG0253730
HORVU.MOREX.R2.2HG0138530	HORVU.MOREX.R2.4HG0343910	HORVU.MOREX.R2.1HG0043290	HORVU.MOREX.R2.6HG0474930	HORVU.MOREX.R2.5HG0414850
HORVU.MOREX.R2.3HG0195160	HORVU.MOREX.R2.6HG0455380	HORVU.MOREX.R2.4HG0326360	HORVU.MOREX.R2.2HG0152010	HORVU.MOREX.R2.5HG0444730
HORVU.MOREX.R2.7HG0529100	HORVU.MOREX.R2.2HG0147370	HORVU.MOREX.R2.3HG0271760	HORVU.MOREX.R2.6HG0462660	HORVU.MOREX.R2.1HG0070430
HORVU.MOREX.R2.5HG0406880	HORVU.MOREX.R2.4HG0286290	HORVU.MOREX.R2.5HG0402410	HORVU.MOREX.R2.1HG0070460	HORVU.MOREX.R2.3HG0219120
HORVU.MOREX.R2.1HG0069840	HORVU.MOREX.R2.4HG0345910	HORVU.MOREX.R2.5HG0384540	HORVU.MOREX.R2.1HG0040660	HORVU.MOREX.R2.6HG0513330
HORVU.MOREX.R2.5HG0364800	HORVU.MOREX.R2.7HG0543170	HORVU.MOREX.R2.1HG0060180	HORVU.MOREX.R2.3HG0244950	HORVU.MOREX.R2.3HG0208530
HORVU.MOREX.R2.5HG0365880	HORVU.MOREX.R2.4HG0299120	HORVU.MOREX.R2.6HG0477440	HORVU.MOREX.R2.1HG0012620	HORVU.MOREX.R2.6HG0453250
HORVU.MOREX.R2.4HG0327480	HORVU.MOREX.R2.2HG0105030	HORVU.MOREX.R2.4HG0275880	HORVU.MOREX.R2.2HG0148740	HORVU.MOREX.R2.7HG0548680
HORVU.MOREX.R2.7HG0588320	HORVU.MOREX.R2.6HG0460440	HORVU.MOREX.R2.6HG0512690	HORVU.MOREX.R2.4HG0345870	HORVU.MOREX.R2.2HG0108150
HORVU.MOREX.R2.3HG0193440	HORVU.MOREX.R2.7HG0585910	HORVU.MOREX.R2.1HG0055820	HORVU.MOREX.R2.6HG0496680	HORVU.MOREX.R2.1HG0061280
HORVU.MOREX.R2.2HG0168800	HORVU.MOREX.R2.2HG0111770	HORVU.MOREX.R2.7HG0591800	HORVU.MOREX.R2.3HG0226290	HORVU.MOREX.R2.1HG0045600
HORVU.MOREX.R2.5HG0442700	HORVU.MOREX.R2.3HG0242230	HORVU.MOREX.R2.5HG0394310	HORVU.MOREX.R2.4HG0329610
HORVU.MOREX.R2.2HG0079660	HORVU.MOREX.R2.3HG0254020	HORVU.MOREX.R2.7HG0552980	HORVU.MOREX.R2.7HG0545340
HORVU.MOREX.R2.5HG0362860	HORVU.MOREX.R2.2HG0111690	HORVU.MOREX.R2.3HG0272530	HORVU.MOREX.R2.5HG0386050
HORVU.MOREX.R2.3HG0249140	HORVU.MOREX.R2.2HG0167120	HORVU.MOREX.R2.2HG0138540	HORVU.MOREX.R2.7HG0590160
HORVU.MOREX.R2.2HG0110940	HORVU.MOREX.R2.3HG0253730	HORVU.MOREX.R2.6HG0471160	HORVU.MOREX.R2.2HG0154610
HORVU.MOREX.R2.7HG0556280	HORVU.MOREX.R2.5HG0382610	HORVU.MOREX.R2.3HG0200760	HORVU.MOREX.R2.6HG0520430
HORVU.MOREX.R2.2HG0094810	HORVU.MOREX.R2.5HG0414850	HORVU.MOREX.R2.1HG0000440	HORVU.MOREX.R2.2HG0105110
HORVU.MOREX.R2.1HG0061810	HORVU.MOREX.R2.5HG0444730	HORVU.MOREX.R2.7HG0567890	HORVU.MOREX.R2.6HG0462210
HORVU.MOREX.R2.2HG0170270	HORVU.MOREX.R2.1HG0070430	HORVU.MOREX.R2.4HG0280110	HORVU.MOREX.R2.7HG0561680
HORVU.MOREX.R2.6HG0457270	HORVU.MOREX.R2.3HG0219120	HORVU.MOREX.R2.6HG0463800	HORVU.MOREX.R2.3HG0205180
HORVU.MOREX.R2.7HG0606540	HORVU.MOREX.R2.6HG0513330	HORVU.MOREX.R2.6HG0474180	HORVU.MOREX.R2.6HG0467210
HORVU.MOREX.R2.6HG0457650	HORVU.MOREX.R2.2HG0090880	HORVU.MOREX.R2.3HG0181550	HORVU.MOREX.R2.5HG0436790
HORVU.MOREX.R2.3HG0187190	HORVU.MOREX.R2.3HG0239400	HORVU.MOREX.R2.3HG0204880	HORVU.MOREX.R2.6HG0478610
HORVU.MOREX.R2.3HG0222900	HORVU.MOREX.R2.3HG0208530	HORVU.MOREX.R2.1HG0062440	HORVU.MOREX.R2.5HG0437240
HORVU.MOREX.R2.2HG0123440	HORVU.MOREX.R2.7HG0602750	HORVU.MOREX.R2.2HG0114990	HORVU.MOREX.R2.5HG0425910
HORVU.MOREX.R2.7HG0529590	HORVU.MOREX.R2.6HG0453250	HORVU.MOREX.R2.2HG0139030	HORVU.MOREX.R2.2HG0145610
HORVU.MOREX.R2.7HG0543500	HORVU.MOREX.R2.7HG0553670	HORVU.MOREX.R2.3HG0250280	HORVU.MOREX.R2.7HG0603470
HORVU.MOREX.R2.2HG0165650	HORVU.MOREX.R2.7HG0548680	HORVU.MOREX.R2.2HG0139020	HORVU.MOREX.R2.7HG0569500
HORVU.MOREX.R2.2HG0098540	HORVU.MOREX.R2.6HG0462810	HORVU.MOREX.R2.7HG0596530	HORVU.MOREX.R2.1HG0074140
HORVU.MOREX.R2.7HG0555650	HORVU.MOREX.R2.4HG0289430	HORVU.MOREX.R2.1HG0061590	HORVU.MOREX.R2.5HG0356680
HORVU.MOREX.R2.4HG0327850	HORVU.MOREX.R2.4HG0284330	HORVU.MOREX.R2.7HG0575870	HORVU.MOREX.R2.6HG0513760
HORVU.MOREX.R2.2HG0158510	HORVU.MOREX.R2.1HG0059500	HORVU.MOREX.R2.5HG0397140	HORVU.MOREX.R2.1HG0062970
HORVU.MOREX.R2.3HG0209710	HORVU.MOREX.R2.4HG0298030	HORVU.MOREX.R2.1HG0034970	HORVU.MOREX.R2.7HG0602290
HORVU.MOREX.R2.4HG0282660	HORVU.MOREX.R2.6HG0466820	HORVU.MOREX.R2.6HG0458620	HORVU.MOREX.R2.3HG0273490
HORVU.MOREX.R2.7HG0571700	HORVU.MOREX.R2.2HG0108150	HORVU.MOREX.R2.6HG0509640	HORVU.MOREX.R2.5HG0365470
HORVU.MOREX.R2.3HG0193260	HORVU.MOREX.R2.5HG0399180	HORVU.MOREX.R2.7HG0585930	HORVU.MOREX.R2.7HG0526980
HORVU.MOREX.R2.6HG0458110	HORVU.MOREX.R2.1HG0061280	HORVU.MOREX.R2.1HG0063180	HORVU.MOREX.R2.7HG0566230
HORVU.MOREX.R2.2HG0108600	HORVU.MOREX.R2.5HG0384320	HORVU.MOREX.R2.4HG0331200	HORVU.MOREX.R2.4HG0347430
HORVU.MOREX.R2.3HG0254090	HORVU.MOREX.R2.7HG0586460	HORVU.MOREX.R2.5HG0387900	HORVU.MOREX.R2.4HG0277990
HORVU.MOREX.R2.7HG0542270	HORVU.MOREX.R2.1HG0045600	HORVU.MOREX.R2.7HG0577180	HORVU.MOREX.R2.7HG0547940
HORVU.MOREX.R2.7HG0621500	HORVU.MOREX.R2.7HG0553880	HORVU.MOREX.R2.3HG0256480	HORVU.MOREX.R2.4HG0343910
HORVU.MOREX.R2.2HG0172860	HORVU.MOREX.R2.7HG0619630	HORVU.MOREX.R2.7HG0621290	HORVU.MOREX.R2.6HG0455380
HORVU.MOREX.R2.6HG0497260	HORVU.MOREX.R2.3HG0193610	HORVU.MOREX.R2.5HG0423940	HORVU.MOREX.R2.2HG0147370
HORVU.MOREX.R2.5HG0410760	HORVU.MOREX.R2.7HG0564720	HORVU.MOREX.R2.3HG0246620	HORVU.MOREX.R2.1HG0040790
HORVU.MOREX.R2.1HG0036410		HORVU.MOREX.R2.1HG0023260	HORVU.MOREX.R2.4HG0286290
HORVU.MOREX.R2.3HG0269820		HORVU.MOREX.R2.1HG0026800	HORVU.MOREX.R2.4HG0345910
HORVU.MOREX.R2.3HG0275320		HORVU.MOREX.R2.2HG0091410	HORVU.MOREX.R2.5HG0360260
HORVU.MOREX.R2.7HG0610420		HORVU.MOREX.R2.1HG0034310	HORVU.MOREX.R2.4HG0299120
HORVU.MOREX.R2.4HG0333430		HORVU.MOREX.R2.4HG0328110	HORVU.MOREX.R2.5HG0394690
HORVU.MOREX.R2.5HG0431900		HORVU.MOREX.R2.5HG0385500	HORVU.MOREX.R2.5HG0375920
HORVU.MOREX.R2.2HG0093700		HORVU.MOREX.R2.6HG0522310	HORVU.MOREX.R2.6HG0460440
HORVU.MOREX.R2.7HG0550720		HORVU.MOREX.R2.4HG0341790	HORVU.MOREX.R2.4HG0297810
HORVU.MOREX.R2.7HG0553130		HORVU.MOREX.R2.7HG0589600	HORVU.MOREX.R2.5HG0378540
HORVU.MOREX.R2.2HG0130980		HORVU.MOREX.R2.3HG0245960	HORVU.MOREX.R2.2HG0111690
HORVU.MOREX.R2.2HG0158500		HORVU.MOREX.R2.2HG0162490	HORVU.MOREX.R2.3HG0253730
HORVU.MOREX.R2.3HG0270560		HORVU.MOREX.R2.1HG0062130	HORVU.MOREX.R2.7HG0562040
HORVU.MOREX.R2.4HG0338700		HORVU.MOREX.R2.3HG0197510	HORVU.MOREX.R2.5HG0414850
HORVU.MOREX.R2.1HG0041990		HORVU.MOREX.R2.5HG0410700	HORVU.MOREX.R2.5HG0444730
HORVU.MOREX.R2.5HG0365400		HORVU.MOREX.R2.5HG0399850	HORVU.MOREX.R2.1HG0070430
HORVU.MOREX.R2.2HG0164920		HORVU.MOREX.R2.7HG0601740	HORVU.MOREX.R2.1HG0025910
HORVU.MOREX.R2.7HG0550410		HORVU.MOREX.R2.5HG0398840	HORVU.MOREX.R2.3HG0219120
HORVU.MOREX.R2.4HG0338620		HORVU.MOREX.R2.3HG0193430	HORVU.MOREX.R2.5HG0372890
HORVU.MOREX.R2.7HG0614500		HORVU.MOREX.R2.2HG0112420	HORVU.MOREX.R2.6HG0513330
		HORVU.MOREX.R2.6HG0519710	HORVU.MOREX.R2.7HG0538400
		HORVU.MOREX.R2.1HG0039920	HORVU.MOREX.R2.1HG0041650
		HORVU.MOREX.R2.7HG0588890	HORVU.MOREX.R2.3HG0208530
		HORVU.MOREX.R2.1HG0065960	HORVU.MOREX.R2.6HG0515620
		HORVU.MOREX.R2.3HG0184710	HORVU.MOREX.R2.6HG0453250
		HORVU.MOREX.R2.4HG0345310	HORVU.MOREX.R2.2HG0098590
		HORVU.MOREX.R2.7HG0593920	HORVU.MOREX.R2.7HG0548680
		HORVU.MOREX.R2.2HG0146750	HORVU.MOREX.R2.7HG0571070
		HORVU.MOREX.R2.7HG0566240	HORVU.MOREX.R2.2HG0107530
		HORVU.MOREX.R2.6HG0504820	HORVU.MOREX.R2.3HG0255230
		HORVU.MOREX.R2.2HG0101390	HORVU.MOREX.R2.2HG0108150
		HORVU.MOREX.R2.2HG0161510	HORVU.MOREX.R2.2HG0090200
		HORVU.MOREX.R2.5HG0406510	HORVU.MOREX.R2.1HG0061280
		HORVU.MOREX.R2.2HG0138530	HORVU.MOREX.R2.1HG0045600
		HORVU.MOREX.R2.6HG0460080	HORVU.MOREX.R2.7HG0562630
		HORVU.MOREX.R2.7HG0544570	HORVU.MOREX.R2.3HG0234930
		HORVU.MOREX.R2.6HG0471210	HORVU.MOREX.R2.4HG0345340
		HORVU.MOREX.R2.2HG0164760
		HORVU.MOREX.R2.2HG0147240
		HORVU.MOREX.R2.1HG0077220
		HORVU.MOREX.R2.1HG0045750
		HORVU.MOREX.R2.1HG0068480
		HORVU.MOREX.R2.3HG0197210
		HORVU.MOREX.R2.5HG0406880
		HORVU.MOREX.R2.2HG0178290
		HORVU.MOREX.R2.2HG0156420
		HORVU.MOREX.R2.1HG0069840
		HORVU.MOREX.R2.5HG0439100
		HORVU.MOREX.R2.5HG0364800
		HORVU.MOREX.R2.6HG0503180
		HORVU.MOREX.R2.5HG0365880
		HORVU.MOREX.R2.2HG0158950
		HORVU.MOREX.R2.2HG0090980
		HORVU.MOREX.R2.1HG0022970
		HORVU.MOREX.R2.7HG0588320
		HORVU.MOREX.R2.3HG0193440
		HORVU.MOREX.R2.3HG0232670
		HORVU.MOREX.R2.7HG0599540
		HORVU.MOREX.R2.3HG0251920
		HORVU.MOREX.R2.4HG0335400
		HORVU.MOREX.R2.2HG0168800
		HORVU.MOREX.R2.7HG0593880
		HORVU.MOREX.R2.3HG0235270
		HORVU.MOREX.R2.5HG0442700
		HORVU.MOREX.R2.2HG0079660
		HORVU.MOREX.R2.2HG0135520
		HORVU.MOREX.R2.3HG0185340
		HORVU.MOREX.R2.5HG0362860
		HORVU.MOREX.R2.3HG0249140
		HORVU.MOREX.R2.6HG0494510
		HORVU.MOREX.R2.7HG0594010
		HORVU.MOREX.R2.2HG0170320
		HORVU.MOREX.R2.7HG0558270
		HORVU.MOREX.R2.3HG0251200
		HORVU.MOREX.R2.7HG0591610
		HORVU.MOREX.R2.6HG0516720
		HORVU.MOREX.R2.5HG0425400
		HORVU.MOREX.R2.2HG0113960
		HORVU.MOREX.R2.4HG0335340
		HORVU.MOREX.R2.7HG0581730
		HORVU.MOREX.R2.2HG0130290
		HORVU.MOREX.R2.7HG0583610
		HORVU.MOREX.R2.2HG0170270
		HORVU.MOREX.R2.2HG0169460
		HORVU.MOREX.R2.5HG0432660
		HORVU.MOREX.R2.1HG0053740
		HORVU.MOREX.R2.2HG0135050
		HORVU.MOREX.R2.1HG0078230
		HORVU.MOREX.R2.7HG0571880
		HORVU.MOREX.R2.1HG0071320
		HORVU.MOREX.R2.2HG0146360
		HORVU.MOREX.R2.6HG0512670
		HORVU.MOREX.R2.4HG0336710
		HORVU.MOREX.R2.5HG0364350
		HORVU.MOREX.R2.6HG0501020
		HORVU.MOREX.R2.6HG0457650
		HORVU.MOREX.R2.3HG0222900
		HORVU.MOREX.R2.6HG0508750
		HORVU.MOREX.R2.7HG0563540
		HORVU.MOREX.R2.7HG0591640
		HORVU.MOREX.R2.2HG0123440
		HORVU.MOREX.R2.7HG0529590
		HORVU.MOREX.R2.7HG0607550
		HORVU.MOREX.R2.1HG0012390
		HORVU.MOREX.R2.7HG0568860
		HORVU.MOREX.R2.5HG0425390
		HORVU.MOREX.R2.2HG0165650
		HORVU.MOREX.R2.2HG0098540
		HORVU.MOREX.R2.3HG0231670
		HORVU.MOREX.R2.2HG0089050
		HORVU.MOREX.R2.3HG0188620
		HORVU.MOREX.R2.4HG0337790
		HORVU.MOREX.R2.5HG0429740
		HORVU.MOREX.R2.2HG0162390
		HORVU.MOREX.R2.2HG0091000
		HORVU.MOREX.R2.1HG0057170
		HORVU.MOREX.R2.3HG0183990
		HORVU.MOREX.R2.4HG0337370
		HORVU.MOREX.R2.4HG0302290
		HORVU.MOREX.R2.7HG0610080
		HORVU.MOREX.R2.1HG0002410
		HORVU.MOREX.R2.5HG0383990
		HORVU.MOREX.R2.7HG0546640
		HORVU.MOREX.R2.4HG0282660
		HORVU.MOREX.R2.3HG0189530
		HORVU.MOREX.R2.5HG0378770
		HORVU.MOREX.R2.6HG0449140
		HORVU.MOREX.R2.5HG0398310
		HORVU.MOREX.R2.1HG0076100
		HORVU.MOREX.R2.3HG0254080
		HORVU.MOREX.R2.7HG0571700
		HORVU.MOREX.R2.3HG0182470
		HORVU.MOREX.R2.4HG0343380
		HORVU.MOREX.R2.3HG0233790
		HORVU.MOREX.R2.5HG0416690
		HORVU.MOREX.R2.6HG0518840
		HORVU.MOREX.R2.2HG0100730
		HORVU.MOREX.R2.1HG0040480
		HORVU.MOREX.R2.4HG0280140
		HORVU.MOREX.R2.2HG0091480
		HORVU.MOREX.R2.3HG0216130
		HORVU.MOREX.R2.2HG0100030
		HORVU.MOREX.R2.3HG0191290
		HORVU.MOREX.R2.2HG0135750
		HORVU.MOREX.R2.3HG0228170
		HORVU.MOREX.R2.3HG0184770
		HORVU.MOREX.R2.7HG0620740
		HORVU.MOREX.R2.4HG0343710
		HORVU.MOREX.R2.1HG0004080
		HORVU.MOREX.R2.7HG0598480
		HORVU.MOREX.R2.2HG0114180
		HORVU.MOREX.R2.5HG0410760
		HORVU.MOREX.R2.6HG0507290
		HORVU.MOREX.R2.6HG0472490
		HORVU.MOREX.R2.3HG0275320
		HORVU.MOREX.R2.6HG0508290
		HORVU.MOREX.R2.5HG0363420
		HORVU.MOREX.R2.4HG0333430
		HORVU.MOREX.R2.2HG0166600
		HORVU.MOREX.R2.1HG0039410
		HORVU.MOREX.R2.5HG0429870
		HORVU.MOREX.R2.5HG0438680
		HORVU.MOREX.R2.7HG0620730
		HORVU.MOREX.R2.7HG0611780
		HORVU.MOREX.R2.3HG0261970
		HORVU.MOREX.R2.2HG0153370
		HORVU.MOREX.R2.3HG0248170
		HORVU.MOREX.R2.6HG0480730
		HORVU.MOREX.R2.6HG0508630
		HORVU.MOREX.R2.6HG0517090
		HORVU.MOREX.R2.3HG0238340
		HORVU.MOREX.R2.2HG0149970
		HORVU.MOREX.R2.1HG0065350
		HORVU.MOREX.R2.4HG0343650
		HORVU.MOREX.R2.3HG0256920
		HORVU.MOREX.R2.6HG0496860
		HORVU.MOREX.R2.3HG0232420
		HORVU.MOREX.R2.2HG0093700
		HORVU.MOREX.R2.4HG0334490
		HORVU.MOREX.R2.7HG0537080
		HORVU.MOREX.R2.3HG0234740
		HORVU.MOREX.R2.2HG0145090
		HORVU.MOREX.R2.7HG0544910
		HORVU.MOREX.R2.4HG0287580
		HORVU.MOREX.R2.3HG0227610
		HORVU.MOREX.R2.4HG0326300
		HORVU.MOREX.R2.4HG0338700
		HORVU.MOREX.R2.5HG0423170
		HORVU.MOREX.R2.2HG0108210
		HORVU.MOREX.R2.3HG0233220
		HORVU.MOREX.R2.7HG0559440
		HORVU.MOREX.R2.4HG0342330
		HORVU.MOREX.R2.7HG0595070
		HORVU.MOREX.R2.7HG0550410
		HORVU.MOREX.R2.7HG0605030

## Sheet: FPKM 
	HvTDF1_S8a2_1	HvTDF1_S8a2_2	HvTDF1_S8b_1	HvTDF1_S8b_2	WT_S6_1	WT_S6_2	WT_S7_1	WT_S7_2	WT_S8a1_1	WT_S8a1_2	WT_S8a2_1	WT_S8a2_2	WT_S8b_1	WT_S8b_2	Arabidopsis gene	Name	Anotation
HORVU.MOREX.r2.7HG0545340.1	0.580209	0.783504	0.455628	0.495134	1.71742	1.19027	4.98336	2.83309	10.1795	7.28537	10.557	10.7445	8.99468	7.6211	AT1G51172	3767434	unknown protein; FUNCTIONS IN: molecular_function unknown; INVOLVED IN: biological_process unknown; LOCATED IN: cellular_component unknown; CONTAINS InterPro DOMAIN/s: Protein of unknown function DUF601 (InterPro:IPR006736); BEST Arabidopsis thalian /.../ein match is: Protein of unknown function, DUF601 (TAIR:AT1G46696.1); Ha. [Source:TAIR;Acc:AT1G51172]
HORVU.MOREX.r2.1HG0057890.1	1.74722	1.88453	2.04689	2.3899	4.70385	2.42754	15.2651	11.9657	26.8402	20.099	25.8839	25.19	23.7014	20.9505	AT2G32270	ZIP3	Zinc transporter 3 [Source:UniProtKB/Swiss-Prot;Acc:Q9SLG3]
HORVU.MOREX.r2.5HG0422470.1	0	0.0443847	0.0414818	0	0.214611	0.042736	3.07966	1.28204	3.5583	3.15059	57.0154	52.5957	145.837	254.642			Unknown function protein
HORVU.MOREX.r2.3HG0185020.1	0.111749	0.028504	0	0.0270195	0	0.0274451	52.7679	14.1887	158.4	122.198	394.405	408.719	276.829	326.59	AT1G68540	TKPR2	TKPR2 [Source:UniProtKB/TrEMBL;Acc:A0A178W2A9]
HORVU.MOREX.r2.6HG0477800.1	2.21004	1.71059	2.89767	2.04531	0.225577	0.262031	9.47876	7.8513	15.4127	11.792	14.7706	14.9228	14.4052	12.3639	AT1G19230	RBOHE	Respiratory burst oxidase homolog protein E [Source:UniProtKB/Swiss-Prot;Acc:O81211]
HORVU.MOREX.r2.3HG0219120.1	0.424905	0.325144	0.506464	0.0513685	2.56785	1.8784	3.55116	3.80884	3.54972	3.39113	3.63329	4.5335	3.82977	3.81213	AT1G73740	843709	Putative UDP-N-acetylglucosamine--N-acetylmuramyl-(Pentapeptide)-pyrophosphoryl-undecaprenol N-acetylglucosamine transferase; 62395-63952 [Source:UniProtKB/TrEMBL;Acc:Q9C9T8]
HORVU.MOREX.r2.7HG0548680.1	0.106847	0.327045	0.0849042	0.310013	0.667679	0.717265	0.875472	0.892177	1.11911	1.03517	1.07694	0.947767	0.813838	1.22489	AT4G00690	ULP1B	Putative ubiquitin-like-specific protease 1B [Source:UniProtKB/Swiss-Prot;Acc:O65278]
HORVU.MOREX.r2.2HG0108150.1	0.0526034	0.0357804	0.0334402	0.0847926	0.0173007	0.0344513	0.344812	0.172251	0.524724	0.350897	0.46936	0.246509	0.569843	0.454464	AT2G16120	PLT1	Putative polyol transporter 1 [Source:UniProtKB/Swiss-Prot;Acc:Q9XIH7]
HORVU.MOREX.r2.4HG0286290.1	0.0585606	0	0.0558409	0.0566371	0	0	2.24559	0.402691	8.70381	7.25466	8.30216	8.35039	8.86144	6.47981	AT5G57685	GDU3	Protein GLUTAMINE DUMPER 3 [Source:UniProtKB/Swiss-Prot;Acc:Q9FHH5]
HORVU.MOREX.r2.6HG0478610.1	0.163476	0.156982	0.119206	0.0651028	2.9413	4.08106	3.40384	4.64772	2.89688	2.97823	2.7552	2.60725	3.21303	3.86319	AT5G43810	AGO10	Protein argonaute 10 [Source:UniProtKB/Swiss-Prot;Acc:Q9XGW1]
HORVU.MOREX.r2.1HG0070460.1	0.0895632	0.0685352	0.170807	0.0866214	0	0.0439929	7.28715	2.44152	16.5726	12.845	16.7375	16.6835	17.3503	14.8208	AT1G30840	PUP4	Probable purine permease 4 [Source:UniProtKB/Swiss-Prot;Acc:Q9SY29]
HORVU.MOREX.r2.1HG0070430.1	0.0239776	0	0.0914559	0.06957	0.0709737	0.117776	1.06091	0.329763	1.98518	1.8051	0.974627	1.25205	1.65587	1.12341	AT1G30840	PUP4	Probable purine permease 4 [Source:UniProtKB/Swiss-Prot;Acc:Q9SY29]
HORVU.MOREX.r2.2HG0145610.1	0.475255	0.646529	0.579067	0.536252	0.98994	0.959707	5.34787	2.67153	9.21806	6.34048	8.69044	9.41229	9.81404	7.02747	AT5G55350	AT4	Probable long-chain-alcohol O-fatty-acyltransferase 4 [Source:UniProtKB/Swiss-Prot;Acc:Q9FJ75]
HORVU.MOREX.r2.5HG0414850.1	0	0	0.171649	0	0	0	1.37169	0.0884163	3.14231	2.18712	2.31999	4.2479	2.8336	1.92902	AT2G17450	ATL44	Probable E3 ubiquitin-protein ligase ATL44 [Source:UniProtKB/Swiss-Prot;Acc:O22755]
HORVU.MOREX.r2.2HG0142140.1	0.189336	0.33806	1.98597	1.85406	0	0.0465003	15.7307	11.6479	15.7466	12.4945	52.1358	54.8756	57.0846	94.0167	AT1G47480	CXE2	Probable carboxylesterase 2 [Source:UniProtKB/Swiss-Prot;Acc:Q9SX78]
HORVU.MOREX.r2.4HG0329610.1	0.0421961	0.0645782	0.0201182	0.0408101	0.0416336	0.0207265	5.47653	1.65806	12.922	9.20822	9.11965	11.5465	11.699	9.10676	AT3G07970	QRT2	Polygalacturonase QRT2 [Source:UniProtKB/Swiss-Prot;Acc:Q9SFB7]
HORVU.MOREX.r2.2HG0163200.1	0.0506587	0.0516865	0.048306	0.0489947	0.199933	0.149299	25.1041	2.13989	91.3629	69.516	106.222	115.018	108.349	83.6779	AT5G46940	834740	Plant invertase/pectin methylesterase inhibitor superfamily protein [Source:UniProtKB/TrEMBL;Acc:Q9FJR7]
HORVU.MOREX.r2.5HG0416120.1	0.0652532	0.0332885	0.0622227	0	0.0321917	0.032052	61.6574	13.205	179.423	127.537	258.38	269.313	292.647	294.018	AT1G20030	Osmotin	Pathogenesis-related thaumatin superfamily protein [Source:UniProtKB/TrEMBL;Acc:Q9LNT0]
HORVU.MOREX.r2.5HG0436790.1	4.79755	1.34829	1.39708	0.666821	0.226759	0.112888	15.366	10.0749	12.9527	10.4303	8.43032	7.78896	7.11878	5.12613	AT4G36010	Osmotin	Pathogenesis-related thaumatin superfamily protein [Source:UniProtKB/TrEMBL;Acc:O65638]
HORVU.MOREX.r2.4HG0299130.1	0.317755	0.486302	0.56812	0.345732	0	0	446.188	63.5611	2083.28	1424.2	2842.88	2917.03	2029.12	1748.66	AT2G28790	Osmotin	Pathogenesis-related thaumatin superfamily protein [Source:TAIR;Acc:AT2G28790]
HORVU.MOREX.r2.1HG0060860.1	1.41573	1.36269	7.41214	7.38865	1.08059	1.75817	27.4461	16.3216	71.9958	60.9646	76.6659	81.7851	65.4597	50.886	AT1G43670	ATCFBP	ncodes a fructose-1,6-bisphosphatase
HORVU.MOREX.r2.6HG0461250.1	0.104525	0.0639871	0.0598021	0.161746	33.2495	38.6091	29.2903	30.8246	25.4197	24.284	29.0152	27.2481	25.6677	30.6754			F-box protein
HORVU.MOREX.r2.4HG0328540.1	0.105409	0.250944	0.335045	0.645663	0.17334	0.0690351	5.32031	2.41615	8.79727	6.56267	47.9319	44.4217	78.8966	135.621	AT1G75030	TLP-3	encodes a PR5-like protein
HORVU.MOREX.r2.4HG0335630.1	0.513042	0.219511	0.56812	0.400153	0.0326582	0	6.13468	4.48713	9.74004	7.88549	20.0335	20.8734	21.2951	41.5414	AT1G69500	CYP704B1	Cytochrome P450 704B1 [Source:UniProtKB/Swiss-Prot;Acc:Q9C788]
HORVU.MOREX.r2.1HG0012620.1	0.102646	0.209456	1.1256	1.66284	0	0	8.75526	5.16776	13.2083	10.4907	18.0375	19.7904	17.5391	15.3741	AT5G19000	BPM1	BPM1 [Source:UniProtKB/TrEMBL;Acc:A0A178UFC0]
HORVU.MOREX.r2.3HG0255920.1	2.0476	2.37484	3.12067	3.01283	1.2778	1.1691	84.1278	44.6822	222.284	183.601	285.431	313.75	265.216	228.698	AT1G65590	HEXO3	Beta-hexosaminidase 3 [Source:UniProtKB/Swiss-Prot;Acc:Q8L7S6]
HORVU.MOREX.r2.3HG0226290.1	2.56887	2.34183	2.07271	1.76414	8.23378	9.75106	9.86414	11.5874	9.90117	11.0232	10.1118	10.6237	9.74087	11.6979	AT1G15910	IDP1	Belongs to a subgroup of SGS3-like proteins that act redundantly in RNA-directed DNA methylation:
HORVU.MOREX.r2.7HG0547940.1	0	0.0728187	0.357294	0.207079	0	0	2.24559	0.420668	4.0758	3.02655	2.81259	3.24303	3.13487	1.65416	AT4G36670	PLT6	At4g36670 [Source:UniProtKB/TrEMBL;Acc:A4VCM1]
HORVU.MOREX.r2.1HG0018030.1	0.0563917	0.0287679	0.0268863	0.190888	0	0	6.48725	1.24642	15.891	10.9895	129.312	136.586	167.601	300.045	AT3G62730	825448	AT3g62730/F26K9_160 [Source:UniProtKB/TrEMBL;Acc:Q9LZJ2]
HORVU.MOREX.r2.6HG0448890.1	5.00334	1.44764	2.99076	2.14264	0	0	35.9783	22.2278	57.5814	41.8675	60.1161	60.6412	55.9699	50.9433	AT2G16630	816164	At2g16630 [Source:UniProtKB/TrEMBL;Acc:Q8RWG5]
HORVU.MOREX.r2.6HG0455380.1	0.097601	0.0995811	0.0930681	0.18879	0	0.0575292	2.09204	2.07098	3.64119	3.2925	3.6963	3.68515	2.43838	2.52966	AT1G76250	843958	At1g76250 [Source:UniProtKB/TrEMBL;Acc:Q8GX25]
HORVU.MOREX.r2.1HG0074140.1	1.47224	0.847345	0.935911	0.657177	0.372465	0.556274	7.20072	4.00504	13.7067	10.9	9.2066	9.96973	9.62279	9.48308	AT1G23710	838981	At1g23710 [Source:UniProtKB/TrEMBL;Acc:Q9ZUC4]
HORVU.MOREX.r2.1HG0062970.1	0.507525	0.776733	1.73417	1.14533	0.667679	0.830977	12.8497	16.7436	8.94396	8.38316	7.17005	6.49801	7.13012	6.3663	AT3G14180	ASIL2	ASIL2 [Source:UniProtKB/TrEMBL;Acc:A0A178V8Z7]
HORVU.MOREX.r2.4HG0338640.1	3.99236	4.86406	4.41157	7.6543	28.6862	33.3604	24.8689	33.6131	43.0101	45.005	43.515	43.7459	35.9423	33.6178	AT1G22440	838850	Alcohol dehydrogenase-like 2 [Source:UniProtKB/Swiss-Prot;Acc:Q9SK87]
HORVU.MOREX.r2.7HG0570060.1	0.291197	0.373108	0.28413	0.255434	0.427631	0.405818	2.21063	1.05775	7.01861	5.86611	7.47916	8.45283	8.12233	6.63599	AT1G66950	ABCG39	ABC transporter G family member 39 [Source:UniProtKB/Swiss-Prot;Acc:Q7PC84]
HORVU.MOREX.r2.2HG0131390.1	0.204307	0.223342	0.514878	0.451649	0.0575953	0.0430091	17.9503	8.28613	12.752	10.5552	171.56	175.897	98.5428	172.359	AT1G62940	AC0S5	4-coumarate--CoA ligase-like 1 [Source:UniProtKB/Swiss-Prot;Acc:Q9LQ12] ACOS5
HORVU.MOREX.r2.1HG0076390.1	0	0	0	0	0	0	6.49616	0.400636	19.2018	13.3693	121.702	121.879	92.2805	126.031
HORVU.MOREX.r2.3HG0205180.1	2.2582	1.36146	0.783027	1.48911	0	0.302513	16.3499	14.1168	19.3517	14.4767	43.7581	42.8792	46.493	47.2733
HORVU.MOREX.r2.4HG0345870.1	0.276832	0.282448	0.219979	0.0446232	0	0	8.16577	4.71375	16.4765	10.6841	27.2164	30.0692	30.7853	28.1942
HORVU.MOREX.r2.4HG0299120.1	0	0	0	0	0	0	2.47789	0.722066	6.38937	4.85311	6.7146	5.74672	8.53127	6.12351
HORVU.MOREX.r2.4HG0343910.1	0.942725	0.206111	0.256841	0.325628	0	0.132303	13.308	16.2727	11.0159	9.497	6.67585	6.89715	8.68507	6.91398
HORVU.MOREX.r2.6HG0460440.1	0	0	0	0	0	0	0.779081	0.045787	4.18441	2.44289	4.38982	4.44642	5.34891	3.85644
HORVU.MOREX.r2.3HG0253730.1	0	0	0	0	0	0	0.277396	0.0263949	1.08548	0.512093	0.852414	0.863404	1.15972	0.843715
HORVU.MOREX.r2.1HG0061280.1	0.0961626	0.0981136	0.0305655	0.155007	0	0	0.409721	0.818704	0.703437	0.488735	0.381343	0.354071	0.423196	0.479303
HORVU.MOREX.r2.1HG0045600.1	0	0.0254666	0	0.0241404	0.0246275	0.0490413	0.417213	0.539436	0.273879	0.261643	0.321693	0.451164	0.25349	0.124409
HORVU.MOREX.r2.5HG0437240.1	0.343888	0.24408	0.499003	0.694105	0.0295046	0.102818	3.52825	1.39534	5.66748	4.78736	5.06949	5.39009	5.2083	4.35217
HORVU.MOREX.r2.5HG0384520.1	1.35712	0.461552	0.647047	0.364596	0.0743906	0.0370339	17.4581	9.33224	26.6989	19.363	67.5717	70.6385	132.849	249.378	AT3G43720	LTPG2
HORVU.MOREX.r2.2HG0147370.1	0.0484639	0.0494472	0.0693197	0.140616	0.143454	0.547519	2.90675	0.928371	4.73764	4.01796	4.20413	3.60133	3.61758	2.6813
HORVU.MOREX.r2.6HG0513330.1	0.0830495	0.169469	1.26708	0.722895	0.163885	0.0815869	1.22487	0.407921	4.47351	3.71966	4.94013	6.67176	5.98837	4.80175
HORVU.MOREX.r2.6HG0496680.1	0.723223	0.46604	1.0889	0.957167	0.338012	0.411334	9.58117	4.86105	20.9213	13.3123	20.7554	20.6408	26.055	21.7803
HORVU.MOREX.r2.7HG0565330.1	3.04515	3.39197	6.52672	7.07911	0.4686	0.439122	36.0667	22.8885	66.6036	53.538	267.829	277.987	215.232	315.98	AT4G35420	DRL1
HORVU.MOREX.r2.5HG0444730.1	0.229823	0.312647	0.146099	0.185228	1.22828	2.14486	1.18635	1.4863	1.03163	0.876034	0.702527	0.653888	1.22536	1.52734
HORVU.MOREX.r2.6HG0453250.1	0.092589	0.850207	0.176578	0.0895478	2.37522	3.63833	1.86626	2.31936	1.66245	1.45583	1.51458	0.836787	1.5045	1.89211
HORVU.MOREX.r2.2HG0111690.1	0.32486	0.331451	0.5069	0.542691	2.53509	3.48151	2.49725	2.7561	2.41565	2.08259	1.72745	2.28353	1.91953	2.70848
HORVU.MOREX.r2.4HG0345910.1	0.458897	0.104046	0.218792	0.493138	3.87378	4.53319	3.40911	3.48118	4.14522	3.6199	4.04401	4.07055	3.15875	3.88838
HORVU.MOREX.r2.3HG0208530.1	1.49038	1.01374	1.73697	0.400395	6.12711	4.39238	5.943	6.58835	6.02926	3.70842	2.4626	4.32354	4.12033	4.86978
HORVU.MOREX.r2.1HG0012150.1	39.7306	54.4299	49.3085	49.2614	15.3062	24.045	203.967	211.234	364.766	264.206	404.485	435.922	523.055	432.657
Osmotin genes in barley	HvTDF1_S8a2_1	HvTDF1_S8a2_2	HvTDF1_S8b_1	HvTDF1_S8b_2	WT_S6_1	WT_S6_2	WT_S7_1	WT_S7_2	WT_S8a1_1	WT_S8a1_2	WT_S8a2_1	WT_S8a2_2	WT_S8b_1	WT_S8b_2	Arabidopsis gene	Name	Anotation
HORVU.MOREX.r2.3HG0252690.1	254.009	182.925	350.842	309.027	61.8029	61.2129	70.821	138.118	46.7253	42.8689	31.9698	31.4682	43.2839	45.3887	AT2G28790	817428	Pathogenesis-related thaumatin superfamily protein [Source:TAIR;Acc:AT2G28790]
HORVU.MOREX.r2.5HG0365880.1	1.06138	2.12715	6.94002	7.80887	0.299209	0.372388	0.409983	0.186188	0.453745	0.252859	0.488547	0.68517	0.230981	0.302299	AT2G28790	817428	Pathogenesis-related thaumatin superfamily protein [Source:TAIR;Acc:AT2G28790]
HORVU.MOREX.r2.4HG0299130.1	0.317755	0.486302	0.56812	0.345732	0	0	446.188	63.5611	2083.28	1424.2	2842.88	2917.03	2029.12	1748.66	AT2G28790	817428	Pathogenesis-related thaumatin superfamily protein [Source:TAIR;Acc:AT2G28790]
HORVU.MOREX.r2.7HG0566230.1	0.206063	0.0467208	0.458483	0.531452	0.248497	0.337389	1.08058	0.269902	4.04248	2.68368	5.28887	5.86287	4.39472	3.69748	AT5G24620	832533	Pathogenesis-related thaumatin superfamily protein [Source:TAIR;Acc:AT5G24620]
HORVU.MOREX.r2.5HG0408050.1	0.480813	0.206555	0.892835	1.22374	0.17478	0.298323	0.597164	0.621486	0.328159	0.626995	0.652298	0.914826	0.385502	0.252265	AT5G24620	832533	Pathogenesis-related thaumatin superfamily protein [Source:TAIR;Acc:AT5G24620]
HORVU.MOREX.r2.7HG0605680.1	299.599	284.265	349.217	312.396	507.806	500.124	366.4	334.75	325.203	273.684	295.713	267.547	273.228	240.177	AT1G18250	ATLP-1	Pathogenesis-related thaumatin superfamily protein [Source:UniProtKB/TrEMBL;Acc:F4IAP1]
HORVU.MOREX.r2.5HG0436790.1	4.79755	1.34829	1.39708	0.666821	0.226759	0.112888	15.366	10.0749	12.9527	10.4303	8.43032	7.78896	7.11878	5.12613	AT4G36010	829757	Pathogenesis-related thaumatin superfamily protein [Source:UniProtKB/TrEMBL;Acc:O65638]
HORVU.MOREX.r2.1HG0004640.1	4.28878	3.94889	1.06396	7.3853	0	0.034254	5.34827	3.93908	4.69548	8.27363	48.292	59.979	73.6908	145.013	AT4G38670	830023	Pathogenesis-related thaumatin superfamily protein [Source:UniProtKB/TrEMBL;Acc:Q8GYY3]
HORVU.MOREX.r2.5HG0415080.1	0.418172	0.295377	0.398751	0.217774	0.317383	0.284405	0.126512	0.157997	0.192522	0.183921	0.191343	0.0323016	0.163341	0.192396	AT4G38660	830022	Pathogenesis-related thaumatin superfamily protein [Source:UniProtKB/TrEMBL;Acc:Q8VYN5]
HORVU.MOREX.r2.2HG0105780.1	75.2232	78.3928	70.721	85.3312	92.5561	96.2403	74.3407	76.6354	85.6595	77.8234	81.9411	71.4098	75.5648	74.3639	AT4G38660	830022	Pathogenesis-related thaumatin superfamily protein [Source:UniProtKB/TrEMBL;Acc:Q8VYN5]
HORVU.MOREX.r2.4HG0326580.1	17.8822	10.5957	17.8725	20.1415	5.53423	7.17419	11.5214	11.3201	16.2312	15.3472	20.1509	18.7656	12.0695	13.0927	AT4G38660	830022	Pathogenesis-related thaumatin superfamily protein [Source:UniProtKB/TrEMBL;Acc:Q8VYN5]
HORVU.MOREX.r2.6HG0467220.1	6.73739	2.3302	19.6818	17.5603	5.94339	5.6091	6.84904	8.13292	9.93855	12.6231	13.1608	15.6812	5.79859	5.89094	AT1G77700	844106	Pathogenesis-related thaumatin superfamily protein [Source:UniProtKB/TrEMBL;Acc:Q9CA24]
HORVU.MOREX.r2.5HG0416120.1	0.0652532	0.0332885	0.0622227	0	0.0321917	0.032052	61.6574	13.205	179.423	127.537	258.38	269.313	292.647	294.018	AT1G20030	838592	Pathogenesis-related thaumatin superfamily protein [Source:UniProtKB/TrEMBL;Acc:Q9LNT0]
HORVU.MOREX.r2.4HG0326540.1	82.8375	82.826	93.4374	88.4354	87.9179	95.793	82.223	84.9931	98.6416	86.2255	90.5411	87.1922	88.0102	84.847	AT1G20030	838592	Pathogenesis-related thaumatin superfamily protein [Source:UniProtKB/TrEMBL;Acc:Q9LNT0]
