# Supplementary material for: Barley TAPETAL DEVELOPMENT and FUNCTION1 (HvTDF1) gene reveals conserved and unique roles in controlling anther tapetum development in dicot and monocot plants
Source: New Phytol. 2023 Aug 10;240(1):173–90. doi: 10.1111/nph.19161 (PMC10952600; doi:10.1111/nph.19161)
Supplement: Supplementary file 4 — Table S3 Barley DEGs between wild‐type and hvtdf1. [file NPH-240-173-s003.xlsx]

## Sheet: |FC|>1 FDR<0.05
New Phytologist Supporting Information
Article title: Barley TAPETAL DEVELOPMENT and FUNCTION1 (HvTDF1) gene reveals a conserved and unique role in controlling anther tapetum development in dicot and monocot plants
Authors: Miaoyuan Hua, Wenzhe Yin, José Fernández Gómez, Alison Tidy, Guangwei Xing, Jie Zong, Shuya Shi, Zoe A. Wilson
Article acceptance date: 20 June 2023
Table S3. Barley DEGs between wild-type and hvtdf1.
hvtdf1-2 S8a2-WT_S7		hvtdf1-2 S8a2-WT_S8a1		hvtdf1-2 S8a2-WT_S8a2		hvtdf1-2 S8a2-WT_S8b		hvtdf1-2 S8b-WT_S7		hvtdf1-2 S8b-WT_S8a1		hvtdf1-2 S8b-WT_S8a2		hvtdf1-2 S8b-WT_S8b
UP, 1745 genes	Down, 875 genes	UP, 3260 genes	Down, 1345 genes	UP, 4512 genes	Down, 1971 genes	UP, 1036 genes	Down, 811 genes	UP, 3222 genes	Down, 1704 genes	UP, 2146 genes	Down, 736 genes	UP, 1584 genes	Down, 605 genes	UP, 2586 genes	Down, 1067 genes
HORVU.MOREX.R2.4HG0278260	HORVU.MOREX.R2.2HG0174580	HORVU.MOREX.R2.5HG0437610	HORVU.MOREX.R2.2HG0174580	HORVU.MOREX.R2.1HG0004210	HORVU.MOREX.R2.2HG0174580	HORVU.MOREX.R2.5HG0397070	HORVU.MOREX.R2.2HG0174580	HORVU.MOREX.R2.4HG0278260	HORVU.MOREX.R2.2HG0174580	HORVU.MOREX.R2.6HG0521790	HORVU.MOREX.R2.2HG0174580	HORVU.MOREX.R2.6HG0521790	HORVU.MOREX.R2.2HG0174580	HORVU.MOREX.R2.5HG0422890	HORVU.MOREX.R2.2HG0174580
HORVU.MOREX.R2.5HG0350880	HORVU.MOREX.R2.4HG0299130	HORVU.MOREX.R2.5HG0427700	HORVU.MOREX.R2.4HG0299130	HORVU.MOREX.R2.5HG0427700	HORVU.MOREX.R2.4HG0299130	HORVU.MOREX.R2.6HG0521790	HORVU.MOREX.R2.4HG0299130	HORVU.MOREX.R2.2HG0151880	HORVU.MOREX.R2.4HG0299130	HORVU.MOREX.R2.3HG0261090	HORVU.MOREX.R2.4HG0299130	HORVU.MOREX.R2.3HG0261090	HORVU.MOREX.R2.4HG0299130	HORVU.MOREX.R2.7HG0527840	HORVU.MOREX.R2.4HG0299130
HORVU.MOREX.R2.6HG0521790	HORVU.MOREX.R2.7HG0570280	HORVU.MOREX.R2.6HG0521790	HORVU.MOREX.R2.7HG0570280	HORVU.MOREX.R2.5HG0399930	HORVU.MOREX.R2.7HG0570280	HORVU.MOREX.R2.3HG0261090	HORVU.MOREX.R2.7HG0570280	HORVU.MOREX.R2.2HG0167320	HORVU.MOREX.R2.5HG0432260	HORVU.MOREX.R2.7HG0546820	HORVU.MOREX.R2.7HG0570280	HORVU.MOREX.R2.7HG0546820	HORVU.MOREX.R2.7HG0570280	HORVU.MOREX.R2.1HG0064450	HORVU.MOREX.R2.7HG0570280
HORVU.MOREX.R2.3HG0261090	HORVU.MOREX.R2.1HG0004830	HORVU.MOREX.R2.3HG0261090	HORVU.MOREX.R2.5HG0432260	HORVU.MOREX.R2.6HG0521790	HORVU.MOREX.R2.2HG0151880	HORVU.MOREX.R2.7HG0546820	HORVU.MOREX.R2.2HG0151880	HORVU.MOREX.R2.5HG0350880	HORVU.MOREX.R2.1HG0004830	HORVU.MOREX.R2.5HG0365960	HORVU.MOREX.R2.5HG0432260	HORVU.MOREX.R2.5HG0365960	HORVU.MOREX.R2.2HG0151880	HORVU.MOREX.R2.6HG0521790	HORVU.MOREX.R2.2HG0151880
HORVU.MOREX.R2.7HG0546820	HORVU.MOREX.R2.7HG0527840	HORVU.MOREX.R2.7HG0546820	HORVU.MOREX.R2.2HG0151880	HORVU.MOREX.R2.3HG0261090	HORVU.MOREX.R2.5HG0422890	HORVU.MOREX.R2.1HG0056320	HORVU.MOREX.R2.4HG0309620	HORVU.MOREX.R2.7HG0596940	HORVU.MOREX.R2.4HG0326430	HORVU.MOREX.R2.7HG0562500	HORVU.MOREX.R2.2HG0151880	HORVU.MOREX.R2.7HG0622410	HORVU.MOREX.R2.4HG0309620	HORVU.MOREX.R2.2HG0155940	HORVU.MOREX.R2.4HG0309620
HORVU.MOREX.R2.7HG0562500	HORVU.MOREX.R2.5HG0365810	HORVU.MOREX.R2.3HG0230700	HORVU.MOREX.R2.5HG0422890	HORVU.MOREX.R2.7HG0546820	HORVU.MOREX.R2.4HG0309620	HORVU.MOREX.R2.2HG0161180	HORVU.MOREX.R2.2HG0167320	HORVU.MOREX.R2.5HG0353240	HORVU.MOREX.R2.5HG0432240	HORVU.MOREX.R2.3HG0246070	HORVU.MOREX.R2.4HG0309620	HORVU.MOREX.R2.2HG0162250	HORVU.MOREX.R2.4HG0326430	HORVU.MOREX.R2.3HG0261090	HORVU.MOREX.R2.5HG0427700
HORVU.MOREX.R2.1HG0056320	HORVU.MOREX.R2.1HG0073450	HORVU.MOREX.R2.7HG0622410	HORVU.MOREX.R2.4HG0309620	HORVU.MOREX.R2.1HG0052320	HORVU.MOREX.R2.7HG0527840	HORVU.MOREX.R2.3HG0223150	HORVU.MOREX.R2.1HG0073450	HORVU.MOREX.R2.6HG0521790	HORVU.MOREX.R2.5HG0399930	HORVU.MOREX.R2.1HG0056320	HORVU.MOREX.R2.1HG0004860	HORVU.MOREX.R2.3HG0223150	HORVU.MOREX.R2.3HG0255920	HORVU.MOREX.R2.7HG0546820	HORVU.MOREX.R2.4HG0326430
HORVU.MOREX.R2.2HG0162250	HORVU.MOREX.R2.4HG0326430	HORVU.MOREX.R2.2HG0155580	HORVU.MOREX.R2.7HG0527840	HORVU.MOREX.R2.2HG0138070	HORVU.MOREX.R2.2HG0167320	HORVU.MOREX.R2.3HG0252690	HORVU.MOREX.R2.3HG0255920	HORVU.MOREX.R2.4HG0341910	HORVU.MOREX.R2.1HG0060270	HORVU.MOREX.R2.2HG0162250	HORVU.MOREX.R2.4HG0326430	HORVU.MOREX.R2.3HG0252690	HORVU.MOREX.R2.2HG0176780	HORVU.MOREX.R2.5HG0414510	HORVU.MOREX.R2.3HG0255920
HORVU.MOREX.R2.4HG0284690	HORVU.MOREX.R2.5HG0399930	HORVU.MOREX.R2.1HG0056320	HORVU.MOREX.R2.4HG0315830	HORVU.MOREX.R2.3HG0230700	HORVU.MOREX.R2.1HG0073450	HORVU.MOREX.R2.3HG0248470	HORVU.MOREX.R2.2HG0176780	HORVU.MOREX.R2.3HG0247970	HORVU.MOREX.R2.5HG0434600	HORVU.MOREX.R2.3HG0223150	HORVU.MOREX.R2.5HG0432240	HORVU.MOREX.R2.1HG0010040	HORVU.MOREX.R2.4HG0341910	HORVU.MOREX.R2.4HG0339290	HORVU.MOREX.R2.5HG0432400
HORVU.MOREX.R2.3HG0223150	HORVU.MOREX.R2.5HG0413450	HORVU.MOREX.R2.2HG0161180	HORVU.MOREX.R2.2HG0167320	HORVU.MOREX.R2.7HG0622410	HORVU.MOREX.R2.4HG0326430	HORVU.MOREX.R2.1HG0010040	HORVU.MOREX.R2.4HG0341910	HORVU.MOREX.R2.2HG0155940	HORVU.MOREX.R2.5HG0413450	HORVU.MOREX.R2.7HG0531800	HORVU.MOREX.R2.1HG0060270	HORVU.MOREX.R2.2HG0156400	HORVU.MOREX.R2.6HG0490690	HORVU.MOREX.R2.1HG0062280	HORVU.MOREX.R2.2HG0176780
HORVU.MOREX.R2.4HG0346300	HORVU.MOREX.R2.3HG0250020	HORVU.MOREX.R2.2HG0162250	HORVU.MOREX.R2.1HG0073450	HORVU.MOREX.R2.2HG0155580	HORVU.MOREX.R2.5HG0353240	HORVU.MOREX.R2.5HG0424190	HORVU.MOREX.R2.6HG0490690	HORVU.MOREX.R2.3HG0261090	HORVU.MOREX.R2.3HG0250020	HORVU.MOREX.R2.2HG0165070	HORVU.MOREX.R2.3HG0250020	HORVU.MOREX.R2.7HG0602720	HORVU.MOREX.R2.3HG0266510	HORVU.MOREX.R2.2HG0091440	HORVU.MOREX.R2.4HG0341910
HORVU.MOREX.R2.3HG0252690	HORVU.MOREX.R2.1HG0060850	HORVU.MOREX.R2.3HG0223150	HORVU.MOREX.R2.4HG0326430	HORVU.MOREX.R2.1HG0056320	HORVU.MOREX.R2.3HG0255920	HORVU.MOREX.R2.1HG0059310	HORVU.MOREX.R2.3HG0266510	HORVU.MOREX.R2.7HG0546820	HORVU.MOREX.R2.1HG0060850	HORVU.MOREX.R2.3HG0252690	HORVU.MOREX.R2.3HG0255920	HORVU.MOREX.R2.5HG0422900	HORVU.MOREX.R2.4HG0348190	HORVU.MOREX.R2.7HG0536000	HORVU.MOREX.R2.3HG0266510
HORVU.MOREX.R2.4HG0302510	HORVU.MOREX.R2.3HG0255920	HORVU.MOREX.R2.3HG0252690	HORVU.MOREX.R2.5HG0432240	HORVU.MOREX.R2.2HG0161180	HORVU.MOREX.R2.2HG0176780	HORVU.MOREX.R2.7HG0555770	HORVU.MOREX.R2.4HG0348190	HORVU.MOREX.R2.2HG0176920	HORVU.MOREX.R2.5HG0397070	HORVU.MOREX.R2.1HG0010040	HORVU.MOREX.R2.5HG0432400	HORVU.MOREX.R2.5HG0424190	HORVU.MOREX.R2.4HG0282300	HORVU.MOREX.R2.4HG0346610	HORVU.MOREX.R2.4HG0348190
HORVU.MOREX.R2.1HG0010040	HORVU.MOREX.R2.4HG0341910	HORVU.MOREX.R2.4HG0302510	HORVU.MOREX.R2.5HG0353240	HORVU.MOREX.R2.3HG0223150	HORVU.MOREX.R2.4HG0341910	HORVU.MOREX.R2.1HG0067200	HORVU.MOREX.R2.4HG0322370	HORVU.MOREX.R2.5HG0365960	HORVU.MOREX.R2.3HG0255920	HORVU.MOREX.R2.2HG0156400	HORVU.MOREX.R2.2HG0176780	HORVU.MOREX.R2.1HG0059310	HORVU.MOREX.R2.4HG0322370	HORVU.MOREX.R2.1HG0056320	HORVU.MOREX.R2.3HG0185020
HORVU.MOREX.R2.5HG0365910	HORVU.MOREX.R2.6HG0514570	HORVU.MOREX.R2.1HG0010040	HORVU.MOREX.R2.1HG0064450	HORVU.MOREX.R2.3HG0252690	HORVU.MOREX.R2.2HG0155940	HORVU.MOREX.R2.2HG0127000	HORVU.MOREX.R2.3HG0185020	HORVU.MOREX.R2.5HG0414440	HORVU.MOREX.R2.5HG0432400	HORVU.MOREX.R2.7HG0602720	HORVU.MOREX.R2.4HG0341910	HORVU.MOREX.R2.3HG0274390	HORVU.MOREX.R2.3HG0185020	HORVU.MOREX.R2.4HG0337430	HORVU.MOREX.R2.4HG0289350
HORVU.MOREX.R2.4HG0279970	HORVU.MOREX.R2.6HG0490690	HORVU.MOREX.R2.5HG0388550	HORVU.MOREX.R2.3HG0255920	HORVU.MOREX.R2.3HG0248470	HORVU.MOREX.R2.6HG0490690	HORVU.MOREX.R2.5HG0365720	HORVU.MOREX.R2.3HG0254340	HORVU.MOREX.R2.4HG0345780	HORVU.MOREX.R2.6HG0514570	HORVU.MOREX.R2.1HG0052240	HORVU.MOREX.R2.3HG0266510	HORVU.MOREX.R2.2HG0127000	HORVU.MOREX.R2.4HG0289350	HORVU.MOREX.R2.2HG0162250	HORVU.MOREX.R2.2HG0131390
HORVU.MOREX.R2.6HG0499320	HORVU.MOREX.R2.3HG0266510	HORVU.MOREX.R2.4HG0279970	HORVU.MOREX.R2.4HG0341910	HORVU.MOREX.R2.1HG0010040	HORVU.MOREX.R2.3HG0266510	HORVU.MOREX.R2.7HG0537700	HORVU.MOREX.R2.4HG0289350	HORVU.MOREX.R2.5HG0385670	HORVU.MOREX.R2.2HG0153900	HORVU.MOREX.R2.2HG0173630	HORVU.MOREX.R2.4HG0348190	HORVU.MOREX.R2.2HG0156540	HORVU.MOREX.R2.2HG0131390	HORVU.MOREX.R2.4HG0280430	HORVU.MOREX.R2.5HG0421790
HORVU.MOREX.R2.3HG0184880	HORVU.MOREX.R2.5HG0423680	HORVU.MOREX.R2.2HG0173630	HORVU.MOREX.R2.6HG0490690	HORVU.MOREX.R2.5HG0365910	HORVU.MOREX.R2.4HG0348190	HORVU.MOREX.R2.6HG0491780	HORVU.MOREX.R2.4HG0307650	HORVU.MOREX.R2.7HG0562500	HORVU.MOREX.R2.3HG0266510	HORVU.MOREX.R2.5HG0422900	HORVU.MOREX.R2.4HG0282300	HORVU.MOREX.R2.1HG0048100	HORVU.MOREX.R2.4HG0331850	HORVU.MOREX.R2.5HG0425100	HORVU.MOREX.R2.2HG0138070
HORVU.MOREX.R2.5HG0389360	HORVU.MOREX.R2.4HG0348190	HORVU.MOREX.R2.5HG0424190	HORVU.MOREX.R2.3HG0266510	HORVU.MOREX.R2.5HG0388550	HORVU.MOREX.R2.4HG0322370	HORVU.MOREX.R2.4HG0294950	HORVU.MOREX.R2.2HG0131390	HORVU.MOREX.R2.2HG0091440	HORVU.MOREX.R2.5HG0423680	HORVU.MOREX.R2.5HG0424190	HORVU.MOREX.R2.3HG0185020	HORVU.MOREX.R2.7HG0537700	HORVU.MOREX.R2.7HG0565330	HORVU.MOREX.R2.1HG0018760	HORVU.MOREX.R2.3HG0191650
HORVU.MOREX.R2.7HG0546960	HORVU.MOREX.R2.4HG0282300	HORVU.MOREX.R2.7HG0546960	HORVU.MOREX.R2.4HG0348190	HORVU.MOREX.R2.4HG0279970	HORVU.MOREX.R2.3HG0185020	HORVU.MOREX.R2.2HG0147590	HORVU.MOREX.R2.5HG0414440	HORVU.MOREX.R2.3HG0246070	HORVU.MOREX.R2.4HG0334360	HORVU.MOREX.R2.2HG0149060	HORVU.MOREX.R2.4HG0289350	HORVU.MOREX.R2.6HG0491780	HORVU.MOREX.R2.4HG0348160	HORVU.MOREX.R2.1HG0063240	HORVU.MOREX.R2.2HG0088440
HORVU.MOREX.R2.1HG0059310	HORVU.MOREX.R2.4HG0322370	HORVU.MOREX.R2.6HG0499910	HORVU.MOREX.R2.4HG0322370	HORVU.MOREX.R2.2HG0173630	HORVU.MOREX.R2.3HG0254340	HORVU.MOREX.R2.2HG0139610	HORVU.MOREX.R2.7HG0562500	HORVU.MOREX.R2.4HG0348160	HORVU.MOREX.R2.4HG0348190	HORVU.MOREX.R2.1HG0073640	HORVU.MOREX.R2.2HG0131390	HORVU.MOREX.R2.7HG0601100	HORVU.MOREX.R2.5HG0349730	HORVU.MOREX.R2.2HG0086230	HORVU.MOREX.R2.5HG0389330
HORVU.MOREX.R2.3HG0274390	HORVU.MOREX.R2.3HG0185020	HORVU.MOREX.R2.1HG0059310	HORVU.MOREX.R2.3HG0185020	HORVU.MOREX.R2.5HG0424190	HORVU.MOREX.R2.4HG0289350	HORVU.MOREX.R2.5HG0367770	HORVU.MOREX.R2.2HG0091440	HORVU.MOREX.R2.2HG0168500	HORVU.MOREX.R2.4HG0282300	HORVU.MOREX.R2.3HG0274390	HORVU.MOREX.R2.3HG0191650	HORVU.MOREX.R2.4HG0319540	HORVU.MOREX.R2.7HG0602060	HORVU.MOREX.R2.3HG0223150	HORVU.MOREX.R2.7HG0565330
HORVU.MOREX.R2.2HG0127000	HORVU.MOREX.R2.1HG0047830	HORVU.MOREX.R2.3HG0201100	HORVU.MOREX.R2.3HG0254340	HORVU.MOREX.R2.7HG0546960	HORVU.MOREX.R2.4HG0307650	HORVU.MOREX.R2.4HG0319540	HORVU.MOREX.R2.5HG0418240	HORVU.MOREX.R2.2HG0162250	HORVU.MOREX.R2.3HG0185020	HORVU.MOREX.R2.2HG0127000	HORVU.MOREX.R2.4HG0331850	HORVU.MOREX.R2.2HG0142340	HORVU.MOREX.R2.5HG0416120	HORVU.MOREX.R2.7HG0531800	HORVU.MOREX.R2.2HG0148030
HORVU.MOREX.R2.5HG0385340	HORVU.MOREX.R2.4HG0307650	HORVU.MOREX.R2.4HG0314300	HORVU.MOREX.R2.4HG0289350	HORVU.MOREX.R2.6HG0499910	HORVU.MOREX.R2.2HG0176920	HORVU.MOREX.R2.1HG0054200	HORVU.MOREX.R2.7HG0565330	HORVU.MOREX.R2.4HG0280430	HORVU.MOREX.R2.1HG0064560	HORVU.MOREX.R2.2HG0156540	HORVU.MOREX.R2.1HG0047870	HORVU.MOREX.R2.1HG0054200	HORVU.MOREX.R2.2HG0161180	HORVU.MOREX.R2.2HG0165070	HORVU.MOREX.R2.4HG0348160
HORVU.MOREX.R2.2HG0156540	HORVU.MOREX.R2.5HG0414510	HORVU.MOREX.R2.7HG0549020	HORVU.MOREX.R2.4HG0307650	HORVU.MOREX.R2.1HG0059310	HORVU.MOREX.R2.2HG0131390	HORVU.MOREX.R2.5HG0383720	HORVU.MOREX.R2.4HG0348160	HORVU.MOREX.R2.5HG0425100	HORVU.MOREX.R2.1HG0047830	HORVU.MOREX.R2.4HG0287520	HORVU.MOREX.R2.7HG0565330	HORVU.MOREX.R2.3HG0241720	HORVU.MOREX.R2.6HG0453570	HORVU.MOREX.R2.3HG0252690	HORVU.MOREX.R2.5HG0349730
HORVU.MOREX.R2.4HG0287520	HORVU.MOREX.R2.2HG0131390	HORVU.MOREX.R2.3HG0274390	HORVU.MOREX.R2.2HG0176920	HORVU.MOREX.R2.3HG0201100	HORVU.MOREX.R2.5HG0414440	HORVU.MOREX.R2.4HG0277970	HORVU.MOREX.R2.5HG0349730	HORVU.MOREX.R2.2HG0111260	HORVU.MOREX.R2.2HG0131390	HORVU.MOREX.R2.1HG0035780	HORVU.MOREX.R2.5HG0349730	HORVU.MOREX.R2.6HG0493720	HORVU.MOREX.R2.1HG0018030	HORVU.MOREX.R2.5HG0424420	HORVU.MOREX.R2.7HG0602060
HORVU.MOREX.R2.4HG0339940	HORVU.MOREX.R2.5HG0396730	HORVU.MOREX.R2.2HG0127000	HORVU.MOREX.R2.2HG0131390	HORVU.MOREX.R2.4HG0314300	HORVU.MOREX.R2.1HG0062280	HORVU.MOREX.R2.6HG0508120	HORVU.MOREX.R2.7HG0602060	HORVU.MOREX.R2.2HG0123780	HORVU.MOREX.R2.5HG0396730	HORVU.MOREX.R2.7HG0554670	HORVU.MOREX.R2.7HG0602060	HORVU.MOREX.R2.4HG0277970	HORVU.MOREX.R2.5HG0428230	HORVU.MOREX.R2.3HG0248470	HORVU.MOREX.R2.7HG0613380
HORVU.MOREX.R2.7HG0554670	HORVU.MOREX.R2.2HG0138070	HORVU.MOREX.R2.5HG0394700	HORVU.MOREX.R2.5HG0414440	HORVU.MOREX.R2.7HG0549020	HORVU.MOREX.R2.7HG0562500	HORVU.MOREX.R2.5HG0387330	HORVU.MOREX.R2.5HG0416120	HORVU.MOREX.R2.4HG0284690	HORVU.MOREX.R2.2HG0138070	HORVU.MOREX.R2.1HG0048100	HORVU.MOREX.R2.5HG0416120	HORVU.MOREX.R2.3HG0272500	HORVU.MOREX.R2.1HG0033530	HORVU.MOREX.R2.1HG0010040	HORVU.MOREX.R2.5HG0416120
HORVU.MOREX.R2.7HG0537700	HORVU.MOREX.R2.4HG0331850	HORVU.MOREX.R2.4HG0287520	HORVU.MOREX.R2.7HG0562500	HORVU.MOREX.R2.1HG0067200	HORVU.MOREX.R2.2HG0091440	HORVU.MOREX.R2.3HG0272500	HORVU.MOREX.R2.6HG0453570	HORVU.MOREX.R2.3HG0223150	HORVU.MOREX.R2.3HG0191650	HORVU.MOREX.R2.7HG0537700	HORVU.MOREX.R2.2HG0161180	HORVU.MOREX.R2.3HG0258450	HORVU.MOREX.R2.3HG0199120	HORVU.MOREX.R2.2HG0156400	HORVU.MOREX.R2.1HG0020680
HORVU.MOREX.R2.7HG0533270	HORVU.MOREX.R2.2HG0091440	HORVU.MOREX.R2.1HG0035780	HORVU.MOREX.R2.2HG0091440	HORVU.MOREX.R2.2HG0127000	HORVU.MOREX.R2.5HG0418240	HORVU.MOREX.R2.5HG0367280	HORVU.MOREX.R2.2HG0111260	HORVU.MOREX.R2.4HG0346300	HORVU.MOREX.R2.2HG0088440	HORVU.MOREX.R2.2HG0161150	HORVU.MOREX.R2.1HG0066070	HORVU.MOREX.R2.1HG0053660	HORVU.MOREX.R2.1HG0053490	HORVU.MOREX.R2.5HG0408620	HORVU.MOREX.R2.2HG0161180
HORVU.MOREX.R2.1HG0000910	HORVU.MOREX.R2.3HG0260900	HORVU.MOREX.R2.7HG0554670	HORVU.MOREX.R2.5HG0418240	HORVU.MOREX.R2.5HG0442600	HORVU.MOREX.R2.7HG0565330	HORVU.MOREX.R2.5HG0359220	HORVU.MOREX.R2.2HG0123780	HORVU.MOREX.R2.7HG0531800	HORVU.MOREX.R2.4HG0331850	HORVU.MOREX.R2.6HG0491780	HORVU.MOREX.R2.6HG0453570	HORVU.MOREX.R2.1HG0074860	HORVU.MOREX.R2.1HG0019110	HORVU.MOREX.R2.6HG0499320	HORVU.MOREX.R2.2HG0132810
HORVU.MOREX.R2.6HG0509480	HORVU.MOREX.R2.5HG0418240	HORVU.MOREX.R2.1HG0048100	HORVU.MOREX.R2.7HG0565330	HORVU.MOREX.R2.5HG0394700	HORVU.MOREX.R2.4HG0348160	HORVU.MOREX.R2.1HG0074860	HORVU.MOREX.R2.1HG0018030	HORVU.MOREX.R2.2HG0165070	HORVU.MOREX.R2.3HG0260900	HORVU.MOREX.R2.1HG0057620	HORVU.MOREX.R2.1HG0018760	HORVU.MOREX.R2.6HG0520480	HORVU.MOREX.R2.6HG0456990	HORVU.MOREX.R2.2HG0126790	HORVU.MOREX.R2.5HG0378380
HORVU.MOREX.R2.7HG0601100	HORVU.MOREX.R2.1HG0047870	HORVU.MOREX.R2.7HG0537700	HORVU.MOREX.R2.1HG0001540	HORVU.MOREX.R2.4HG0287520	HORVU.MOREX.R2.1HG0001540	HORVU.MOREX.R2.6HG0520480	HORVU.MOREX.R2.5HG0428230	HORVU.MOREX.R2.3HG0252690	HORVU.MOREX.R2.1HG0047870	HORVU.MOREX.R2.7HG0601100	HORVU.MOREX.R2.1HG0018030	HORVU.MOREX.R2.7HG0582620	HORVU.MOREX.R2.3HG0214390	HORVU.MOREX.R2.7HG0602720	HORVU.MOREX.R2.2HG0149270
HORVU.MOREX.R2.4HG0319540	HORVU.MOREX.R2.1HG0053010	HORVU.MOREX.R2.6HG0491780	HORVU.MOREX.R2.5HG0349730	HORVU.MOREX.R2.5HG0421700	HORVU.MOREX.R2.5HG0349730	HORVU.MOREX.R2.7HG0582620	HORVU.MOREX.R2.1HG0033530	HORVU.MOREX.R2.1HG0010040	HORVU.MOREX.R2.7HG0565330	HORVU.MOREX.R2.1HG0010070	HORVU.MOREX.R2.3HG0199120	HORVU.MOREX.R2.4HG0294080	HORVU.MOREX.R2.7HG0580960	HORVU.MOREX.R2.1HG0012950	HORVU.MOREX.R2.6HG0453570
HORVU.MOREX.R2.1HG0054200	HORVU.MOREX.R2.7HG0565330	HORVU.MOREX.R2.7HG0601100	HORVU.MOREX.R2.7HG0602060	HORVU.MOREX.R2.7HG0554670	HORVU.MOREX.R2.7HG0602060	HORVU.MOREX.R2.4HG0276130	HORVU.MOREX.R2.4HG0333190	HORVU.MOREX.R2.2HG0156400	HORVU.MOREX.R2.4HG0322010	HORVU.MOREX.R2.4HG0319540	HORVU.MOREX.R2.2HG0132110	HORVU.MOREX.R2.4HG0276130	HORVU.MOREX.R2.7HG0535460	HORVU.MOREX.R2.2HG0109930	HORVU.MOREX.R2.6HG0454200
HORVU.MOREX.R2.1HG0074860	HORVU.MOREX.R2.1HG0001540	HORVU.MOREX.R2.4HG0338530	HORVU.MOREX.R2.7HG0545990	HORVU.MOREX.R2.5HG0365720	HORVU.MOREX.R2.7HG0545990	HORVU.MOREX.R2.1HG0066000	HORVU.MOREX.R2.3HG0199120	HORVU.MOREX.R2.7HG0532460	HORVU.MOREX.R2.2HG0154550	HORVU.MOREX.R2.2HG0142340	HORVU.MOREX.R2.1HG0053490	HORVU.MOREX.R2.3HG0204110	HORVU.MOREX.R2.7HG0532460	HORVU.MOREX.R2.1HG0052240	HORVU.MOREX.R2.1HG0018030
HORVU.MOREX.R2.2HG0103130	HORVU.MOREX.R2.4HG0346610	HORVU.MOREX.R2.3HG0255430	HORVU.MOREX.R2.7HG0527710	HORVU.MOREX.R2.1HG0048100	HORVU.MOREX.R2.7HG0527710	HORVU.MOREX.R2.1HG0034750	HORVU.MOREX.R2.5HG0434050	HORVU.MOREX.R2.1HG0072320	HORVU.MOREX.R2.7HG0613380	HORVU.MOREX.R2.1HG0054200	HORVU.MOREX.R2.6HG0502780	HORVU.MOREX.R2.2HG0143390	HORVU.MOREX.R2.7HG0557120	HORVU.MOREX.R2.5HG0350780	HORVU.MOREX.R2.5HG0428230
HORVU.MOREX.R2.4HG0278670	HORVU.MOREX.R2.7HG0527710	HORVU.MOREX.R2.4HG0319540	HORVU.MOREX.R2.5HG0416120	HORVU.MOREX.R2.7HG0537700	HORVU.MOREX.R2.5HG0416120	HORVU.MOREX.R2.3HG0261510	HORVU.MOREX.R2.1HG0053490	HORVU.MOREX.R2.5HG0408620	HORVU.MOREX.R2.1HG0052940	HORVU.MOREX.R2.3HG0241720	HORVU.MOREX.R2.6HG0521320	HORVU.MOREX.R2.1HG0034750	HORVU.MOREX.R2.2HG0146170	HORVU.MOREX.R2.5HG0422900	HORVU.MOREX.R2.3HG0199120
HORVU.MOREX.R2.7HG0606320	HORVU.MOREX.R2.4HG0330020	HORVU.MOREX.R2.2HG0142340	HORVU.MOREX.R2.2HG0166680	HORVU.MOREX.R2.6HG0491780	HORVU.MOREX.R2.2HG0166680	HORVU.MOREX.R2.7HG0610620	HORVU.MOREX.R2.4HG0277590	HORVU.MOREX.R2.6HG0499320	HORVU.MOREX.R2.7HG0527710	HORVU.MOREX.R2.6HG0493720	HORVU.MOREX.R2.1HG0051930	HORVU.MOREX.R2.4HG0320060	HORVU.MOREX.R2.4HG0299430	HORVU.MOREX.R2.5HG0424190	HORVU.MOREX.R2.1HG0053490
HORVU.MOREX.R2.6HG0520480	HORVU.MOREX.R2.5HG0416120	HORVU.MOREX.R2.1HG0054200	HORVU.MOREX.R2.5HG0440100	HORVU.MOREX.R2.5HG0415570	HORVU.MOREX.R2.5HG0440100	HORVU.MOREX.R2.3HG0208060	HORVU.MOREX.R2.1HG0019110	HORVU.MOREX.R2.3HG0202350	HORVU.MOREX.R2.4HG0330020	HORVU.MOREX.R2.3HG0272510	HORVU.MOREX.R2.4HG0320500	HORVU.MOREX.R2.1HG0008080	HORVU.MOREX.R2.6HG0459280	HORVU.MOREX.R2.7HG0584920	HORVU.MOREX.R2.5HG0376740
HORVU.MOREX.R2.7HG0582620	HORVU.MOREX.R2.7HG0610600	HORVU.MOREX.R2.5HG0432750	HORVU.MOREX.R2.4HG0337430	HORVU.MOREX.R2.4HG0294950	HORVU.MOREX.R2.4HG0337430	HORVU.MOREX.R2.7HG0535160	HORVU.MOREX.R2.6HG0456990	HORVU.MOREX.R2.3HG0262060	HORVU.MOREX.R2.5HG0416120	HORVU.MOREX.R2.4HG0278240	HORVU.MOREX.R2.6HG0456990	HORVU.MOREX.R2.7HG0618180	HORVU.MOREX.R2.5HG0424360	HORVU.MOREX.R2.1HG0059310	HORVU.MOREX.R2.1HG0019110
HORVU.MOREX.R2.4HG0276130	HORVU.MOREX.R2.2HG0149270	HORVU.MOREX.R2.3HG0272510	HORVU.MOREX.R2.4HG0280430	HORVU.MOREX.R2.2HG0147590	HORVU.MOREX.R2.4HG0280430	HORVU.MOREX.R2.6HG0520850	HORVU.MOREX.R2.3HG0214390	HORVU.MOREX.R2.2HG0111740	HORVU.MOREX.R2.2HG0155580	HORVU.MOREX.R2.3HG0272500	HORVU.MOREX.R2.7HG0580960	HORVU.MOREX.R2.7HG0589160	HORVU.MOREX.R2.2HG0136020	HORVU.MOREX.R2.7HG0605680	HORVU.MOREX.R2.6HG0456990
HORVU.MOREX.R2.5HG0446210	HORVU.MOREX.R2.4HG0337430	HORVU.MOREX.R2.4HG0277970	HORVU.MOREX.R2.4HG0337610	HORVU.MOREX.R2.7HG0601100	HORVU.MOREX.R2.6HG0453570	HORVU.MOREX.R2.4HG0295760	HORVU.MOREX.R2.7HG0580960	HORVU.MOREX.R2.2HG0126790	HORVU.MOREX.R2.2HG0161180	HORVU.MOREX.R2.3HG0258450	HORVU.MOREX.R2.7HG0557120	HORVU.MOREX.R2.5HG0383120	HORVU.MOREX.R2.4HG0295700	HORVU.MOREX.R2.3HG0209510	HORVU.MOREX.R2.3HG0214390
HORVU.MOREX.R2.2HG0162070	HORVU.MOREX.R2.4HG0337610	HORVU.MOREX.R2.2HG0116140	HORVU.MOREX.R2.6HG0453570	HORVU.MOREX.R2.4HG0338530	HORVU.MOREX.R2.5HG0425100	HORVU.MOREX.R2.7HG0553180	HORVU.MOREX.R2.7HG0535460	HORVU.MOREX.R2.1HG0012950	HORVU.MOREX.R2.1HG0066070	HORVU.MOREX.R2.1HG0053660	HORVU.MOREX.R2.4HG0282190	HORVU.MOREX.R2.3HG0208060	HORVU.MOREX.R2.5HG0391590	HORVU.MOREX.R2.3HG0188540	HORVU.MOREX.R2.2HG0136760
HORVU.MOREX.R2.5HG0433630	HORVU.MOREX.R2.6HG0453570	HORVU.MOREX.R2.3HG0272500	HORVU.MOREX.R2.5HG0425100	HORVU.MOREX.R2.3HG0255430	HORVU.MOREX.R2.4HG0281090	HORVU.MOREX.R2.7HG0536650	HORVU.MOREX.R2.7HG0532460	HORVU.MOREX.R2.5HG0366520	HORVU.MOREX.R2.6HG0452280	HORVU.MOREX.R2.1HG0044660	HORVU.MOREX.R2.1HG0064590	HORVU.MOREX.R2.5HG0402270	HORVU.MOREX.R2.5HG0366520	HORVU.MOREX.R2.5HG0425730	HORVU.MOREX.R2.7HG0580960
HORVU.MOREX.R2.5HG0439310	HORVU.MOREX.R2.1HG0018760	HORVU.MOREX.R2.1HG0074860	HORVU.MOREX.R2.1HG0018760	HORVU.MOREX.R2.2HG0153020	HORVU.MOREX.R2.2HG0111260	HORVU.MOREX.R2.5HG0412110	HORVU.MOREX.R2.7HG0557120	HORVU.MOREX.R2.4HG0287380	HORVU.MOREX.R2.7HG0610600	HORVU.MOREX.R2.1HG0074860	HORVU.MOREX.R2.4HG0299430	HORVU.MOREX.R2.7HG0527390	HORVU.MOREX.R2.7HG0619420	HORVU.MOREX.R2.4HG0328610	HORVU.MOREX.R2.7HG0532460
HORVU.MOREX.R2.4HG0340800	HORVU.MOREX.R2.1HG0018030	HORVU.MOREX.R2.7HG0606320	HORVU.MOREX.R2.2HG0111260	HORVU.MOREX.R2.2HG0139610	HORVU.MOREX.R2.2HG0123780	HORVU.MOREX.R2.5HG0388230	HORVU.MOREX.R2.2HG0143170	HORVU.MOREX.R2.4HG0291220	HORVU.MOREX.R2.2HG0149270	HORVU.MOREX.R2.6HG0520480	HORVU.MOREX.R2.6HG0459280	HORVU.MOREX.R2.7HG0535160	HORVU.MOREX.R2.4HG0279480	HORVU.MOREX.R2.2HG0149060	HORVU.MOREX.R2.2HG0120460
HORVU.MOREX.R2.6HG0520850	HORVU.MOREX.R2.4HG0333190	HORVU.MOREX.R2.6HG0520480	HORVU.MOREX.R2.2HG0123780	HORVU.MOREX.R2.4HG0319540	HORVU.MOREX.R2.1HG0018030	HORVU.MOREX.R2.4HG0278380	HORVU.MOREX.R2.2HG0146170	HORVU.MOREX.R2.3HG0184880	HORVU.MOREX.R2.6HG0453570	HORVU.MOREX.R2.3HG0203640	HORVU.MOREX.R2.1HG0046470	HORVU.MOREX.R2.4HG0340800	HORVU.MOREX.R2.7HG0535720	HORVU.MOREX.R2.4HG0328170	HORVU.MOREX.R2.7HG0557120
HORVU.MOREX.R2.3HG0197830	HORVU.MOREX.R2.1HG0053490	HORVU.MOREX.R2.3HG0269970	HORVU.MOREX.R2.1HG0018030	HORVU.MOREX.R2.2HG0142340	HORVU.MOREX.R2.5HG0428230	HORVU.MOREX.R2.4HG0282380	HORVU.MOREX.R2.4HG0299430	HORVU.MOREX.R2.5HG0422900	HORVU.MOREX.R2.1HG0018760	HORVU.MOREX.R2.7HG0582620	HORVU.MOREX.R2.2HG0136020	HORVU.MOREX.R2.4HG0323130	HORVU.MOREX.R2.4HG0331860	HORVU.MOREX.R2.1HG0067200	HORVU.MOREX.R2.2HG0146170
HORVU.MOREX.R2.5HG0380490	HORVU.MOREX.R2.6HG0521320	HORVU.MOREX.R2.7HG0582620	HORVU.MOREX.R2.1HG0033530	HORVU.MOREX.R2.1HG0054200	HORVU.MOREX.R2.1HG0033530	HORVU.MOREX.R2.5HG0398850	HORVU.MOREX.R2.7HG0570880	HORVU.MOREX.R2.2HG0113940	HORVU.MOREX.R2.6HG0452290	HORVU.MOREX.R2.4HG0294080	HORVU.MOREX.R2.4HG0295700	HORVU.MOREX.R2.5HG0426600	HORVU.MOREX.R2.3HG0247440	HORVU.MOREX.R2.5HG0403420	HORVU.MOREX.R2.6HG0521890
HORVU.MOREX.R2.2HG0093330	HORVU.MOREX.R2.4HG0277590	HORVU.MOREX.R2.1HG0072140	HORVU.MOREX.R2.4HG0333190	HORVU.MOREX.R2.7HG0584630	HORVU.MOREX.R2.4HG0333190	HORVU.MOREX.R2.6HG0453490	HORVU.MOREX.R2.6HG0494310	HORVU.MOREX.R2.4HG0280440	HORVU.MOREX.R2.1HG0065140	HORVU.MOREX.R2.4HG0276130	HORVU.MOREX.R2.5HG0366520	HORVU.MOREX.R2.6HG0520850	HORVU.MOREX.R2.4HG0320530	HORVU.MOREX.R2.3HG0274390	HORVU.MOREX.R2.4HG0279970
HORVU.MOREX.R2.7HG0536650	HORVU.MOREX.R2.1HG0051930	HORVU.MOREX.R2.4HG0276130	HORVU.MOREX.R2.3HG0199120	HORVU.MOREX.R2.6HG0492170	HORVU.MOREX.R2.3HG0199120	HORVU.MOREX.R2.6HG0503860	HORVU.MOREX.R2.3HG0262060	HORVU.MOREX.R2.2HG0109830	HORVU.MOREX.R2.6HG0454200	HORVU.MOREX.R2.3HG0204110	HORVU.MOREX.R2.7HG0619420	HORVU.MOREX.R2.7HG0536650	HORVU.MOREX.R2.7HG0531000	HORVU.MOREX.R2.2HG0127000	HORVU.MOREX.R2.4HG0299430
HORVU.MOREX.R2.3HG0197790	HORVU.MOREX.R2.6HG0456990	HORVU.MOREX.R2.2HG0143390	HORVU.MOREX.R2.5HG0434050	HORVU.MOREX.R2.7HG0585490	HORVU.MOREX.R2.5HG0434050	HORVU.MOREX.R2.4HG0337060	HORVU.MOREX.R2.2HG0111740	HORVU.MOREX.R2.3HG0188540	HORVU.MOREX.R2.6HG0452310	HORVU.MOREX.R2.6HG0494410	HORVU.MOREX.R2.4HG0279480	HORVU.MOREX.R2.4HG0282380	HORVU.MOREX.R2.5HG0403190	HORVU.MOREX.R2.7HG0621180	HORVU.MOREX.R2.6HG0459280
HORVU.MOREX.R2.4HG0282380	HORVU.MOREX.R2.6HG0452320	HORVU.MOREX.R2.6HG0498090	HORVU.MOREX.R2.1HG0053490	HORVU.MOREX.R2.5HG0432750	HORVU.MOREX.R2.1HG0053490	HORVU.MOREX.R2.3HG0251570	HORVU.MOREX.R2.5HG0424360	HORVU.MOREX.R2.3HG0249480	HORVU.MOREX.R2.1HG0018030	HORVU.MOREX.R2.2HG0143390	HORVU.MOREX.R2.7HG0535720	HORVU.MOREX.R2.5HG0398850	HORVU.MOREX.R2.1HG0038070	HORVU.MOREX.R2.1HG0048100	HORVU.MOREX.R2.7HG0570880
HORVU.MOREX.R2.5HG0398850	HORVU.MOREX.R2.7HG0580960	HORVU.MOREX.R2.1HG0034750	HORVU.MOREX.R2.2HG0165070	HORVU.MOREX.R2.2HG0099980	HORVU.MOREX.R2.7HG0531800	HORVU.MOREX.R2.7HG0622280	HORVU.MOREX.R2.2HG0136020	HORVU.MOREX.R2.1HG0042830	HORVU.MOREX.R2.2HG0113860	HORVU.MOREX.R2.1HG0034750	HORVU.MOREX.R2.4HG0331860	HORVU.MOREX.R2.1HG0018100	HORVU.MOREX.R2.1HG0000720	HORVU.MOREX.R2.7HG0537700	HORVU.MOREX.R2.1HG0056230
HORVU.MOREX.R2.2HG0127720	HORVU.MOREX.R2.6HG0510280	HORVU.MOREX.R2.7HG0618180	HORVU.MOREX.R2.4HG0346230	HORVU.MOREX.R2.4HG0277970	HORVU.MOREX.R2.2HG0165070	HORVU.MOREX.R2.3HG0182070	HORVU.MOREX.R2.4HG0295700	HORVU.MOREX.R2.2HG0149060	HORVU.MOREX.R2.1HG0053490	HORVU.MOREX.R2.4HG0320060	HORVU.MOREX.R2.6HG0452270	HORVU.MOREX.R2.3HG0211730	HORVU.MOREX.R2.1HG0012150	HORVU.MOREX.R2.2HG0161150	HORVU.MOREX.R2.5HG0424360
HORVU.MOREX.R2.6HG0453490	HORVU.MOREX.R2.7HG0557120	HORVU.MOREX.R2.1HG0061820	HORVU.MOREX.R2.6HG0521320	HORVU.MOREX.R2.2HG0116140	HORVU.MOREX.R2.4HG0346230	HORVU.MOREX.R2.4HG0277950	HORVU.MOREX.R2.1HG0024040	HORVU.MOREX.R2.4HG0338190	HORVU.MOREX.R2.6HG0502780	HORVU.MOREX.R2.2HG0128950	HORVU.MOREX.R2.3HG0247440	HORVU.MOREX.R2.5HG0393350	HORVU.MOREX.R2.4HG0348210	HORVU.MOREX.R2.4HG0319840	HORVU.MOREX.R2.2HG0158350
HORVU.MOREX.R2.2HG0161960	HORVU.MOREX.R2.4HG0299430	HORVU.MOREX.R2.5HG0363790	HORVU.MOREX.R2.4HG0277590	HORVU.MOREX.R2.4HG0283640	HORVU.MOREX.R2.4HG0277590	HORVU.MOREX.R2.5HG0399220	HORVU.MOREX.R2.5HG0391590	HORVU.MOREX.R2.1HG0037470	HORVU.MOREX.R2.6HG0521320	HORVU.MOREX.R2.5HG0414750	HORVU.MOREX.R2.4HG0320530	HORVU.MOREX.R2.4HG0337060	HORVU.MOREX.R2.1HG0037470	HORVU.MOREX.R2.7HG0533270	HORVU.MOREX.R2.2HG0136020
HORVU.MOREX.R2.4HG0324070	HORVU.MOREX.R2.6HG0469050	HORVU.MOREX.R2.3HG0208060	HORVU.MOREX.R2.1HG0019110	HORVU.MOREX.R2.3HG0272500	HORVU.MOREX.R2.1HG0019110	HORVU.MOREX.R2.2HG0135160	HORVU.MOREX.R2.5HG0366520	HORVU.MOREX.R2.1HG0054550	HORVU.MOREX.R2.1HG0051930	HORVU.MOREX.R2.1HG0008080	HORVU.MOREX.R2.5HG0440090	HORVU.MOREX.R2.7HG0622280	HORVU.MOREX.R2.3HG0253140	HORVU.MOREX.R2.6HG0491780	HORVU.MOREX.R2.4HG0295700
HORVU.MOREX.R2.5HG0399220	HORVU.MOREX.R2.5HG0366520	HORVU.MOREX.R2.7HG0535160	HORVU.MOREX.R2.7HG0609850	HORVU.MOREX.R2.5HG0359220	HORVU.MOREX.R2.6HG0456990	HORVU.MOREX.R2.3HG0258570	HORVU.MOREX.R2.4HG0279480	HORVU.MOREX.R2.2HG0091570	HORVU.MOREX.R2.6HG0456990	HORVU.MOREX.R2.7HG0618180	HORVU.MOREX.R2.1HG0074710	HORVU.MOREX.R2.3HG0182070	HORVU.MOREX.R2.7HG0554840	HORVU.MOREX.R2.3HG0200700	HORVU.MOREX.R2.5HG0391590
HORVU.MOREX.R2.3HG0247690	HORVU.MOREX.R2.6HG0474240	HORVU.MOREX.R2.3HG0251150	HORVU.MOREX.R2.6HG0456990	HORVU.MOREX.R2.4HG0347440	HORVU.MOREX.R2.3HG0214390	HORVU.MOREX.R2.7HG0563480	HORVU.MOREX.R2.6HG0474240	HORVU.MOREX.R2.6HG0489930	HORVU.MOREX.R2.1HG0065560	HORVU.MOREX.R2.7HG0589160	HORVU.MOREX.R2.5HG0403190	HORVU.MOREX.R2.5HG0413090	HORVU.MOREX.R2.4HG0343490	HORVU.MOREX.R2.1HG0057620	HORVU.MOREX.R2.5HG0366520
HORVU.MOREX.R2.5HG0354520	HORVU.MOREX.R2.7HG0579870	HORVU.MOREX.R2.6HG0520850	HORVU.MOREX.R2.3HG0214390	HORVU.MOREX.R2.1HG0074860	HORVU.MOREX.R2.7HG0580960	HORVU.MOREX.R2.4HG0292630	HORVU.MOREX.R2.4HG0287380	HORVU.MOREX.R2.3HG0274390	HORVU.MOREX.R2.6HG0452320	HORVU.MOREX.R2.5HG0383120	HORVU.MOREX.R2.1HG0038070	HORVU.MOREX.R2.6HG0505250	HORVU.MOREX.R2.3HG0196610	HORVU.MOREX.R2.4HG0280020	HORVU.MOREX.R2.7HG0572270
HORVU.MOREX.R2.6HG0477460	HORVU.MOREX.R2.2HG0088330	HORVU.MOREX.R2.2HG0093330	HORVU.MOREX.R2.7HG0580960	HORVU.MOREX.R2.2HG0103130	HORVU.MOREX.R2.2HG0085790	HORVU.MOREX.R2.5HG0409550	HORVU.MOREX.R2.2HG0088330	HORVU.MOREX.R2.2HG0127000	HORVU.MOREX.R2.7HG0580960	HORVU.MOREX.R2.3HG0208060	HORVU.MOREX.R2.3HG0219580	HORVU.MOREX.R2.2HG0161960	HORVU.MOREX.R2.5HG0384520	HORVU.MOREX.R2.5HG0378970	HORVU.MOREX.R2.4HG0331860
HORVU.MOREX.R2.5HG0407150	HORVU.MOREX.R2.6HG0471520	HORVU.MOREX.R2.7HG0536650	HORVU.MOREX.R2.2HG0085790	HORVU.MOREX.R2.7HG0606320	HORVU.MOREX.R2.7HG0535460	HORVU.MOREX.R2.3HG0258800	HORVU.MOREX.R2.7HG0535720	HORVU.MOREX.R2.7HG0527170	HORVU.MOREX.R2.7HG0578400	HORVU.MOREX.R2.3HG0241140	HORVU.MOREX.R2.2HG0094430	HORVU.MOREX.R2.1HG0006250	HORVU.MOREX.R2.5HG0392160	HORVU.MOREX.R2.5HG0391760	HORVU.MOREX.R2.3HG0247040
HORVU.MOREX.R2.4HG0292630	HORVU.MOREX.R2.6HG0452270	HORVU.MOREX.R2.1HG0063650	HORVU.MOREX.R2.7HG0535460	HORVU.MOREX.R2.7HG0544410	HORVU.MOREX.R2.7HG0532460	HORVU.MOREX.R2.7HG0568010	HORVU.MOREX.R2.3HG0247440	HORVU.MOREX.R2.3HG0196610	HORVU.MOREX.R2.6HG0473330	HORVU.MOREX.R2.5HG0402270	HORVU.MOREX.R2.6HG0452260	HORVU.MOREX.R2.4HG0277950	HORVU.MOREX.R2.1HG0047880	HORVU.MOREX.R2.4HG0319540	HORVU.MOREX.R2.4HG0320530
HORVU.MOREX.R2.5HG0409550	HORVU.MOREX.R2.3HG0247440	HORVU.MOREX.R2.5HG0388230	HORVU.MOREX.R2.7HG0532460	HORVU.MOREX.R2.7HG0548720	HORVU.MOREX.R2.7HG0557120	HORVU.MOREX.R2.4HG0334350	HORVU.MOREX.R2.5HG0441080	HORVU.MOREX.R2.7HG0621180	HORVU.MOREX.R2.6HG0510280	HORVU.MOREX.R2.7HG0527390	HORVU.MOREX.R2.1HG0000720	HORVU.MOREX.R2.5HG0399220	HORVU.MOREX.R2.5HG0350790	HORVU.MOREX.R2.4HG0284050	HORVU.MOREX.R2.6HG0499910
HORVU.MOREX.R2.3HG0258800	HORVU.MOREX.R2.7HG0620900	HORVU.MOREX.R2.4HG0282380	HORVU.MOREX.R2.7HG0557120	HORVU.MOREX.R2.6HG0520480	HORVU.MOREX.R2.7HG0531280	HORVU.MOREX.R2.4HG0282500	HORVU.MOREX.R2.2HG0113940	HORVU.MOREX.R2.2HG0156540	HORVU.MOREX.R2.7HG0557120	HORVU.MOREX.R2.7HG0535160	HORVU.MOREX.R2.1HG0012150	HORVU.MOREX.R2.2HG0172630	HORVU.MOREX.R2.7HG0613370	HORVU.MOREX.R2.3HG0188850	HORVU.MOREX.R2.2HG0095540
HORVU.MOREX.R2.1HG0038110	HORVU.MOREX.R2.7HG0584920	HORVU.MOREX.R2.5HG0398850	HORVU.MOREX.R2.7HG0531280	HORVU.MOREX.R2.3HG0269970	HORVU.MOREX.R2.2HG0143170	HORVU.MOREX.R2.3HG0266360	HORVU.MOREX.R2.7HG0531000	HORVU.MOREX.R2.1HG0035780	HORVU.MOREX.R2.4HG0282190	HORVU.MOREX.R2.4HG0340800	HORVU.MOREX.R2.4HG0348210	HORVU.MOREX.R2.5HG0404370	HORVU.MOREX.R2.5HG0357680	HORVU.MOREX.R2.1HG0054200	HORVU.MOREX.R2.4HG0291480
HORVU.MOREX.R2.7HG0568010	HORVU.MOREX.R2.7HG0580860	HORVU.MOREX.R2.2HG0127720	HORVU.MOREX.R2.2HG0143170	HORVU.MOREX.R2.6HG0504420	HORVU.MOREX.R2.1HG0072320	HORVU.MOREX.R2.3HG0198150	HORVU.MOREX.R2.5HG0403190	HORVU.MOREX.R2.6HG0469440	HORVU.MOREX.R2.1HG0064590	HORVU.MOREX.R2.4HG0323130	HORVU.MOREX.R2.3HG0253140	HORVU.MOREX.R2.2HG0170070	HORVU.MOREX.R2.5HG0422470	HORVU.MOREX.R2.3HG0241720	HORVU.MOREX.R2.5HG0403190
HORVU.MOREX.R2.4HG0343790	HORVU.MOREX.R2.6HG0472090	HORVU.MOREX.R2.6HG0484540	HORVU.MOREX.R2.4HG0295930	HORVU.MOREX.R2.7HG0582620	HORVU.MOREX.R2.4HG0295930	HORVU.MOREX.R2.UNG0633180	HORVU.MOREX.R2.1HG0038070	HORVU.MOREX.R2.2HG0137850	HORVU.MOREX.R2.6HG0455430	HORVU.MOREX.R2.5HG0426600	HORVU.MOREX.R2.7HG0554840	HORVU.MOREX.R2.4HG0292630	HORVU.MOREX.R2.2HG0116330	HORVU.MOREX.R2.6HG0493720	HORVU.MOREX.R2.1HG0052330
HORVU.MOREX.R2.2HG0126160	HORVU.MOREX.R2.4HG0333460	HORVU.MOREX.R2.1HG0070480	HORVU.MOREX.R2.2HG0146170	HORVU.MOREX.R2.7HG0562470	HORVU.MOREX.R2.2HG0146170	HORVU.MOREX.R2.6HG0496380	HORVU.MOREX.R2.3HG0249480	HORVU.MOREX.R2.1HG0048100	HORVU.MOREX.R2.7HG0549740	HORVU.MOREX.R2.6HG0520850	HORVU.MOREX.R2.4HG0343490	HORVU.MOREX.R2.7HG0536050	HORVU.MOREX.R2.1HG0001990	HORVU.MOREX.R2.1HG0075760	HORVU.MOREX.R2.1HG0038070
HORVU.MOREX.R2.4HG0282500	HORVU.MOREX.R2.1HG0074710	HORVU.MOREX.R2.5HG0393350	HORVU.MOREX.R2.5HG0408620	HORVU.MOREX.R2.1HG0001900	HORVU.MOREX.R2.5HG0408620	HORVU.MOREX.R2.4HG0344400	HORVU.MOREX.R2.1HG0012150	HORVU.MOREX.R2.7HG0537700	HORVU.MOREX.R2.4HG0299430	HORVU.MOREX.R2.6HG0494390	HORVU.MOREX.R2.1HG0057530	HORVU.MOREX.R2.2HG0177830	HORVU.MOREX.R2.5HG0406460	HORVU.MOREX.R2.4HG0278240	HORVU.MOREX.R2.2HG0103440
HORVU.MOREX.R2.3HG0266360	HORVU.MOREX.R2.7HG0531000	HORVU.MOREX.R2.7HG0622280	HORVU.MOREX.R2.5HG0385600	HORVU.MOREX.R2.1HG0072140	HORVU.MOREX.R2.5HG0385600	HORVU.MOREX.R2.4HG0348150	HORVU.MOREX.R2.4HG0348210	HORVU.MOREX.R2.2HG0161150	HORVU.MOREX.R2.6HG0459280	HORVU.MOREX.R2.7HG0536650	HORVU.MOREX.R2.6HG0518390	HORVU.MOREX.R2.3HG0258800	HORVU.MOREX.R2.6HG0461610	HORVU.MOREX.R2.4HG0281220	HORVU.MOREX.R2.1HG0000720
HORVU.MOREX.R2.6HG0475370	HORVU.MOREX.R2.5HG0403190	HORVU.MOREX.R2.3HG0182070	HORVU.MOREX.R2.4HG0299430	HORVU.MOREX.R2.5HG0355840	HORVU.MOREX.R2.4HG0299430	HORVU.MOREX.R2.3HG0243120	HORVU.MOREX.R2.7HG0613130	HORVU.MOREX.R2.7HG0533270	HORVU.MOREX.R2.1HG0070830	HORVU.MOREX.R2.4HG0282380	HORVU.MOREX.R2.6HG0452300	HORVU.MOREX.R2.7HG0568010	HORVU.MOREX.R2.7HG0582690	HORVU.MOREX.R2.6HG0475000	HORVU.MOREX.R2.2HG0086170
HORVU.MOREX.R2.3HG0198150	HORVU.MOREX.R2.1HG0038070	HORVU.MOREX.R2.3HG0257650	HORVU.MOREX.R2.1HG0069450	HORVU.MOREX.R2.4HG0294080	HORVU.MOREX.R2.1HG0069450	HORVU.MOREX.R2.2HG0102950	HORVU.MOREX.R2.1HG0037470	HORVU.MOREX.R2.6HG0491780	HORVU.MOREX.R2.1HG0046470	HORVU.MOREX.R2.5HG0398850	HORVU.MOREX.R2.5HG0384520	HORVU.MOREX.R2.4HG0334350	HORVU.MOREX.R2.4HG0281860	HORVU.MOREX.R2.3HG0272500	HORVU.MOREX.R2.7HG0584220
HORVU.MOREX.R2.UNG0633180	HORVU.MOREX.R2.3HG0219580	HORVU.MOREX.R2.4HG0277950	HORVU.MOREX.R2.7HG0570880	HORVU.MOREX.R2.4HG0276130	HORVU.MOREX.R2.7HG0552220	HORVU.MOREX.R2.7HG0548010	HORVU.MOREX.R2.6HG0489930	HORVU.MOREX.R2.4HG0291540	HORVU.MOREX.R2.6HG0501240	HORVU.MOREX.R2.1HG0018100	HORVU.MOREX.R2.1HG0025000	HORVU.MOREX.R2.2HG0126160	HORVU.MOREX.R2.2HG0086620	HORVU.MOREX.R2.3HG0258450	HORVU.MOREX.R2.7HG0540240
HORVU.MOREX.R2.7HG0572230	HORVU.MOREX.R2.1HG0000720	HORVU.MOREX.R2.5HG0399220	HORVU.MOREX.R2.6HG0494310	HORVU.MOREX.R2.1HG0066000	HORVU.MOREX.R2.7HG0570880	HORVU.MOREX.R2.4HG0322690	HORVU.MOREX.R2.7HG0554840	HORVU.MOREX.R2.3HG0200700	HORVU.MOREX.R2.4HG0331860	HORVU.MOREX.R2.3HG0211730	HORVU.MOREX.R2.5HG0392160	HORVU.MOREX.R2.4HG0282500	HORVU.MOREX.R2.4HG0283640	HORVU.MOREX.R2.1HG0053660	HORVU.MOREX.R2.5HG0401110
HORVU.MOREX.R2.2HG0102950	HORVU.MOREX.R2.4HG0328170	HORVU.MOREX.R2.5HG0385560	HORVU.MOREX.R2.2HG0111740	HORVU.MOREX.R2.5HG0437080	HORVU.MOREX.R2.6HG0499320	HORVU.MOREX.R2.1HG0036420	HORVU.MOREX.R2.3HG0235810	HORVU.MOREX.R2.1HG0000910	HORVU.MOREX.R2.6HG0471520	HORVU.MOREX.R2.6HG0453490	HORVU.MOREX.R2.1HG0047880	HORVU.MOREX.R2.3HG0266360	HORVU.MOREX.R2.5HG0436910	HORVU.MOREX.R2.1HG0044660	HORVU.MOREX.R2.1HG0012150
HORVU.MOREX.R2.7HG0548010	HORVU.MOREX.R2.1HG0012150	HORVU.MOREX.R2.3HG0247690	HORVU.MOREX.R2.2HG0126790	HORVU.MOREX.R2.2HG0143390	HORVU.MOREX.R2.6HG0494310	HORVU.MOREX.R2.1HG0067560	HORVU.MOREX.R2.4HG0343490	HORVU.MOREX.R2.6HG0509480	HORVU.MOREX.R2.6HG0452270	HORVU.MOREX.R2.4HG0337060	HORVU.MOREX.R2.2HG0124800	HORVU.MOREX.R2.6HG0475370	HORVU.MOREX.R2.2HG0157590	HORVU.MOREX.R2.1HG0074860	HORVU.MOREX.R2.4HG0348210
HORVU.MOREX.R2.4HG0322690	HORVU.MOREX.R2.7HG0555770	HORVU.MOREX.R2.1HG0059890	HORVU.MOREX.R2.5HG0424360	HORVU.MOREX.R2.6HG0498090	HORVU.MOREX.R2.2HG0111740	HORVU.MOREX.R2.1HG0067350	HORVU.MOREX.R2.3HG0196610	HORVU.MOREX.R2.7HG0601100	HORVU.MOREX.R2.7HG0620900	HORVU.MOREX.R2.7HG0622280	HORVU.MOREX.R2.3HG0254120	HORVU.MOREX.R2.2HG0151890	HORVU.MOREX.R2.3HG0205530	HORVU.MOREX.R2.2HG0144480	HORVU.MOREX.R2.3HG0250830
HORVU.MOREX.R2.3HG0236450	HORVU.MOREX.R2.1HG0067200	HORVU.MOREX.R2.6HG0513590	HORVU.MOREX.R2.2HG0136020	HORVU.MOREX.R2.1HG0034750	HORVU.MOREX.R2.2HG0126790	HORVU.MOREX.R2.6HG0513110	HORVU.MOREX.R2.5HG0436080	HORVU.MOREX.R2.1HG0010070	HORVU.MOREX.R2.3HG0209630	HORVU.MOREX.R2.5HG0413090	HORVU.MOREX.R2.7HG0544650	HORVU.MOREX.R2.1HG0059130	HORVU.MOREX.R2.1HG0002020	HORVU.MOREX.R2.6HG0520480	HORVU.MOREX.R2.7HG0587370
HORVU.MOREX.R2.1HG0045240	HORVU.MOREX.R2.7HG0554840	HORVU.MOREX.R2.5HG0354520	HORVU.MOREX.R2.4HG0295700	HORVU.MOREX.R2.6HG0506710	HORVU.MOREX.R2.5HG0424360	HORVU.MOREX.R2.1HG0017460	HORVU.MOREX.R2.5HG0427640	HORVU.MOREX.R2.2HG0142880	HORVU.MOREX.R2.3HG0191730	HORVU.MOREX.R2.6HG0526480	HORVU.MOREX.R2.7HG0613370	HORVU.MOREX.R2.3HG0243120	HORVU.MOREX.R2.2HG0142720	HORVU.MOREX.R2.3HG0193380	HORVU.MOREX.R2.7HG0580390
HORVU.MOREX.R2.1HG0036420	HORVU.MOREX.R2.5HG0426920	HORVU.MOREX.R2.2HG0169280	HORVU.MOREX.R2.5HG0366520	HORVU.MOREX.R2.1HG0078080	HORVU.MOREX.R2.1HG0012950	HORVU.MOREX.R2.6HG0472200	HORVU.MOREX.R2.4HG0281250	HORVU.MOREX.R2.5HG0434470	HORVU.MOREX.R2.7HG0613320	HORVU.MOREX.R2.2HG0161960	HORVU.MOREX.R2.5HG0422470	HORVU.MOREX.R2.2HG0102950	HORVU.MOREX.R2.1HG0046500	HORVU.MOREX.R2.3HG0203640	HORVU.MOREX.R2.4HG0343490
HORVU.MOREX.R2.4HG0284240	HORVU.MOREX.R2.7HG0549490	HORVU.MOREX.R2.2HG0172630	HORVU.MOREX.R2.7HG0619420	HORVU.MOREX.R2.1HG0078760	HORVU.MOREX.R2.2HG0136020	HORVU.MOREX.R2.2HG0144880	HORVU.MOREX.R2.5HG0384520	HORVU.MOREX.R2.4HG0284050	HORVU.MOREX.R2.7HG0580860	HORVU.MOREX.R2.4HG0288610	HORVU.MOREX.R2.2HG0116330	HORVU.MOREX.R2.1HG0036420	HORVU.MOREX.R2.6HG0518400	HORVU.MOREX.R2.7HG0582620	HORVU.MOREX.R2.6HG0523600
HORVU.MOREX.R2.4HG0280470	HORVU.MOREX.R2.1HG0057530	HORVU.MOREX.R2.6HG0477460	HORVU.MOREX.R2.4HG0279480	HORVU.MOREX.R2.7HG0618180	HORVU.MOREX.R2.4HG0295700	HORVU.MOREX.R2.7HG0551590	HORVU.MOREX.R2.5HG0392160	HORVU.MOREX.R2.1HG0054200	HORVU.MOREX.R2.6HG0524000	HORVU.MOREX.R2.1HG0006250	HORVU.MOREX.R2.1HG0001990	HORVU.MOREX.R2.7HG0551800	HORVU.MOREX.R2.4HG0284490	HORVU.MOREX.R2.4HG0294080	HORVU.MOREX.R2.2HG0102960
HORVU.MOREX.R2.7HG0532670	HORVU.MOREX.R2.6HG0518390	HORVU.MOREX.R2.3HG0258570	HORVU.MOREX.R2.6HG0474240	HORVU.MOREX.R2.5HG0383120	HORVU.MOREX.R2.1HG0024040	HORVU.MOREX.R2.4HG0291050	HORVU.MOREX.R2.2HG0137850	HORVU.MOREX.R2.3HG0241720	HORVU.MOREX.R2.2HG0095540	HORVU.MOREX.R2.4HG0329060	HORVU.MOREX.R2.5HG0367770	HORVU.MOREX.R2.4HG0330090	HORVU.MOREX.R2.3HG0253110	HORVU.MOREX.R2.4HG0276130	HORVU.MOREX.R2.5HG0384520
HORVU.MOREX.R2.2HG0091330	HORVU.MOREX.R2.4HG0328790	HORVU.MOREX.R2.7HG0552830	HORVU.MOREX.R2.4HG0287380	HORVU.MOREX.R2.7HG0610620	HORVU.MOREX.R2.5HG0391590	HORVU.MOREX.R2.5HG0425640	HORVU.MOREX.R2.5HG0350790	HORVU.MOREX.R2.7HG0534180	HORVU.MOREX.R2.5HG0403190	HORVU.MOREX.R2.4HG0277950	HORVU.MOREX.R2.6HG0459340	HORVU.MOREX.R2.6HG0513110	HORVU.MOREX.R2.7HG0594280	HORVU.MOREX.R2.2HG0123080	HORVU.MOREX.R2.5HG0392160
HORVU.MOREX.R2.1HG0000110	HORVU.MOREX.R2.5HG0384520	HORVU.MOREX.R2.4HG0304700	HORVU.MOREX.R2.2HG0088330	HORVU.MOREX.R2.1HG0061820	HORVU.MOREX.R2.5HG0366520	HORVU.MOREX.R2.3HG0210630	HORVU.MOREX.R2.5HG0357680	HORVU.MOREX.R2.3HG0272510	HORVU.MOREX.R2.1HG0052330	HORVU.MOREX.R2.5HG0399220	HORVU.MOREX.R2.6HG0461610	HORVU.MOREX.R2.6HG0493430	HORVU.MOREX.R2.2HG0092070	HORVU.MOREX.R2.3HG0204110	HORVU.MOREX.R2.2HG0092290
HORVU.MOREX.R2.6HG0502740	HORVU.MOREX.R2.1HG0025000	HORVU.MOREX.R2.4HG0292630	HORVU.MOREX.R2.7HG0535720	HORVU.MOREX.R2.5HG0363790	HORVU.MOREX.R2.7HG0619420	HORVU.MOREX.R2.5HG0404470	HORVU.MOREX.R2.1HG0010070	HORVU.MOREX.R2.4HG0278240	HORVU.MOREX.R2.3HG0219580	HORVU.MOREX.R2.3HG0247690	HORVU.MOREX.R2.4HG0322020	HORVU.MOREX.R2.7HG0553230	HORVU.MOREX.R2.1HG0034630	HORVU.MOREX.R2.6HG0494410	HORVU.MOREX.R2.2HG0124800
HORVU.MOREX.R2.6HG0490030	HORVU.MOREX.R2.5HG0392160	HORVU.MOREX.R2.5HG0409550	HORVU.MOREX.R2.4HG0291220	HORVU.MOREX.R2.3HG0208060	HORVU.MOREX.R2.4HG0279480	HORVU.MOREX.R2.5HG0356270	HORVU.MOREX.R2.5HG0422470	HORVU.MOREX.R2.6HG0510940	HORVU.MOREX.R2.2HG0094430	HORVU.MOREX.R2.2HG0172630	HORVU.MOREX.R2.4HG0281860	HORVU.MOREX.R2.2HG0143620	HORVU.MOREX.R2.4HG0283460	HORVU.MOREX.R2.4HG0280010	HORVU.MOREX.R2.2HG0123540
HORVU.MOREX.R2.4HG0327680	HORVU.MOREX.R2.2HG0154660	HORVU.MOREX.R2.3HG0258800	HORVU.MOREX.R2.5HG0350780	HORVU.MOREX.R2.7HG0535160	HORVU.MOREX.R2.6HG0474240	HORVU.MOREX.R2.4HG0324960	HORVU.MOREX.R2.2HG0116330	HORVU.MOREX.R2.1HG0055260	HORVU.MOREX.R2.6HG0452260	HORVU.MOREX.R2.5HG0404370	HORVU.MOREX.R2.3HG0193550	HORVU.MOREX.R2.4HG0324960	HORVU.MOREX.R2.3HG0256850	HORVU.MOREX.R2.1HG0034750	HORVU.MOREX.R2.3HG0254120
HORVU.MOREX.R2.3HG0210630	HORVU.MOREX.R2.5HG0365720	HORVU.MOREX.R2.7HG0568010	HORVU.MOREX.R2.3HG0247440	HORVU.MOREX.R2.3HG0251150	HORVU.MOREX.R2.4HG0287380	HORVU.MOREX.R2.2HG0152820	HORVU.MOREX.R2.1HG0001990	HORVU.MOREX.R2.3HG0272500	HORVU.MOREX.R2.3HG0240700	HORVU.MOREX.R2.2HG0170070	HORVU.MOREX.R2.4HG0283640	HORVU.MOREX.R2.4HG0321020	HORVU.MOREX.R2.7HG0598390	HORVU.MOREX.R2.6HG0457690	HORVU.MOREX.R2.6HG0502730
HORVU.MOREX.R2.7HG0549010	HORVU.MOREX.R2.1HG0047880	HORVU.MOREX.R2.4HG0334350	HORVU.MOREX.R2.5HG0441080	HORVU.MOREX.R2.3HG0212880	HORVU.MOREX.R2.2HG0088330	HORVU.MOREX.R2.6HG0449910	HORVU.MOREX.R2.5HG0434470	HORVU.MOREX.R2.7HG0560430	HORVU.MOREX.R2.1HG0000720	HORVU.MOREX.R2.1HG0019450	HORVU.MOREX.R2.5HG0436910	HORVU.MOREX.R2.1HG0050570	HORVU.MOREX.R2.2HG0142140	HORVU.MOREX.R2.4HG0320060	HORVU.MOREX.R2.7HG0613370
HORVU.MOREX.R2.1HG0051860	HORVU.MOREX.R2.3HG0182580	HORVU.MOREX.R2.1HG0077050	HORVU.MOREX.R2.2HG0113940	HORVU.MOREX.R2.3HG0223670	HORVU.MOREX.R2.7HG0535720	HORVU.MOREX.R2.4HG0284170	HORVU.MOREX.R2.3HG0191310	HORVU.MOREX.R2.3HG0258450	HORVU.MOREX.R2.6HG0461570	HORVU.MOREX.R2.7HG0608110	HORVU.MOREX.R2.2HG0157590	HORVU.MOREX.R2.4HG0339950	HORVU.MOREX.R2.1HG0078510	HORVU.MOREX.R2.5HG0414750	HORVU.MOREX.R2.5HG0357680
HORVU.MOREX.R2.5HG0431830	HORVU.MOREX.R2.4HG0329970	HORVU.MOREX.R2.6HG0489910	HORVU.MOREX.R2.4HG0320530	HORVU.MOREX.R2.2HG0141110	HORVU.MOREX.R2.4HG0291220	HORVU.MOREX.R2.2HG0146800	HORVU.MOREX.R2.6HG0461610	HORVU.MOREX.R2.2HG0108480	HORVU.MOREX.R2.5HG0418730	HORVU.MOREX.R2.4HG0292630	HORVU.MOREX.R2.4HG0347440	HORVU.MOREX.R2.3HG0211760	HORVU.MOREX.R2.5HG0440060	HORVU.MOREX.R2.7HG0590460	HORVU.MOREX.R2.2HG0100690
HORVU.MOREX.R2.5HG0438630	HORVU.MOREX.R2.6HG0448700	HORVU.MOREX.R2.2HG0126160	HORVU.MOREX.R2.7HG0584920	HORVU.MOREX.R2.6HG0520850	HORVU.MOREX.R2.5HG0350780	HORVU.MOREX.R2.1HG0042000	HORVU.MOREX.R2.6HG0518420	HORVU.MOREX.R2.1HG0053660	HORVU.MOREX.R2.1HG0012150	HORVU.MOREX.R2.7HG0536050	HORVU.MOREX.R2.3HG0205530	HORVU.MOREX.R2.5HG0402880	HORVU.MOREX.R2.3HG0231680	HORVU.MOREX.R2.7HG0564080	HORVU.MOREX.R2.5HG0367300
HORVU.MOREX.R2.3HG0250130	HORVU.MOREX.R2.4HG0319840	HORVU.MOREX.R2.4HG0282500	HORVU.MOREX.R2.5HG0440090	HORVU.MOREX.R2.3HG0197830	HORVU.MOREX.R2.3HG0247440	HORVU.MOREX.R2.3HG0202070	HORVU.MOREX.R2.7HG0582690	HORVU.MOREX.R2.5HG0388290	HORVU.MOREX.R2.4HG0348210	HORVU.MOREX.R2.2HG0177830	HORVU.MOREX.R2.3HG0252760	HORVU.MOREX.R2.6HG0452760	HORVU.MOREX.R2.1HG0060860	HORVU.MOREX.R2.7HG0567930	HORVU.MOREX.R2.5HG0422470
HORVU.MOREX.R2.4HG0324960	HORVU.MOREX.R2.5HG0350790	HORVU.MOREX.R2.3HG0266360	HORVU.MOREX.R2.4HG0333460	HORVU.MOREX.R2.5HG0355340	HORVU.MOREX.R2.5HG0441080	HORVU.MOREX.R2.1HG0009320	HORVU.MOREX.R2.6HG0510940	HORVU.MOREX.R2.7HG0586250	HORVU.MOREX.R2.7HG0555770	HORVU.MOREX.R2.3HG0258800	HORVU.MOREX.R2.1HG0002020	HORVU.MOREX.R2.7HG0608560	HORVU.MOREX.R2.1HG0004640	HORVU.MOREX.R2.1HG0008080	HORVU.MOREX.R2.5HG0417620
HORVU.MOREX.R2.4HG0292520	HORVU.MOREX.R2.7HG0544650	HORVU.MOREX.R2.2HG0160780	HORVU.MOREX.R2.1HG0074710	HORVU.MOREX.R2.7HG0553180	HORVU.MOREX.R2.2HG0113940	HORVU.MOREX.R2.1HG0050570	HORVU.MOREX.R2.5HG0437550	HORVU.MOREX.R2.7HG0540810	HORVU.MOREX.R2.1HG0067200	HORVU.MOREX.R2.1HG0038570	HORVU.MOREX.R2.5HG0370060	HORVU.MOREX.R2.3HG0196310	HORVU.MOREX.R2.1HG0033820	HORVU.MOREX.R2.2HG0171570	HORVU.MOREX.R2.2HG0116330
HORVU.MOREX.R2.4HG0333030	HORVU.MOREX.R2.5HG0391760	HORVU.MOREX.R2.3HG0198150	HORVU.MOREX.R2.7HG0531000	HORVU.MOREX.R2.2HG0093330	HORVU.MOREX.R2.7HG0584920	HORVU.MOREX.R2.4HG0339950	HORVU.MOREX.R2.4HG0281860	HORVU.MOREX.R2.1HG0044660	HORVU.MOREX.R2.3HG0253140	HORVU.MOREX.R2.7HG0568010	HORVU.MOREX.R2.1HG0046500	HORVU.MOREX.R2.5HG0352970	HORVU.MOREX.R2.2HG0105120	HORVU.MOREX.R2.5HG0383120	HORVU.MOREX.R2.1HG0001990
HORVU.MOREX.R2.4HG0287170	HORVU.MOREX.R2.5HG0422470	HORVU.MOREX.R2.UNG0633180	HORVU.MOREX.R2.2HG0109830	HORVU.MOREX.R2.7HG0536650	HORVU.MOREX.R2.4HG0333460	HORVU.MOREX.R2.3HG0211760	HORVU.MOREX.R2.4HG0325340	HORVU.MOREX.R2.2HG0148700	HORVU.MOREX.R2.7HG0587370	HORVU.MOREX.R2.1HG0067900	HORVU.MOREX.R2.6HG0518400	HORVU.MOREX.R2.7HG0619880	HORVU.MOREX.R2.3HG0199830	HORVU.MOREX.R2.7HG0574980	HORVU.MOREX.R2.6HG0459340
HORVU.MOREX.R2.3HG0275630	HORVU.MOREX.R2.2HG0139610	HORVU.MOREX.R2.6HG0496380	HORVU.MOREX.R2.5HG0403190	HORVU.MOREX.R2.1HG0063650	HORVU.MOREX.R2.1HG0074710	HORVU.MOREX.R2.7HG0608560	HORVU.MOREX.R2.1HG0055260	HORVU.MOREX.R2.1HG0074860	HORVU.MOREX.R2.4HG0329390	HORVU.MOREX.R2.1HG0074900	HORVU.MOREX.R2.4HG0284490	HORVU.MOREX.R2.3HG0232450	HORVU.MOREX.R2.4HG0329430	HORVU.MOREX.R2.7HG0594750	HORVU.MOREX.R2.5HG0419260
HORVU.MOREX.R2.2HG0126650	HORVU.MOREX.R2.2HG0116330	HORVU.MOREX.R2.6HG0450210	HORVU.MOREX.R2.3HG0188540	HORVU.MOREX.R2.5HG0388230	HORVU.MOREX.R2.7HG0531000	HORVU.MOREX.R2.2HG0158640	HORVU.MOREX.R2.7HG0560430	HORVU.MOREX.R2.4HG0278670	HORVU.MOREX.R2.5HG0442600	HORVU.MOREX.R2.2HG0126160	HORVU.MOREX.R2.7HG0536230	HORVU.MOREX.R2.2HG0107630	HORVU.MOREX.R2.4HG0328540	HORVU.MOREX.R2.3HG0241140	HORVU.MOREX.R2.6HG0461610
HORVU.MOREX.R2.6HG0488180	HORVU.MOREX.R2.3HG0214280	HORVU.MOREX.R2.3HG0243120	HORVU.MOREX.R2.1HG0038070	HORVU.MOREX.R2.4HG0282380	HORVU.MOREX.R2.2HG0109830	HORVU.MOREX.R2.3HG0200750	HORVU.MOREX.R2.5HG0436910	HORVU.MOREX.R2.2HG0144480	HORVU.MOREX.R2.1HG0057530	HORVU.MOREX.R2.5HG0419600	HORVU.MOREX.R2.2HG0092070	HORVU.MOREX.R2.3HG0202690	HORVU.MOREX.R2.5HG0410170	HORVU.MOREX.R2.6HG0498710	HORVU.MOREX.R2.7HG0582690
HORVU.MOREX.R2.1HG0050570	HORVU.MOREX.R2.1HG0013380	HORVU.MOREX.R2.3HG0216040	HORVU.MOREX.R2.3HG0249480	HORVU.MOREX.R2.5HG0416100	HORVU.MOREX.R2.5HG0403190	HORVU.MOREX.R2.2HG0147850	HORVU.MOREX.R2.3HG0205530	HORVU.MOREX.R2.4HG0314940	HORVU.MOREX.R2.6HG0523600	HORVU.MOREX.R2.3HG0266360	HORVU.MOREX.R2.1HG0066000	HORVU.MOREX.R2.4HG0277530	HORVU.MOREX.R2.1HG0047820	HORVU.MOREX.R2.5HG0402270	HORVU.MOREX.R2.4HG0294500
HORVU.MOREX.R2.4HG0339950	HORVU.MOREX.R2.5HG0383720	HORVU.MOREX.R2.2HG0102950	HORVU.MOREX.R2.1HG0012150	HORVU.MOREX.R2.5HG0398850	HORVU.MOREX.R2.3HG0188540	HORVU.MOREX.R2.7HG0619880	HORVU.MOREX.R2.1HG0002020	HORVU.MOREX.R2.6HG0520480	HORVU.MOREX.R2.6HG0518390	HORVU.MOREX.R2.2HG0151890	HORVU.MOREX.R2.1HG0049150	HORVU.MOREX.R2.1HG0064910	HORVU.MOREX.R2.7HG0550680	HORVU.MOREX.R2.1HG0045280	HORVU.MOREX.R2.4HG0283640
HORVU.MOREX.R2.3HG0211760	HORVU.MOREX.R2.1HG0075760	HORVU.MOREX.R2.7HG0548010	HORVU.MOREX.R2.7HG0613130	HORVU.MOREX.R2.2HG0127720	HORVU.MOREX.R2.1HG0038070	HORVU.MOREX.R2.2HG0107630	HORVU.MOREX.R2.2HG0142720	HORVU.MOREX.R2.2HG0126290	HORVU.MOREX.R2.3HG0238820	HORVU.MOREX.R2.1HG0059130	HORVU.MOREX.R2.4HG0283460	HORVU.MOREX.R2.3HG0192310	HORVU.MOREX.R2.7HG0568330	HORVU.MOREX.R2.2HG0112750	HORVU.MOREX.R2.2HG0157590
HORVU.MOREX.R2.6HG0452760	HORVU.MOREX.R2.6HG0461610	HORVU.MOREX.R2.7HG0576950	HORVU.MOREX.R2.2HG0135340	HORVU.MOREX.R2.6HG0510580	HORVU.MOREX.R2.3HG0249480	HORVU.MOREX.R2.3HG0202690	HORVU.MOREX.R2.1HG0046500	HORVU.MOREX.R2.6HG0518400	HORVU.MOREX.R2.6HG0452300	HORVU.MOREX.R2.3HG0243120	HORVU.MOREX.R2.3HG0261510	HORVU.MOREX.R2.2HG0135990	HORVU.MOREX.R2.2HG0170860	HORVU.MOREX.R2.7HG0527390	HORVU.MOREX.R2.3HG0201870
HORVU.MOREX.R2.7HG0608560	HORVU.MOREX.R2.6HG0496580	HORVU.MOREX.R2.4HG0322690	HORVU.MOREX.R2.1HG0037470	HORVU.MOREX.R2.6HG0484540	HORVU.MOREX.R2.1HG0042830	HORVU.MOREX.R2.6HG0520290	HORVU.MOREX.R2.6HG0518400	HORVU.MOREX.R2.3HG0203640	HORVU.MOREX.R2.1HG0074590	HORVU.MOREX.R2.2HG0102950	HORVU.MOREX.R2.7HG0598390	HORVU.MOREX.R2.6HG0516440	HORVU.MOREX.R2.3HG0240800	HORVU.MOREX.R2.7HG0535160	HORVU.MOREX.R2.7HG0567080
HORVU.MOREX.R2.1HG0035900	HORVU.MOREX.R2.4HG0278210	HORVU.MOREX.R2.3HG0236450	HORVU.MOREX.R2.6HG0489930	HORVU.MOREX.R2.1HG0070480	HORVU.MOREX.R2.2HG0149060	HORVU.MOREX.R2.1HG0064910	HORVU.MOREX.R2.3HG0214090	HORVU.MOREX.R2.7HG0582620	HORVU.MOREX.R2.5HG0384520	HORVU.MOREX.R2.3HG0236450	HORVU.MOREX.R2.2HG0142140	HORVU.MOREX.R2.5HG0409580	HORVU.MOREX.R2.1HG0048090	HORVU.MOREX.R2.6HG0492420	HORVU.MOREX.R2.3HG0205530
HORVU.MOREX.R2.1HG0019520	HORVU.MOREX.R2.2HG0143130	HORVU.MOREX.R2.1HG0036420	HORVU.MOREX.R2.7HG0554840	HORVU.MOREX.R2.4HG0331020	HORVU.MOREX.R2.1HG0012150	HORVU.MOREX.R2.4HG0334970	HORVU.MOREX.R2.4HG0284490	HORVU.MOREX.R2.3HG0207880	HORVU.MOREX.R2.1HG0025000	HORVU.MOREX.R2.7HG0551800	HORVU.MOREX.R2.7HG0595300	HORVU.MOREX.R2.4HG0343600	HORVU.MOREX.R2.6HG0448890	HORVU.MOREX.R2.4HG0340800	HORVU.MOREX.R2.2HG0142720
HORVU.MOREX.R2.1HG0012580	HORVU.MOREX.R2.2HG0159280	HORVU.MOREX.R2.1HG0067560	HORVU.MOREX.R2.3HG0235810	HORVU.MOREX.R2.5HG0393350	HORVU.MOREX.R2.4HG0348210	HORVU.MOREX.R2.3HG0192310	HORVU.MOREX.R2.3HG0253110	HORVU.MOREX.R2.4HG0298180	HORVU.MOREX.R2.2HG0154660	HORVU.MOREX.R2.4HG0330090	HORVU.MOREX.R2.1HG0078510	HORVU.MOREX.R2.1HG0062040	HORVU.MOREX.R2.1HG0016410	HORVU.MOREX.R2.4HG0323130	HORVU.MOREX.R2.1HG0046500
HORVU.MOREX.R2.7HG0619880	HORVU.MOREX.R2.2HG0177990	HORVU.MOREX.R2.4HG0330090	HORVU.MOREX.R2.4HG0343490	HORVU.MOREX.R2.4HG0337060	HORVU.MOREX.R2.7HG0613130	HORVU.MOREX.R2.3HG0199290	HORVU.MOREX.R2.3HG0207880	HORVU.MOREX.R2.4HG0294080	HORVU.MOREX.R2.5HG0365720	HORVU.MOREX.R2.1HG0005570	HORVU.MOREX.R2.3HG0260630	HORVU.MOREX.R2.6HG0469220	HORVU.MOREX.R2.7HG0581010	HORVU.MOREX.R2.5HG0426600	HORVU.MOREX.R2.6HG0504420
HORVU.MOREX.R2.3HG0202690	HORVU.MOREX.R2.3HG0184480	HORVU.MOREX.R2.4HG0306120	HORVU.MOREX.R2.7HG0527170	HORVU.MOREX.R2.3HG0251570	HORVU.MOREX.R2.2HG0135340	HORVU.MOREX.R2.5HG0415450	HORVU.MOREX.R2.7HG0594280	HORVU.MOREX.R2.4HG0276130	HORVU.MOREX.R2.1HG0047880	HORVU.MOREX.R2.3HG0255370	HORVU.MOREX.R2.5HG0440060	HORVU.MOREX.R2.6HG0459740	HORVU.MOREX.R2.1HG0019300	HORVU.MOREX.R2.6HG0505120	HORVU.MOREX.R2.6HG0518400
HORVU.MOREX.R2.6HG0456710	HORVU.MOREX.R2.4HG0281220	HORVU.MOREX.R2.2HG0157610	HORVU.MOREX.R2.3HG0196610	HORVU.MOREX.R2.7HG0622280	HORVU.MOREX.R2.1HG0037470	HORVU.MOREX.R2.6HG0469220	HORVU.MOREX.R2.2HG0092070	HORVU.MOREX.R2.7HG0571590	HORVU.MOREX.R2.2HG0155450	HORVU.MOREX.R2.6HG0513110	HORVU.MOREX.R2.1HG0060860	HORVU.MOREX.R2.7HG0549250	HORVU.MOREX.R2.2HG0151960	HORVU.MOREX.R2.5HG0396740	HORVU.MOREX.R2.5HG0355840
HORVU.MOREX.R2.6HG0493270	HORVU.MOREX.R2.4HG0281860	HORVU.MOREX.R2.4HG0280470	HORVU.MOREX.R2.7HG0621180	HORVU.MOREX.R2.3HG0182070	HORVU.MOREX.R2.2HG0091570	HORVU.MOREX.R2.7HG0551550	HORVU.MOREX.R2.1HG0034630	HORVU.MOREX.R2.3HG0204110	HORVU.MOREX.R2.4HG0317820	HORVU.MOREX.R2.7HG0595370	HORVU.MOREX.R2.1HG0033820	HORVU.MOREX.R2.7HG0622460	HORVU.MOREX.R2.1HG0053570	HORVU.MOREX.R2.5HG0424740	HORVU.MOREX.R2.2HG0092070
HORVU.MOREX.R2.5HG0357370	HORVU.MOREX.R2.6HG0475000	HORVU.MOREX.R2.7HG0532670	HORVU.MOREX.R2.5HG0436080	HORVU.MOREX.R2.2HG0122610	HORVU.MOREX.R2.6HG0489930	HORVU.MOREX.R2.7HG0549250	HORVU.MOREX.R2.7HG0571590	HORVU.MOREX.R2.6HG0509360	HORVU.MOREX.R2.7HG0549760	HORVU.MOREX.R2.7HG0588200	HORVU.MOREX.R2.2HG0105120	HORVU.MOREX.R2.1HG0049750	HORVU.MOREX.R2.5HG0422010	HORVU.MOREX.R2.1HG0060090	HORVU.MOREX.R2.1HG0034630
HORVU.MOREX.R2.1HG0064910	HORVU.MOREX.R2.4HG0283640	HORVU.MOREX.R2.6HG0493430	HORVU.MOREX.R2.5HG0427640	HORVU.MOREX.R2.3HG0257650	HORVU.MOREX.R2.7HG0554840	HORVU.MOREX.R2.5HG0426030	HORVU.MOREX.R2.6HG0494410	HORVU.MOREX.R2.5HG0446210	HORVU.MOREX.R2.4HG0329970	HORVU.MOREX.R2.4HG0327680	HORVU.MOREX.R2.3HG0199830	HORVU.MOREX.R2.6HG0472690	HORVU.MOREX.R2.5HG0436860	HORVU.MOREX.R2.6HG0459120	HORVU.MOREX.R2.4HG0283460
HORVU.MOREX.R2.3HG0192310	HORVU.MOREX.R2.5HG0436910	HORVU.MOREX.R2.1HG0038510	HORVU.MOREX.R2.4HG0281250	HORVU.MOREX.R2.6HG0464760	HORVU.MOREX.R2.3HG0235810	HORVU.MOREX.R2.1HG0049750	HORVU.MOREX.R2.1HG0036700	HORVU.MOREX.R2.6HG0494410	HORVU.MOREX.R2.6HG0448700	HORVU.MOREX.R2.2HG0179310	HORVU.MOREX.R2.7HG0610620	HORVU.MOREX.R2.7HG0604200	HORVU.MOREX.R2.4HG0331920	HORVU.MOREX.R2.6HG0520850	HORVU.MOREX.R2.3HG0258470
HORVU.MOREX.R2.1HG0011320	HORVU.MOREX.R2.3HG0252760	HORVU.MOREX.R2.6HG0490030	HORVU.MOREX.R2.1HG0074840	HORVU.MOREX.R2.4HG0324070	HORVU.MOREX.R2.4HG0343490	HORVU.MOREX.R2.4HG0291140	HORVU.MOREX.R2.4HG0283460	HORVU.MOREX.R2.2HG0143390	HORVU.MOREX.R2.2HG0124800	HORVU.MOREX.R2.1HG0043250	HORVU.MOREX.R2.3HG0246040	HORVU.MOREX.R2.4HG0346320	HORVU.MOREX.R2.2HG0163200	HORVU.MOREX.R2.6HG0494390	HORVU.MOREX.R2.7HG0598390
HORVU.MOREX.R2.7HG0569420	HORVU.MOREX.R2.1HG0002020	HORVU.MOREX.R2.4HG0291050	HORVU.MOREX.R2.5HG0384520	HORVU.MOREX.R2.4HG0277950	HORVU.MOREX.R2.7HG0527170	HORVU.MOREX.R2.7HG0607190	HORVU.MOREX.R2.7HG0598390	HORVU.MOREX.R2.1HG0036700	HORVU.MOREX.R2.5HG0431510	HORVU.MOREX.R2.5HG0425640	HORVU.MOREX.R2.4HG0329430	HORVU.MOREX.R2.1HG0077880	HORVU.MOREX.R2.2HG0163230	HORVU.MOREX.R2.6HG0518410	HORVU.MOREX.R2.2HG0142140
HORVU.MOREX.R2.3HG0227180	HORVU.MOREX.R2.7HG0609910	HORVU.MOREX.R2.3HG0275640	HORVU.MOREX.R2.5HG0392160	HORVU.MOREX.R2.5HG0408540	HORVU.MOREX.R2.3HG0196610	HORVU.MOREX.R2.1HG0073350	HORVU.MOREX.R2.2HG0142140	HORVU.MOREX.R2.1HG0034750	HORVU.MOREX.R2.3HG0254120	HORVU.MOREX.R2.3HG0255340	HORVU.MOREX.R2.4HG0328540	HORVU.MOREX.R2.7HG0607190	HORVU.MOREX.R2.2HG0115680	HORVU.MOREX.R2.1HG0021990	HORVU.MOREX.R2.1HG0078510
HORVU.MOREX.R2.4HG0341570	HORVU.MOREX.R2.4HG0326260	HORVU.MOREX.R2.4HG0315300	HORVU.MOREX.R2.2HG0137850	HORVU.MOREX.R2.5HG0399220	HORVU.MOREX.R2.7HG0621180	HORVU.MOREX.R2.5HG0380050	HORVU.MOREX.R2.1HG0071510	HORVU.MOREX.R2.4HG0320060	HORVU.MOREX.R2.7HG0544650	HORVU.MOREX.R2.5HG0431830	HORVU.MOREX.R2.5HG0410170	HORVU.MOREX.R2.5HG0434490	HORVU.MOREX.R2.2HG0086610	HORVU.MOREX.R2.4HG0318120	HORVU.MOREX.R2.7HG0527340
HORVU.MOREX.R2.3HG0218160	HORVU.MOREX.R2.1HG0046500	HORVU.MOREX.R2.5HG0425640	HORVU.MOREX.R2.5HG0435950	HORVU.MOREX.R2.5HG0385560	HORVU.MOREX.R2.5HG0436080	HORVU.MOREX.R2.5HG0434490	HORVU.MOREX.R2.1HG0078510	HORVU.MOREX.R2.7HG0579230	HORVU.MOREX.R2.4HG0294950	HORVU.MOREX.R2.4HG0316110	HORVU.MOREX.R2.1HG0047820	HORVU.MOREX.R2.4HG0321960	HORVU.MOREX.R2.4HG0324330	HORVU.MOREX.R2.7HG0603620	HORVU.MOREX.R2.5HG0440060
HORVU.MOREX.R2.6HG0469220	HORVU.MOREX.R2.3HG0214090	HORVU.MOREX.R2.3HG0210630	HORVU.MOREX.R2.4HG0281790	HORVU.MOREX.R2.3HG0247690	HORVU.MOREX.R2.5HG0427640	HORVU.MOREX.R2.1HG0014880	HORVU.MOREX.R2.7HG0527340	HORVU.MOREX.R2.3HG0256850	HORVU.MOREX.R2.7HG0613370	HORVU.MOREX.R2.7HG0553230	HORVU.MOREX.R2.7HG0550680	HORVU.MOREX.R2.1HG0014880	HORVU.MOREX.R2.7HG0581180	HORVU.MOREX.R2.5HG0442950	HORVU.MOREX.R2.6HG0506710
HORVU.MOREX.R2.7HG0612050	HORVU.MOREX.R2.7HG0563130	HORVU.MOREX.R2.7HG0549010	HORVU.MOREX.R2.5HG0350790	HORVU.MOREX.R2.2HG0135160	HORVU.MOREX.R2.4HG0281250	HORVU.MOREX.R2.4HG0290210	HORVU.MOREX.R2.3HG0260630	HORVU.MOREX.R2.2HG0128950	HORVU.MOREX.R2.4HG0338530	HORVU.MOREX.R2.5HG0403840	HORVU.MOREX.R2.7HG0568330	HORVU.MOREX.R2.1HG0014120	HORVU.MOREX.R2.2HG0092390	HORVU.MOREX.R2.3HG0251940	HORVU.MOREX.R2.1HG0060860
HORVU.MOREX.R2.6HG0459740	HORVU.MOREX.R2.1HG0001900	HORVU.MOREX.R2.1HG0051860	HORVU.MOREX.R2.4HG0280020	HORVU.MOREX.R2.6HG0513590	HORVU.MOREX.R2.1HG0074840	HORVU.MOREX.R2.3HG0257930	HORVU.MOREX.R2.5HG0440060	HORVU.MOREX.R2.1HG0071510	HORVU.MOREX.R2.3HG0255430	HORVU.MOREX.R2.4HG0324960	HORVU.MOREX.R2.3HG0197830	HORVU.MOREX.R2.5HG0402960	HORVU.MOREX.R2.3HG0272150	HORVU.MOREX.R2.7HG0615200	HORVU.MOREX.R2.1HG0078080
HORVU.MOREX.R2.7HG0549250	HORVU.MOREX.R2.7HG0594280	HORVU.MOREX.R2.6HG0503680	HORVU.MOREX.R2.5HG0357680	HORVU.MOREX.R2.5HG0354520	HORVU.MOREX.R2.5HG0384520	HORVU.MOREX.R2.2HG0085970	HORVU.MOREX.R2.3HG0243520	HORVU.MOREX.R2.7HG0583650	HORVU.MOREX.R2.5HG0367300	HORVU.MOREX.R2.5HG0424470	HORVU.MOREX.R2.2HG0102110	HORVU.MOREX.R2.4HG0290210	HORVU.MOREX.R2.3HG0217950	HORVU.MOREX.R2.5HG0390770	HORVU.MOREX.R2.1HG0004640
HORVU.MOREX.R2.6HG0497370	HORVU.MOREX.R2.1HG0066000	HORVU.MOREX.R2.5HG0401970	HORVU.MOREX.R2.5HG0378970	HORVU.MOREX.R2.2HG0169280	HORVU.MOREX.R2.5HG0392160	HORVU.MOREX.R2.6HG0516420	HORVU.MOREX.R2.3HG0231680	HORVU.MOREX.R2.5HG0414750	HORVU.MOREX.R2.5HG0422470	HORVU.MOREX.R2.1HG0032460	HORVU.MOREX.R2.5HG0355340	HORVU.MOREX.R2.2HG0078890	HORVU.MOREX.R2.1HG0014310	HORVU.MOREX.R2.7HG0536650	HORVU.MOREX.R2.5HG0433840
HORVU.MOREX.R2.2HG0132020	HORVU.MOREX.R2.2HG0123080	HORVU.MOREX.R2.1HG0004070	HORVU.MOREX.R2.5HG0391760	HORVU.MOREX.R2.2HG0172630	HORVU.MOREX.R2.2HG0137850	HORVU.MOREX.R2.4HG0340310	HORVU.MOREX.R2.5HG0419570	HORVU.MOREX.R2.7HG0590460	HORVU.MOREX.R2.4HG0326920	HORVU.MOREX.R2.3HG0207280	HORVU.MOREX.R2.2HG0170860	HORVU.MOREX.R2.4HG0340310	HORVU.MOREX.R2.7HG0542700	HORVU.MOREX.R2.4HG0282380	HORVU.MOREX.R2.1HG0033820
HORVU.MOREX.R2.1HG0049750	HORVU.MOREX.R2.5HG0437080	HORVU.MOREX.R2.5HG0356270	HORVU.MOREX.R2.5HG0422470	HORVU.MOREX.R2.7HG0590050	HORVU.MOREX.R2.5HG0435950	HORVU.MOREX.R2.3HG0202420	HORVU.MOREX.R2.1HG0060860	HORVU.MOREX.R2.3HG0243520	HORVU.MOREX.R2.3HG0190840	HORVU.MOREX.R2.5HG0423640	HORVU.MOREX.R2.2HG0148660	HORVU.MOREX.R2.3HG0202420	HORVU.MOREX.R2.7HG0593010	HORVU.MOREX.R2.5HG0398850	HORVU.MOREX.R2.4HG0329430
HORVU.MOREX.R2.5HG0416430	HORVU.MOREX.R2.3HG0237780	HORVU.MOREX.R2.5HG0439020	HORVU.MOREX.R2.2HG0116330	HORVU.MOREX.R2.7HG0577360	HORVU.MOREX.R2.4HG0281790	HORVU.MOREX.R2.2HG0178590	HORVU.MOREX.R2.3HG0228650	HORVU.MOREX.R2.5HG0401340	HORVU.MOREX.R2.5HG0417620	HORVU.MOREX.R2.3HG0245480	HORVU.MOREX.R2.4HG0295760	HORVU.MOREX.R2.2HG0178590	HORVU.MOREX.R2.3HG0272490	HORVU.MOREX.R2.4HG0279230	HORVU.MOREX.R2.4HG0328540
HORVU.MOREX.R2.1HG0059990	HORVU.MOREX.R2.4HG0280010	HORVU.MOREX.R2.4HG0324960	HORVU.MOREX.R2.2HG0142880	HORVU.MOREX.R2.6HG0477460	HORVU.MOREX.R2.5HG0350790	HORVU.MOREX.R2.7HG0534100	HORVU.MOREX.R2.1HG0004640	HORVU.MOREX.R2.1HG0008080	HORVU.MOREX.R2.2HG0139610	HORVU.MOREX.R2.2HG0126650	HORVU.MOREX.R2.3HG0240800	HORVU.MOREX.R2.6HG0508270	HORVU.MOREX.R2.5HG0407150	HORVU.MOREX.R2.1HG0018100	HORVU.MOREX.R2.5HG0410170
HORVU.MOREX.R2.3HG0272620	HORVU.MOREX.R2.4HG0283460	HORVU.MOREX.R2.5HG0424650	HORVU.MOREX.R2.1HG0001990	HORVU.MOREX.R2.5HG0404370	HORVU.MOREX.R2.5HG0393070	HORVU.MOREX.R2.5HG0408330	HORVU.MOREX.R2.6HG0517880	HORVU.MOREX.R2.2HG0162070	HORVU.MOREX.R2.1HG0059020	HORVU.MOREX.R2.3HG0258200	HORVU.MOREX.R2.1HG0048090	HORVU.MOREX.R2.3HG0213150	HORVU.MOREX.R2.5HG0437350	HORVU.MOREX.R2.2HG0176420	HORVU.MOREX.R2.1HG0047820
HORVU.MOREX.R2.4HG0323740	HORVU.MOREX.R2.4HG0314920	HORVU.MOREX.R2.7HG0569890	HORVU.MOREX.R2.5HG0434470	HORVU.MOREX.R2.3HG0258570	HORVU.MOREX.R2.3HG0200700	HORVU.MOREX.R2.5HG0385040	HORVU.MOREX.R2.1HG0033820	HORVU.MOREX.R2.6HG0517880	HORVU.MOREX.R2.2HG0116330	HORVU.MOREX.R2.5HG0437890	HORVU.MOREX.R2.2HG0096060	HORVU.MOREX.R2.7HG0546680	HORVU.MOREX.R2.5HG0414040	HORVU.MOREX.R2.3HG0204680	HORVU.MOREX.R2.7HG0550680
HORVU.MOREX.R2.4HG0346320	HORVU.MOREX.R2.2HG0142140	HORVU.MOREX.R2.3HG0275630	HORVU.MOREX.R2.1HG0022960	HORVU.MOREX.R2.7HG0552830	HORVU.MOREX.R2.4HG0280020	HORVU.MOREX.R2.5HG0422030	HORVU.MOREX.R2.2HG0105120	HORVU.MOREX.R2.5HG0383120	HORVU.MOREX.R2.1HG0001990	HORVU.MOREX.R2.1HG0050570	HORVU.MOREX.R2.6HG0448890	HORVU.MOREX.R2.1HG0010750	HORVU.MOREX.R2.6HG0521720	HORVU.MOREX.R2.4HG0281150	HORVU.MOREX.R2.2HG0106130
HORVU.MOREX.R2.1HG0061360	HORVU.MOREX.R2.1HG0078510	HORVU.MOREX.R2.6HG0479020	HORVU.MOREX.R2.4HG0284050	HORVU.MOREX.R2.7HG0563480	HORVU.MOREX.R2.5HG0357680	HORVU.MOREX.R2.3HG0213150	HORVU.MOREX.R2.3HG0251560	HORVU.MOREX.R2.5HG0433630	HORVU.MOREX.R2.1HG0077450	HORVU.MOREX.R2.4HG0339950	HORVU.MOREX.R2.1HG0016410	HORVU.MOREX.R2.2HG0131020	HORVU.MOREX.R2.5HG0389920	HORVU.MOREX.R2.3HG0211730	HORVU.MOREX.R2.1HG0034330
HORVU.MOREX.R2.7HG0544620	HORVU.MOREX.R2.5HG0366630	HORVU.MOREX.R2.7HG0559290	HORVU.MOREX.R2.2HG0084300	HORVU.MOREX.R2.4HG0304700	HORVU.MOREX.R2.5HG0378970	HORVU.MOREX.R2.4HG0332420	HORVU.MOREX.R2.4HG0329430	HORVU.MOREX.R2.3HG0241140	HORVU.MOREX.R2.5HG0367770	HORVU.MOREX.R2.3HG0211760	HORVU.MOREX.R2.7HG0581010	HORVU.MOREX.R2.7HG0598970	HORVU.MOREX.R2.5HG0374700	HORVU.MOREX.R2.6HG0453490	HORVU.MOREX.R2.1HG0058860
HORVU.MOREX.R2.6HG0522770	HORVU.MOREX.R2.3HG0260630	HORVU.MOREX.R2.4HG0339950	HORVU.MOREX.R2.3HG0214280	HORVU.MOREX.R2.4HG0292630	HORVU.MOREX.R2.5HG0391760	HORVU.MOREX.R2.7HG0546680	HORVU.MOREX.R2.4HG0328540	HORVU.MOREX.R2.5HG0402270	HORVU.MOREX.R2.3HG0260150	HORVU.MOREX.R2.5HG0402880	HORVU.MOREX.R2.4HG0278380	HORVU.MOREX.R2.2HG0106550	HORVU.MOREX.R2.5HG0447070	HORVU.MOREX.R2.2HG0102100	HORVU.MOREX.R2.7HG0568330
HORVU.MOREX.R2.1HG0014880	HORVU.MOREX.R2.6HG0510240	HORVU.MOREX.R2.3HG0211760	HORVU.MOREX.R2.5HG0406460	HORVU.MOREX.R2.5HG0409550	HORVU.MOREX.R2.1HG0010070	HORVU.MOREX.R2.5HG0381550	HORVU.MOREX.R2.5HG0410170	HORVU.MOREX.R2.3HG0251560	HORVU.MOREX.R2.1HG0013380	HORVU.MOREX.R2.6HG0452760	HORVU.MOREX.R2.1HG0019300	HORVU.MOREX.R2.4HG0276830	HORVU.MOREX.R2.5HG0412120	HORVU.MOREX.R2.4HG0337060	HORVU.MOREX.R2.3HG0197830
HORVU.MOREX.R2.1HG0014120	HORVU.MOREX.R2.7HG0553280	HORVU.MOREX.R2.7HG0544690	HORVU.MOREX.R2.3HG0191310	HORVU.MOREX.R2.3HG0258800	HORVU.MOREX.R2.5HG0422470	HORVU.MOREX.R2.1HG0010750	HORVU.MOREX.R2.3HG0229640	HORVU.MOREX.R2.5HG0439310	HORVU.MOREX.R2.7HG0584630	HORVU.MOREX.R2.7HG0608560	HORVU.MOREX.R2.1HG0053570	HORVU.MOREX.R2.2HG0138520	HORVU.MOREX.R2.5HG0413730	HORVU.MOREX.R2.7HG0622280	HORVU.MOREX.R2.2HG0102110
HORVU.MOREX.R2.5HG0402960	HORVU.MOREX.R2.7HG0564080	HORVU.MOREX.R2.1HG0009940	HORVU.MOREX.R2.2HG0167330	HORVU.MOREX.R2.6HG0521190	HORVU.MOREX.R2.2HG0116330	HORVU.MOREX.R2.5HG0424410	HORVU.MOREX.R2.6HG0523570	HORVU.MOREX.R2.1HG0045280	HORVU.MOREX.R2.6HG0492170	HORVU.MOREX.R2.4HG0340810	HORVU.MOREX.R2.5HG0436860	HORVU.MOREX.R2.7HG0599030	HORVU.MOREX.R2.1HG0052160	HORVU.MOREX.R2.3HG0182070	HORVU.MOREX.R2.2HG0170860
HORVU.MOREX.R2.3HG0232930	HORVU.MOREX.R2.3HG0231680	HORVU.MOREX.R2.5HG0372570	HORVU.MOREX.R2.1HG0075760	HORVU.MOREX.R2.7HG0568010	HORVU.MOREX.R2.2HG0142880	HORVU.MOREX.R2.7HG0598970	HORVU.MOREX.R2.2HG0112890	HORVU.MOREX.R2.3HG0229640	HORVU.MOREX.R2.6HG0459340	HORVU.MOREX.R2.3HG0196310	HORVU.MOREX.R2.7HG0549280	HORVU.MOREX.R2.3HG0212670	HORVU.MOREX.R2.5HG0350250	HORVU.MOREX.R2.6HG0520590	HORVU.MOREX.R2.1HG0048090
HORVU.MOREX.R2.4HG0290210	HORVU.MOREX.R2.1HG0060860	HORVU.MOREX.R2.6HG0451420	HORVU.MOREX.R2.7HG0534180	HORVU.MOREX.R2.4HG0334350	HORVU.MOREX.R2.1HG0001990	HORVU.MOREX.R2.2HG0106550	HORVU.MOREX.R2.7HG0550680	HORVU.MOREX.R2.4HG0340800	HORVU.MOREX.R2.5HG0383720	HORVU.MOREX.R2.1HG0019520	HORVU.MOREX.R2.7HG0527700	HORVU.MOREX.R2.1HG0066610	HORVU.MOREX.R2.2HG0144320	HORVU.MOREX.R2.6HG0522120	HORVU.MOREX.R2.6HG0448890
HORVU.MOREX.R2.7HG0542220	HORVU.MOREX.R2.3HG0228650	HORVU.MOREX.R2.7HG0608560	HORVU.MOREX.R2.6HG0461610	HORVU.MOREX.R2.1HG0077050	HORVU.MOREX.R2.5HG0434470	HORVU.MOREX.R2.4HG0328410	HORVU.MOREX.R2.5HG0390750	HORVU.MOREX.R2.4HG0323130	HORVU.MOREX.R2.7HG0585490	HORVU.MOREX.R2.2HG0129490	HORVU.MOREX.R2.4HG0331920	HORVU.MOREX.R2.1HG0015350	HORVU.MOREX.R2.6HG0476250	HORVU.MOREX.R2.5HG0413090	HORVU.MOREX.R2.1HG0016410
HORVU.MOREX.R2.7HG0534100	HORVU.MOREX.R2.1HG0033820	HORVU.MOREX.R2.1HG0051130	HORVU.MOREX.R2.6HG0496580	HORVU.MOREX.R2.6HG0452230	HORVU.MOREX.R2.1HG0022960	HORVU.MOREX.R2.5HG0356160	HORVU.MOREX.R2.2HG0106130	HORVU.MOREX.R2.2HG0112890	HORVU.MOREX.R2.1HG0075760	HORVU.MOREX.R2.1HG0034530	HORVU.MOREX.R2.3HG0241180	HORVU.MOREX.R2.5HG0383660	HORVU.MOREX.R2.3HG0257110	HORVU.MOREX.R2.6HG0526480	HORVU.MOREX.R2.7HG0581010
HORVU.MOREX.R2.4HG0326710	HORVU.MOREX.R2.2HG0105120	HORVU.MOREX.R2.2HG0158640	HORVU.MOREX.R2.6HG0518420	HORVU.MOREX.R2.5HG0386640	HORVU.MOREX.R2.4HG0284050	HORVU.MOREX.R2.2HG0138520	HORVU.MOREX.R2.7HG0568330	HORVU.MOREX.R2.5HG0426600	HORVU.MOREX.R2.5HG0419260	HORVU.MOREX.R2.7HG0619880	HORVU.MOREX.R2.2HG0163200	HORVU.MOREX.R2.5HG0423530	HORVU.MOREX.R2.4HG0317930	HORVU.MOREX.R2.3HG0263010	HORVU.MOREX.R2.5HG0416100
HORVU.MOREX.R2.7HG0544750	HORVU.MOREX.R2.5HG0349900	HORVU.MOREX.R2.5HG0392170	HORVU.MOREX.R2.2HG0159280	HORVU.MOREX.R2.6HG0489910	HORVU.MOREX.R2.2HG0084300	HORVU.MOREX.R2.7HG0599030	HORVU.MOREX.R2.7HG0551940	HORVU.MOREX.R2.5HG0396740	HORVU.MOREX.R2.6HG0461610	HORVU.MOREX.R2.2HG0107630	HORVU.MOREX.R2.7HG0532690	HORVU.MOREX.R2.4HG0330300	HORVU.MOREX.R2.5HG0367370	HORVU.MOREX.R2.1HG0023820	HORVU.MOREX.R2.1HG0019300
HORVU.MOREX.R2.4HG0339420	HORVU.MOREX.R2.1HG0074660	HORVU.MOREX.R2.5HG0352970	HORVU.MOREX.R2.7HG0582690	HORVU.MOREX.R2.5HG0421800	HORVU.MOREX.R2.3HG0214280	HORVU.MOREX.R2.2HG0176010	HORVU.MOREX.R2.2HG0170860	HORVU.MOREX.R2.5HG0424740	HORVU.MOREX.R2.4HG0278210	HORVU.MOREX.R2.3HG0202690	HORVU.MOREX.R2.2HG0163230	HORVU.MOREX.R2.4HG0333090	HORVU.MOREX.R2.2HG0093400	HORVU.MOREX.R2.6HG0505250	HORVU.MOREX.R2.1HG0053570
HORVU.MOREX.R2.3HG0244060	HORVU.MOREX.R2.2HG0090500	HORVU.MOREX.R2.1HG0034530	HORVU.MOREX.R2.6HG0510940	HORVU.MOREX.R2.2HG0126160	HORVU.MOREX.R2.5HG0406460	HORVU.MOREX.R2.4HG0282240	HORVU.MOREX.R2.3HG0184030	HORVU.MOREX.R2.6HG0520850	HORVU.MOREX.R2.4HG0322020	HORVU.MOREX.R2.6HG0456710	HORVU.MOREX.R2.1HG0066030	HORVU.MOREX.R2.6HG0521340	HORVU.MOREX.R2.3HG0239300	HORVU.MOREX.R2.2HG0161960	HORVU.MOREX.R2.5HG0422010
HORVU.MOREX.R2.4HG0277400	HORVU.MOREX.R2.5HG0363790	HORVU.MOREX.R2.7HG0619880	HORVU.MOREX.R2.2HG0177990	HORVU.MOREX.R2.4HG0282500	HORVU.MOREX.R2.3HG0241720	HORVU.MOREX.R2.7HG0615090	HORVU.MOREX.R2.1HG0048090	HORVU.MOREX.R2.6HG0494390	HORVU.MOREX.R2.2HG0143130	HORVU.MOREX.R2.4HG0277530	HORVU.MOREX.R2.2HG0092390	HORVU.MOREX.R2.2HG0100840	HORVU.MOREX.R2.4HG0335630	HORVU.MOREX.R2.2HG0120610	HORVU.MOREX.R2.7HG0549280
HORVU.MOREX.R2.7HG0541950	HORVU.MOREX.R2.7HG0610220	HORVU.MOREX.R2.3HG0202690	HORVU.MOREX.R2.3HG0184480	HORVU.MOREX.R2.3HG0266360	HORVU.MOREX.R2.5HG0349810	HORVU.MOREX.R2.3HG0268760	HORVU.MOREX.R2.6HG0448890	HORVU.MOREX.R2.1HG0021990	HORVU.MOREX.R2.1HG0016400	HORVU.MOREX.R2.2HG0130510	HORVU.MOREX.R2.3HG0272150	HORVU.MOREX.R2.2HG0131810	HORVU.MOREX.R2.1HG0011190	HORVU.MOREX.R2.4HG0288610	HORVU.MOREX.R2.4HG0331920
HORVU.MOREX.R2.7HG0546680	HORVU.MOREX.R2.6HG0498710	HORVU.MOREX.R2.4HG0277530	HORVU.MOREX.R2.4HG0281860	HORVU.MOREX.R2.5HG0387320	HORVU.MOREX.R2.3HG0191310	HORVU.MOREX.R2.1HG0015350	HORVU.MOREX.R2.1HG0073480	HORVU.MOREX.R2.4HG0318120	HORVU.MOREX.R2.4HG0294500	HORVU.MOREX.R2.1HG0064910	HORVU.MOREX.R2.1HG0014310	HORVU.MOREX.R2.4HG0331590	HORVU.MOREX.R2.4HG0277090	HORVU.MOREX.R2.1HG0006250	HORVU.MOREX.R2.7HG0598590
HORVU.MOREX.R2.6HG0478410	HORVU.MOREX.R2.4HG0329430	HORVU.MOREX.R2.5HG0371880	HORVU.MOREX.R2.6HG0475000	HORVU.MOREX.R2.2HG0160780	HORVU.MOREX.R2.2HG0154730	HORVU.MOREX.R2.4HG0330300	HORVU.MOREX.R2.7HG0581010	HORVU.MOREX.R2.1HG0046260	HORVU.MOREX.R2.2HG0099980	HORVU.MOREX.R2.3HG0192310	HORVU.MOREX.R2.7HG0542700	HORVU.MOREX.R2.3HG0195180	HORVU.MOREX.R2.1HG0003080	HORVU.MOREX.R2.3HG0220810	HORVU.MOREX.R2.2HG0163200
HORVU.MOREX.R2.1HG0010750	HORVU.MOREX.R2.6HG0522010	HORVU.MOREX.R2.6HG0493270	HORVU.MOREX.R2.4HG0325340	HORVU.MOREX.R2.1HG0017300	HORVU.MOREX.R2.2HG0167330	HORVU.MOREX.R2.4HG0333090	HORVU.MOREX.R2.2HG0093110	HORVU.MOREX.R2.7HG0603620	HORVU.MOREX.R2.3HG0184480	HORVU.MOREX.R2.2HG0135990	HORVU.MOREX.R2.3HG0272490	HORVU.MOREX.R2.2HG0103320	HORVU.MOREX.R2.6HG0462840	HORVU.MOREX.R2.4HG0329060	HORVU.MOREX.R2.3HG0192480
HORVU.MOREX.R2.4HG0312960	HORVU.MOREX.R2.4HG0328540	HORVU.MOREX.R2.5HG0357370	HORVU.MOREX.R2.1HG0055260	HORVU.MOREX.R2.2HG0168250	HORVU.MOREX.R2.1HG0075760	HORVU.MOREX.R2.7HG0590600	HORVU.MOREX.R2.4HG0316950	HORVU.MOREX.R2.5HG0380490	HORVU.MOREX.R2.3HG0193550	HORVU.MOREX.R2.6HG0516440	HORVU.MOREX.R2.7HG0558720	HORVU.MOREX.R2.5HG0381860	HORVU.MOREX.R2.5HG0359870	HORVU.MOREX.R2.6HG0526230	HORVU.MOREX.R2.7HG0568170
HORVU.MOREX.R2.7HG0598970	HORVU.MOREX.R2.2HG0112750	HORVU.MOREX.R2.1HG0064910	HORVU.MOREX.R2.7HG0560430	HORVU.MOREX.R2.3HG0198150	HORVU.MOREX.R2.6HG0461610	HORVU.MOREX.R2.5HG0404500	HORVU.MOREX.R2.1HG0019300	HORVU.MOREX.R2.7HG0615200	HORVU.MOREX.R2.6HG0508120	HORVU.MOREX.R2.4HG0343600	HORVU.MOREX.R2.7HG0555710	HORVU.MOREX.R2.2HG0149240	HORVU.MOREX.R2.7HG0619930	HORVU.MOREX.R2.4HG0277950	HORVU.MOREX.R2.2HG0163230
HORVU.MOREX.R2.2HG0106550	HORVU.MOREX.R2.7HG0527390	HORVU.MOREX.R2.4HG0334970	HORVU.MOREX.R2.2HG0108480	HORVU.MOREX.R2.UNG0633180	HORVU.MOREX.R2.3HG0267870	HORVU.MOREX.R2.2HG0096300	HORVU.MOREX.R2.1HG0053570	HORVU.MOREX.R2.7HG0551940	HORVU.MOREX.R2.4HG0283640	HORVU.MOREX.R2.6HG0469220	HORVU.MOREX.R2.2HG0110790	HORVU.MOREX.R2.5HG0435140	HORVU.MOREX.R2.3HG0253120	HORVU.MOREX.R2.5HG0408540	HORVU.MOREX.R2.2HG0115680
HORVU.MOREX.R2.6HG0526860	HORVU.MOREX.R2.4HG0297660	HORVU.MOREX.R2.3HG0192310	HORVU.MOREX.R2.1HG0053660	HORVU.MOREX.R2.6HG0496380	HORVU.MOREX.R2.6HG0518420	HORVU.MOREX.R2.1HG0052170	HORVU.MOREX.R2.2HG0122770	HORVU.MOREX.R2.3HG0184030	HORVU.MOREX.R2.5HG0418440	HORVU.MOREX.R2.7HG0612050	HORVU.MOREX.R2.6HG0521720	HORVU.MOREX.R2.2HG0099010	HORVU.MOREX.R2.5HG0389150	HORVU.MOREX.R2.5HG0399220	HORVU.MOREX.R2.4HG0324330
HORVU.MOREX.R2.2HG0153230	HORVU.MOREX.R2.5HG0410170	HORVU.MOREX.R2.3HG0199290	HORVU.MOREX.R2.5HG0436910	HORVU.MOREX.R2.4HG0304970	HORVU.MOREX.R2.2HG0159280	HORVU.MOREX.R2.3HG0195180	HORVU.MOREX.R2.5HG0422010	HORVU.MOREX.R2.1HG0048090	HORVU.MOREX.R2.2HG0157590	HORVU.MOREX.R2.6HG0459740	HORVU.MOREX.R2.6HG0467890	HORVU.MOREX.R2.6HG0461890	HORVU.MOREX.R2.6HG0461250	HORVU.MOREX.R2.7HG0583810	HORVU.MOREX.R2.7HG0581180
HORVU.MOREX.R2.2HG0138520	HORVU.MOREX.R2.5HG0380250	HORVU.MOREX.R2.1HG0011320	HORVU.MOREX.R2.5HG0388290	HORVU.MOREX.R2.4HG0348150	HORVU.MOREX.R2.7HG0582690	HORVU.MOREX.R2.2HG0149240	HORVU.MOREX.R2.5HG0436860	HORVU.MOREX.R2.7HG0536650	HORVU.MOREX.R2.5HG0359220	HORVU.MOREX.R2.7HG0549250	HORVU.MOREX.R2.6HG0521190	HORVU.MOREX.R2.6HG0451480	HORVU.MOREX.R2.3HG0208900	HORVU.MOREX.R2.6HG0488890	HORVU.MOREX.R2.2HG0092390
HORVU.MOREX.R2.7HG0599030	HORVU.MOREX.R2.6HG0523570	HORVU.MOREX.R2.5HG0438170	HORVU.MOREX.R2.7HG0586250	HORVU.MOREX.R2.6HG0450210	HORVU.MOREX.R2.6HG0510940	HORVU.MOREX.R2.5HG0435140	HORVU.MOREX.R2.7HG0549280	HORVU.MOREX.R2.5HG0380130	HORVU.MOREX.R2.4HG0347440	HORVU.MOREX.R2.7HG0622460	HORVU.MOREX.R2.5HG0389920	HORVU.MOREX.R2.5HG0431340	HORVU.MOREX.R2.4HG0338640	HORVU.MOREX.R2.5HG0404370	HORVU.MOREX.R2.3HG0272150
HORVU.MOREX.R2.1HG0054560	HORVU.MOREX.R2.6HG0492420	HORVU.MOREX.R2.7HG0576940	HORVU.MOREX.R2.7HG0540810	HORVU.MOREX.R2.2HG0170510	HORVU.MOREX.R2.5HG0437550	HORVU.MOREX.R2.6HG0461890	HORVU.MOREX.R2.4HG0331920	HORVU.MOREX.R2.4HG0282380	HORVU.MOREX.R2.1HG0042410	HORVU.MOREX.R2.1HG0049750	HORVU.MOREX.R2.5HG0374700	HORVU.MOREX.R2.5HG0437030	HORVU.MOREX.R2.7HG0582010	HORVU.MOREX.R2.2HG0170070	HORVU.MOREX.R2.3HG0217950
HORVU.MOREX.R2.7HG0572510	HORVU.MOREX.R2.1HG0047820	HORVU.MOREX.R2.3HG0223530	HORVU.MOREX.R2.3HG0205530	HORVU.MOREX.R2.5HG0359050	HORVU.MOREX.R2.4HG0281860	HORVU.MOREX.R2.6HG0451480	HORVU.MOREX.R2.2HG0163200	HORVU.MOREX.R2.2HG0093110	HORVU.MOREX.R2.2HG0099960	HORVU.MOREX.R2.5HG0372590	HORVU.MOREX.R2.4HG0320370	HORVU.MOREX.R2.6HG0515810	HORVU.MOREX.R2.3HG0255350	HORVU.MOREX.R2.3HG0237490	HORVU.MOREX.R2.1HG0014310
HORVU.MOREX.R2.4HG0283890	HORVU.MOREX.R2.3HG0223670	HORVU.MOREX.R2.6HG0469220	HORVU.MOREX.R2.2HG0144480	HORVU.MOREX.R2.3HG0243120	HORVU.MOREX.R2.2HG0086620	HORVU.MOREX.R2.5HG0416030	HORVU.MOREX.R2.1HG0013750	HORVU.MOREX.R2.4HG0316950	HORVU.MOREX.R2.3HG0252760	HORVU.MOREX.R2.1HG0059990	HORVU.MOREX.R2.5HG0386640	HORVU.MOREX.R2.3HG0248250	HORVU.MOREX.R2.3HG0259230	HORVU.MOREX.R2.1HG0019450	HORVU.MOREX.R2.5HG0430060
HORVU.MOREX.R2.5HG0384490	HORVU.MOREX.R2.7HG0550680	HORVU.MOREX.R2.7HG0551550	HORVU.MOREX.R2.1HG0002020	HORVU.MOREX.R2.3HG0216040	HORVU.MOREX.R2.6HG0475000	HORVU.MOREX.R2.7HG0553140	HORVU.MOREX.R2.3HG0192480	HORVU.MOREX.R2.5HG0398850	HORVU.MOREX.R2.1HG0002020	HORVU.MOREX.R2.4HG0325390	HORVU.MOREX.R2.2HG0086180	HORVU.MOREX.R2.6HG0479630	HORVU.MOREX.R2.7HG0582860	HORVU.MOREX.R2.1HG0014060	HORVU.MOREX.R2.7HG0542700
HORVU.MOREX.R2.1HG0015350	HORVU.MOREX.R2.6HG0505120	HORVU.MOREX.R2.6HG0459740	HORVU.MOREX.R2.3HG0216600	HORVU.MOREX.R2.7HG0615910	HORVU.MOREX.R2.4HG0325340	HORVU.MOREX.R2.5HG0416790	HORVU.MOREX.R2.3HG0254350	HORVU.MOREX.R2.7HG0589900	HORVU.MOREX.R2.1HG0058190	HORVU.MOREX.R2.6HG0472690	HORVU.MOREX.R2.5HG0447070	HORVU.MOREX.R2.2HG0154190	HORVU.MOREX.R2.3HG0193310	HORVU.MOREX.R2.7HG0608110	HORVU.MOREX.R2.7HG0593010
HORVU.MOREX.R2.1HG0026790	HORVU.MOREX.R2.4HG0324800	HORVU.MOREX.R2.7HG0549250	HORVU.MOREX.R2.5HG0373950	HORVU.MOREX.R2.7HG0551600	HORVU.MOREX.R2.1HG0055260	HORVU.MOREX.R2.6HG0496630	HORVU.MOREX.R2.7HG0594690	HORVU.MOREX.R2.4HG0279230	HORVU.MOREX.R2.1HG0054070	HORVU.MOREX.R2.3HG0230120	HORVU.MOREX.R2.4HG0330680	HORVU.MOREX.R2.4HG0341800	HORVU.MOREX.R2.7HG0586190	HORVU.MOREX.R2.1HG0048720	HORVU.MOREX.R2.3HG0272490
HORVU.MOREX.R2.4HG0333090	HORVU.MOREX.R2.1HG0060090	HORVU.MOREX.R2.5HG0426030	HORVU.MOREX.R2.2HG0142720	HORVU.MOREX.R2.2HG0102950	HORVU.MOREX.R2.7HG0560430	HORVU.MOREX.R2.3HG0248250	HORVU.MOREX.R2.5HG0370810	HORVU.MOREX.R2.2HG0176420	HORVU.MOREX.R2.3HG0269970	HORVU.MOREX.R2.7HG0604200	HORVU.MOREX.R2.3HG0232850	HORVU.MOREX.R2.4HG0313040	HORVU.MOREX.R2.1HG0076390	HORVU.MOREX.R2.7HG0558250	HORVU.MOREX.R2.1HG0025130
HORVU.MOREX.R2.2HG0146160	HORVU.MOREX.R2.7HG0568330	HORVU.MOREX.R2.1HG0049750	HORVU.MOREX.R2.1HG0046500	HORVU.MOREX.R2.7HG0548010	HORVU.MOREX.R2.2HG0108480	HORVU.MOREX.R2.6HG0479630	HORVU.MOREX.R2.2HG0163230	HORVU.MOREX.R2.6HG0517710	HORVU.MOREX.R2.5HG0370060	HORVU.MOREX.R2.4HG0346320	HORVU.MOREX.R2.5HG0413730	HORVU.MOREX.R2.4HG0345720	HORVU.MOREX.R2.6HG0477800	HORVU.MOREX.R2.6HG0502090	HORVU.MOREX.R2.6HG0525690
HORVU.MOREX.R2.2HG0149240	HORVU.MOREX.R2.6HG0459120	HORVU.MOREX.R2.5HG0407020	HORVU.MOREX.R2.6HG0518400	HORVU.MOREX.R2.7HG0559900	HORVU.MOREX.R2.5HG0436910	HORVU.MOREX.R2.4HG0286190	HORVU.MOREX.R2.2HG0115680	HORVU.MOREX.R2.2HG0153700	HORVU.MOREX.R2.1HG0046500	HORVU.MOREX.R2.1HG0061360	HORVU.MOREX.R2.3HG0240310	HORVU.MOREX.R2.2HG0112900	HORVU.MOREX.R2.5HG0414530	HORVU.MOREX.R2.4HG0292630	HORVU.MOREX.R2.7HG0555710
HORVU.MOREX.R2.7HG0589710	HORVU.MOREX.R2.3HG0251940	HORVU.MOREX.R2.5HG0372590	HORVU.MOREX.R2.3HG0214090	HORVU.MOREX.R2.7HG0576950	HORVU.MOREX.R2.5HG0388290	HORVU.MOREX.R2.1HG0012630	HORVU.MOREX.R2.4HG0324330	HORVU.MOREX.R2.3HG0204680	HORVU.MOREX.R2.6HG0504420	HORVU.MOREX.R2.6HG0458340	HORVU.MOREX.R2.1HG0052160	HORVU.MOREX.R2.2HG0107740	HORVU.MOREX.R2.4HG0291320	HORVU.MOREX.R2.7HG0536050	HORVU.MOREX.R2.5HG0414040
HORVU.MOREX.R2.5HG0435140	HORVU.MOREX.R2.5HG0417600	HORVU.MOREX.R2.7HG0559710	HORVU.MOREX.R2.4HG0284490	HORVU.MOREX.R2.4HG0322690	HORVU.MOREX.R2.7HG0586250	HORVU.MOREX.R2.5HG0426580	HORVU.MOREX.R2.3HG0228290	HORVU.MOREX.R2.7HG0567870	HORVU.MOREX.R2.2HG0138140	HORVU.MOREX.R2.7HG0607190	HORVU.MOREX.R2.5HG0350250	HORVU.MOREX.R2.4HG0279000	HORVU.MOREX.R2.1HG0005340	HORVU.MOREX.R2.5HG0385920	HORVU.MOREX.R2.6HG0521720
HORVU.MOREX.R2.2HG0088090	HORVU.MOREX.R2.3HG0240800	HORVU.MOREX.R2.5HG0407580	HORVU.MOREX.R2.3HG0253110	HORVU.MOREX.R2.1HG0036420	HORVU.MOREX.R2.7HG0540810	HORVU.MOREX.R2.4HG0341800	HORVU.MOREX.R2.7HG0581180	HORVU.MOREX.R2.4HG0329100	HORVU.MOREX.R2.7HG0563130	HORVU.MOREX.R2.5HG0409930	HORVU.MOREX.R2.2HG0169770	HORVU.MOREX.R2.1HG0040340	HORVU.MOREX.R2.4HG0282430	HORVU.MOREX.R2.7HG0593320	HORVU.MOREX.R2.7HG0577600
HORVU.MOREX.R2.2HG0099010	HORVU.MOREX.R2.5HG0390770	HORVU.MOREX.R2.4HG0346320	HORVU.MOREX.R2.4HG0346920	HORVU.MOREX.R2.1HG0067560	HORVU.MOREX.R2.1HG0044660	HORVU.MOREX.R2.3HG0187290	HORVU.MOREX.R2.3HG0272150	HORVU.MOREX.R2.6HG0453490	HORVU.MOREX.R2.7HG0536230	HORVU.MOREX.R2.7HG0597270	HORVU.MOREX.R2.5HG0404730	HORVU.MOREX.R2.1HG0020500	HORVU.MOREX.R2.2HG0087620	HORVU.MOREX.R2.3HG0258800	HORVU.MOREX.R2.5HG0374700
HORVU.MOREX.R2.6HG0461890	HORVU.MOREX.R2.4HG0283150	HORVU.MOREX.R2.3HG0242180	HORVU.MOREX.R2.3HG0206600	HORVU.MOREX.R2.7HG0551800	HORVU.MOREX.R2.3HG0229140	HORVU.MOREX.R2.6HG0462400	HORVU.MOREX.R2.3HG0217950	HORVU.MOREX.R2.2HG0102100	HORVU.MOREX.R2.7HG0562470	HORVU.MOREX.R2.5HG0434490	HORVU.MOREX.R2.1HG0031510	HORVU.MOREX.R2.7HG0618830	HORVU.MOREX.R2.2HG0167990	HORVU.MOREX.R2.5HG0400930	HORVU.MOREX.R2.3HG0247790
HORVU.MOREX.R2.6HG0451480	HORVU.MOREX.R2.1HG0019070	HORVU.MOREX.R2.5HG0445080	HORVU.MOREX.R2.3HG0207880	HORVU.MOREX.R2.1HG0044330	HORVU.MOREX.R2.3HG0205530	HORVU.MOREX.R2.2HG0112900	HORVU.MOREX.R2.4HG0291260	HORVU.MOREX.R2.4HG0337060	HORVU.MOREX.R2.1HG0001900	HORVU.MOREX.R2.6HG0522770	HORVU.MOREX.R2.3HG0239300	HORVU.MOREX.R2.2HG0095680	HORVU.MOREX.R2.4HG0326460	HORVU.MOREX.R2.1HG0038570	HORVU.MOREX.R2.2HG0086180
HORVU.MOREX.R2.3HG0192380	HORVU.MOREX.R2.6HG0448890	HORVU.MOREX.R2.7HG0607190	HORVU.MOREX.R2.4HG0298180	HORVU.MOREX.R2.4HG0306120	HORVU.MOREX.R2.2HG0144480	HORVU.MOREX.R2.2HG0107740	HORVU.MOREX.R2.3HG0241930	HORVU.MOREX.R2.4HG0342010	HORVU.MOREX.R2.1HG0072140	HORVU.MOREX.R2.4HG0321960	HORVU.MOREX.R2.4HG0335630	HORVU.MOREX.R2.5HG0433020	HORVU.MOREX.R2.5HG0434190	HORVU.MOREX.R2.7HG0556350	HORVU.MOREX.R2.5HG0447070
HORVU.MOREX.R2.6HG0469330	HORVU.MOREX.R2.2HG0133980	HORVU.MOREX.R2.2HG0136730	HORVU.MOREX.R2.7HG0594280	HORVU.MOREX.R2.1HG0058250	HORVU.MOREX.R2.1HG0002020	HORVU.MOREX.R2.4HG0342790	HORVU.MOREX.R2.5HG0438210	HORVU.MOREX.R2.6HG0522120	HORVU.MOREX.R2.7HG0546180	HORVU.MOREX.R2.1HG0014880	HORVU.MOREX.R2.1HG0011190	HORVU.MOREX.R2.2HG0111130	HORVU.MOREX.R2.1HG0060230	HORVU.MOREX.R2.7HG0568010	HORVU.MOREX.R2.5HG0412120
HORVU.MOREX.R2.4HG0343820	HORVU.MOREX.R2.2HG0151960	HORVU.MOREX.R2.5HG0434490	HORVU.MOREX.R2.2HG0092070	HORVU.MOREX.R2.1HG0067350	HORVU.MOREX.R2.3HG0216600	HORVU.MOREX.R2.4HG0279000	HORVU.MOREX.R2.7HG0542700	HORVU.MOREX.R2.5HG0413090	HORVU.MOREX.R2.1HG0066000	HORVU.MOREX.R2.1HG0014120	HORVU.MOREX.R2.1HG0025880	HORVU.MOREX.R2.1HG0062110	HORVU.MOREX.R2.3HG0269380	HORVU.MOREX.R2.1HG0037190	HORVU.MOREX.R2.5HG0413730
HORVU.MOREX.R2.3HG0240320	HORVU.MOREX.R2.1HG0053570	HORVU.MOREX.R2.2HG0160070	HORVU.MOREX.R2.4HG0325800	HORVU.MOREX.R2.4HG0324430	HORVU.MOREX.R2.6HG0500260	HORVU.MOREX.R2.7HG0597130	HORVU.MOREX.R2.7HG0593010	HORVU.MOREX.R2.6HG0526480	HORVU.MOREX.R2.1HG0078650	HORVU.MOREX.R2.5HG0402960	HORVU.MOREX.R2.1HG0003080	HORVU.MOREX.R2.2HG0136680	HORVU.MOREX.R2.7HG0595770	HORVU.MOREX.R2.1HG0074900	HORVU.MOREX.R2.1HG0052160
HORVU.MOREX.R2.4HG0341800	HORVU.MOREX.R2.5HG0380280	HORVU.MOREX.R2.4HG0321960	HORVU.MOREX.R2.7HG0571590	HORVU.MOREX.R2.2HG0157610	HORVU.MOREX.R2.2HG0142720	HORVU.MOREX.R2.1HG0024800	HORVU.MOREX.R2.3HG0272490	HORVU.MOREX.R2.1HG0023820	HORVU.MOREX.R2.1HG0049150	HORVU.MOREX.R2.7HG0562390	HORVU.MOREX.R2.6HG0462840	HORVU.MOREX.R2.4HG0318080	HORVU.MOREX.R2.4HG0338940	HORVU.MOREX.R2.2HG0126160	HORVU.MOREX.R2.5HG0350250
HORVU.MOREX.R2.2HG0143350	HORVU.MOREX.R2.2HG0157960	HORVU.MOREX.R2.1HG0014880	HORVU.MOREX.R2.1HG0049150	HORVU.MOREX.R2.4HG0280470	HORVU.MOREX.R2.1HG0046500	HORVU.MOREX.R2.1HG0020500	HORVU.MOREX.R2.5HG0407150	HORVU.MOREX.R2.2HG0161960	HORVU.MOREX.R2.5HG0437080	HORVU.MOREX.R2.4HG0290210	HORVU.MOREX.R2.5HG0359870	HORVU.MOREX.R2.6HG0452970	HORVU.MOREX.R2.7HG0549220	HORVU.MOREX.R2.2HG0161670	HORVU.MOREX.R2.2HG0144320
HORVU.MOREX.R2.4HG0340230	HORVU.MOREX.R2.5HG0436860	HORVU.MOREX.R2.4HG0290210	HORVU.MOREX.R2.6HG0509360	HORVU.MOREX.R2.1HG0036900	HORVU.MOREX.R2.6HG0518400	HORVU.MOREX.R2.5HG0433020	HORVU.MOREX.R2.6HG0448760	HORVU.MOREX.R2.2HG0120610	HORVU.MOREX.R2.3HG0237780	HORVU.MOREX.R2.2HG0078890	HORVU.MOREX.R2.7HG0572370	HORVU.MOREX.R2.6HG0499590	HORVU.MOREX.R2.2HG0087940	HORVU.MOREX.R2.7HG0561660	HORVU.MOREX.R2.2HG0092790
HORVU.MOREX.R2.4HG0345720	HORVU.MOREX.R2.4HG0331920	HORVU.MOREX.R2.6HG0516420	HORVU.MOREX.R2.6HG0494410	HORVU.MOREX.R2.7HG0532670	HORVU.MOREX.R2.3HG0214090	HORVU.MOREX.R2.2HG0111130	HORVU.MOREX.R2.5HG0405870	HORVU.MOREX.R2.3HG0207090	HORVU.MOREX.R2.4HG0283460	HORVU.MOREX.R2.4HG0340310	HORVU.MOREX.R2.5HG0424340	HORVU.MOREX.R2.4HG0277630	HORVU.MOREX.R2.5HG0423360	HORVU.MOREX.R2.3HG0266360	HORVU.MOREX.R2.6HG0476250
HORVU.MOREX.R2.3HG0256080	HORVU.MOREX.R2.4HG0346560	HORVU.MOREX.R2.5HG0419270	HORVU.MOREX.R2.1HG0036700	HORVU.MOREX.R2.6HG0493430	HORVU.MOREX.R2.4HG0284490	HORVU.MOREX.R2.1HG0062110	HORVU.MOREX.R2.5HG0374130	HORVU.MOREX.R2.1HG0006250	HORVU.MOREX.R2.4HG0314920	HORVU.MOREX.R2.3HG0202420	HORVU.MOREX.R2.7HG0619930	HORVU.MOREX.R2.1HG0051900	HORVU.MOREX.R2.6HG0506500	HORVU.MOREX.R2.3HG0251330	HORVU.MOREX.R2.5HG0413920
HORVU.MOREX.R2.2HG0107740	HORVU.MOREX.R2.2HG0163200	HORVU.MOREX.R2.4HG0340310	HORVU.MOREX.R2.4HG0280010	HORVU.MOREX.R2.1HG0029270	HORVU.MOREX.R2.3HG0253110	HORVU.MOREX.R2.2HG0136680	HORVU.MOREX.R2.7HG0554640	HORVU.MOREX.R2.2HG0083020	HORVU.MOREX.R2.5HG0406810	HORVU.MOREX.R2.2HG0150280	HORVU.MOREX.R2.2HG0088020	HORVU.MOREX.R2.3HG0263660	HORVU.MOREX.R2.1HG0078410	HORVU.MOREX.R2.2HG0115620	HORVU.MOREX.R2.2HG0168250
HORVU.MOREX.R2.4HG0279000	HORVU.MOREX.R2.1HG0013750	HORVU.MOREX.R2.1HG0024550	HORVU.MOREX.R2.4HG0283460	HORVU.MOREX.R2.1HG0017460	HORVU.MOREX.R2.4HG0346920	HORVU.MOREX.R2.2HG0166990	HORVU.MOREX.R2.5HG0437350	HORVU.MOREX.R2.4HG0329060	HORVU.MOREX.R2.4HG0282340	HORVU.MOREX.R2.2HG0178590	HORVU.MOREX.R2.6HG0461250	HORVU.MOREX.R2.1HG0034810	HORVU.MOREX.R2.1HG0044650	HORVU.MOREX.R2.4HG0344400	HORVU.MOREX.R2.3HG0257110
HORVU.MOREX.R2.5HG0433020	HORVU.MOREX.R2.1HG0045810	HORVU.MOREX.R2.2HG0159700	HORVU.MOREX.R2.4HG0330320	HORVU.MOREX.R2.4HG0305230	HORVU.MOREX.R2.3HG0207880	HORVU.MOREX.R2.4HG0318080	HORVU.MOREX.R2.5HG0414040	HORVU.MOREX.R2.5HG0399220	HORVU.MOREX.R2.3HG0261510	HORVU.MOREX.R2.5HG0408330	HORVU.MOREX.R2.4HG0338640	HORVU.MOREX.R2.1HG0071500	HORVU.MOREX.R2.1HG0042800	HORVU.MOREX.R2.2HG0151890	HORVU.MOREX.R2.4HG0317930
HORVU.MOREX.R2.7HG0542190	HORVU.MOREX.R2.6HG0503860	HORVU.MOREX.R2.2HG0178590	HORVU.MOREX.R2.7HG0598390	HORVU.MOREX.R2.6HG0502970	HORVU.MOREX.R2.4HG0298180	HORVU.MOREX.R2.6HG0452970	HORVU.MOREX.R2.6HG0521720	HORVU.MOREX.R2.2HG0174230	HORVU.MOREX.R2.2HG0142140	HORVU.MOREX.R2.6HG0508270	HORVU.MOREX.R2.7HG0582010	HORVU.MOREX.R2.5HG0438660	HORVU.MOREX.R2.6HG0464740	HORVU.MOREX.R2.7HG0606740	HORVU.MOREX.R2.3HG0238520
HORVU.MOREX.R2.7HG0613070	HORVU.MOREX.R2.6HG0462220	HORVU.MOREX.R2.7HG0534100	HORVU.MOREX.R2.2HG0142140	HORVU.MOREX.R2.2HG0106620	HORVU.MOREX.R2.7HG0594280	HORVU.MOREX.R2.6HG0499590	HORVU.MOREX.R2.2HG0079570	HORVU.MOREX.R2.3HG0201830	HORVU.MOREX.R2.7HG0595300	HORVU.MOREX.R2.4HG0344860	HORVU.MOREX.R2.3HG0255350	HORVU.MOREX.R2.5HG0438510	HORVU.MOREX.R2.7HG0552030	HORVU.MOREX.R2.1HG0059130	HORVU.MOREX.R2.4HG0304970
HORVU.MOREX.R2.1HG0062110	HORVU.MOREX.R2.7HG0532690	HORVU.MOREX.R2.5HG0408330	HORVU.MOREX.R2.1HG0071510	HORVU.MOREX.R2.6HG0472200	HORVU.MOREX.R2.2HG0092070	HORVU.MOREX.R2.4HG0277630	HORVU.MOREX.R2.4HG0292690	HORVU.MOREX.R2.4HG0291260	HORVU.MOREX.R2.2HG0167160	HORVU.MOREX.R2.4HG0277400	HORVU.MOREX.R2.5HG0420040	HORVU.MOREX.R2.2HG0173840	HORVU.MOREX.R2.5HG0421250	HORVU.MOREX.R2.7HG0556410	HORVU.MOREX.R2.5HG0367370
HORVU.MOREX.R2.2HG0177970	HORVU.MOREX.R2.5HG0393490	HORVU.MOREX.R2.5HG0385040	HORVU.MOREX.R2.1HG0078510	HORVU.MOREX.R2.5HG0420040	HORVU.MOREX.R2.4HG0325800	HORVU.MOREX.R2.2HG0170850	HORVU.MOREX.R2.5HG0445140	HORVU.MOREX.R2.7HG0583810	HORVU.MOREX.R2.1HG0028580	HORVU.MOREX.R2.5HG0427530	HORVU.MOREX.R2.3HG0259230	HORVU.MOREX.R2.3HG0221920	HORVU.MOREX.R2.4HG0319240	HORVU.MOREX.R2.5HG0360150	HORVU.MOREX.R2.6HG0457580
HORVU.MOREX.R2.2HG0136680	HORVU.MOREX.R2.4HG0288610	HORVU.MOREX.R2.5HG0422030	HORVU.MOREX.R2.4HG0327430	HORVU.MOREX.R2.1HG0038510	HORVU.MOREX.R2.1HG0034630	HORVU.MOREX.R2.3HG0263660	HORVU.MOREX.R2.5HG0389920	HORVU.MOREX.R2.3HG0241930	HORVU.MOREX.R2.7HG0543070	HORVU.MOREX.R2.3HG0213150	HORVU.MOREX.R2.7HG0582860	HORVU.MOREX.R2.6HG0491820	HORVU.MOREX.R2.3HG0249940	HORVU.MOREX.R2.3HG0251160	HORVU.MOREX.R2.3HG0239300
HORVU.MOREX.R2.4HG0308090	HORVU.MOREX.R2.3HG0220810	HORVU.MOREX.R2.4HG0339420	HORVU.MOREX.R2.7HG0583650	HORVU.MOREX.R2.2HG0144880	HORVU.MOREX.R2.7HG0571590	HORVU.MOREX.R2.1HG0034810	HORVU.MOREX.R2.5HG0374700	HORVU.MOREX.R2.2HG0152440	HORVU.MOREX.R2.5HG0440060	HORVU.MOREX.R2.5HG0396070	HORVU.MOREX.R2.7HG0586190	HORVU.MOREX.R2.2HG0154760	HORVU.MOREX.R2.5HG0377850	HORVU.MOREX.R2.5HG0398150	HORVU.MOREX.R2.4HG0335630
HORVU.MOREX.R2.4HG0304790	HORVU.MOREX.R2.2HG0092390	HORVU.MOREX.R2.2HG0130350	HORVU.MOREX.R2.3HG0260630	HORVU.MOREX.R2.6HG0508030	HORVU.MOREX.R2.6HG0509360	HORVU.MOREX.R2.4HG0326900	HORVU.MOREX.R2.5HG0447070	HORVU.MOREX.R2.6HG0488890	HORVU.MOREX.R2.7HG0564080	HORVU.MOREX.R2.5HG0394030	HORVU.MOREX.R2.1HG0076390	HORVU.MOREX.R2.6HG0452720	HORVU.MOREX.R2.3HG0206040	HORVU.MOREX.R2.5HG0426840	HORVU.MOREX.R2.1HG0011190
HORVU.MOREX.R2.1HG0063050	HORVU.MOREX.R2.3HG0272150	HORVU.MOREX.R2.4HG0277400	HORVU.MOREX.R2.5HG0440060	HORVU.MOREX.R2.7HG0551590	HORVU.MOREX.R2.6HG0494410	HORVU.MOREX.R2.2HG0162510	HORVU.MOREX.R2.5HG0412120	HORVU.MOREX.R2.5HG0438210	HORVU.MOREX.R2.6HG0506710	HORVU.MOREX.R2.1HG0022170	HORVU.MOREX.R2.3HG0253220	HORVU.MOREX.R2.3HG0251900	HORVU.MOREX.R2.7HG0570060	HORVU.MOREX.R2.3HG0243120	HORVU.MOREX.R2.7HG0563910
HORVU.MOREX.R2.4HG0318080	HORVU.MOREX.R2.1HG0014310	HORVU.MOREX.R2.3HG0242400	HORVU.MOREX.R2.6HG0510240	HORVU.MOREX.R2.4HG0291050	HORVU.MOREX.R2.1HG0036700	HORVU.MOREX.R2.1HG0015410	HORVU.MOREX.R2.5HG0413730	HORVU.MOREX.R2.7HG0593010	HORVU.MOREX.R2.1HG0060860	HORVU.MOREX.R2.6HG0478410	HORVU.MOREX.R2.6HG0477800	HORVU.MOREX.R2.1HG0077030	HORVU.MOREX.R2.7HG0591740	HORVU.MOREX.R2.2HG0143420	HORVU.MOREX.R2.1HG0003080
HORVU.MOREX.R2.2HG0087270	HORVU.MOREX.R2.1HG0077440	HORVU.MOREX.R2.3HG0213150	HORVU.MOREX.R2.7HG0590460	HORVU.MOREX.R2.3HG0275640	HORVU.MOREX.R2.4HG0280010	HORVU.MOREX.R2.7HG0592020	HORVU.MOREX.R2.1HG0052160	HORVU.MOREX.R2.5HG0407150	HORVU.MOREX.R2.1HG0078080	HORVU.MOREX.R2.2HG0131020	HORVU.MOREX.R2.4HG0320390	HORVU.MOREX.R2.4HG0299930	HORVU.MOREX.R2.6HG0501520	HORVU.MOREX.R2.1HG0039310	HORVU.MOREX.R2.6HG0462840
HORVU.MOREX.R2.6HG0452970	HORVU.MOREX.R2.3HG0270280	HORVU.MOREX.R2.7HG0595760	HORVU.MOREX.R2.3HG0243520	HORVU.MOREX.R2.4HG0315300	HORVU.MOREX.R2.4HG0283460	HORVU.MOREX.R2.6HG0511040	HORVU.MOREX.R2.5HG0350250	HORVU.MOREX.R2.5HG0404370	HORVU.MOREX.R2.1HG0060260	HORVU.MOREX.R2.7HG0598970	HORVU.MOREX.R2.1HG0005340	HORVU.MOREX.R2.6HG0471980	HORVU.MOREX.R2.1HG0046450	HORVU.MOREX.R2.2HG0166450	HORVU.MOREX.R2.5HG0359870
HORVU.MOREX.R2.4HG0277630	HORVU.MOREX.R2.7HG0542700	HORVU.MOREX.R2.1HG0046310	HORVU.MOREX.R2.5HG0401340	HORVU.MOREX.R2.5HG0425640	HORVU.MOREX.R2.4HG0330320	HORVU.MOREX.R2.3HG0221920	HORVU.MOREX.R2.1HG0062410	HORVU.MOREX.R2.6HG0448760	HORVU.MOREX.R2.1HG0033820	HORVU.MOREX.R2.5HG0368530	HORVU.MOREX.R2.2HG0089140	HORVU.MOREX.R2.3HG0226600	HORVU.MOREX.R2.1HG0046570	HORVU.MOREX.R2.2HG0102950	HORVU.MOREX.R2.7HG0619930
HORVU.MOREX.R2.4HG0347580	HORVU.MOREX.R2.3HG0272490	HORVU.MOREX.R2.7HG0546680	HORVU.MOREX.R2.3HG0231680	HORVU.MOREX.R2.5HG0445710	HORVU.MOREX.R2.3HG0256850	HORVU.MOREX.R2.UNG0628140	HORVU.MOREX.R2.2HG0144320	HORVU.MOREX.R2.2HG0170070	HORVU.MOREX.R2.1HG0073610	HORVU.MOREX.R2.2HG0106550	HORVU.MOREX.R2.4HG0282430	HORVU.MOREX.R2.1HG0051030	HORVU.MOREX.R2.2HG0169850	HORVU.MOREX.R2.1HG0015010	HORVU.MOREX.R2.1HG0024100
HORVU.MOREX.R2.3HG0263660	HORVU.MOREX.R2.3HG0237490	HORVU.MOREX.R2.5HG0386480	HORVU.MOREX.R2.5HG0419570	HORVU.MOREX.R2.3HG0210630	HORVU.MOREX.R2.7HG0598390	HORVU.MOREX.R2.2HG0139530	HORVU.MOREX.R2.3HG0222280	HORVU.MOREX.R2.6HG0519350	HORVU.MOREX.R2.3HG0199830	HORVU.MOREX.R2.4HG0276830	HORVU.MOREX.R2.2HG0087620	HORVU.MOREX.R2.1HG0057310	HORVU.MOREX.R2.7HG0542080	HORVU.MOREX.R2.7HG0609060	HORVU.MOREX.R2.3HG0253120
HORVU.MOREX.R2.1HG0034810	HORVU.MOREX.R2.3HG0194750	HORVU.MOREX.R2.5HG0394030	HORVU.MOREX.R2.1HG0008080	HORVU.MOREX.R2.7HG0549010	HORVU.MOREX.R2.2HG0142140	HORVU.MOREX.R2.2HG0154760	HORVU.MOREX.R2.5HG0393760	HORVU.MOREX.R2.1HG0019450	HORVU.MOREX.R2.7HG0610620	HORVU.MOREX.R2.2HG0153230	HORVU.MOREX.R2.6HG0454150	HORVU.MOREX.R2.5HG0413770	HORVU.MOREX.R2.6HG0449180	HORVU.MOREX.R2.7HG0551800	HORVU.MOREX.R2.6HG0461250
HORVU.MOREX.R2.4HG0326900	HORVU.MOREX.R2.1HG0068430	HORVU.MOREX.R2.5HG0381550	HORVU.MOREX.R2.1HG0060860	HORVU.MOREX.R2.1HG0051860	HORVU.MOREX.R2.1HG0071510	HORVU.MOREX.R2.6HG0452720	HORVU.MOREX.R2.6HG0476250	HORVU.MOREX.R2.7HG0608110	HORVU.MOREX.R2.1HG0074660	HORVU.MOREX.R2.2HG0138520	HORVU.MOREX.R2.5HG0434190	HORVU.MOREX.R2.3HG0244390	HORVU.MOREX.R2.2HG0140300	HORVU.MOREX.R2.4HG0330090	HORVU.MOREX.R2.4HG0338640
HORVU.MOREX.R2.4HG0328370	HORVU.MOREX.R2.5HG0405870	HORVU.MOREX.R2.1HG0010750	HORVU.MOREX.R2.3HG0228650	HORVU.MOREX.R2.7HG0562270	HORVU.MOREX.R2.1HG0078510	HORVU.MOREX.R2.3HG0251900	HORVU.MOREX.R2.3HG0257110	HORVU.MOREX.R2.4HG0325830	HORVU.MOREX.R2.5HG0363790	HORVU.MOREX.R2.2HG0113670	HORVU.MOREX.R2.2HG0127160	HORVU.MOREX.R2.7HG0607390	HORVU.MOREX.R2.7HG0558150	HORVU.MOREX.R2.1HG0005570	HORVU.MOREX.R2.7HG0582010
HORVU.MOREX.R2.4HG0292640	HORVU.MOREX.R2.6HG0502090	HORVU.MOREX.R2.2HG0131020	HORVU.MOREX.R2.6HG0517880	HORVU.MOREX.R2.6HG0503680	HORVU.MOREX.R2.4HG0327430	HORVU.MOREX.R2.5HG0410180	HORVU.MOREX.R2.4HG0317930	HORVU.MOREX.R2.3HG0239800	HORVU.MOREX.R2.3HG0235650	HORVU.MOREX.R2.3HG0212670	HORVU.MOREX.R2.2HG0132010	HORVU.MOREX.R2.5HG0405190	HORVU.MOREX.R2.1HG0037390	HORVU.MOREX.R2.3HG0255370	HORVU.MOREX.R2.3HG0255350
HORVU.MOREX.R2.3HG0235830	HORVU.MOREX.R2.7HG0554640	HORVU.MOREX.R2.7HG0598970	HORVU.MOREX.R2.1HG0033820	HORVU.MOREX.R2.4HG0331450	HORVU.MOREX.R2.7HG0593060	HORVU.MOREX.R2.4HG0299930	HORVU.MOREX.R2.5HG0367370	HORVU.MOREX.R2.5HG0405870	HORVU.MOREX.R2.4HG0328540	HORVU.MOREX.R2.1HG0066610	HORVU.MOREX.R2.1HG0026750	HORVU.MOREX.R2.5HG0379890	HORVU.MOREX.R2.2HG0156510	HORVU.MOREX.R2.5HG0397830	HORVU.MOREX.R2.6HG0502970
HORVU.MOREX.R2.5HG0410150	HORVU.MOREX.R2.5HG0437350	HORVU.MOREX.R2.2HG0124160	HORVU.MOREX.R2.2HG0105120	HORVU.MOREX.R2.7HG0580930	HORVU.MOREX.R2.7HG0583650	HORVU.MOREX.R2.3HG0223820	HORVU.MOREX.R2.3HG0183840	HORVU.MOREX.R2.7HG0558250	HORVU.MOREX.R2.4HG0297660	HORVU.MOREX.R2.5HG0383660	HORVU.MOREX.R2.1HG0060230	HORVU.MOREX.R2.1HG0014200	HORVU.MOREX.R2.5HG0400870	HORVU.MOREX.R2.4HG0284240	HORVU.MOREX.R2.4HG0342970
HORVU.MOREX.R2.3HG0246920	HORVU.MOREX.R2.5HG0434930	HORVU.MOREX.R2.2HG0106550	HORVU.MOREX.R2.2HG0134470	HORVU.MOREX.R2.7HG0569030	HORVU.MOREX.R2.5HG0414750	HORVU.MOREX.R2.5HG0349260	HORVU.MOREX.R2.3HG0239300	HORVU.MOREX.R2.4HG0292630	HORVU.MOREX.R2.3HG0251150	HORVU.MOREX.R2.5HG0423530	HORVU.MOREX.R2.1HG0042000	HORVU.MOREX.R2.7HG0560340	HORVU.MOREX.R2.2HG0132890	HORVU.MOREX.R2.5HG0353700	HORVU.MOREX.R2.3HG0259230
HORVU.MOREX.R2.1HG0048580	HORVU.MOREX.R2.6HG0467890	HORVU.MOREX.R2.6HG0449710	HORVU.MOREX.R2.5HG0349900	HORVU.MOREX.R2.7HG0544440	HORVU.MOREX.R2.3HG0260630	HORVU.MOREX.R2.4HG0283610	HORVU.MOREX.R2.4HG0335630	HORVU.MOREX.R2.7HG0536050	HORVU.MOREX.R2.3HG0212880	HORVU.MOREX.R2.4HG0330300	HORVU.MOREX.R2.3HG0269380	HORVU.MOREX.R2.3HG0211680	HORVU.MOREX.R2.6HG0482710	HORVU.MOREX.R2.2HG0177680	HORVU.MOREX.R2.6HG0502740
HORVU.MOREX.R2.6HG0485630	HORVU.MOREX.R2.3HG0259040	HORVU.MOREX.R2.1HG0040870	HORVU.MOREX.R2.1HG0034210	HORVU.MOREX.R2.2HG0089140	HORVU.MOREX.R2.5HG0440060	HORVU.MOREX.R2.3HG0244390	HORVU.MOREX.R2.1HG0011190	HORVU.MOREX.R2.5HG0385920	HORVU.MOREX.R2.1HG0047820	HORVU.MOREX.R2.6HG0521340	HORVU.MOREX.R2.3HG0207100	HORVU.MOREX.R2.4HG0312760	HORVU.MOREX.R2.1HG0057890	HORVU.MOREX.R2.3HG0184150	HORVU.MOREX.R2.7HG0582860
HORVU.MOREX.R2.6HG0500990	HORVU.MOREX.R2.5HG0415180	HORVU.MOREX.R2.7HG0559350	HORVU.MOREX.R2.7HG0594750	HORVU.MOREX.R2.5HG0438630	HORVU.MOREX.R2.6HG0510240	HORVU.MOREX.R2.7HG0607390	HORVU.MOREX.R2.4HG0277090	HORVU.MOREX.R2.3HG0258800	HORVU.MOREX.R2.3HG0223670	HORVU.MOREX.R2.2HG0100840	HORVU.MOREX.R2.7HG0595770	HORVU.MOREX.R2.6HG0505730	HORVU.MOREX.R2.4HG0336370	HORVU.MOREX.R2.1HG0046150	HORVU.MOREX.R2.4HG0337620
HORVU.MOREX.R2.1HG0013370	HORVU.MOREX.R2.5HG0400930	HORVU.MOREX.R2.5HG0402460	HORVU.MOREX.R2.7HG0610220	HORVU.MOREX.R2.1HG0004070	HORVU.MOREX.R2.7HG0590460	HORVU.MOREX.R2.5HG0356120	HORVU.MOREX.R2.3HG0184680	HORVU.MOREX.R2.2HG0173820	HORVU.MOREX.R2.7HG0550680	HORVU.MOREX.R2.6HG0506580	HORVU.MOREX.R2.1HG0009320	HORVU.MOREX.R2.3HG0199870	HORVU.MOREX.R2.7HG0585510	HORVU.MOREX.R2.6HG0513110	HORVU.MOREX.R2.7HG0586190
HORVU.MOREX.R2.2HG0173840	HORVU.MOREX.R2.1HG0037190	HORVU.MOREX.R2.2HG0138520	HORVU.MOREX.R2.3HG0241140	HORVU.MOREX.R2.2HG0090790	HORVU.MOREX.R2.3HG0243520	HORVU.MOREX.R2.6HG0507170	HORVU.MOREX.R2.1HG0003080	HORVU.MOREX.R2.1HG0038570	HORVU.MOREX.R2.1HG0049370	HORVU.MOREX.R2.4HG0331590	HORVU.MOREX.R2.5HG0435960	HORVU.MOREX.R2.6HG0505280	HORVU.MOREX.R2.4HG0325010	HORVU.MOREX.R2.5HG0435030	HORVU.MOREX.R2.1HG0076390
HORVU.MOREX.R2.3HG0221920	HORVU.MOREX.R2.4HG0292690	HORVU.MOREX.R2.2HG0113670	HORVU.MOREX.R2.6HG0498710	HORVU.MOREX.R2.5HG0407870	HORVU.MOREX.R2.5HG0401340	HORVU.MOREX.R2.7HG0560340	HORVU.MOREX.R2.5HG0405770	HORVU.MOREX.R2.1HG0038110	HORVU.MOREX.R2.2HG0141110	HORVU.MOREX.R2.2HG0103320	HORVU.MOREX.R2.4HG0338940	HORVU.MOREX.R2.3HG0207750	HORVU.MOREX.R2.3HG0241430	HORVU.MOREX.R2.3HG0197460	HORVU.MOREX.R2.3HG0253220
HORVU.MOREX.R2.1HG0050800	HORVU.MOREX.R2.3HG0229070	HORVU.MOREX.R2.7HG0599030	HORVU.MOREX.R2.3HG0251560	HORVU.MOREX.R2.1HG0017830	HORVU.MOREX.R2.3HG0231680	HORVU.MOREX.R2.3HG0257590	HORVU.MOREX.R2.5HG0359870	HORVU.MOREX.R2.7HG0556350	HORVU.MOREX.R2.7HG0613360	HORVU.MOREX.R2.5HG0381860	HORVU.MOREX.R2.5HG0407080	HORVU.MOREX.R2.2HG0087460	HORVU.MOREX.R2.7HG0612060	HORVU.MOREX.R2.7HG0595370	HORVU.MOREX.R2.6HG0477800
HORVU.MOREX.R2.1HG0024560	HORVU.MOREX.R2.4HG0320370	HORVU.MOREX.R2.1HG0054560	HORVU.MOREX.R2.4HG0329430	HORVU.MOREX.R2.3HG0202510	HORVU.MOREX.R2.3HG0246760	HORVU.MOREX.R2.6HG0496670	HORVU.MOREX.R2.3HG0245810	HORVU.MOREX.R2.7HG0568010	HORVU.MOREX.R2.7HG0532600	HORVU.MOREX.R2.2HG0149240	HORVU.MOREX.R2.7HG0549220	HORVU.MOREX.R2.7HG0551700	HORVU.MOREX.R2.7HG0610980	HORVU.MOREX.R2.4HG0283440	HORVU.MOREX.R2.7HG0597200
HORVU.MOREX.R2.4HG0317910	HORVU.MOREX.R2.5HG0447070	HORVU.MOREX.R2.7HG0572510	HORVU.MOREX.R2.4HG0312080	HORVU.MOREX.R2.5HG0356270	HORVU.MOREX.R2.5HG0419570	HORVU.MOREX.R2.3HG0211680	HORVU.MOREX.R2.7HG0619930	HORVU.MOREX.R2.5HG0445140	HORVU.MOREX.R2.2HG0102110	HORVU.MOREX.R2.5HG0435140	HORVU.MOREX.R2.5HG0423360	HORVU.MOREX.R2.2HG0139750	HORVU.MOREX.R2.6HG0474930	HORVU.MOREX.R2.7HG0588200	HORVU.MOREX.R2.5HG0363360
HORVU.MOREX.R2.7HG0584520	HORVU.MOREX.R2.1HG0077910	HORVU.MOREX.R2.4HG0283890	HORVU.MOREX.R2.6HG0522010	HORVU.MOREX.R2.5HG0436140	HORVU.MOREX.R2.1HG0008080	HORVU.MOREX.R2.4HG0312760	HORVU.MOREX.R2.3HG0246670	HORVU.MOREX.R2.4HG0343790	HORVU.MOREX.R2.5HG0355340	HORVU.MOREX.R2.2HG0099010	HORVU.MOREX.R2.1HG0078410	HORVU.MOREX.R2.2HG0179200	HORVU.MOREX.R2.5HG0395410	HORVU.MOREX.R2.3HG0207940	HORVU.MOREX.R2.7HG0549010
HORVU.MOREX.R2.3HG0251900	HORVU.MOREX.R2.3HG0240310	HORVU.MOREX.R2.1HG0015350	HORVU.MOREX.R2.4HG0328540	HORVU.MOREX.R2.5HG0439020	HORVU.MOREX.R2.1HG0060860	HORVU.MOREX.R2.6HG0465200	HORVU.MOREX.R2.3HG0253120	HORVU.MOREX.R2.7HG0573050	HORVU.MOREX.R2.5HG0417600	HORVU.MOREX.R2.3HG0264410	HORVU.MOREX.R2.2HG0086150	HORVU.MOREX.R2.1HG0074300	HORVU.MOREX.R2.5HG0383830	HORVU.MOREX.R2.4HG0327680	HORVU.MOREX.R2.5HG0414530
HORVU.MOREX.R2.5HG0410180	HORVU.MOREX.R2.6HG0514370	HORVU.MOREX.R2.4HG0330300	HORVU.MOREX.R2.6HG0505220	HORVU.MOREX.R2.4HG0324960	HORVU.MOREX.R2.3HG0228650	HORVU.MOREX.R2.6HG0505280	HORVU.MOREX.R2.5HG0389150	HORVU.MOREX.R2.1HG0074900	HORVU.MOREX.R2.4HG0295760	HORVU.MOREX.R2.4HG0299490	HORVU.MOREX.R2.6HG0464740	HORVU.MOREX.R2.7HG0607610	HORVU.MOREX.R2.2HG0152180	HORVU.MOREX.R2.2HG0179310	HORVU.MOREX.R2.4HG0291320
HORVU.MOREX.R2.4HG0299930	HORVU.MOREX.R2.2HG0115620	HORVU.MOREX.R2.4HG0333090	HORVU.MOREX.R2.1HG0045280	HORVU.MOREX.R2.3HG0238540	HORVU.MOREX.R2.1HG0004640	HORVU.MOREX.R2.5HG0413830	HORVU.MOREX.R2.6HG0461250	HORVU.MOREX.R2.2HG0126160	HORVU.MOREX.R2.3HG0240800	HORVU.MOREX.R2.6HG0461890	HORVU.MOREX.R2.7HG0552030	HORVU.MOREX.R2.1HG0073500	HORVU.MOREX.R2.2HG0152010	HORVU.MOREX.R2.5HG0401980	HORVU.MOREX.R2.1HG0005340
HORVU.MOREX.R2.5HG0446400	HORVU.MOREX.R2.2HG0168250	HORVU.MOREX.R2.6HG0521340	HORVU.MOREX.R2.5HG0410170	HORVU.MOREX.R2.4HG0321020	HORVU.MOREX.R2.6HG0517880	HORVU.MOREX.R2.2HG0139750	HORVU.MOREX.R2.3HG0208900	HORVU.MOREX.R2.2HG0161670	HORVU.MOREX.R2.7HG0615100	HORVU.MOREX.R2.6HG0451480	HORVU.MOREX.R2.4HG0319240	HORVU.MOREX.R2.4HG0287130	HORVU.MOREX.R2.3HG0246920	HORVU.MOREX.R2.7HG0552160	HORVU.MOREX.R2.2HG0090790
HORVU.MOREX.R2.4HG0347150	HORVU.MOREX.R2.2HG0164090	HORVU.MOREX.R2.3HG0189810	HORVU.MOREX.R2.5HG0380250	HORVU.MOREX.R2.7HG0549870	HORVU.MOREX.R2.1HG0033820	HORVU.MOREX.R2.1HG0074300	HORVU.MOREX.R2.4HG0338640	HORVU.MOREX.R2.5HG0419600	HORVU.MOREX.R2.4HG0283150	HORVU.MOREX.R2.5HG0431340	HORVU.MOREX.R2.3HG0249940	HORVU.MOREX.R2.6HG0467920	HORVU.MOREX.R2.5HG0436870	HORVU.MOREX.R2.1HG0043250	HORVU.MOREX.R2.1HG0065480
HORVU.MOREX.R2.5HG0349260	HORVU.MOREX.R2.3HG0203430	HORVU.MOREX.R2.5HG0436190	HORVU.MOREX.R2.6HG0523570	HORVU.MOREX.R2.4HG0333030	HORVU.MOREX.R2.2HG0105120	HORVU.MOREX.R2.7HG0607610	HORVU.MOREX.R2.6HG0472890	HORVU.MOREX.R2.3HG0266360	HORVU.MOREX.R2.2HG0096060	HORVU.MOREX.R2.4HG0347450	HORVU.MOREX.R2.5HG0415450	HORVU.MOREX.R2.3HG0216490	HORVU.MOREX.R2.3HG0248390	HORVU.MOREX.R2.3HG0255340	HORVU.MOREX.R2.3HG0183040
HORVU.MOREX.R2.2HG0160790	HORVU.MOREX.R2.4HG0348150	HORVU.MOREX.R2.3HG0235570	HORVU.MOREX.R2.6HG0492420	HORVU.MOREX.R2.2HG0127160	HORVU.MOREX.R2.2HG0134470	HORVU.MOREX.R2.1HG0043290	HORVU.MOREX.R2.7HG0582010	HORVU.MOREX.R2.3HG0251330	HORVU.MOREX.R2.6HG0448890	HORVU.MOREX.R2.6HG0469330	HORVU.MOREX.R2.4HG0295330	HORVU.MOREX.R2.1HG0043290	HORVU.MOREX.R2.1HG0041680	HORVU.MOREX.R2.6HG0455720	HORVU.MOREX.R2.4HG0282430
HORVU.MOREX.R2.7HG0607390	HORVU.MOREX.R2.3HG0231820	HORVU.MOREX.R2.4HG0312850	HORVU.MOREX.R2.4HG0340800	HORVU.MOREX.R2.7HG0569890	HORVU.MOREX.R2.1HG0034210	HORVU.MOREX.R2.7HG0602930	HORVU.MOREX.R2.3HG0255350	HORVU.MOREX.R2.3HG0263910	HORVU.MOREX.R2.5HG0412110	HORVU.MOREX.R2.6HG0515810	HORVU.MOREX.R2.2HG0165450	HORVU.MOREX.R2.2HG0176880	HORVU.MOREX.R2.1HG0019760	HORVU.MOREX.R2.4HG0287790	HORVU.MOREX.R2.2HG0167990
HORVU.MOREX.R2.2HG0089030	HORVU.MOREX.R2.5HG0425120	HORVU.MOREX.R2.3HG0195180	HORVU.MOREX.R2.2HG0112890	HORVU.MOREX.R2.4HG0284170	HORVU.MOREX.R2.5HG0427900	HORVU.MOREX.R2.3HG0199200	HORVU.MOREX.R2.4HG0342100	HORVU.MOREX.R2.6HG0475370	HORVU.MOREX.R2.1HG0016410	HORVU.MOREX.R2.4HG0343820	HORVU.MOREX.R2.2HG0117510	HORVU.MOREX.R2.7HG0602930	HORVU.MOREX.R2.2HG0086600	HORVU.MOREX.R2.5HG0404470	HORVU.MOREX.R2.5HG0370090
HORVU.MOREX.R2.4HG0318730	HORVU.MOREX.R2.1HG0062930	HORVU.MOREX.R2.4HG0295880	HORVU.MOREX.R2.7HG0550680	HORVU.MOREX.R2.2HG0132010	HORVU.MOREX.R2.7HG0594750	HORVU.MOREX.R2.4HG0326360	HORVU.MOREX.R2.3HG0259230	HORVU.MOREX.R2.4HG0340600	HORVU.MOREX.R2.7HG0581010	HORVU.MOREX.R2.3HG0248250	HORVU.MOREX.R2.4HG0291140	HORVU.MOREX.R2.4HG0316400	HORVU.MOREX.R2.7HG0567400	HORVU.MOREX.R2.4HG0316110	HORVU.MOREX.R2.5HG0434190
HORVU.MOREX.R2.5HG0422880	HORVU.MOREX.R2.2HG0177310	HORVU.MOREX.R2.2HG0145960	HORVU.MOREX.R2.5HG0390750	HORVU.MOREX.R2.1HG0042000	HORVU.MOREX.R2.7HG0610220	HORVU.MOREX.R2.4HG0278100	HORVU.MOREX.R2.7HG0623480	HORVU.MOREX.R2.3HG0260660	HORVU.MOREX.R2.4HG0278380	HORVU.MOREX.R2.6HG0479630	HORVU.MOREX.R2.3HG0206040	HORVU.MOREX.R2.3HG0199200	HORVU.MOREX.R2.1HG0011100	HORVU.MOREX.R2.7HG0553230	HORVU.MOREX.R2.5HG0434370
HORVU.MOREX.R2.7HG0560340	HORVU.MOREX.R2.6HG0513940	HORVU.MOREX.R2.2HG0149240	HORVU.MOREX.R2.6HG0505120	HORVU.MOREX.R2.6HG0479020	HORVU.MOREX.R2.3HG0241140	HORVU.MOREX.R2.5HG0432850	HORVU.MOREX.R2.7HG0582860	HORVU.MOREX.R2.2HG0151890	HORVU.MOREX.R2.5HG0416100	HORVU.MOREX.R2.7HG0619870	HORVU.MOREX.R2.7HG0570060	HORVU.MOREX.R2.4HG0326360	HORVU.MOREX.R2.6HG0462660	HORVU.MOREX.R2.3HG0250130	HORVU.MOREX.R2.2HG0132010
HORVU.MOREX.R2.3HG0211680	HORVU.MOREX.R2.3HG0239300	HORVU.MOREX.R2.5HG0435140	HORVU.MOREX.R2.4HG0308580	HORVU.MOREX.R2.5HG0405070	HORVU.MOREX.R2.6HG0498710	HORVU.MOREX.R2.4HG0280580	HORVU.MOREX.R2.3HG0193310	HORVU.MOREX.R2.7HG0572230	HORVU.MOREX.R2.2HG0151960	HORVU.MOREX.R2.2HG0154190	HORVU.MOREX.R2.1HG0050850	HORVU.MOREX.R2.4HG0283570	HORVU.MOREX.R2.3HG0186210	HORVU.MOREX.R2.2HG0143620	HORVU.MOREX.R2.1HG0026750
HORVU.MOREX.R2.4HG0312760	HORVU.MOREX.R2.4HG0335630	HORVU.MOREX.R2.2HG0099010	HORVU.MOREX.R2.7HG0568330	HORVU.MOREX.R2.7HG0559290	HORVU.MOREX.R2.3HG0251560	HORVU.MOREX.R2.7HG0543930	HORVU.MOREX.R2.7HG0586190	HORVU.MOREX.R2.1HG0059130	HORVU.MOREX.R2.1HG0053570	HORVU.MOREX.R2.4HG0341800	HORVU.MOREX.R2.2HG0148160	HORVU.MOREX.R2.5HG0432850	HORVU.MOREX.R2.1HG0070460	HORVU.MOREX.R2.5HG0403840	HORVU.MOREX.R2.1HG0060230
HORVU.MOREX.R2.5HG0413340	HORVU.MOREX.R2.6HG0479380	HORVU.MOREX.R2.7HG0612440	HORVU.MOREX.R2.1HG0053890	HORVU.MOREX.R2.3HG0218890	HORVU.MOREX.R2.4HG0329430	HORVU.MOREX.R2.3HG0207650	HORVU.MOREX.R2.1HG0076390	HORVU.MOREX.R2.7HG0556410	HORVU.MOREX.R2.5HG0380280	HORVU.MOREX.R2.4HG0313040	HORVU.MOREX.R2.4HG0323420	HORVU.MOREX.R2.3HG0207650	HORVU.MOREX.R2.2HG0146020	HORVU.MOREX.R2.4HG0324960	HORVU.MOREX.R2.3HG0269380
HORVU.MOREX.R2.2HG0111730	HORVU.MOREX.R2.3HG0184680	HORVU.MOREX.R2.6HG0461890	HORVU.MOREX.R2.5HG0442950	HORVU.MOREX.R2.1HG0009320	HORVU.MOREX.R2.4HG0312080	HORVU.MOREX.R2.7HG0607220	HORVU.MOREX.R2.3HG0253220	HORVU.MOREX.R2.5HG0398150	HORVU.MOREX.R2.2HG0157960	HORVU.MOREX.R2.4HG0345720	HORVU.MOREX.R2.7HG0591740	HORVU.MOREX.R2.7HG0594020	HORVU.MOREX.R2.4HG0288540	HORVU.MOREX.R2.3HG0241760	HORVU.MOREX.R2.7HG0595770
HORVU.MOREX.R2.4HG0299980	HORVU.MOREX.R2.7HG0619930	HORVU.MOREX.R2.6HG0451480	HORVU.MOREX.R2.6HG0505470	HORVU.MOREX.R2.5HG0435960	HORVU.MOREX.R2.6HG0522010	HORVU.MOREX.R2.3HG0271760	HORVU.MOREX.R2.6HG0462060	HORVU.MOREX.R2.3HG0183840	HORVU.MOREX.R2.2HG0158580	HORVU.MOREX.R2.2HG0112900	HORVU.MOREX.R2.6HG0501520	HORVU.MOREX.R2.2HG0099600	HORVU.MOREX.R2.1HG0040660	HORVU.MOREX.R2.5HG0424470	HORVU.MOREX.R2.4HG0338940
HORVU.MOREX.R2.7HG0543270	HORVU.MOREX.R2.3HG0246670	HORVU.MOREX.R2.5HG0358040	HORVU.MOREX.R2.7HG0551940	HORVU.MOREX.R2.5HG0374850	HORVU.MOREX.R2.4HG0328540	HORVU.MOREX.R2.5HG0402410	HORVU.MOREX.R2.2HG0094720	HORVU.MOREX.R2.2HG0143420	HORVU.MOREX.R2.7HG0527700	HORVU.MOREX.R2.3HG0256080	HORVU.MOREX.R2.1HG0046450	HORVU.MOREX.R2.1HG0045620	HORVU.MOREX.R2.4HG0348890	HORVU.MOREX.R2.1HG0032460	HORVU.MOREX.R2.7HG0608870
HORVU.MOREX.R2.1HG0030970	HORVU.MOREX.R2.6HG0463900	HORVU.MOREX.R2.5HG0431340	HORVU.MOREX.R2.2HG0170860	HORVU.MOREX.R2.2HG0171440	HORVU.MOREX.R2.6HG0505220	HORVU.MOREX.R2.5HG0419590	HORVU.MOREX.R2.6HG0477800	HORVU.MOREX.R2.2HG0166450	HORVU.MOREX.R2.4HG0331920	HORVU.MOREX.R2.2HG0107740	HORVU.MOREX.R2.3HG0262650	HORVU.MOREX.R2.3HG0271760	HORVU.MOREX.R2.1HG0075570	HORVU.MOREX.R2.2HG0152820	HORVU.MOREX.R2.7HG0549220
HORVU.MOREX.R2.7HG0528460	HORVU.MOREX.R2.1HG0058250	HORVU.MOREX.R2.5HG0416030	HORVU.MOREX.R2.3HG0184030	HORVU.MOREX.R2.1HG0050570	HORVU.MOREX.R2.5HG0410170	HORVU.MOREX.R2.6HG0493710	HORVU.MOREX.R2.7HG0597200	HORVU.MOREX.R2.4HG0347310	HORVU.MOREX.R2.2HG0163200	HORVU.MOREX.R2.1HG0040340	HORVU.MOREX.R2.3HG0239620	HORVU.MOREX.R2.3HG0233730	HORVU.MOREX.R2.2HG0103910	HORVU.MOREX.R2.2HG0109010	HORVU.MOREX.R2.2HG0087940
HORVU.MOREX.R2.3HG0258810	HORVU.MOREX.R2.7HG0556020	HORVU.MOREX.R2.3HG0260380	HORVU.MOREX.R2.5HG0390770	HORVU.MOREX.R2.4HG0339950	HORVU.MOREX.R2.3HG0229640	HORVU.MOREX.R2.2HG0157790	HORVU.MOREX.R2.5HG0363360	HORVU.MOREX.R2.2HG0102950	HORVU.MOREX.R2.4HG0331020	HORVU.MOREX.R2.7HG0618830	HORVU.MOREX.R2.4HG0346820	HORVU.MOREX.R2.5HG0415620	HORVU.MOREX.R2.3HG0200050	HORVU.MOREX.R2.6HG0492080	HORVU.MOREX.R2.5HG0423360
HORVU.MOREX.R2.2HG0139750	HORVU.MOREX.R2.1HG0067350	HORVU.MOREX.R2.5HG0371050	HORVU.MOREX.R2.1HG0048090	HORVU.MOREX.R2.3HG0211760	HORVU.MOREX.R2.5HG0380250	HORVU.MOREX.R2.7HG0550980	HORVU.MOREX.R2.5HG0414530	HORVU.MOREX.R2.1HG0015010	HORVU.MOREX.R2.6HG0503860	HORVU.MOREX.R2.2HG0095680	HORVU.MOREX.R2.1HG0044100	HORVU.MOREX.R2.7HG0591760	HORVU.MOREX.R2.7HG0550390	HORVU.MOREX.R2.4HG0287170	HORVU.MOREX.R2.1HG0042800
HORVU.MOREX.R2.7HG0604700	HORVU.MOREX.R2.5HG0389150	HORVU.MOREX.R2.5HG0416790	HORVU.MOREX.R2.1HG0019070	HORVU.MOREX.R2.7HG0544690	HORVU.MOREX.R2.6HG0523570	HORVU.MOREX.R2.5HG0391510	HORVU.MOREX.R2.6HG0504770	HORVU.MOREX.R2.2HG0137450	HORVU.MOREX.R2.3HG0251570	HORVU.MOREX.R2.5HG0433020	HORVU.MOREX.R2.4HG0338920	HORVU.MOREX.R2.2HG0111010	HORVU.MOREX.R2.2HG0151910	HORVU.MOREX.R2.6HG0516890	HORVU.MOREX.R2.6HG0464740
HORVU.MOREX.R2.6HG0482600	HORVU.MOREX.R2.2HG0088020	HORVU.MOREX.R2.5HG0437030	HORVU.MOREX.R2.6HG0448890	HORVU.MOREX.R2.1HG0073720	HORVU.MOREX.R2.4HG0340800	HORVU.MOREX.R2.3HG0204470	HORVU.MOREX.R2.6HG0522830	HORVU.MOREX.R2.7HG0607080	HORVU.MOREX.R2.3HG0182070	HORVU.MOREX.R2.1HG0062110	HORVU.MOREX.R2.6HG0470480	HORVU.MOREX.R2.6HG0461600	HORVU.MOREX.R2.3HG0244950	HORVU.MOREX.R2.5HG0423640	HORVU.MOREX.R2.4HG0276760
HORVU.MOREX.R2.1HG0074300	HORVU.MOREX.R2.6HG0506910	HORVU.MOREX.R2.6HG0496630	HORVU.MOREX.R2.1HG0073480	HORVU.MOREX.R2.1HG0009940	HORVU.MOREX.R2.2HG0112890	HORVU.MOREX.R2.7HG0549800	HORVU.MOREX.R2.4HG0291320	HORVU.MOREX.R2.3HG0236450	HORVU.MOREX.R2.2HG0122610	HORVU.MOREX.R2.2HG0136680	HORVU.MOREX.R2.2HG0085970	HORVU.MOREX.R2.6HG0510460	HORVU.MOREX.R2.1HG0067490	HORVU.MOREX.R2.3HG0245480	HORVU.MOREX.R2.7HG0569420
HORVU.MOREX.R2.7HG0607610	HORVU.MOREX.R2.6HG0461250	HORVU.MOREX.R2.2HG0091060	HORVU.MOREX.R2.7HG0581010	HORVU.MOREX.R2.1HG0055160	HORVU.MOREX.R2.7HG0550680	HORVU.MOREX.R2.7HG0604580	HORVU.MOREX.R2.6HG0463280	HORVU.MOREX.R2.1HG0045240	HORVU.MOREX.R2.1HG0055530	HORVU.MOREX.R2.4HG0332630	HORVU.MOREX.R2.3HG0210920	HORVU.MOREX.R2.5HG0402410	HORVU.MOREX.R2.3HG0246890	HORVU.MOREX.R2.7HG0582470	HORVU.MOREX.R2.3HG0227180
HORVU.MOREX.R2.3HG0216490	HORVU.MOREX.R2.6HG0522070	HORVU.MOREX.R2.3HG0248250	HORVU.MOREX.R2.2HG0093110	HORVU.MOREX.R2.3HG0240220	HORVU.MOREX.R2.5HG0390750	HORVU.MOREX.R2.2HG0160860	HORVU.MOREX.R2.1HG0005340	HORVU.MOREX.R2.5HG0405770	HORVU.MOREX.R2.7HG0532690	HORVU.MOREX.R2.6HG0452970	HORVU.MOREX.R2.1HG0051280	HORVU.MOREX.R2.1HG0062660	HORVU.MOREX.R2.7HG0597810	HORVU.MOREX.R2.6HG0449910	HORVU.MOREX.R2.7HG0552030
HORVU.MOREX.R2.1HG0043290	HORVU.MOREX.R2.4HG0338640	HORVU.MOREX.R2.6HG0479630	HORVU.MOREX.R2.4HG0316950	HORVU.MOREX.R2.7HG0546750	HORVU.MOREX.R2.5HG0396740	HORVU.MOREX.R2.4HG0291240	HORVU.MOREX.R2.2HG0129130	HORVU.MOREX.R2.4HG0330090	HORVU.MOREX.R2.4HG0309240	HORVU.MOREX.R2.1HG0051900	HORVU.MOREX.R2.3HG0224030	HORVU.MOREX.R2.5HG0419590	HORVU.MOREX.R2.5HG0392360	HORVU.MOREX.R2.1HG0049800	HORVU.MOREX.R2.4HG0319240
HORVU.MOREX.R2.2HG0176880	HORVU.MOREX.R2.1HG0061050	HORVU.MOREX.R2.5HG0376420	HORVU.MOREX.R2.3HG0189120	HORVU.MOREX.R2.5HG0372570	HORVU.MOREX.R2.2HG0106130	HORVU.MOREX.R2.1HG0045490	HORVU.MOREX.R2.2HG0116510	HORVU.MOREX.R2.1HG0005570	HORVU.MOREX.R2.6HG0520370	HORVU.MOREX.R2.6HG0451590	HORVU.MOREX.R2.2HG0140300	HORVU.MOREX.R2.6HG0493710	HORVU.MOREX.R2.1HG0012620	HORVU.MOREX.R2.2HG0146800	HORVU.MOREX.R2.3HG0249940
HORVU.MOREX.R2.4HG0316400	HORVU.MOREX.R2.3HG0255350	HORVU.MOREX.R2.2HG0154190	HORVU.MOREX.R2.1HG0019300	HORVU.MOREX.R2.6HG0451420	HORVU.MOREX.R2.5HG0424740	HORVU.MOREX.R2.4HG0343780	HORVU.MOREX.R2.6HG0502610	HORVU.MOREX.R2.3HG0255370	HORVU.MOREX.R2.1HG0066030	HORVU.MOREX.R2.3HG0263660	HORVU.MOREX.R2.7HG0558150	HORVU.MOREX.R2.5HG0384540	HORVU.MOREX.R2.3HG0238280	HORVU.MOREX.R2.7HG0589500	HORVU.MOREX.R2.3HG0206040
HORVU.MOREX.R2.5HG0395400	HORVU.MOREX.R2.3HG0259230	HORVU.MOREX.R2.4HG0341800	HORVU.MOREX.R2.2HG0151960	HORVU.MOREX.R2.1HG0062580	HORVU.MOREX.R2.4HG0308580	HORVU.MOREX.R2.7HG0564110	HORVU.MOREX.R2.3HG0183040	HORVU.MOREX.R2.5HG0397830	HORVU.MOREX.R2.5HG0417610	HORVU.MOREX.R2.1HG0034810	HORVU.MOREX.R2.1HG0037390	HORVU.MOREX.R2.7HG0550980	HORVU.MOREX.R2.5HG0416200	HORVU.MOREX.R2.3HG0258200	HORVU.MOREX.R2.7HG0570060
HORVU.MOREX.R2.4HG0326360	HORVU.MOREX.R2.7HG0623480	HORVU.MOREX.R2.7HG0595470	HORVU.MOREX.R2.7HG0538650	HORVU.MOREX.R2.7HG0608560	HORVU.MOREX.R2.3HG0230950	HORVU.MOREX.R2.5HG0402300	HORVU.MOREX.R2.4HG0282430	HORVU.MOREX.R2.4HG0284240	HORVU.MOREX.R2.2HG0092390	HORVU.MOREX.R2.1HG0064460	HORVU.MOREX.R2.7HG0623510	HORVU.MOREX.R2.5HG0391510	HORVU.MOREX.R2.6HG0465940	HORVU.MOREX.R2.3HG0202070	HORVU.MOREX.R2.1HG0050850
HORVU.MOREX.R2.7HG0556620	HORVU.MOREX.R2.7HG0582860	HORVU.MOREX.R2.4HG0313040	HORVU.MOREX.R2.2HG0176420	HORVU.MOREX.R2.1HG0051130	HORVU.MOREX.R2.7HG0568330	HORVU.MOREX.R2.3HG0206010	HORVU.MOREX.R2.1HG0032460	HORVU.MOREX.R2.5HG0353700	HORVU.MOREX.R2.2HG0135160	HORVU.MOREX.R2.4HG0341980	HORVU.MOREX.R2.1HG0059400	HORVU.MOREX.R2.2HG0113090	HORVU.MOREX.R2.2HG0148740	HORVU.MOREX.R2.5HG0437890	HORVU.MOREX.R2.7HG0559710
HORVU.MOREX.R2.7HG0542320	HORVU.MOREX.R2.3HG0193310	HORVU.MOREX.R2.3HG0187290	HORVU.MOREX.R2.1HG0053570	HORVU.MOREX.R2.2HG0158640	HORVU.MOREX.R2.1HG0053890	HORVU.MOREX.R2.2HG0177150	HORVU.MOREX.R2.1HG0006240	HORVU.MOREX.R2.1HG0046150	HORVU.MOREX.R2.7HG0606390	HORVU.MOREX.R2.2HG0107030	HORVU.MOREX.R2.1HG0053790	HORVU.MOREX.R2.5HG0370050	HORVU.MOREX.R2.3HG0261200	HORVU.MOREX.R2.1HG0050570	HORVU.MOREX.R2.7HG0591740
HORVU.MOREX.R2.3HG0246890	HORVU.MOREX.R2.7HG0586190	HORVU.MOREX.R2.3HG0256210	HORVU.MOREX.R2.6HG0517710	HORVU.MOREX.R2.5HG0368570	HORVU.MOREX.R2.6HG0494390	HORVU.MOREX.R2.1HG0060180	HORVU.MOREX.R2.2HG0112010	HORVU.MOREX.R2.6HG0513110	HORVU.MOREX.R2.1HG0014310	HORVU.MOREX.R2.2HG0147680	HORVU.MOREX.R2.7HG0615090	HORVU.MOREX.R2.3HG0204280	HORVU.MOREX.R2.5HG0350950	HORVU.MOREX.R2.4HG0339950	HORVU.MOREX.R2.6HG0501520
HORVU.MOREX.R2.5HG0404930	HORVU.MOREX.R2.1HG0076390	HORVU.MOREX.R2.2HG0112900	HORVU.MOREX.R2.5HG0436860	HORVU.MOREX.R2.1HG0052390	HORVU.MOREX.R2.1HG0021990	HORVU.MOREX.R2.6HG0507060	HORVU.MOREX.R2.2HG0167990	HORVU.MOREX.R2.1HG0075910	HORVU.MOREX.R2.1HG0077440	HORVU.MOREX.R2.5HG0410150	HORVU.MOREX.R2.5HG0400870	HORVU.MOREX.R2.2HG0132690	HORVU.MOREX.R2.3HG0225660	HORVU.MOREX.R2.3HG0211760	HORVU.MOREX.R2.1HG0046450
HORVU.MOREX.R2.5HG0432850	HORVU.MOREX.R2.1HG0060080	HORVU.MOREX.R2.3HG0256080	HORVU.MOREX.R2.7HG0549280	HORVU.MOREX.R2.5HG0392170	HORVU.MOREX.R2.4HG0318120	HORVU.MOREX.R2.7HG0535230	HORVU.MOREX.R2.5HG0434190	HORVU.MOREX.R2.2HG0091330	HORVU.MOREX.R2.7HG0577360	HORVU.MOREX.R2.1HG0071500	HORVU.MOREX.R2.2HG0132890	HORVU.MOREX.R2.2HG0175470	HORVU.MOREX.R2.1HG0045220	HORVU.MOREX.R2.2HG0143820	HORVU.MOREX.R2.5HG0367270
HORVU.MOREX.R2.4HG0280580	HORVU.MOREX.R2.6HG0477800	HORVU.MOREX.R2.2HG0107740	HORVU.MOREX.R2.4HG0331920	HORVU.MOREX.R2.2HG0147850	HORVU.MOREX.R2.5HG0442950	HORVU.MOREX.R2.6HG0513040	HORVU.MOREX.R2.5HG0434370	HORVU.MOREX.R2.3HG0197460	HORVU.MOREX.R2.2HG0151230	HORVU.MOREX.R2.5HG0438660	HORVU.MOREX.R2.6HG0482710	HORVU.MOREX.R2.4HG0331610	HORVU.MOREX.R2.4HG0289650	HORVU.MOREX.R2.5HG0402880	HORVU.MOREX.R2.7HG0597220
HORVU.MOREX.R2.1HG0000900	HORVU.MOREX.R2.6HG0463280	HORVU.MOREX.R2.5HG0364120	HORVU.MOREX.R2.7HG0567870	HORVU.MOREX.R2.5HG0352970	HORVU.MOREX.R2.7HG0551940	HORVU.MOREX.R2.7HG0567290	HORVU.MOREX.R2.3HG0269380	HORVU.MOREX.R2.7HG0595370	HORVU.MOREX.R2.3HG0270280	HORVU.MOREX.R2.6HG0491090	HORVU.MOREX.R2.3HG0199110	HORVU.MOREX.R2.5HG0410880	HORVU.MOREX.R2.4HG0345870	HORVU.MOREX.R2.6HG0452760	HORVU.MOREX.R2.5HG0445080
HORVU.MOREX.R2.7HG0583210	HORVU.MOREX.R2.1HG0005340	HORVU.MOREX.R2.4HG0279000	HORVU.MOREX.R2.4HG0278230	HORVU.MOREX.R2.1HG0034530	HORVU.MOREX.R2.2HG0170860	HORVU.MOREX.R2.6HG0477440	HORVU.MOREX.R2.7HG0595770	HORVU.MOREX.R2.3HG0246840	HORVU.MOREX.R2.7HG0542700	HORVU.MOREX.R2.1HG0013370	HORVU.MOREX.R2.5HG0411900	HORVU.MOREX.R2.2HG0093910	HORVU.MOREX.R2.6HG0505290	HORVU.MOREX.R2.5HG0423400	HORVU.MOREX.R2.4HG0338920
HORVU.MOREX.R2.7HG0607220	HORVU.MOREX.R2.4HG0305800	HORVU.MOREX.R2.7HG0597130	HORVU.MOREX.R2.2HG0163200	HORVU.MOREX.R2.7HG0619880	HORVU.MOREX.R2.3HG0184030	HORVU.MOREX.R2.1HG0060030	HORVU.MOREX.R2.2HG0152840	HORVU.MOREX.R2.1HG0000110	HORVU.MOREX.R2.3HG0272490	HORVU.MOREX.R2.2HG0173840	HORVU.MOREX.R2.7HG0613410	HORVU.MOREX.R2.5HG0354150	HORVU.MOREX.R2.5HG0377250	HORVU.MOREX.R2.4HG0322970	HORVU.MOREX.R2.6HG0524140
HORVU.MOREX.R2.5HG0357290	HORVU.MOREX.R2.2HG0178310	HORVU.MOREX.R2.2HG0095680	HORVU.MOREX.R2.1HG0013750	HORVU.MOREX.R2.3HG0232450	HORVU.MOREX.R2.5HG0390770	HORVU.MOREX.R2.7HG0566090	HORVU.MOREX.R2.6HG0449560	HORVU.MOREX.R2.4HG0283440	HORVU.MOREX.R2.3HG0237490	HORVU.MOREX.R2.3HG0221920	HORVU.MOREX.R2.1HG0022310	HORVU.MOREX.R2.6HG0524020	HORVU.MOREX.R2.7HG0562310	HORVU.MOREX.R2.7HG0608560	HORVU.MOREX.R2.6HG0475230
HORVU.MOREX.R2.6HG0511980	HORVU.MOREX.R2.3HG0238540	HORVU.MOREX.R2.5HG0433020	HORVU.MOREX.R2.1HG0045810	HORVU.MOREX.R2.3HG0202690	HORVU.MOREX.R2.1HG0048090	HORVU.MOREX.R2.2HG0079240	HORVU.MOREX.R2.1HG0072930	HORVU.MOREX.R2.6HG0470340	HORVU.MOREX.R2.7HG0552830	HORVU.MOREX.R2.6HG0491820	HORVU.MOREX.R2.7HG0546760	HORVU.MOREX.R2.2HG0160860	HORVU.MOREX.R2.1HG0043560	HORVU.MOREX.R2.1HG0075630	HORVU.MOREX.R2.7HG0542220
HORVU.MOREX.R2.2HG0125310	HORVU.MOREX.R2.3HG0206100	HORVU.MOREX.R2.5HG0397470	HORVU.MOREX.R2.3HG0269340	HORVU.MOREX.R2.2HG0085240	HORVU.MOREX.R2.1HG0019070	HORVU.MOREX.R2.4HG0278800	HORVU.MOREX.R2.3HG0259610	HORVU.MOREX.R2.6HG0490030	HORVU.MOREX.R2.3HG0194750	HORVU.MOREX.R2.1HG0010090	HORVU.MOREX.R2.1HG0057890	HORVU.MOREX.R2.3HG0184690	HORVU.MOREX.R2.3HG0274970	HORVU.MOREX.R2.1HG0041670	HORVU.MOREX.R2.7HG0538970
HORVU.MOREX.R2.1HG0045400	HORVU.MOREX.R2.2HG0087620	HORVU.MOREX.R2.4HG0277460	HORVU.MOREX.R2.1HG0026490	HORVU.MOREX.R2.5HG0408010	HORVU.MOREX.R2.6HG0448890	HORVU.MOREX.R2.1HG0052410	HORVU.MOREX.R2.7HG0602800	HORVU.MOREX.R2.7HG0604490	HORVU.MOREX.R2.5HG0415470	HORVU.MOREX.R2.2HG0154760	HORVU.MOREX.R2.4HG0286190	HORVU.MOREX.R2.5HG0402300	HORVU.MOREX.R2.6HG0496680	HORVU.MOREX.R2.4HG0340810	HORVU.MOREX.R2.7HG0544750
HORVU.MOREX.R2.3HG0271760	HORVU.MOREX.R2.3HG0245120	HORVU.MOREX.R2.2HG0111130	HORVU.MOREX.R2.3HG0254350	HORVU.MOREX.R2.5HG0371880	HORVU.MOREX.R2.1HG0073480	HORVU.MOREX.R2.3HG0207140	HORVU.MOREX.R2.4HG0338940	HORVU.MOREX.R2.7HG0588200	HORVU.MOREX.R2.7HG0563480	HORVU.MOREX.R2.2HG0162270	HORVU.MOREX.R2.5HG0426580	HORVU.MOREX.R2.3HG0265880	HORVU.MOREX.R2.3HG0241880	HORVU.MOREX.R2.1HG0035900	HORVU.MOREX.R2.5HG0417720
HORVU.MOREX.R2.1HG0007770	HORVU.MOREX.R2.2HG0152820	HORVU.MOREX.R2.1HG0062110	HORVU.MOREX.R2.7HG0594690	HORVU.MOREX.R2.6HG0493270	HORVU.MOREX.R2.7HG0581010	HORVU.MOREX.R2.7HG0546510	HORVU.MOREX.R2.2HG0137200	HORVU.MOREX.R2.4HG0327680	HORVU.MOREX.R2.6HG0525690	HORVU.MOREX.R2.5HG0435990	HORVU.MOREX.R2.4HG0336370	HORVU.MOREX.R2.4HG0298820	HORVU.MOREX.R2.3HG0226290	HORVU.MOREX.R2.3HG0196310	HORVU.MOREX.R2.2HG0140300
HORVU.MOREX.R2.3HG0183540	HORVU.MOREX.R2.5HG0434190	HORVU.MOREX.R2.7HG0560810	HORVU.MOREX.R2.2HG0102100	HORVU.MOREX.R2.6HG0520290	HORVU.MOREX.R2.2HG0093110	HORVU.MOREX.R2.4HG0275880	HORVU.MOREX.R2.4HG0294690	HORVU.MOREX.R2.7HG0604500	HORVU.MOREX.R2.7HG0555710	HORVU.MOREX.R2.6HG0452720	HORVU.MOREX.R2.2HG0149650	HORVU.MOREX.R2.4HG0314160	HORVU.MOREX.R2.2HG0129610	HORVU.MOREX.R2.1HG0019520	HORVU.MOREX.R2.7HG0558150
HORVU.MOREX.R2.2HG0111010	HORVU.MOREX.R2.2HG0174570	HORVU.MOREX.R2.2HG0136680	HORVU.MOREX.R2.6HG0499820	HORVU.MOREX.R2.1HG0064910	HORVU.MOREX.R2.4HG0316950	HORVU.MOREX.R2.6HG0508220	HORVU.MOREX.R2.7HG0549220	HORVU.MOREX.R2.2HG0179310	HORVU.MOREX.R2.2HG0110790	HORVU.MOREX.R2.7HG0584520	HORVU.MOREX.R2.4HG0325010	HORVU.MOREX.R2.1HG0060180	HORVU.MOREX.R2.6HG0462730	HORVU.MOREX.R2.2HG0129490	HORVU.MOREX.R2.1HG0037390
HORVU.MOREX.R2.2HG0142700	HORVU.MOREX.R2.1HG0060230	HORVU.MOREX.R2.6HG0516580	HORVU.MOREX.R2.4HG0342010	HORVU.MOREX.R2.1HG0078540	HORVU.MOREX.R2.3HG0189120	HORVU.MOREX.R2.6HG0512690	HORVU.MOREX.R2.2HG0087940	HORVU.MOREX.R2.6HG0462060	HORVU.MOREX.R2.5HG0366300	HORVU.MOREX.R2.3HG0251900	HORVU.MOREX.R2.3HG0241430	HORVU.MOREX.R2.6HG0507060	HORVU.MOREX.R2.4HG0329610	HORVU.MOREX.R2.2HG0119460	HORVU.MOREX.R2.7HG0564940
HORVU.MOREX.R2.5HG0402410	HORVU.MOREX.R2.3HG0269380	HORVU.MOREX.R2.6HG0500620	HORVU.MOREX.R2.6HG0522120	HORVU.MOREX.R2.3HG0210940	HORVU.MOREX.R2.1HG0019300	HORVU.MOREX.R2.1HG0059600	HORVU.MOREX.R2.5HG0423360	HORVU.MOREX.R2.1HG0043250	HORVU.MOREX.R2.5HG0400930	HORVU.MOREX.R2.1HG0077030	HORVU.MOREX.R2.4HG0281190	HORVU.MOREX.R2.4HG0332170	HORVU.MOREX.R2.5HG0361390	HORVU.MOREX.R2.3HG0200750	HORVU.MOREX.R2.3HG0273090
HORVU.MOREX.R2.5HG0419590	HORVU.MOREX.R2.2HG0161420	HORVU.MOREX.R2.7HG0608200	HORVU.MOREX.R2.5HG0370810	HORVU.MOREX.R2.4HG0334970	HORVU.MOREX.R2.1HG0039000	HORVU.MOREX.R2.3HG0263090	HORVU.MOREX.R2.6HG0506500	HORVU.MOREX.R2.3HG0255340	HORVU.MOREX.R2.1HG0051660	HORVU.MOREX.R2.7HG0607850	HORVU.MOREX.R2.1HG0056760	HORVU.MOREX.R2.7HG0535230	HORVU.MOREX.R2.2HG0124460	HORVU.MOREX.R2.2HG0147850	HORVU.MOREX.R2.1HG0062630
HORVU.MOREX.R2.6HG0493710	HORVU.MOREX.R2.6HG0480450	HORVU.MOREX.R2.4HG0304790	HORVU.MOREX.R2.2HG0163230	HORVU.MOREX.R2.3HG0196450	HORVU.MOREX.R2.2HG0151960	HORVU.MOREX.R2.6HG0503980	HORVU.MOREX.R2.5HG0349330	HORVU.MOREX.R2.4HG0307240	HORVU.MOREX.R2.2HG0086910	HORVU.MOREX.R2.4HG0299930	HORVU.MOREX.R2.5HG0423450	HORVU.MOREX.R2.3HG0207260	HORVU.MOREX.R2.5HG0429320	HORVU.MOREX.R2.7HG0619880	HORVU.MOREX.R2.7HG0572510
HORVU.MOREX.R2.4HG0318760	HORVU.MOREX.R2.2HG0169860	HORVU.MOREX.R2.1HG0063050	HORVU.MOREX.R2.5HG0393490	HORVU.MOREX.R2.3HG0192310	HORVU.MOREX.R2.4HG0279230	HORVU.MOREX.R2.7HG0600290	HORVU.MOREX.R2.6HG0464740	HORVU.MOREX.R2.6HG0504770	HORVU.MOREX.R2.6HG0521190	HORVU.MOREX.R2.6HG0471980	HORVU.MOREX.R2.1HG0024800	HORVU.MOREX.R2.6HG0513040	HORVU.MOREX.R2.7HG0545340	HORVU.MOREX.R2.2HG0107630	HORVU.MOREX.R2.3HG0189810
HORVU.MOREX.R2.2HG0157790	HORVU.MOREX.R2.2HG0109050	HORVU.MOREX.R2.4HG0318080	HORVU.MOREX.R2.1HG0023820	HORVU.MOREX.R2.6HG0504010	HORVU.MOREX.R2.7HG0538650	HORVU.MOREX.R2.2HG0144420	HORVU.MOREX.R2.7HG0552030	HORVU.MOREX.R2.6HG0522830	HORVU.MOREX.R2.1HG0077050	HORVU.MOREX.R2.3HG0226600	HORVU.MOREX.R2.1HG0055870	HORVU.MOREX.R2.7HG0567290	HORVU.MOREX.R2.3HG0186560	HORVU.MOREX.R2.3HG0202690	HORVU.MOREX.R2.2HG0132890
HORVU.MOREX.R2.7HG0550980	HORVU.MOREX.R2.3HG0215290	HORVU.MOREX.R2.6HG0452970	HORVU.MOREX.R2.2HG0154770	HORVU.MOREX.R2.3HG0199290	HORVU.MOREX.R2.2HG0176420	HORVU.MOREX.R2.5HG0416270	HORVU.MOREX.R2.4HG0319240	HORVU.MOREX.R2.2HG0129130	HORVU.MOREX.R2.1HG0037190	HORVU.MOREX.R2.2HG0127900	HORVU.MOREX.R2.3HG0255750	HORVU.MOREX.R2.6HG0477440	HORVU.MOREX.R2.3HG0212600	HORVU.MOREX.R2.6HG0456710	HORVU.MOREX.R2.6HG0482710
HORVU.MOREX.R2.4HG0347940	HORVU.MOREX.R2.6HG0508460	HORVU.MOREX.R2.4HG0280310	HORVU.MOREX.R2.2HG0120610	HORVU.MOREX.R2.1HG0011320	HORVU.MOREX.R2.1HG0053570	HORVU.MOREX.R2.7HG0564020	HORVU.MOREX.R2.3HG0249940	HORVU.MOREX.R2.5HG0431830	HORVU.MOREX.R2.3HG0181700	HORVU.MOREX.R2.5HG0436320	HORVU.MOREX.R2.7HG0612060	HORVU.MOREX.R2.7HG0566090	HORVU.MOREX.R2.5HG0386050	HORVU.MOREX.R2.5HG0408070	HORVU.MOREX.R2.7HG0614160
HORVU.MOREX.R2.1HG0026180	HORVU.MOREX.R2.2HG0178870	HORVU.MOREX.R2.6HG0499590	HORVU.MOREX.R2.6HG0457820	HORVU.MOREX.R2.5HG0438170	HORVU.MOREX.R2.2HG0153700	HORVU.MOREX.R2.4HG0334750	HORVU.MOREX.R2.2HG0115460	HORVU.MOREX.R2.2HG0160360	HORVU.MOREX.R2.4HG0320370	HORVU.MOREX.R2.3HG0191040	HORVU.MOREX.R2.7HG0610980	HORVU.MOREX.R2.4HG0320340	HORVU.MOREX.R2.2HG0148680	HORVU.MOREX.R2.1HG0002840	HORVU.MOREX.R2.3HG0199110
HORVU.MOREX.R2.5HG0391510	HORVU.MOREX.R2.1HG0034530	HORVU.MOREX.R2.4HG0277630	HORVU.MOREX.R2.3HG0207090	HORVU.MOREX.R2.7HG0576940	HORVU.MOREX.R2.2HG0122770	HORVU.MOREX.R2.4HG0334130	HORVU.MOREX.R2.5HG0377850	HORVU.MOREX.R2.4HG0316110	HORVU.MOREX.R2.5HG0386640	HORVU.MOREX.R2.6HG0452780	HORVU.MOREX.R2.5HG0419290	HORVU.MOREX.R2.2HG0172360	HORVU.MOREX.R2.6HG0501860	HORVU.MOREX.R2.7HG0609070	HORVU.MOREX.R2.5HG0411900
HORVU.MOREX.R2.7HG0607370	HORVU.MOREX.R2.2HG0085240	HORVU.MOREX.R2.7HG0592530	HORVU.MOREX.R2.5HG0439450	HORVU.MOREX.R2.3HG0223530	HORVU.MOREX.R2.5HG0422010	HORVU.MOREX.R2.6HG0461560	HORVU.MOREX.R2.3HG0206040	HORVU.MOREX.R2.2HG0116510	HORVU.MOREX.R2.3HG0247790	HORVU.MOREX.R2.5HG0399740	HORVU.MOREX.R2.1HG0003350	HORVU.MOREX.R2.7HG0535300	HORVU.MOREX.R2.5HG0385420	HORVU.MOREX.R2.2HG0130510	HORVU.MOREX.R2.7HG0613410
HORVU.MOREX.R2.4HG0285340	HORVU.MOREX.R2.1HG0078310	HORVU.MOREX.R2.2HG0170850	HORVU.MOREX.R2.3HG0220810	HORVU.MOREX.R2.3HG0197760	HORVU.MOREX.R2.5HG0436860	HORVU.MOREX.R2.4HG0343280	HORVU.MOREX.R2.7HG0570060	HORVU.MOREX.R2.3HG0250130	HORVU.MOREX.R2.5HG0447070	HORVU.MOREX.R2.7HG0584210	HORVU.MOREX.R2.6HG0474930	HORVU.MOREX.R2.4HG0321350	HORVU.MOREX.R2.3HG0236220	HORVU.MOREX.R2.2HG0147620	HORVU.MOREX.R2.1HG0057890
HORVU.MOREX.R2.6HG0506450	HORVU.MOREX.R2.6HG0520290	HORVU.MOREX.R2.3HG0263660	HORVU.MOREX.R2.3HG0272150	HORVU.MOREX.R2.6HG0451660	HORVU.MOREX.R2.7HG0549280	HORVU.MOREX.R2.7HG0579160	HORVU.MOREX.R2.4HG0329440	HORVU.MOREX.R2.6HG0502610	HORVU.MOREX.R2.6HG0515950	HORVU.MOREX.R2.1HG0057310	HORVU.MOREX.R2.5HG0440080	HORVU.MOREX.R2.5HG0441250	HORVU.MOREX.R2.2HG0126620	HORVU.MOREX.R2.1HG0064910	HORVU.MOREX.R2.4HG0286190
HORVU.MOREX.R2.4HG0341650	HORVU.MOREX.R2.1HG0078540	HORVU.MOREX.R2.2HG0158440	HORVU.MOREX.R2.4HG0289460	HORVU.MOREX.R2.6HG0469220	HORVU.MOREX.R2.4HG0331920	HORVU.MOREX.R2.5HG0410020	HORVU.MOREX.R2.7HG0591740	HORVU.MOREX.R2.5HG0403840	HORVU.MOREX.R2.3HG0232850	HORVU.MOREX.R2.5HG0413770	HORVU.MOREX.R2.5HG0395410	HORVU.MOREX.R2.2HG0079240	HORVU.MOREX.R2.7HG0590160	HORVU.MOREX.R2.1HG0044650	HORVU.MOREX.R2.5HG0390230
HORVU.MOREX.R2.5HG0352100	HORVU.MOREX.R2.2HG0136670	HORVU.MOREX.R2.1HG0034810	HORVU.MOREX.R2.4HG0291260	HORVU.MOREX.R2.7HG0551550	HORVU.MOREX.R2.7HG0567870	HORVU.MOREX.R2.3HG0253510	HORVU.MOREX.R2.6HG0501520	HORVU.MOREX.R2.4HG0324960	HORVU.MOREX.R2.5HG0413730	HORVU.MOREX.R2.3HG0189640	HORVU.MOREX.R2.5HG0383830	HORVU.MOREX.R2.4HG0280990	HORVU.MOREX.R2.3HG0224920	HORVU.MOREX.R2.3HG0192310	HORVU.MOREX.R2.7HG0585510
HORVU.MOREX.R2.4HG0315240	HORVU.MOREX.R2.6HG0464740	HORVU.MOREX.R2.4HG0326900	HORVU.MOREX.R2.7HG0583810	HORVU.MOREX.R2.6HG0459740	HORVU.MOREX.R2.4HG0278230	HORVU.MOREX.R2.3HG0251740	HORVU.MOREX.R2.1HG0046450	HORVU.MOREX.R2.5HG0408190	HORVU.MOREX.R2.3HG0240310	HORVU.MOREX.R2.7HG0533080	HORVU.MOREX.R2.2HG0146300	HORVU.MOREX.R2.1HG0052410	HORVU.MOREX.R2.6HG0503070	HORVU.MOREX.R2.5HG0430050	HORVU.MOREX.R2.5HG0407470
HORVU.MOREX.R2.7HG0604580	HORVU.MOREX.R2.5HG0404080	HORVU.MOREX.R2.1HG0019310	HORVU.MOREX.R2.3HG0241930	HORVU.MOREX.R2.7HG0549250	HORVU.MOREX.R2.2HG0163200	HORVU.MOREX.R2.7HG0591800	HORVU.MOREX.R2.5HG0408520	HORVU.MOREX.R2.1HG0032460	HORVU.MOREX.R2.6HG0514370	HORVU.MOREX.R2.2HG0089030	HORVU.MOREX.R2.2HG0152180	HORVU.MOREX.R2.7HG0551080	HORVU.MOREX.R2.3HG0239540	HORVU.MOREX.R2.6HG0516440	HORVU.MOREX.R2.4HG0325010
HORVU.MOREX.R2.3HG0224130	HORVU.MOREX.R2.2HG0138110	HORVU.MOREX.R2.4HG0292640	HORVU.MOREX.R2.5HG0438210	HORVU.MOREX.R2.5HG0434910	HORVU.MOREX.R2.1HG0013750	HORVU.MOREX.R2.1HG0051500	HORVU.MOREX.R2.7HG0572100	HORVU.MOREX.R2.7HG0549050	HORVU.MOREX.R2.2HG0115620	HORVU.MOREX.R2.4HG0290390	HORVU.MOREX.R2.2HG0180830	HORVU.MOREX.R2.3HG0207140	HORVU.MOREX.R2.2HG0139500	HORVU.MOREX.R2.5HG0409580	HORVU.MOREX.R2.3HG0241430
HORVU.MOREX.R2.3HG0222810	HORVU.MOREX.R2.7HG0552030	HORVU.MOREX.R2.2HG0162510	HORVU.MOREX.R2.7HG0542700	HORVU.MOREX.R2.5HG0426030	HORVU.MOREX.R2.1HG0045810	HORVU.MOREX.R2.3HG0234460	HORVU.MOREX.R2.6HG0509680	HORVU.MOREX.R2.3HG0207280	HORVU.MOREX.R2.2HG0168250	HORVU.MOREX.R2.5HG0379890	HORVU.MOREX.R2.2HG0152010	HORVU.MOREX.R2.7HG0546510	HORVU.MOREX.R2.4HG0319740	HORVU.MOREX.R2.2HG0080700	HORVU.MOREX.R2.2HG0088510
HORVU.MOREX.R2.7HG0537050	HORVU.MOREX.R2.1HG0062040	HORVU.MOREX.R2.1HG0015410	HORVU.MOREX.R2.7HG0593010	HORVU.MOREX.R2.1HG0049750	HORVU.MOREX.R2.3HG0269340	HORVU.MOREX.R2.7HG0561500	HORVU.MOREX.R2.5HG0402960	HORVU.MOREX.R2.3HG0186000	HORVU.MOREX.R2.3HG0203430	HORVU.MOREX.R2.1HG0014200	HORVU.MOREX.R2.7HG0622380	HORVU.MOREX.R2.4HG0291940	HORVU.MOREX.R2.3HG0267640	HORVU.MOREX.R2.1HG0036910	HORVU.MOREX.R2.3HG0249720
HORVU.MOREX.R2.5HG0393410	HORVU.MOREX.R2.3HG0260880	HORVU.MOREX.R2.7HG0592020	HORVU.MOREX.R2.3HG0272490	HORVU.MOREX.R2.2HG0117510	HORVU.MOREX.R2.1HG0026490	HORVU.MOREX.R2.7HG0552980	HORVU.MOREX.R2.5HG0413420	HORVU.MOREX.R2.2HG0112010	HORVU.MOREX.R2.6HG0496380	HORVU.MOREX.R2.7HG0560340	HORVU.MOREX.R2.3HG0248390	HORVU.MOREX.R2.4HG0275880	HORVU.MOREX.R2.3HG0248920	HORVU.MOREX.R2.5HG0437950	HORVU.MOREX.R2.7HG0610980
HORVU.MOREX.R2.7HG0566520	HORVU.MOREX.R2.2HG0115460	HORVU.MOREX.R2.6HG0511040	HORVU.MOREX.R2.4HG0281460	HORVU.MOREX.R2.4HG0291140	HORVU.MOREX.R2.3HG0254350	HORVU.MOREX.R2.7HG0547510	HORVU.MOREX.R2.2HG0168190	HORVU.MOREX.R2.6HG0492080	HORVU.MOREX.R2.4HG0304970	HORVU.MOREX.R2.1HG0030890	HORVU.MOREX.R2.2HG0130860	HORVU.MOREX.R2.5HG0397000	HORVU.MOREX.R2.4HG0338850	HORVU.MOREX.R2.4HG0341570	HORVU.MOREX.R2.1HG0003350
HORVU.MOREX.R2.5HG0443670	HORVU.MOREX.R2.1HG0070040	HORVU.MOREX.R2.6HG0485630	HORVU.MOREX.R2.7HG0558720	HORVU.MOREX.R2.4HG0287210	HORVU.MOREX.R2.7HG0594690	HORVU.MOREX.R2.4HG0282120	HORVU.MOREX.R2.1HG0051280	HORVU.MOREX.R2.4HG0292520	HORVU.MOREX.R2.6HG0479090	HORVU.MOREX.R2.3HG0211680	HORVU.MOREX.R2.5HG0437670	HORVU.MOREX.R2.1HG0020240	HORVU.MOREX.R2.2HG0154610	HORVU.MOREX.R2.5HG0429760	HORVU.MOREX.R2.6HG0474930
HORVU.MOREX.R2.7HG0576490	HORVU.MOREX.R2.4HG0288510	HORVU.MOREX.R2.1HG0004820	HORVU.MOREX.R2.3HG0239800	HORVU.MOREX.R2.5HG0407020	HORVU.MOREX.R2.2HG0102100	HORVU.MOREX.R2.6HG0454880	HORVU.MOREX.R2.6HG0449180	HORVU.MOREX.R2.4HG0333030	HORVU.MOREX.R2.1HG0031510	HORVU.MOREX.R2.4HG0312760	HORVU.MOREX.R2.3HG0201440	HORVU.MOREX.R2.4HG0279560	HORVU.MOREX.R2.2HG0142920	HORVU.MOREX.R2.3HG0238210	HORVU.MOREX.R2.1HG0073390
HORVU.MOREX.R2.7HG0558970	HORVU.MOREX.R2.5HG0426030	HORVU.MOREX.R2.4HG0295570	HORVU.MOREX.R2.5HG0405870	HORVU.MOREX.R2.5HG0372590	HORVU.MOREX.R2.2HG0136750	HORVU.MOREX.R2.5HG0426450	HORVU.MOREX.R2.5HG0440310	HORVU.MOREX.R2.4HG0287170	HORVU.MOREX.R2.4HG0348150	HORVU.MOREX.R2.6HG0505730	HORVU.MOREX.R2.6HG0495630	HORVU.MOREX.R2.5HG0420230	HORVU.MOREX.R2.3HG0220580	HORVU.MOREX.R2.1HG0062040	HORVU.MOREX.R2.5HG0395410
HORVU.MOREX.R2.1HG0011610	HORVU.MOREX.R2.3HG0206040	HORVU.MOREX.R2.5HG0438510	HORVU.MOREX.R2.6HG0502090	HORVU.MOREX.R2.1HG0050850	HORVU.MOREX.R2.6HG0499820	HORVU.MOREX.R2.7HG0560510	HORVU.MOREX.R2.2HG0140300	HORVU.MOREX.R2.6HG0516890	HORVU.MOREX.R2.3HG0231820	HORVU.MOREX.R2.3HG0210880	HORVU.MOREX.R2.1HG0041680	HORVU.MOREX.R2.6HG0512690	HORVU.MOREX.R2.6HG0473710	HORVU.MOREX.R2.6HG0469220	HORVU.MOREX.R2.5HG0383830
HORVU.MOREX.R2.7HG0564110	HORVU.MOREX.R2.7HG0570060	HORVU.MOREX.R2.7HG0548450	HORVU.MOREX.R2.5HG0374130	HORVU.MOREX.R2.7HG0583780	HORVU.MOREX.R2.4HG0342010	HORVU.MOREX.R2.3HG0181540	HORVU.MOREX.R2.7HG0558150	HORVU.MOREX.R2.3HG0245480	HORVU.MOREX.R2.1HG0062930	HORVU.MOREX.R2.6HG0507500	HORVU.MOREX.R2.1HG0019760	HORVU.MOREX.R2.1HG0042080	HORVU.MOREX.R2.3HG0206150	HORVU.MOREX.R2.7HG0612050	HORVU.MOREX.R2.5HG0415590
HORVU.MOREX.R2.5HG0419190	HORVU.MOREX.R2.7HG0595980	HORVU.MOREX.R2.6HG0500990	HORVU.MOREX.R2.7HG0554640	HORVU.MOREX.R2.2HG0148160	HORVU.MOREX.R2.6HG0522120	HORVU.MOREX.R2.3HG0247110	HORVU.MOREX.R2.1HG0037390	HORVU.MOREX.R2.3HG0275630	HORVU.MOREX.R2.7HG0569130	HORVU.MOREX.R2.3HG0199870	HORVU.MOREX.R2.5HG0354770	HORVU.MOREX.R2.3HG0219690	HORVU.MOREX.R2.5HG0410870	HORVU.MOREX.R2.6HG0459740	HORVU.MOREX.R2.2HG0146300
HORVU.MOREX.R2.6HG0511340	HORVU.MOREX.R2.7HG0591740	HORVU.MOREX.R2.1HG0013190	HORVU.MOREX.R2.5HG0437350	HORVU.MOREX.R2.7HG0559710	HORVU.MOREX.R2.5HG0370810	HORVU.MOREX.R2.3HG0247470	HORVU.MOREX.R2.7HG0564940	HORVU.MOREX.R2.5HG0383640	HORVU.MOREX.R2.2HG0170510	HORVU.MOREX.R2.6HG0517460	HORVU.MOREX.R2.3HG0212540	HORVU.MOREX.R2.5HG0358820	HORVU.MOREX.R2.2HG0105110	HORVU.MOREX.R2.7HG0549250	HORVU.MOREX.R2.2HG0152180
HORVU.MOREX.R2.7HG0553870	HORVU.MOREX.R2.1HG0046450	HORVU.MOREX.R2.3HG0221920	HORVU.MOREX.R2.6HG0521720	HORVU.MOREX.R2.3HG0189060	HORVU.MOREX.R2.7HG0544190	HORVU.MOREX.R2.4HG0286150	HORVU.MOREX.R2.5HG0444620	HORVU.MOREX.R2.5HG0439150	HORVU.MOREX.R2.6HG0457580	HORVU.MOREX.R2.7HG0550060	HORVU.MOREX.R2.2HG0116980	HORVU.MOREX.R2.7HG0600290	HORVU.MOREX.R2.6HG0475380	HORVU.MOREX.R2.7HG0622460	HORVU.MOREX.R2.2HG0152010
HORVU.MOREX.R2.1HG0055810	HORVU.MOREX.R2.3HG0223560	HORVU.MOREX.R2.5HG0416860	HORVU.MOREX.R2.6HG0467890	HORVU.MOREX.R2.5HG0407580	HORVU.MOREX.R2.5HG0413090	HORVU.MOREX.R2.2HG0104180	HORVU.MOREX.R2.7HG0554650	HORVU.MOREX.R2.2HG0126650	HORVU.MOREX.R2.6HG0513940	HORVU.MOREX.R2.6HG0505280	HORVU.MOREX.R2.2HG0090190	HORVU.MOREX.R2.5HG0432500	HORVU.MOREX.R2.6HG0462210	HORVU.MOREX.R2.1HG0049750	HORVU.MOREX.R2.3HG0248390
HORVU.MOREX.R2.3HG0256190	HORVU.MOREX.R2.3HG0239620	HORVU.MOREX.R2.3HG0217640	HORVU.MOREX.R2.4HG0327880	HORVU.MOREX.R2.4HG0294760	HORVU.MOREX.R2.2HG0163230	HORVU.MOREX.R2.2HG0094710	HORVU.MOREX.R2.1HG0062630	HORVU.MOREX.R2.3HG0258200	HORVU.MOREX.R2.3HG0239300	HORVU.MOREX.R2.2HG0087460	HORVU.MOREX.R2.2HG0144070	HORVU.MOREX.R2.6HG0470850	HORVU.MOREX.R2.6HG0462140	HORVU.MOREX.R2.4HG0318580	HORVU.MOREX.R2.5HG0437670
HORVU.MOREX.R2.1HG0060180	HORVU.MOREX.R2.4HG0289850	HORVU.MOREX.R2.2HG0139530	HORVU.MOREX.R2.3HG0259040	HORVU.MOREX.R2.2HG0164150	HORVU.MOREX.R2.2HG0115680	HORVU.MOREX.R2.5HG0432840	HORVU.MOREX.R2.2HG0123640	HORVU.MOREX.R2.5HG0437890	HORVU.MOREX.R2.4HG0335630	HORVU.MOREX.R2.2HG0139750	HORVU.MOREX.R2.7HG0567400	HORVU.MOREX.R2.4HG0297610	HORVU.MOREX.R2.7HG0561680	HORVU.MOREX.R2.3HG0270890	HORVU.MOREX.R2.2HG0134130
HORVU.MOREX.R2.6HG0507060	HORVU.MOREX.R2.2HG0143700	HORVU.MOREX.R2.1HG0050800	HORVU.MOREX.R2.5HG0415180	HORVU.MOREX.R2.3HG0242180	HORVU.MOREX.R2.1HG0023820	HORVU.MOREX.R2.5HG0443190	HORVU.MOREX.R2.5HG0400870	HORVU.MOREX.R2.2HG0152840	HORVU.MOREX.R2.3HG0261550	HORVU.MOREX.R2.7HG0604700	HORVU.MOREX.R2.1HG0011100	HORVU.MOREX.R2.5HG0416270	HORVU.MOREX.R2.1HG0032090	HORVU.MOREX.R2.4HG0325390	HORVU.MOREX.R2.1HG0041680
HORVU.MOREX.R2.3HG0273500	HORVU.MOREX.R2.2HG0095260	HORVU.MOREX.R2.5HG0384690	HORVU.MOREX.R2.2HG0079570	HORVU.MOREX.R2.5HG0445080	HORVU.MOREX.R2.2HG0154770	HORVU.MOREX.R2.5HG0425870	HORVU.MOREX.R2.6HG0507330	HORVU.MOREX.R2.6HG0449560	HORVU.MOREX.R2.5HG0388920	HORVU.MOREX.R2.2HG0179200	HORVU.MOREX.R2.5HG0439930	HORVU.MOREX.R2.2HG0129630	HORVU.MOREX.R2.3HG0269890	HORVU.MOREX.R2.6HG0472690	HORVU.MOREX.R2.2HG0139470
HORVU.MOREX.R2.1HG0006280	HORVU.MOREX.R2.1HG0077880	HORVU.MOREX.R2.1HG0078130	HORVU.MOREX.R2.6HG0493950	HORVU.MOREX.R2.7HG0607190	HORVU.MOREX.R2.2HG0086610	HORVU.MOREX.R2.6HG0457590	HORVU.MOREX.R2.2HG0132890	HORVU.MOREX.R2.1HG0050570	HORVU.MOREX.R2.1HG0017810	HORVU.MOREX.R2.1HG0074300	HORVU.MOREX.R2.6HG0462660	HORVU.MOREX.R2.7HG0564020	HORVU.MOREX.R2.4HG0319530	HORVU.MOREX.R2.3HG0230120	HORVU.MOREX.R2.7HG0561080
HORVU.MOREX.R2.7HG0542670	HORVU.MOREX.R2.6HG0526090	HORVU.MOREX.R2.1HG0024560	HORVU.MOREX.R2.4HG0292690	HORVU.MOREX.R2.5HG0434680	HORVU.MOREX.R2.5HG0385770	HORVU.MOREX.R2.3HG0233680	HORVU.MOREX.R2.6HG0482710	HORVU.MOREX.R2.4HG0339950	HORVU.MOREX.R2.6HG0462840	HORVU.MOREX.R2.2HG0136560	HORVU.MOREX.R2.7HG0572580	HORVU.MOREX.R2.6HG0464720	HORVU.MOREX.R2.2HG0091620	HORVU.MOREX.R2.6HG0514840	HORVU.MOREX.R2.4HG0332570
HORVU.MOREX.R2.7HG0535230	HORVU.MOREX.R2.3HG0248510	HORVU.MOREX.R2.6HG0452720	HORVU.MOREX.R2.5HG0445140	HORVU.MOREX.R2.2HG0136730	HORVU.MOREX.R2.4HG0324330	HORVU.MOREX.R2.4HG0282160	HORVU.MOREX.R2.4HG0315510	HORVU.MOREX.R2.3HG0211760	HORVU.MOREX.R2.7HG0572370	HORVU.MOREX.R2.7HG0607610	HORVU.MOREX.R2.1HG0070460	HORVU.MOREX.R2.6HG0477260	HORVU.MOREX.R2.2HG0144000	HORVU.MOREX.R2.4HG0289850	HORVU.MOREX.R2.2HG0101900
HORVU.MOREX.R2.5HG0387210	HORVU.MOREX.R2.7HG0588650	HORVU.MOREX.R2.3HG0251900	HORVU.MOREX.R2.5HG0389920	HORVU.MOREX.R2.5HG0434490	HORVU.MOREX.R2.2HG0120610	HORVU.MOREX.R2.2HG0138540	HORVU.MOREX.R2.6HG0471350	HORVU.MOREX.R2.2HG0143820	HORVU.MOREX.R2.1HG0014340	HORVU.MOREX.R2.1HG0073500	HORVU.MOREX.R2.2HG0146020	HORVU.MOREX.R2.3HG0227960	HORVU.MOREX.R2.2HG0173890	HORVU.MOREX.R2.7HG0604200	HORVU.MOREX.R2.7HG0567400
HORVU.MOREX.R2.1HG0053070	HORVU.MOREX.R2.3HG0248820	HORVU.MOREX.R2.5HG0410180	HORVU.MOREX.R2.2HG0164500	HORVU.MOREX.R2.5HG0420320	HORVU.MOREX.R2.6HG0457820	HORVU.MOREX.R2.2HG0144560	HORVU.MOREX.R2.1HG0029020	HORVU.MOREX.R2.1HG0072930	HORVU.MOREX.R2.5HG0424340	HORVU.MOREX.R2.4HG0287130	HORVU.MOREX.R2.4HG0277510	HORVU.MOREX.R2.7HG0550340	HORVU.MOREX.R2.4HG0328360	HORVU.MOREX.R2.4HG0346320	HORVU.MOREX.R2.1HG0011100
HORVU.MOREX.R2.6HG0477440	HORVU.MOREX.R2.6HG0493980	HORVU.MOREX.R2.4HG0299930	HORVU.MOREX.R2.5HG0374700	HORVU.MOREX.R2.2HG0160070	HORVU.MOREX.R2.3HG0207090	HORVU.MOREX.R2.4HG0285780	HORVU.MOREX.R2.1HG0057890	HORVU.MOREX.R2.5HG0402880	HORVU.MOREX.R2.3HG0246670	HORVU.MOREX.R2.6HG0467920	HORVU.MOREX.R2.1HG0040660	HORVU.MOREX.R2.4HG0343250	HORVU.MOREX.R2.6HG0461020	HORVU.MOREX.R2.1HG0061360	HORVU.MOREX.R2.4HG0347150
HORVU.MOREX.R2.3HG0256290	HORVU.MOREX.R2.2HG0169850	HORVU.MOREX.R2.2HG0127900	HORVU.MOREX.R2.7HG0573050	HORVU.MOREX.R2.7HG0544620	HORVU.MOREX.R2.7HG0581180	HORVU.MOREX.R2.6HG0471160	HORVU.MOREX.R2.3HG0234500	HORVU.MOREX.R2.6HG0452760	HORVU.MOREX.R2.6HG0463900	HORVU.MOREX.R2.7HG0587860	HORVU.MOREX.R2.5HG0380710	HORVU.MOREX.R2.5HG0423160	HORVU.MOREX.R2.1HG0077480	HORVU.MOREX.R2.1HG0021680	HORVU.MOREX.R2.6HG0476720
HORVU.MOREX.R2.4HG0288010	HORVU.MOREX.R2.7HG0554580	HORVU.MOREX.R2.3HG0223820	HORVU.MOREX.R2.2HG0158480	HORVU.MOREX.R2.5HG0411320	HORVU.MOREX.R2.5HG0439450	HORVU.MOREX.R2.5HG0436060	HORVU.MOREX.R2.4HG0341470	HORVU.MOREX.R2.7HG0608560	HORVU.MOREX.R2.1HG0058250	HORVU.MOREX.R2.3HG0216490	HORVU.MOREX.R2.4HG0348890	HORVU.MOREX.R2.6HG0461560	HORVU.MOREX.R2.3HG0205180	HORVU.MOREX.R2.7HG0607190	HORVU.MOREX.R2.6HG0462660
HORVU.MOREX.R2.1HG0071810	HORVU.MOREX.R2.3HG0257930	HORVU.MOREX.R2.5HG0396420	HORVU.MOREX.R2.5HG0447070	HORVU.MOREX.R2.4HG0321960	HORVU.MOREX.R2.3HG0220810	HORVU.MOREX.R2.3HG0200760	HORVU.MOREX.R2.4HG0336370	HORVU.MOREX.R2.1HG0075630	HORVU.MOREX.R2.1HG0067350	HORVU.MOREX.R2.1HG0043290	HORVU.MOREX.R2.1HG0075570	HORVU.MOREX.R2.5HG0409590	HORVU.MOREX.R2.6HG0468650	HORVU.MOREX.R2.4HG0334870	HORVU.MOREX.R2.5HG0427860
HORVU.MOREX.R2.1HG0052410	HORVU.MOREX.R2.2HG0094680	HORVU.MOREX.R2.4HG0347150	HORVU.MOREX.R2.1HG0077910	HORVU.MOREX.R2.1HG0014880	HORVU.MOREX.R2.3HG0272150	HORVU.MOREX.R2.4HG0325950	HORVU.MOREX.R2.7HG0585510	HORVU.MOREX.R2.3HG0259610	HORVU.MOREX.R2.3HG0254440	HORVU.MOREX.R2.2HG0176880	HORVU.MOREX.R2.7HG0544280	HORVU.MOREX.R2.2HG0155630	HORVU.MOREX.R2.4HG0330890	HORVU.MOREX.R2.5HG0409930	HORVU.MOREX.R2.1HG0070460
HORVU.MOREX.R2.7HG0606280	HORVU.MOREX.R2.5HG0413420	HORVU.MOREX.R2.4HG0327110	HORVU.MOREX.R2.4HG0330680	HORVU.MOREX.R2.4HG0315530	HORVU.MOREX.R2.4HG0289460	HORVU.MOREX.R2.6HG0469780	HORVU.MOREX.R2.5HG0407470	HORVU.MOREX.R2.4HG0340810	HORVU.MOREX.R2.2HG0088020	HORVU.MOREX.R2.1HG0038600	HORVU.MOREX.R2.2HG0103910	HORVU.MOREX.R2.6HG0521770	HORVU.MOREX.R2.2HG0102670	HORVU.MOREX.R2.7HG0597270	HORVU.MOREX.R2.2HG0146020
HORVU.MOREX.R2.1HG0046940	HORVU.MOREX.R2.1HG0049650	HORVU.MOREX.R2.3HG0226890	HORVU.MOREX.R2.2HG0161670	HORVU.MOREX.R2.4HG0325850	HORVU.MOREX.R2.3HG0217950	HORVU.MOREX.R2.1HG0000440	HORVU.MOREX.R2.4HG0325010	HORVU.MOREX.R2.1HG0035900	HORVU.MOREX.R2.2HG0157610	HORVU.MOREX.R2.2HG0177110	HORVU.MOREX.R2.6HG0461790	HORVU.MOREX.R2.3HG0251740	HORVU.MOREX.R2.5HG0378330	HORVU.MOREX.R2.5HG0434490	HORVU.MOREX.R2.6HG0464690
HORVU.MOREX.R2.1HG0051650	HORVU.MOREX.R2.2HG0168190	HORVU.MOREX.R2.5HG0399740	HORVU.MOREX.R2.5HG0413730	HORVU.MOREX.R2.4HG0290210	HORVU.MOREX.R2.2HG0135590	HORVU.MOREX.R2.2HG0106220	HORVU.MOREX.R2.3HG0241430	HORVU.MOREX.R2.7HG0586260	HORVU.MOREX.R2.1HG0036900	HORVU.MOREX.R2.7HG0602930	HORVU.MOREX.R2.3HG0200050	HORVU.MOREX.R2.6HG0449360	HORVU.MOREX.R2.5HG0445130	HORVU.MOREX.R2.6HG0493980	HORVU.MOREX.R2.1HG0069330
HORVU.MOREX.R2.3HG0207140	HORVU.MOREX.R2.3HG0201730	HORVU.MOREX.R2.5HG0349260	HORVU.MOREX.R2.5HG0350250	HORVU.MOREX.R2.5HG0432390	HORVU.MOREX.R2.4HG0291260	HORVU.MOREX.R2.2HG0161050	HORVU.MOREX.R2.6HG0514200	HORVU.MOREX.R2.7HG0562490	HORVU.MOREX.R2.6HG0461250	HORVU.MOREX.R2.4HG0316400	HORVU.MOREX.R2.6HG0460600	HORVU.MOREX.R2.7HG0591800	HORVU.MOREX.R2.6HG0467210	HORVU.MOREX.R2.6HG0522770	HORVU.MOREX.R2.4HG0345440
HORVU.MOREX.R2.4HG0275880	HORVU.MOREX.R2.3HG0273530	HORVU.MOREX.R2.3HG0244390	HORVU.MOREX.R2.2HG0169770	HORVU.MOREX.R2.6HG0516420	HORVU.MOREX.R2.7HG0583810	HORVU.MOREX.R2.6HG0464630	HORVU.MOREX.R2.3HG0274920	HORVU.MOREX.R2.4HG0324930	HORVU.MOREX.R2.6HG0522070	HORVU.MOREX.R2.3HG0199200	HORVU.MOREX.R2.2HG0151910	HORVU.MOREX.R2.7HG0619730	HORVU.MOREX.R2.2HG0167660	HORVU.MOREX.R2.1HG0014880	HORVU.MOREX.R2.2HG0160790
HORVU.MOREX.R2.3HG0255090	HORVU.MOREX.R2.5HG0405640	HORVU.MOREX.R2.7HG0607390	HORVU.MOREX.R2.2HG0144320	HORVU.MOREX.R2.5HG0419270	HORVU.MOREX.R2.3HG0241930	HORVU.MOREX.R2.6HG0502720	HORVU.MOREX.R2.4HG0276240	HORVU.MOREX.R2.1HG0019520	HORVU.MOREX.R2.5HG0418810	HORVU.MOREX.R2.7HG0570840	HORVU.MOREX.R2.1HG0059830	HORVU.MOREX.R2.5HG0394310	HORVU.MOREX.R2.3HG0199470	HORVU.MOREX.R2.1HG0014120	HORVU.MOREX.R2.5HG0443970
HORVU.MOREX.R2.6HG0507040	HORVU.MOREX.R2.5HG0440310	HORVU.MOREX.R2.7HG0533080	HORVU.MOREX.R2.3HG0222280	HORVU.MOREX.R2.1HG0075750	HORVU.MOREX.R2.2HG0152440	HORVU.MOREX.R2.6HG0503550	HORVU.MOREX.R2.7HG0612060	HORVU.MOREX.R2.2HG0129490	HORVU.MOREX.R2.3HG0274840	HORVU.MOREX.R2.6HG0494300	HORVU.MOREX.R2.6HG0487260	HORVU.MOREX.R2.7HG0552980	HORVU.MOREX.R2.5HG0436790	HORVU.MOREX.R2.5HG0402960	HORVU.MOREX.R2.4HG0288540
HORVU.MOREX.R2.4HG0331960	HORVU.MOREX.R2.4HG0334620	HORVU.MOREX.R2.1HG0001720	HORVU.MOREX.R2.5HG0393760	HORVU.MOREX.R2.5HG0404110	HORVU.MOREX.R2.5HG0438210	HORVU.MOREX.R2.1HG0014610	HORVU.MOREX.R2.7HG0610980	HORVU.MOREX.R2.6HG0459300	HORVU.MOREX.R2.3HG0197450	HORVU.MOREX.R2.6HG0506810	HORVU.MOREX.R2.3HG0244950	HORVU.MOREX.R2.4HG0330850	HORVU.MOREX.R2.5HG0383440	HORVU.MOREX.R2.7HG0562390	HORVU.MOREX.R2.6HG0456190
HORVU.MOREX.R2.4HG0289270	HORVU.MOREX.R2.2HG0177550	HORVU.MOREX.R2.4HG0307760	HORVU.MOREX.R2.4HG0308470	HORVU.MOREX.R2.4HG0340310	HORVU.MOREX.R2.7HG0542700	HORVU.MOREX.R2.2HG0149370	HORVU.MOREX.R2.6HG0474930	HORVU.MOREX.R2.7HG0619880	HORVU.MOREX.R2.4HG0338640	HORVU.MOREX.R2.4HG0326360	HORVU.MOREX.R2.1HG0067490	HORVU.MOREX.R2.6HG0481080	HORVU.MOREX.R2.6HG0503220	HORVU.MOREX.R2.7HG0599040	HORVU.MOREX.R2.1HG0040660
HORVU.MOREX.R2.1HG0020240	HORVU.MOREX.R2.1HG0034640	HORVU.MOREX.R2.6HG0507170	HORVU.MOREX.R2.6HG0476250	HORVU.MOREX.R2.3HG0202420	HORVU.MOREX.R2.7HG0593010	HORVU.MOREX.R2.2HG0103500	HORVU.MOREX.R2.3HG0222260	HORVU.MOREX.R2.2HG0137200	HORVU.MOREX.R2.1HG0061050	HORVU.MOREX.R2.7HG0556620	HORVU.MOREX.R2.7HG0597810	HORVU.MOREX.R2.2HG0153280	HORVU.MOREX.R2.6HG0468020	HORVU.MOREX.R2.5HG0439210	HORVU.MOREX.R2.4HG0307980
HORVU.MOREX.R2.1HG0038580	HORVU.MOREX.R2.5HG0444620	HORVU.MOREX.R2.7HG0560340	HORVU.MOREX.R2.2HG0115620	HORVU.MOREX.R2.1HG0024550	HORVU.MOREX.R2.3HG0272490	HORVU.MOREX.R2.7HG0567890	HORVU.MOREX.R2.4HG0323820	HORVU.MOREX.R2.2HG0107630	HORVU.MOREX.R2.1HG0029270	HORVU.MOREX.R2.6HG0499090	HORVU.MOREX.R2.5HG0381380	HORVU.MOREX.R2.2HG0173680	HORVU.MOREX.R2.4HG0300330	HORVU.MOREX.R2.2HG0078890	HORVU.MOREX.R2.5HG0380710
HORVU.MOREX.R2.6HG0512690	HORVU.MOREX.R2.3HG0189730	HORVU.MOREX.R2.3HG0257590	HORVU.MOREX.R2.2HG0083030	HORVU.MOREX.R2.6HG0475230	HORVU.MOREX.R2.5HG0407150	HORVU.MOREX.R2.7HG0558620	HORVU.MOREX.R2.7HG0623600	HORVU.MOREX.R2.3HG0202690	HORVU.MOREX.R2.4HG0280940	HORVU.MOREX.R2.4HG0283570	HORVU.MOREX.R2.3HG0181450	HORVU.MOREX.R2.3HG0275710	HORVU.MOREX.R2.4HG0327090	HORVU.MOREX.R2.4HG0340310	HORVU.MOREX.R2.3HG0211250
HORVU.MOREX.R2.1HG0059600	HORVU.MOREX.R2.7HG0554650	HORVU.MOREX.R2.3HG0211680	HORVU.MOREX.R2.4HG0281440	HORVU.MOREX.R2.2HG0159700	HORVU.MOREX.R2.6HG0448760	HORVU.MOREX.R2.6HG0507900	HORVU.MOREX.R2.5HG0395410	HORVU.MOREX.R2.6HG0456710	HORVU.MOREX.R2.4HG0305230	HORVU.MOREX.R2.7HG0607170	HORVU.MOREX.R2.4HG0337930	HORVU.MOREX.R2.7HG0560510	HORVU.MOREX.R2.6HG0478610	HORVU.MOREX.R2.3HG0202420	HORVU.MOREX.R2.1HG0075570
HORVU.MOREX.R2.1HG0034610	HORVU.MOREX.R2.1HG0054030	HORVU.MOREX.R2.2HG0147100	HORVU.MOREX.R2.6HG0495060	HORVU.MOREX.R2.7HG0542220	HORVU.MOREX.R2.4HG0281460	HORVU.MOREX.R2.5HG0396700	HORVU.MOREX.R2.5HG0383830	HORVU.MOREX.R2.4HG0280660	HORVU.MOREX.R2.6HG0472200	HORVU.MOREX.R2.5HG0404930	HORVU.MOREX.R2.5HG0444400	HORVU.MOREX.R2.4HG0331160	HORVU.MOREX.R2.4HG0329600	HORVU.MOREX.R2.1HG0038390	HORVU.MOREX.R2.7HG0544280
HORVU.MOREX.R2.7HG0600290	HORVU.MOREX.R2.4HG0328410	HORVU.MOREX.R2.4HG0312760	HORVU.MOREX.R2.5HG0404730	HORVU.MOREX.R2.7HG0534100	HORVU.MOREX.R2.1HG0019450	HORVU.MOREX.R2.7HG0592180	HORVU.MOREX.R2.6HG0517410	HORVU.MOREX.R2.5HG0406650	HORVU.MOREX.R2.5HG0420040	HORVU.MOREX.R2.3HG0207650	HORVU.MOREX.R2.7HG0527110	HORVU.MOREX.R2.1HG0058080	HORVU.MOREX.R2.7HG0614200	HORVU.MOREX.R2.2HG0105060	HORVU.MOREX.R2.7HG0588970
HORVU.MOREX.R2.3HG0258650	HORVU.MOREX.R2.6HG0521200	HORVU.MOREX.R2.6HG0505730	HORVU.MOREX.R2.7HG0606740	HORVU.MOREX.R2.5HG0408330	HORVU.MOREX.R2.1HG0043460	HORVU.MOREX.R2.7HG0563840	HORVU.MOREX.R2.2HG0152180	HORVU.MOREX.R2.5HG0408070	HORVU.MOREX.R2.3HG0259230	HORVU.MOREX.R2.7HG0577910	HORVU.MOREX.R2.2HG0090250	HORVU.MOREX.R2.3HG0181540	HORVU.MOREX.R2.2HG0135950	HORVU.MOREX.R2.2HG0171190	HORVU.MOREX.R2.3HG0200050
HORVU.MOREX.R2.4HG0326950	HORVU.MOREX.R2.5HG0422380	HORVU.MOREX.R2.4HG0319700	HORVU.MOREX.R2.5HG0443260	HORVU.MOREX.R2.1HG0007990	HORVU.MOREX.R2.5HG0405870	HORVU.MOREX.R2.2HG0101530	HORVU.MOREX.R2.7HG0574730	HORVU.MOREX.R2.6HG0506500	HORVU.MOREX.R2.7HG0582860	HORVU.MOREX.R2.2HG0099600	HORVU.MOREX.R2.7HG0607380	HORVU.MOREX.R2.3HG0247110	HORVU.MOREX.R2.3HG0222470	HORVU.MOREX.R2.2HG0150280	HORVU.MOREX.R2.4HG0347110
HORVU.MOREX.R2.2HG0088160	HORVU.MOREX.R2.1HG0062630	HORVU.MOREX.R2.4HG0320160	HORVU.MOREX.R2.7HG0556410	HORVU.MOREX.R2.5HG0385040	HORVU.MOREX.R2.7HG0558250	HORVU.MOREX.R2.7HG0605770	HORVU.MOREX.R2.2HG0152010	HORVU.MOREX.R2.5HG0349330	HORVU.MOREX.R2.7HG0606410	HORVU.MOREX.R2.1HG0045620	HORVU.MOREX.R2.5HG0392360	HORVU.MOREX.R2.7HG0591330	HORVU.MOREX.R2.3HG0270570	HORVU.MOREX.R2.5HG0413150	HORVU.MOREX.R2.7HG0550060
HORVU.MOREX.R2.6HG0488410	HORVU.MOREX.R2.5HG0446350	HORVU.MOREX.R2.7HG0620460	HORVU.MOREX.R2.5HG0425120	HORVU.MOREX.R2.5HG0422030	HORVU.MOREX.R2.6HG0502090	HORVU.MOREX.R2.7HG0584740	HORVU.MOREX.R2.5HG0436870	HORVU.MOREX.R2.2HG0111280	HORVU.MOREX.R2.3HG0205450	HORVU.MOREX.R2.3HG0271760	HORVU.MOREX.R2.1HG0012620	HORVU.MOREX.R2.4HG0286150	HORVU.MOREX.R2.4HG0298880	HORVU.MOREX.R2.3HG0201730	HORVU.MOREX.R2.6HG0460600
HORVU.MOREX.R2.4HG0331770	HORVU.MOREX.R2.2HG0176010	HORVU.MOREX.R2.4HG0299980	HORVU.MOREX.R2.5HG0371220	HORVU.MOREX.R2.4HG0339420	HORVU.MOREX.R2.5HG0374130	HORVU.MOREX.R2.5HG0426930	HORVU.MOREX.R2.3HG0248390	HORVU.MOREX.R2.2HG0130510	HORVU.MOREX.R2.7HG0586190	HORVU.MOREX.R2.2HG0130700	HORVU.MOREX.R2.3HG0238280	HORVU.MOREX.R2.3HG0272530	HORVU.MOREX.R2.4HG0288890	HORVU.MOREX.R2.1HG0023430	HORVU.MOREX.R2.7HG0543270
HORVU.MOREX.R2.5HG0361990	HORVU.MOREX.R2.5HG0400870	HORVU.MOREX.R2.1HG0010970	HORVU.MOREX.R2.5HG0427220	HORVU.MOREX.R2.2HG0130350	HORVU.MOREX.R2.7HG0554640	HORVU.MOREX.R2.6HG0474180	HORVU.MOREX.R2.1HG0041680	HORVU.MOREX.R2.2HG0147440	HORVU.MOREX.R2.7HG0603050	HORVU.MOREX.R2.7HG0529250	HORVU.MOREX.R2.6HG0465940	HORVU.MOREX.R2.2HG0116530	HORVU.MOREX.R2.5HG0437240	HORVU.MOREX.R2.2HG0178590	HORVU.MOREX.R2.3HG0204740
HORVU.MOREX.R2.1HG0055820	HORVU.MOREX.R2.4HG0282630	HORVU.MOREX.R2.6HG0505280	HORVU.MOREX.R2.3HG0183840	HORVU.MOREX.R2.5HG0417720	HORVU.MOREX.R2.5HG0437350	HORVU.MOREX.R2.3HG0181550	HORVU.MOREX.R2.1HG0053700	HORVU.MOREX.R2.2HG0147620	HORVU.MOREX.R2.3HG0275640	HORVU.MOREX.R2.7HG0591760	HORVU.MOREX.R2.3HG0273760	HORVU.MOREX.R2.UNG0626170	HORVU.MOREX.R2.4HG0339760	HORVU.MOREX.R2.7HG0534100	HORVU.MOREX.R2.3HG0195190
HORVU.MOREX.R2.6HG0525960	HORVU.MOREX.R2.7HG0590600	HORVU.MOREX.R2.6HG0448980	HORVU.MOREX.R2.1HG0039310	HORVU.MOREX.R2.4HG0277400	HORVU.MOREX.R2.5HG0414040	HORVU.MOREX.R2.1HG0066480	HORVU.MOREX.R2.7HG0567400	HORVU.MOREX.R2.1HG0064910	HORVU.MOREX.R2.1HG0076390	HORVU.MOREX.R2.2HG0111010	HORVU.MOREX.R2.7HG0583250	HORVU.MOREX.R2.5HG0432840	HORVU.MOREX.R2.4HG0286330	HORVU.MOREX.R2.3HG0272480	HORVU.MOREX.R2.3HG0244950
HORVU.MOREX.R2.7HG0542690	HORVU.MOREX.R2.4HG0342680	HORVU.MOREX.R2.7HG0528460	HORVU.MOREX.R2.2HG0166450	HORVU.MOREX.R2.3HG0242400	HORVU.MOREX.R2.6HG0521720	HORVU.MOREX.R2.6HG0467880	HORVU.MOREX.R2.1HG0011100	HORVU.MOREX.R2.1HG0044650	HORVU.MOREX.R2.1HG0018580	HORVU.MOREX.R2.6HG0510460	HORVU.MOREX.R2.1HG0006900	HORVU.MOREX.R2.6HG0449340	HORVU.MOREX.R2.1HG0058590	HORVU.MOREX.R2.5HG0388540	HORVU.MOREX.R2.1HG0067490
HORVU.MOREX.R2.4HG0297610	HORVU.MOREX.R2.1HG0030920	HORVU.MOREX.R2.3HG0258810	HORVU.MOREX.R2.3HG0239300	HORVU.MOREX.R2.7HG0541950	HORVU.MOREX.R2.6HG0467890	HORVU.MOREX.R2.3HG0204880	HORVU.MOREX.R2.6HG0476720	HORVU.MOREX.R2.2HG0173140	HORVU.MOREX.R2.1HG0060080	HORVU.MOREX.R2.5HG0402410	HORVU.MOREX.R2.6HG0462750	HORVU.MOREX.R2.5HG0416810	HORVU.MOREX.R2.1HG0043220	HORVU.MOREX.R2.4HG0326710	HORVU.MOREX.R2.2HG0121020
HORVU.MOREX.R2.5HG0416270	HORVU.MOREX.R2.6HG0516180	HORVU.MOREX.R2.7HG0551700	HORVU.MOREX.R2.4HG0347310	HORVU.MOREX.R2.5HG0363660	HORVU.MOREX.R2.4HG0327880	HORVU.MOREX.R2.1HG0044790	HORVU.MOREX.R2.3HG0255410	HORVU.MOREX.R2.3HG0192310	HORVU.MOREX.R2.4HG0315300	HORVU.MOREX.R2.3HG0258420	HORVU.MOREX.R2.2HG0148740	HORVU.MOREX.R2.5HG0366050	HORVU.MOREX.R2.2HG0116500	HORVU.MOREX.R2.6HG0508270	HORVU.MOREX.R2.7HG0588800
HORVU.MOREX.R2.7HG0564020	HORVU.MOREX.R2.6HG0471350	HORVU.MOREX.R2.2HG0139750	HORVU.MOREX.R2.4HG0335630	HORVU.MOREX.R2.1HG0046310	HORVU.MOREX.R2.7HG0593320	HORVU.MOREX.R2.7HG0618470	HORVU.MOREX.R2.6HG0462660	HORVU.MOREX.R2.2HG0135990	HORVU.MOREX.R2.7HG0617070	HORVU.MOREX.R2.7HG0566310	HORVU.MOREX.R2.7HG0537050	HORVU.MOREX.R2.1HG0051750	HORVU.MOREX.R2.5HG0427460	HORVU.MOREX.R2.4HG0334620	HORVU.MOREX.R2.5HG0444400
HORVU.MOREX.R2.2HG0096870	HORVU.MOREX.R2.1HG0022310	HORVU.MOREX.R2.7HG0604700	HORVU.MOREX.R2.1HG0015010	HORVU.MOREX.R2.5HG0405140	HORVU.MOREX.R2.3HG0259040	HORVU.MOREX.R2.3HG0248010	HORVU.MOREX.R2.1HG0070460	HORVU.MOREX.R2.5HG0430050	HORVU.MOREX.R2.6HG0477800	HORVU.MOREX.R2.1HG0073410	HORVU.MOREX.R2.7HG0558050	HORVU.MOREX.R2.6HG0457590	HORVU.MOREX.R2.5HG0410860	HORVU.MOREX.R2.4HG0276030	HORVU.MOREX.R2.5HG0430160
HORVU.MOREX.R2.7HG0549420	HORVU.MOREX.R2.7HG0548900	HORVU.MOREX.R2.5HG0372070	HORVU.MOREX.R2.1HG0011190	HORVU.MOREX.R2.4HG0332420	HORVU.MOREX.R2.2HG0079570	HORVU.MOREX.R2.1HG0062440	HORVU.MOREX.R2.2HG0146020	HORVU.MOREX.R2.1HG0063590	HORVU.MOREX.R2.3HG0249610	HORVU.MOREX.R2.5HG0384540	HORVU.MOREX.R2.5HG0350950	HORVU.MOREX.R2.5HG0363290	HORVU.MOREX.R2.4HG0278180	HORVU.MOREX.R2.4HG0344860	HORVU.MOREX.R2.5HG0357290
HORVU.MOREX.R2.6HG0503030	HORVU.MOREX.R2.1HG0057890	HORVU.MOREX.R2.1HG0074300	HORVU.MOREX.R2.4HG0277090	HORVU.MOREX.R2.7HG0546680	HORVU.MOREX.R2.1HG0038110	HORVU.MOREX.R2.2HG0114990	HORVU.MOREX.R2.1HG0064430	HORVU.MOREX.R2.6HG0516440	HORVU.MOREX.R2.4HG0320390	HORVU.MOREX.R2.4HG0318760	HORVU.MOREX.R2.1HG0045220	HORVU.MOREX.R2.3HG0233680	HORVU.MOREX.R2.5HG0426690	HORVU.MOREX.R2.3HG0213150	HORVU.MOREX.R2.1HG0045400
HORVU.MOREX.R2.7HG0531060	HORVU.MOREX.R2.3HG0212000	HORVU.MOREX.R2.7HG0607610	HORVU.MOREX.R2.4HG0290170	HORVU.MOREX.R2.5HG0386480	HORVU.MOREX.R2.7HG0562030	HORVU.MOREX.R2.1HG0021810	HORVU.MOREX.R2.4HG0288540	HORVU.MOREX.R2.2HG0080700	HORVU.MOREX.R2.6HG0463280	HORVU.MOREX.R2.7HG0580730	HORVU.MOREX.R2.2HG0178540	HORVU.MOREX.R2.2HG0138540	HORVU.MOREX.R2.5HG0425910	HORVU.MOREX.R2.7HG0598100	HORVU.MOREX.R2.4HG0343360
HORVU.MOREX.R2.6HG0498250	HORVU.MOREX.R2.5HG0426580	HORVU.MOREX.R2.4HG0332150	HORVU.MOREX.R2.3HG0184680	HORVU.MOREX.R2.5HG0394030	HORVU.MOREX.R2.7HG0602110	HORVU.MOREX.R2.3HG0237510	HORVU.MOREX.R2.3HG0219750	HORVU.MOREX.R2.1HG0036910	HORVU.MOREX.R2.7HG0613340	HORVU.MOREX.R2.7HG0550980	HORVU.MOREX.R2.4HG0289650	HORVU.MOREX.R2.6HG0471160	HORVU.MOREX.R2.4HG0336580	HORVU.MOREX.R2.5HG0396070	HORVU.MOREX.R2.1HG0012620
HORVU.MOREX.R2.2HG0103940	HORVU.MOREX.R2.4HG0336370	HORVU.MOREX.R2.3HG0216490	HORVU.MOREX.R2.1HG0025880	HORVU.MOREX.R2.5HG0381550	HORVU.MOREX.R2.6HG0493950	HORVU.MOREX.R2.2HG0139030	HORVU.MOREX.R2.1HG0040660	HORVU.MOREX.R2.5HG0437950	HORVU.MOREX.R2.7HG0562270	HORVU.MOREX.R2.5HG0391510	HORVU.MOREX.R2.2HG0143160	HORVU.MOREX.R2.5HG0384340	HORVU.MOREX.R2.1HG0056380	HORVU.MOREX.R2.2HG0131020	HORVU.MOREX.R2.4HG0278490
HORVU.MOREX.R2.7HG0543310	HORVU.MOREX.R2.2HG0149650	HORVU.MOREX.R2.3HG0195190	HORVU.MOREX.R2.1HG0003080	HORVU.MOREX.R2.2HG0079750	HORVU.MOREX.R2.4HG0292690	HORVU.MOREX.R2.1HG0044900	HORVU.MOREX.R2.4HG0307980	HORVU.MOREX.R2.7HG0569420	HORVU.MOREX.R2.4HG0331450	HORVU.MOREX.R2.7HG0596970	HORVU.MOREX.R2.4HG0345870	HORVU.MOREX.R2.1HG0044820	HORVU.MOREX.R2.5HG0400090	HORVU.MOREX.R2.7HG0598970	HORVU.MOREX.R2.3HG0238280
HORVU.MOREX.R2.1HG0074090	HORVU.MOREX.R2.7HG0585510	HORVU.MOREX.R2.1HG0043290	HORVU.MOREX.R2.5HG0405770	HORVU.MOREX.R2.1HG0010750	HORVU.MOREX.R2.3HG0273170	HORVU.MOREX.R2.4HG0297130	HORVU.MOREX.R2.5HG0413340	HORVU.MOREX.R2.3HG0227180	HORVU.MOREX.R2.3HG0255420	HORVU.MOREX.R2.2HG0113090	HORVU.MOREX.R2.7HG0542670	HORVU.MOREX.R2.5HG0436060	HORVU.MOREX.R2.5HG0420790	HORVU.MOREX.R2.2HG0142760	HORVU.MOREX.R2.1HG0038800
HORVU.MOREX.R2.5HG0426980	HORVU.MOREX.R2.3HG0200280	HORVU.MOREX.R2.7HG0602930	HORVU.MOREX.R2.1HG0078550	HORVU.MOREX.R2.5HG0424410	HORVU.MOREX.R2.5HG0445140	HORVU.MOREX.R2.7HG0606860	HORVU.MOREX.R2.4HG0348890	HORVU.MOREX.R2.5HG0421160	HORVU.MOREX.R2.7HG0569030	HORVU.MOREX.R2.2HG0083110	HORVU.MOREX.R2.6HG0505290	HORVU.MOREX.R2.3HG0252210	HORVU.MOREX.R2.5HG0390620	HORVU.MOREX.R2.2HG0106550	HORVU.MOREX.R2.1HG0033270
HORVU.MOREX.R2.3HG0227960	HORVU.MOREX.R2.6HG0465380	HORVU.MOREX.R2.3HG0199200	HORVU.MOREX.R2.1HG0027350	HORVU.MOREX.R2.3HG0273090	HORVU.MOREX.R2.5HG0389920	HORVU.MOREX.R2.2HG0177730	HORVU.MOREX.R2.2HG0103910	HORVU.MOREX.R2.4HG0341570	HORVU.MOREX.R2.7HG0544440	HORVU.MOREX.R2.5HG0370050	HORVU.MOREX.R2.6HG0491980	HORVU.MOREX.R2.3HG0200760	HORVU.MOREX.R2.7HG0552530	HORVU.MOREX.R2.4HG0276830	HORVU.MOREX.R2.6HG0465940
HORVU.MOREX.R2.4HG0334130	HORVU.MOREX.R2.5HG0423450	HORVU.MOREX.R2.4HG0326360	HORVU.MOREX.R2.5HG0359870	HORVU.MOREX.R2.7HG0598970	HORVU.MOREX.R2.5HG0374700	HORVU.MOREX.R2.3HG0250280	HORVU.MOREX.R2.7HG0588970	HORVU.MOREX.R2.2HG0093490	HORVU.MOREX.R2.2HG0089140	HORVU.MOREX.R2.3HG0204280	HORVU.MOREX.R2.1HG0043560	HORVU.MOREX.R2.7HG0622200	HORVU.MOREX.R2.2HG0145610	HORVU.MOREX.R2.2HG0153230	HORVU.MOREX.R2.1HG0045570
HORVU.MOREX.R2.7HG0550340	HORVU.MOREX.R2.4HG0307950	HORVU.MOREX.R2.7HG0597570	HORVU.MOREX.R2.6HG0464080	HORVU.MOREX.R2.2HG0124160	HORVU.MOREX.R2.7HG0573050	HORVU.MOREX.R2.1HG0011690	HORVU.MOREX.R2.2HG0153360	HORVU.MOREX.R2.5HG0429760	HORVU.MOREX.R2.2HG0090790	HORVU.MOREX.R2.3HG0258540	HORVU.MOREX.R2.6HG0496680	HORVU.MOREX.R2.1HG0008270	HORVU.MOREX.R2.2HG0154840	HORVU.MOREX.R2.2HG0138520	HORVU.MOREX.R2.1HG0003600
HORVU.MOREX.R2.4HG0343250	HORVU.MOREX.R2.3HG0274920	HORVU.MOREX.R2.3HG0246890	HORVU.MOREX.R2.4HG0334150	HORVU.MOREX.R2.2HG0106550	HORVU.MOREX.R2.2HG0158480	HORVU.MOREX.R2.4HG0277910	HORVU.MOREX.R2.7HG0598630	HORVU.MOREX.R2.3HG0238210	HORVU.MOREX.R2.5HG0407870	HORVU.MOREX.R2.2HG0132690	HORVU.MOREX.R2.4HG0277780	HORVU.MOREX.R2.1HG0052600	HORVU.MOREX.R2.7HG0591730	HORVU.MOREX.R2.5HG0446350	HORVU.MOREX.R2.3HG0246940
HORVU.MOREX.R2.6HG0461560	HORVU.MOREX.R2.6HG0515700	HORVU.MOREX.R2.5HG0432850	HORVU.MOREX.R2.4HG0281760	HORVU.MOREX.R2.3HG0239630	HORVU.MOREX.R2.5HG0447070	HORVU.MOREX.R2.5HG0416600	HORVU.MOREX.R2.3HG0200050	HORVU.MOREX.R2.7HG0602340	HORVU.MOREX.R2.3HG0202510	HORVU.MOREX.R2.2HG0175470	HORVU.MOREX.R2.2HG0098510	HORVU.MOREX.R2.1HG0060140	HORVU.MOREX.R2.7HG0596800	HORVU.MOREX.R2.5HG0408240	HORVU.MOREX.R2.4HG0315240
HORVU.MOREX.R2.5HG0366490	HORVU.MOREX.R2.7HG0612060	HORVU.MOREX.R2.4HG0280580	HORVU.MOREX.R2.7HG0619930	HORVU.MOREX.R2.1HG0004900	HORVU.MOREX.R2.5HG0412120	HORVU.MOREX.R2.5HG0435080	HORVU.MOREX.R2.7HG0529010	HORVU.MOREX.R2.5HG0396910	HORVU.MOREX.R2.5HG0439020	HORVU.MOREX.R2.4HG0331610	HORVU.MOREX.R2.6HG0491350	HORVU.MOREX.R2.6HG0496030	HORVU.MOREX.R2.6HG0518660	HORVU.MOREX.R2.2HG0152040	HORVU.MOREX.R2.2HG0090020
HORVU.MOREX.R2.3HG0247020	HORVU.MOREX.R2.1HG0011270	HORVU.MOREX.R2.7HG0543930	HORVU.MOREX.R2.3HG0246670	HORVU.MOREX.R2.5HG0356160	HORVU.MOREX.R2.4HG0330680	HORVU.MOREX.R2.4HG0322780	HORVU.MOREX.R2.7HG0550060	HORVU.MOREX.R2.5HG0370850	HORVU.MOREX.R2.3HG0238540	HORVU.MOREX.R2.7HG0604580	HORVU.MOREX.R2.3HG0226290	HORVU.MOREX.R2.5HG0395830	HORVU.MOREX.R2.6HG0455480	HORVU.MOREX.R2.5HG0419580	HORVU.MOREX.R2.2HG0148740
HORVU.MOREX.R2.1HG0060510	HORVU.MOREX.R2.1HG0003350	HORVU.MOREX.R2.3HG0207650	HORVU.MOREX.R2.5HG0389150	HORVU.MOREX.R2.6HG0449710	HORVU.MOREX.R2.2HG0161670	HORVU.MOREX.R2.6HG0450410	HORVU.MOREX.R2.7HG0550390	HORVU.MOREX.R2.6HG0469220	HORVU.MOREX.R2.3HG0206100	HORVU.MOREX.R2.5HG0410880	HORVU.MOREX.R2.6HG0511220	HORVU.MOREX.R2.7HG0610260	HORVU.MOREX.R2.2HG0114730	HORVU.MOREX.R2.1HG0061640	HORVU.MOREX.R2.7HG0537050
HORVU.MOREX.R2.7HG0542250	HORVU.MOREX.R2.1HG0061210	HORVU.MOREX.R2.3HG0248330	HORVU.MOREX.R2.2HG0088020	HORVU.MOREX.R2.1HG0040870	HORVU.MOREX.R2.5HG0413730	HORVU.MOREX.R2.5HG0431400	HORVU.MOREX.R2.3HG0204740	HORVU.MOREX.R2.7HG0612050	HORVU.MOREX.R2.2HG0087620	HORVU.MOREX.R2.3HG0203990	HORVU.MOREX.R2.4HG0289080	HORVU.MOREX.R2.1HG0000440	HORVU.MOREX.R2.2HG0089280	HORVU.MOREX.R2.3HG0212670	HORVU.MOREX.R2.4HG0335520
HORVU.MOREX.R2.5HG0364090	HORVU.MOREX.R2.5HG0395410	HORVU.MOREX.R2.2HG0177580	HORVU.MOREX.R2.1HG0046150	HORVU.MOREX.R2.7HG0559350	HORVU.MOREX.R2.1HG0052160	HORVU.MOREX.R2.6HG0454020	HORVU.MOREX.R2.3HG0191880	HORVU.MOREX.R2.6HG0459740	HORVU.MOREX.R2.4HG0278530	HORVU.MOREX.R2.2HG0093910	HORVU.MOREX.R2.4HG0318530	HORVU.MOREX.R2.5HG0381450	HORVU.MOREX.R2.7HG0603470	HORVU.MOREX.R2.1HG0066610	HORVU.MOREX.R2.7HG0576490
HORVU.MOREX.R2.3HG0251740	HORVU.MOREX.R2.4HG0334160	HORVU.MOREX.R2.7HG0607220	HORVU.MOREX.R2.6HG0506910	HORVU.MOREX.R2.2HG0101820	HORVU.MOREX.R2.5HG0350250	HORVU.MOREX.R2.6HG0448730	HORVU.MOREX.R2.1HG0073500	HORVU.MOREX.R2.7HG0549250	HORVU.MOREX.R2.3HG0245120	HORVU.MOREX.R2.5HG0354150	HORVU.MOREX.R2.2HG0129610	HORVU.MOREX.R2.2HG0100180	HORVU.MOREX.R2.7HG0550290	HORVU.MOREX.R2.6HG0510840	HORVU.MOREX.R2.3HG0261200
HORVU.MOREX.R2.2HG0098610	HORVU.MOREX.R2.6HG0509380	HORVU.MOREX.R2.7HG0594020	HORVU.MOREX.R2.6HG0461250	HORVU.MOREX.R2.5HG0402460	HORVU.MOREX.R2.2HG0169770	HORVU.MOREX.R2.3HG0224150	HORVU.MOREX.R2.3HG0244950	HORVU.MOREX.R2.3HG0245490	HORVU.MOREX.R2.2HG0152820	HORVU.MOREX.R2.6HG0524020	HORVU.MOREX.R2.3HG0260810	HORVU.MOREX.R2.7HG0565540	HORVU.MOREX.R2.4HG0294250	HORVU.MOREX.R2.3HG0268760	HORVU.MOREX.R2.5HG0350950
HORVU.MOREX.R2.7HG0591800	HORVU.MOREX.R2.3HG0251440	HORVU.MOREX.R2.6HG0526270	HORVU.MOREX.R2.1HG0070320	HORVU.MOREX.R2.2HG0138520	HORVU.MOREX.R2.1HG0062410	HORVU.MOREX.R2.2HG0116180	HORVU.MOREX.R2.7HG0570840	HORVU.MOREX.R2.6HG0497370	HORVU.MOREX.R2.6HG0454150	HORVU.MOREX.R2.3HG0203250	HORVU.MOREX.R2.2HG0088160	HORVU.MOREX.R2.2HG0161050	HORVU.MOREX.R2.1HG0054440	HORVU.MOREX.R2.1HG0015350	HORVU.MOREX.R2.3HG0252990
HORVU.MOREX.R2.3HG0204230	HORVU.MOREX.R2.5HG0428240	HORVU.MOREX.R2.5HG0357290	HORVU.MOREX.R2.3HG0208900	HORVU.MOREX.R2.2HG0113670	HORVU.MOREX.R2.2HG0144320	HORVU.MOREX.R2.7HG0563600	HORVU.MOREX.R2.1HG0067490	HORVU.MOREX.R2.7HG0622460	HORVU.MOREX.R2.5HG0370090	HORVU.MOREX.R2.3HG0184690	HORVU.MOREX.R2.7HG0542690	HORVU.MOREX.R2.6HG0464630	HORVU.MOREX.R2.7HG0548890	HORVU.MOREX.R2.5HG0383660	HORVU.MOREX.R2.2HG0127960
HORVU.MOREX.R2.3HG0234460	HORVU.MOREX.R2.7HG0599680	HORVU.MOREX.R2.5HG0361240	HORVU.MOREX.R2.4HG0338640	HORVU.MOREX.R2.7HG0599030	HORVU.MOREX.R2.3HG0222280	HORVU.MOREX.R2.7HG0623190	HORVU.MOREX.R2.7HG0597810	HORVU.MOREX.R2.3HG0224450	HORVU.MOREX.R2.7HG0549870	HORVU.MOREX.R2.1HG0042180	HORVU.MOREX.R2.4HG0329610	HORVU.MOREX.R2.4HG0324680	HORVU.MOREX.R2.2HG0149410	HORVU.MOREX.R2.5HG0423530	HORVU.MOREX.R2.3HG0225660
HORVU.MOREX.R2.4HG0335670	HORVU.MOREX.R2.3HG0241740	HORVU.MOREX.R2.3HG0186230	HORVU.MOREX.R2.5HG0444790	HORVU.MOREX.R2.1HG0054560	HORVU.MOREX.R2.3HG0251330	HORVU.MOREX.R2.5HG0386100	HORVU.MOREX.R2.6HG0499090	HORVU.MOREX.R2.1HG0049750	HORVU.MOREX.R2.5HG0434190	HORVU.MOREX.R2.3HG0265880	HORVU.MOREX.R2.2HG0124460	HORVU.MOREX.R2.1HG0014610	HORVU.MOREX.R2.7HG0569500	HORVU.MOREX.R2.4HG0330300	HORVU.MOREX.R2.6HG0472880
HORVU.MOREX.R2.7HG0561500	HORVU.MOREX.R2.2HG0130860	HORVU.MOREX.R2.1HG0045400	HORVU.MOREX.R2.5HG0403380	HORVU.MOREX.R2.2HG0176010	HORVU.MOREX.R2.5HG0393760	HORVU.MOREX.R2.7HG0535920	HORVU.MOREX.R2.7HG0603060	HORVU.MOREX.R2.5HG0416430	HORVU.MOREX.R2.2HG0127160	HORVU.MOREX.R2.2HG0107120	HORVU.MOREX.R2.5HG0429320	HORVU.MOREX.R2.2HG0149370	HORVU.MOREX.R2.5HG0441140	HORVU.MOREX.R2.2HG0100840	HORVU.MOREX.R2.1HG0045220
HORVU.MOREX.R2.7HG0552980	HORVU.MOREX.R2.5HG0437670	HORVU.MOREX.R2.6HG0467990	HORVU.MOREX.R2.7HG0582010	HORVU.MOREX.R2.7HG0572510	HORVU.MOREX.R2.3HG0263910	HORVU.MOREX.R2.7HG0544090	HORVU.MOREX.R2.7HG0588800	HORVU.MOREX.R2.3HG0192150	HORVU.MOREX.R2.6HG0494740	HORVU.MOREX.R2.4HG0298820	HORVU.MOREX.R2.7HG0545340	HORVU.MOREX.R2.7HG0567890	HORVU.MOREX.R2.3HG0236930	HORVU.MOREX.R2.7HG0601520	HORVU.MOREX.R2.4HG0289650
HORVU.MOREX.R2.7HG0542200	HORVU.MOREX.R2.5HG0438510	HORVU.MOREX.R2.3HG0271760	HORVU.MOREX.R2.3HG0255350	HORVU.MOREX.R2.2HG0130360	HORVU.MOREX.R2.6HG0476250	HORVU.MOREX.R2.5HG0415660	HORVU.MOREX.R2.7HG0540790	HORVU.MOREX.R2.1HG0059990	HORVU.MOREX.R2.4HG0284170	HORVU.MOREX.R2.4HG0314160	HORVU.MOREX.R2.3HG0212600	HORVU.MOREX.R2.7HG0558620	HORVU.MOREX.R2.2HG0136450	HORVU.MOREX.R2.7HG0537960	HORVU.MOREX.R2.4HG0345870
HORVU.MOREX.R2.3HG0223060	HORVU.MOREX.R2.2HG0134130	HORVU.MOREX.R2.1HG0007770	HORVU.MOREX.R2.7HG0563620	HORVU.MOREX.R2.4HG0283890	HORVU.MOREX.R2.2HG0115620	HORVU.MOREX.R2.1HG0014940	HORVU.MOREX.R2.5HG0444400	HORVU.MOREX.R2.4HG0329440	HORVU.MOREX.R2.2HG0132010	HORVU.MOREX.R2.1HG0060180	HORVU.MOREX.R2.7HG0601470	HORVU.MOREX.R2.5HG0422560	HORVU.MOREX.R2.6HG0482070	HORVU.MOREX.R2.6HG0506580	HORVU.MOREX.R2.3HG0225400
HORVU.MOREX.R2.7HG0542240	HORVU.MOREX.R2.3HG0201440	HORVU.MOREX.R2.3HG0183540	HORVU.MOREX.R2.4HG0342100	HORVU.MOREX.R2.3HG0259640	HORVU.MOREX.R2.3HG0257110	HORVU.MOREX.R2.6HG0469430	HORVU.MOREX.R2.4HG0343360	HORVU.MOREX.R2.6HG0524780	HORVU.MOREX.R2.1HG0060230	HORVU.MOREX.R2.6HG0507060	HORVU.MOREX.R2.5HG0386050	HORVU.MOREX.R2.5HG0396700	HORVU.MOREX.R2.1HG0059100	HORVU.MOREX.R2.5HG0404500	HORVU.MOREX.R2.7HG0542670
HORVU.MOREX.R2.4HG0324130	HORVU.MOREX.R2.1HG0041680	HORVU.MOREX.R2.2HG0111010	HORVU.MOREX.R2.3HG0259230	HORVU.MOREX.R2.1HG0015350	HORVU.MOREX.R2.4HG0317930	HORVU.MOREX.R2.1HG0053410	HORVU.MOREX.R2.1HG0012620	HORVU.MOREX.R2.7HG0609470	HORVU.MOREX.R2.1HG0042000	HORVU.MOREX.R2.1HG0006280	HORVU.MOREX.R2.4HG0324940	HORVU.MOREX.R2.7HG0592180	HORVU.MOREX.R2.1HG0074140	HORVU.MOREX.R2.4HG0331590	HORVU.MOREX.R2.5HG0377250
HORVU.MOREX.R2.2HG0111180	HORVU.MOREX.R2.3HG0256970	HORVU.MOREX.R2.3HG0244470	HORVU.MOREX.R2.7HG0623480	HORVU.MOREX.R2.4HG0333090	HORVU.MOREX.R2.4HG0340600	HORVU.MOREX.R2.6HG0468070	HORVU.MOREX.R2.2HG0088630	HORVU.MOREX.R2.2HG0097980	HORVU.MOREX.R2.3HG0269380	HORVU.MOREX.R2.4HG0332170	HORVU.MOREX.R2.3HG0233910	HORVU.MOREX.R2.7HG0563840	HORVU.MOREX.R2.1HG0051080	HORVU.MOREX.R2.2HG0103320	HORVU.MOREX.R2.7HG0605190
HORVU.MOREX.R2.5HG0440510	HORVU.MOREX.R2.3HG0185600	HORVU.MOREX.R2.5HG0364750	HORVU.MOREX.R2.7HG0582860	HORVU.MOREX.R2.3HG0223220	HORVU.MOREX.R2.5HG0367370	HORVU.MOREX.R2.2HG0137110	HORVU.MOREX.R2.3HG0238280	HORVU.MOREX.R2.7HG0602710	HORVU.MOREX.R2.5HG0405070	HORVU.MOREX.R2.7HG0535230	HORVU.MOREX.R2.6HG0470190	HORVU.MOREX.R2.1HG0045390	HORVU.MOREX.R2.3HG0242390	HORVU.MOREX.R2.5HG0381860	HORVU.MOREX.R2.7HG0562310
HORVU.MOREX.R2.3HG0189300	HORVU.MOREX.R2.3HG0243490	HORVU.MOREX.R2.1HG0015920	HORVU.MOREX.R2.3HG0193310	HORVU.MOREX.R2.5HG0412410	HORVU.MOREX.R2.4HG0281440	HORVU.MOREX.R2.1HG0011150	HORVU.MOREX.R2.5HG0416200	HORVU.MOREX.R2.5HG0400780	HORVU.MOREX.R2.3HG0202070	HORVU.MOREX.R2.7HG0570390	HORVU.MOREX.R2.6HG0501860	HORVU.MOREX.R2.2HG0101530	HORVU.MOREX.R2.6HG0498990	HORVU.MOREX.R2.2HG0149240	HORVU.MOREX.R2.5HG0422360
HORVU.MOREX.R2.4HG0282120	HORVU.MOREX.R2.3HG0240710	HORVU.MOREX.R2.6HG0475570	HORVU.MOREX.R2.7HG0586190	HORVU.MOREX.R2.6HG0521340	HORVU.MOREX.R2.6HG0495060	HORVU.MOREX.R2.2HG0127370	HORVU.MOREX.R2.6HG0465940	HORVU.MOREX.R2.6HG0514840	HORVU.MOREX.R2.3HG0207100	HORVU.MOREX.R2.4HG0340790	HORVU.MOREX.R2.2HG0133260	HORVU.MOREX.R2.2HG0177810	HORVU.MOREX.R2.2HG0108130	HORVU.MOREX.R2.5HG0435140	HORVU.MOREX.R2.1HG0043560
HORVU.MOREX.R2.5HG0361560	HORVU.MOREX.R2.5HG0435990	HORVU.MOREX.R2.6HG0510460	HORVU.MOREX.R2.1HG0076390	HORVU.MOREX.R2.2HG0135500	HORVU.MOREX.R2.5HG0404730	HORVU.MOREX.R2.3HG0244300	HORVU.MOREX.R2.2HG0117650	HORVU.MOREX.R2.7HG0604200	HORVU.MOREX.R2.2HG0161420	HORVU.MOREX.R2.1HG0053070	HORVU.MOREX.R2.6HG0502550	HORVU.MOREX.R2.4HG0276100	HORVU.MOREX.R2.6HG0500420	HORVU.MOREX.R2.2HG0099010	HORVU.MOREX.R2.5HG0436030
HORVU.MOREX.R2.4HG0321090	HORVU.MOREX.R2.1HG0074730	HORVU.MOREX.R2.5HG0402410	HORVU.MOREX.R2.3HG0253220	HORVU.MOREX.R2.2HG0126870	HORVU.MOREX.R2.7HG0606740	HORVU.MOREX.R2.2HG0104700	HORVU.MOREX.R2.3HG0246940	HORVU.MOREX.R2.4HG0346320	HORVU.MOREX.R2.3HG0218890	HORVU.MOREX.R2.3HG0207260	HORVU.MOREX.R2.5HG0385420	HORVU.MOREX.R2.6HG0526670	HORVU.MOREX.R2.5HG0356680	HORVU.MOREX.R2.3HG0264410	HORVU.MOREX.R2.5HG0424260
HORVU.MOREX.R2.4HG0316730	HORVU.MOREX.R2.3HG0273950	HORVU.MOREX.R2.5HG0375950	HORVU.MOREX.R2.2HG0119990	HORVU.MOREX.R2.5HG0436190	HORVU.MOREX.R2.5HG0443260	HORVU.MOREX.R2.6HG0491970	HORVU.MOREX.R2.2HG0148740	HORVU.MOREX.R2.1HG0061360	HORVU.MOREX.R2.1HG0009320	HORVU.MOREX.R2.6HG0508650	HORVU.MOREX.R2.3HG0252940	HORVU.MOREX.R2.7HG0605770	HORVU.MOREX.R2.3HG0195770	HORVU.MOREX.R2.4HG0299490	HORVU.MOREX.R2.5HG0396270
HORVU.MOREX.R2.7HG0560510	HORVU.MOREX.R2.2HG0148290	HORVU.MOREX.R2.4HG0278490	HORVU.MOREX.R2.5HG0401980	HORVU.MOREX.R2.3HG0235570	HORVU.MOREX.R2.7HG0556410	HORVU.MOREX.R2.1HG0061590	HORVU.MOREX.R2.3HG0265580	HORVU.MOREX.R2.1HG0046570	HORVU.MOREX.R2.5HG0435960	HORVU.MOREX.R2.7HG0567290	HORVU.MOREX.R2.6HG0474760	HORVU.MOREX.R2.4HG0280110	HORVU.MOREX.R2.5HG0371120	HORVU.MOREX.R2.6HG0461890	HORVU.MOREX.R2.1HG0056950
HORVU.MOREX.R2.4HG0331160	HORVU.MOREX.R2.1HG0011100	HORVU.MOREX.R2.5HG0419590	HORVU.MOREX.R2.6HG0462060	HORVU.MOREX.R2.5HG0404500	HORVU.MOREX.R2.5HG0398150	HORVU.MOREX.R2.4HG0279850	HORVU.MOREX.R2.4HG0335520	HORVU.MOREX.R2.3HG0242320	HORVU.MOREX.R2.2HG0085780	HORVU.MOREX.R2.5HG0422570	HORVU.MOREX.R2.7HG0542200	HORVU.MOREX.R2.3HG0206280	HORVU.MOREX.R2.4HG0326810	HORVU.MOREX.R2.6HG0451480	HORVU.MOREX.R2.4HG0313770
HORVU.MOREX.R2.3HG0181540	HORVU.MOREX.R2.4HG0333380	HORVU.MOREX.R2.1HG0029110	HORVU.MOREX.R2.6HG0477800	HORVU.MOREX.R2.4HG0312850	HORVU.MOREX.R2.5HG0425120	HORVU.MOREX.R2.2HG0101090	HORVU.MOREX.R2.1HG0042180	HORVU.MOREX.R2.5HG0388420	HORVU.MOREX.R2.1HG0009940	HORVU.MOREX.R2.6HG0477440	HORVU.MOREX.R2.7HG0542240	HORVU.MOREX.R2.5HG0426930	HORVU.MOREX.R2.6HG0524500	HORVU.MOREX.R2.4HG0347450	HORVU.MOREX.R2.3HG0211260
HORVU.MOREX.R2.5HG0389960	HORVU.MOREX.R2.6HG0462660	HORVU.MOREX.R2.6HG0493710	HORVU.MOREX.R2.6HG0504770	HORVU.MOREX.R2.2HG0146160	HORVU.MOREX.R2.5HG0371220	HORVU.MOREX.R2.3HG0258080	HORVU.MOREX.R2.3HG0261200	HORVU.MOREX.R2.4HG0334870	HORVU.MOREX.R2.6HG0451420	HORVU.MOREX.R2.3HG0260400	HORVU.MOREX.R2.3HG0236220	HORVU.MOREX.R2.4HG0327420	HORVU.MOREX.R2.2HG0107490	HORVU.MOREX.R2.5HG0363020	HORVU.MOREX.R2.6HG0496680
HORVU.MOREX.R2.4HG0286150	HORVU.MOREX.R2.1HG0070460	HORVU.MOREX.R2.6HG0465280	HORVU.MOREX.R2.6HG0522830	HORVU.MOREX.R2.2HG0096300	HORVU.MOREX.R2.5HG0427220	HORVU.MOREX.R2.7HG0575870	HORVU.MOREX.R2.5HG0350950	HORVU.MOREX.R2.5HG0409930	HORVU.MOREX.R2.2HG0169860	HORVU.MOREX.R2.7HG0566090	HORVU.MOREX.R2.5HG0441900	HORVU.MOREX.R2.4HG0344780	HORVU.MOREX.R2.6HG0513760	HORVU.MOREX.R2.7HG0614000	HORVU.MOREX.R2.3HG0241880
HORVU.MOREX.R2.2HG0104180	HORVU.MOREX.R2.2HG0146020	HORVU.MOREX.R2.2HG0120600	HORVU.MOREX.R2.6HG0463280	HORVU.MOREX.R2.1HG0052170	HORVU.MOREX.R2.3HG0183840	HORVU.MOREX.R2.2HG0132470	HORVU.MOREX.R2.3HG0225660	HORVU.MOREX.R2.7HG0597270	HORVU.MOREX.R2.1HG0062580	HORVU.MOREX.R2.5HG0363750	HORVU.MOREX.R2.2HG0126620	HORVU.MOREX.R2.4HG0283660	HORVU.MOREX.R2.4HG0276250	HORVU.MOREX.R2.6HG0469330	HORVU.MOREX.R2.3HG0259460
HORVU.MOREX.R2.5HG0407710	HORVU.MOREX.R2.5HG0356120	HORVU.MOREX.R2.3HG0204430	HORVU.MOREX.R2.1HG0005340	HORVU.MOREX.R2.3HG0195180	HORVU.MOREX.R2.2HG0166450	HORVU.MOREX.R2.5HG0438730	HORVU.MOREX.R2.1HG0045220	HORVU.MOREX.R2.5HG0398100	HORVU.MOREX.R2.2HG0109050	HORVU.MOREX.R2.4HG0320340	HORVU.MOREX.R2.7HG0590160	HORVU.MOREX.R2.4HG0320220	HORVU.MOREX.R2.7HG0562700	HORVU.MOREX.R2.3HG0262090	HORVU.MOREX.R2.3HG0226290
HORVU.MOREX.R2.1HG0042770	HORVU.MOREX.R2.3HG0228370	HORVU.MOREX.R2.2HG0128470	HORVU.MOREX.R2.2HG0129130	HORVU.MOREX.R2.4HG0295880	HORVU.MOREX.R2.2HG0093400	HORVU.MOREX.R2.4HG0287180	HORVU.MOREX.R2.1HG0073510	HORVU.MOREX.R2.7HG0544620	HORVU.MOREX.R2.5HG0407080	HORVU.MOREX.R2.7HG0535300	HORVU.MOREX.R2.3HG0224920	HORVU.MOREX.R2.6HG0463800	HORVU.MOREX.R2.1HG0062970	HORVU.MOREX.R2.7HG0553140	HORVU.MOREX.R2.5HG0411960
HORVU.MOREX.R2.5HG0386690	HORVU.MOREX.R2.4HG0325420	HORVU.MOREX.R2.2HG0157790	HORVU.MOREX.R2.5HG0401870	HORVU.MOREX.R2.2HG0145960	HORVU.MOREX.R2.3HG0239300	HORVU.MOREX.R2.5HG0397140	HORVU.MOREX.R2.4HG0343520	HORVU.MOREX.R2.6HG0509680	HORVU.MOREX.R2.5HG0368570	HORVU.MOREX.R2.2HG0079240	HORVU.MOREX.R2.2HG0155200	HORVU.MOREX.R2.6HG0474180	HORVU.MOREX.R2.2HG0116360	HORVU.MOREX.R2.2HG0084350	HORVU.MOREX.R2.4HG0318530
HORVU.MOREX.R2.2HG0094710	HORVU.MOREX.R2.2HG0092320	HORVU.MOREX.R2.7HG0550980	HORVU.MOREX.R2.5HG0387260	HORVU.MOREX.R2.5HG0442030	HORVU.MOREX.R2.4HG0347310	HORVU.MOREX.R2.4HG0322790	HORVU.MOREX.R2.4HG0289650	HORVU.MOREX.R2.6HG0522770	HORVU.MOREX.R2.1HG0034530	HORVU.MOREX.R2.4HG0290380	HORVU.MOREX.R2.1HG0036230	HORVU.MOREX.R2.3HG0246570	HORVU.MOREX.R2.6HG0517480	HORVU.MOREX.R2.4HG0343820	HORVU.MOREX.R2.2HG0129610
HORVU.MOREX.R2.5HG0421300	HORVU.MOREX.R2.5HG0430550	HORVU.MOREX.R2.6HG0484350	HORVU.MOREX.R2.2HG0116510	HORVU.MOREX.R2.4HG0303540	HORVU.MOREX.R2.4HG0335630	HORVU.MOREX.R2.5HG0367630	HORVU.MOREX.R2.4HG0345870	HORVU.MOREX.R2.1HG0014880	HORVU.MOREX.R2.2HG0095700	HORVU.MOREX.R2.2HG0130010	HORVU.MOREX.R2.6HG0503070	HORVU.MOREX.R2.3HG0181550	HORVU.MOREX.R2.4HG0336730	HORVU.MOREX.R2.3HG0248250	HORVU.MOREX.R2.5HG0433500
HORVU.MOREX.R2.7HG0545250	HORVU.MOREX.R2.2HG0103910	HORVU.MOREX.R2.4HG0307680	HORVU.MOREX.R2.6HG0502610	HORVU.MOREX.R2.2HG0149240	HORVU.MOREX.R2.1HG0015010	HORVU.MOREX.R2.2HG0112000	HORVU.MOREX.R2.4HG0286120	HORVU.MOREX.R2.1HG0014120	HORVU.MOREX.R2.2HG0085240	HORVU.MOREX.R2.4HG0280990	HORVU.MOREX.R2.3HG0239540	HORVU.MOREX.R2.5HG0416320	HORVU.MOREX.R2.5HG0406370	HORVU.MOREX.R2.4HG0332540	HORVU.MOREX.R2.6HG0462730
HORVU.MOREX.R2.5HG0386630	HORVU.MOREX.R2.7HG0588970	HORVU.MOREX.R2.1HG0026180	HORVU.MOREX.R2.3HG0212270	HORVU.MOREX.R2.3HG0199110	HORVU.MOREX.R2.1HG0011190	HORVU.MOREX.R2.3HG0185930	HORVU.MOREX.R2.2HG0129950	HORVU.MOREX.R2.5HG0352570	HORVU.MOREX.R2.5HG0371880	HORVU.MOREX.R2.5HG0372030	HORVU.MOREX.R2.4HG0318250	HORVU.MOREX.R2.1HG0066480	HORVU.MOREX.R2.6HG0500540	HORVU.MOREX.R2.1HG0035690	HORVU.MOREX.R2.1HG0056190
HORVU.MOREX.R2.5HG0432840	HORVU.MOREX.R2.3HG0200050	HORVU.MOREX.R2.5HG0391510	HORVU.MOREX.R2.2HG0143620	HORVU.MOREX.R2.5HG0435140	HORVU.MOREX.R2.4HG0277090	HORVU.MOREX.R2.5HG0391600	HORVU.MOREX.R2.2HG0150240	HORVU.MOREX.R2.5HG0402960	HORVU.MOREX.R2.4HG0278910	HORVU.MOREX.R2.1HG0052410	HORVU.MOREX.R2.2HG0139500	HORVU.MOREX.R2.3HG0204880	HORVU.MOREX.R2.3HG0273160	HORVU.MOREX.R2.6HG0479630	HORVU.MOREX.R2.2HG0088160
HORVU.MOREX.R2.5HG0407200	HORVU.MOREX.R2.1HG0004870	HORVU.MOREX.R2.4HG0288290	HORVU.MOREX.R2.4HG0282430	HORVU.MOREX.R2.3HG0208050	HORVU.MOREX.R2.4HG0290170	HORVU.MOREX.R2.5HG0406960	HORVU.MOREX.R2.5HG0377250	HORVU.MOREX.R2.3HG0232930	HORVU.MOREX.R2.5HG0434240	HORVU.MOREX.R2.7HG0606280	HORVU.MOREX.R2.4HG0319740	HORVU.MOREX.R2.7HG0618470	HORVU.MOREX.R2.5HG0402020	HORVU.MOREX.R2.7HG0619870	HORVU.MOREX.R2.7HG0594080
HORVU.MOREX.R2.6HG0477300	HORVU.MOREX.R2.5HG0413830	HORVU.MOREX.R2.4HG0295120	HORVU.MOREX.R2.4HG0305800	HORVU.MOREX.R2.2HG0099010	HORVU.MOREX.R2.3HG0184680	HORVU.MOREX.R2.7HG0602460	HORVU.MOREX.R2.7HG0562310	HORVU.MOREX.R2.7HG0562390	HORVU.MOREX.R2.1HG0078310	HORVU.MOREX.R2.1HG0051650	HORVU.MOREX.R2.3HG0267640	HORVU.MOREX.R2.2HG0158020	HORVU.MOREX.R2.5HG0355830	HORVU.MOREX.R2.2HG0153170	HORVU.MOREX.R2.1HG0055820
HORVU.MOREX.R2.1HG0030460	HORVU.MOREX.R2.4HG0338110	HORVU.MOREX.R2.3HG0204280	HORVU.MOREX.R2.2HG0178310	HORVU.MOREX.R2.7HG0613410	HORVU.MOREX.R2.7HG0607080	HORVU.MOREX.R2.1HG0034970	HORVU.MOREX.R2.1HG0043560	HORVU.MOREX.R2.5HG0350050	HORVU.MOREX.R2.6HG0520290	HORVU.MOREX.R2.3HG0207140	HORVU.MOREX.R2.2HG0144560	HORVU.MOREX.R2.2HG0114780	HORVU.MOREX.R2.5HG0350340	HORVU.MOREX.R2.4HG0341800	HORVU.MOREX.R2.7HG0542690
HORVU.MOREX.R2.6HG0449340	HORVU.MOREX.R2.2HG0143940	HORVU.MOREX.R2.6HG0506450	HORVU.MOREX.R2.7HG0572130	HORVU.MOREX.R2.4HG0284290	HORVU.MOREX.R2.1HG0025880	HORVU.MOREX.R2.3HG0267050	HORVU.MOREX.R2.5HG0413580	HORVU.MOREX.R2.5HG0442960	HORVU.MOREX.R2.1HG0078540	HORVU.MOREX.R2.7HG0546510	HORVU.MOREX.R2.4HG0285780	HORVU.MOREX.R2.3HG0256240	HORVU.MOREX.R2.3HG0250000	HORVU.MOREX.R2.4HG0340230	HORVU.MOREX.R2.4HG0329610
HORVU.MOREX.R2.7HG0541230	HORVU.MOREX.R2.2HG0180610	HORVU.MOREX.R2.3HG0204470	HORVU.MOREX.R2.1HG0032460	HORVU.MOREX.R2.6HG0461890	HORVU.MOREX.R2.1HG0003080	HORVU.MOREX.R2.5HG0375250	HORVU.MOREX.R2.4HG0313770	HORVU.MOREX.R2.5HG0401210	HORVU.MOREX.R2.5HG0422650	HORVU.MOREX.R2.4HG0291940	HORVU.MOREX.R2.4HG0338850	HORVU.MOREX.R2.1HG0062440	HORVU.MOREX.R2.2HG0104130	HORVU.MOREX.R2.3HG0182370	HORVU.MOREX.R2.4HG0312330
HORVU.MOREX.R2.6HG0484010	HORVU.MOREX.R2.1HG0067490	HORVU.MOREX.R2.2HG0175470	HORVU.MOREX.R2.7HG0549050	HORVU.MOREX.R2.2HG0152680	HORVU.MOREX.R2.5HG0405770	HORVU.MOREX.R2.6HG0458620	HORVU.MOREX.R2.3HG0211260	HORVU.MOREX.R2.7HG0599040	HORVU.MOREX.R2.2HG0086150	HORVU.MOREX.R2.4HG0275880	HORVU.MOREX.R2.2HG0154610	HORVU.MOREX.R2.2HG0114990	HORVU.MOREX.R2.6HG0507010	HORVU.MOREX.R2.4HG0345720	HORVU.MOREX.R2.2HG0124460
HORVU.MOREX.R2.2HG0162940	HORVU.MOREX.R2.4HG0278100	HORVU.MOREX.R2.4HG0315240	HORVU.MOREX.R2.1HG0006240	HORVU.MOREX.R2.6HG0451480	HORVU.MOREX.R2.1HG0078550	HORVU.MOREX.R2.5HG0420140	HORVU.MOREX.R2.6HG0496680	HORVU.MOREX.R2.2HG0078890	HORVU.MOREX.R2.1HG0042800	HORVU.MOREX.R2.1HG0045820	HORVU.MOREX.R2.2HG0142920	HORVU.MOREX.R2.3HG0237510	HORVU.MOREX.R2.5HG0415440	HORVU.MOREX.R2.2HG0112900	HORVU.MOREX.R2.6HG0515570
HORVU.MOREX.R2.3HG0233680	HORVU.MOREX.R2.5HG0381380	HORVU.MOREX.R2.2HG0090020	HORVU.MOREX.R2.2HG0087620	HORVU.MOREX.R2.5HG0358040	HORVU.MOREX.R2.1HG0027350	HORVU.MOREX.R2.6HG0496210	HORVU.MOREX.R2.3HG0241880	HORVU.MOREX.R2.4HG0340310	HORVU.MOREX.R2.6HG0464740	HORVU.MOREX.R2.2HG0158090	HORVU.MOREX.R2.6HG0520430	HORVU.MOREX.R2.3HG0267830	HORVU.MOREX.R2.6HG0461760	HORVU.MOREX.R2.2HG0107740	HORVU.MOREX.R2.5HG0429320
HORVU.MOREX.R2.2HG0138540	HORVU.MOREX.R2.4HG0308370	HORVU.MOREX.R2.1HG0078630	HORVU.MOREX.R2.2HG0112010	HORVU.MOREX.R2.5HG0431340	HORVU.MOREX.R2.5HG0359870	HORVU.MOREX.R2.5HG0434820	HORVU.MOREX.R2.2HG0125770	HORVU.MOREX.R2.3HG0202420	HORVU.MOREX.R2.3HG0199290	HORVU.MOREX.R2.2HG0112070	HORVU.MOREX.R2.6HG0473710	HORVU.MOREX.R2.2HG0139030	HORVU.MOREX.R2.5HG0441530	HORVU.MOREX.R2.7HG0591240	HORVU.MOREX.R2.7HG0545340
HORVU.MOREX.R2.2HG0086890	HORVU.MOREX.R2.5HG0405500	HORVU.MOREX.R2.3HG0222810	HORVU.MOREX.R2.2HG0167990	HORVU.MOREX.R2.5HG0416030	HORVU.MOREX.R2.6HG0464080	HORVU.MOREX.R2.1HG0044730	HORVU.MOREX.R2.3HG0226290	HORVU.MOREX.R2.1HG0038390	HORVU.MOREX.R2.5HG0404080	HORVU.MOREX.R2.7HG0570090	HORVU.MOREX.R2.3HG0206150	HORVU.MOREX.R2.7HG0606860	HORVU.MOREX.R2.3HG0187670	HORVU.MOREX.R2.5HG0396350	HORVU.MOREX.R2.5HG0435900
HORVU.MOREX.R2.6HG0455730	HORVU.MOREX.R2.7HG0623960	HORVU.MOREX.R2.1HG0025750	HORVU.MOREX.R2.5HG0434190	HORVU.MOREX.R2.3HG0260380	HORVU.MOREX.R2.6HG0510400	HORVU.MOREX.R2.5HG0427380	HORVU.MOREX.R2.4HG0318530	HORVU.MOREX.R2.2HG0150280	HORVU.MOREX.R2.5HG0438170	HORVU.MOREX.R2.2HG0150900	HORVU.MOREX.R2.6HG0502720	HORVU.MOREX.R2.6HG0505500	HORVU.MOREX.R2.7HG0574340	HORVU.MOREX.R2.1HG0040340	HORVU.MOREX.R2.3HG0186560
HORVU.MOREX.R2.6HG0471160	HORVU.MOREX.R2.3HG0273270	HORVU.MOREX.R2.3HG0216650	HORVU.MOREX.R2.4HG0307100	HORVU.MOREX.R2.5HG0416790	HORVU.MOREX.R2.1HG0005570	HORVU.MOREX.R2.7HG0620920	HORVU.MOREX.R2.2HG0158600	HORVU.MOREX.R2.7HG0542220	HORVU.MOREX.R2.3HG0260880	HORVU.MOREX.R2.1HG0050480	HORVU.MOREX.R2.5HG0410870	HORVU.MOREX.R2.5HG0405940	HORVU.MOREX.R2.1HG0074170	HORVU.MOREX.R2.4HG0307950	HORVU.MOREX.R2.3HG0212600
HORVU.MOREX.R2.5HG0396590	HORVU.MOREX.R2.4HG0319410	HORVU.MOREX.R2.4HG0286800	HORVU.MOREX.R2.3HG0214490	HORVU.MOREX.R2.5HG0437030	HORVU.MOREX.R2.4HG0281760	HORVU.MOREX.R2.6HG0496570	HORVU.MOREX.R2.2HG0129610	HORVU.MOREX.R2.3HG0272480	HORVU.MOREX.R2.4HG0295330	HORVU.MOREX.R2.1HG0020240	HORVU.MOREX.R2.2HG0105110	HORVU.MOREX.R2.2HG0177730	HORVU.MOREX.R2.7HG0534670	HORVU.MOREX.R2.3HG0274920	HORVU.MOREX.R2.5HG0386050
HORVU.MOREX.R2.1HG0053300	HORVU.MOREX.R2.5HG0444400	HORVU.MOREX.R2.6HG0524020	HORVU.MOREX.R2.5HG0434370	HORVU.MOREX.R2.6HG0496630	HORVU.MOREX.R2.7HG0619930	HORVU.MOREX.R2.3HG0214040	HORVU.MOREX.R2.6HG0462730	HORVU.MOREX.R2.1HG0046460	HORVU.MOREX.R2.5HG0434910	HORVU.MOREX.R2.4HG0279560	HORVU.MOREX.R2.6HG0475380	HORVU.MOREX.R2.3HG0250280	HORVU.MOREX.R2.7HG0602770	HORVU.MOREX.R2.5HG0404810	HORVU.MOREX.R2.4HG0324940
HORVU.MOREX.R2.1HG0044480	HORVU.MOREX.R2.5HG0387770	HORVU.MOREX.R2.5HG0443670	HORVU.MOREX.R2.6HG0448800	HORVU.MOREX.R2.2HG0091060	HORVU.MOREX.R2.3HG0246670	HORVU.MOREX.R2.2HG0177660	HORVU.MOREX.R2.1HG0056190	HORVU.MOREX.R2.6HG0449180	HORVU.MOREX.R2.5HG0426030	HORVU.MOREX.R2.5HG0420230	HORVU.MOREX.R2.6HG0462210	HORVU.MOREX.R2.1HG0011690	HORVU.MOREX.R2.7HG0602290	HORVU.MOREX.R2.1HG0020500	HORVU.MOREX.R2.7HG0615860
HORVU.MOREX.R2.3HG0200760	HORVU.MOREX.R2.2HG0130700	HORVU.MOREX.R2.3HG0203250	HORVU.MOREX.R2.2HG0174570	HORVU.MOREX.R2.3HG0248250	HORVU.MOREX.R2.3HG0253120	HORVU.MOREX.R2.4HG0319040	HORVU.MOREX.R2.1HG0055820	HORVU.MOREX.R2.4HG0326710	HORVU.MOREX.R2.2HG0165450	HORVU.MOREX.R2.6HG0512690	HORVU.MOREX.R2.7HG0593000	HORVU.MOREX.R2.6HG0458770	HORVU.MOREX.R2.3HG0273490	HORVU.MOREX.R2.7HG0618830	HORVU.MOREX.R2.2HG0148680
HORVU.MOREX.R2.7HG0622200	HORVU.MOREX.R2.5HG0392360	HORVU.MOREX.R2.5HG0447830	HORVU.MOREX.R2.1HG0036000	HORVU.MOREX.R2.4HG0286190	HORVU.MOREX.R2.5HG0389150	HORVU.MOREX.R2.1HG0018230	HORVU.MOREX.R2.4HG0329610	HORVU.MOREX.R2.6HG0505720	HORVU.MOREX.R2.2HG0117510	HORVU.MOREX.R2.7HG0604380	HORVU.MOREX.R2.6HG0462140	HORVU.MOREX.R2.2HG0153410	HORVU.MOREX.R2.3HG0204860	HORVU.MOREX.R2.2HG0095680	HORVU.MOREX.R2.3HG0264650
HORVU.MOREX.R2.2HG0100670	HORVU.MOREX.R2.1HG0012620	HORVU.MOREX.R2.2HG0160860	HORVU.MOREX.R2.1HG0060230	HORVU.MOREX.R2.1HG0012630	HORVU.MOREX.R2.2HG0088020	HORVU.MOREX.R2.6HG0459520	HORVU.MOREX.R2.5HG0361390	HORVU.MOREX.R2.6HG0508270	HORVU.MOREX.R2.4HG0291140	HORVU.MOREX.R2.1HG0042080	HORVU.MOREX.R2.7HG0577740	HORVU.MOREX.R2.7HG0547400	HORVU.MOREX.R2.7HG0586990	HORVU.MOREX.R2.5HG0433020	HORVU.MOREX.R2.5HG0385420
HORVU.MOREX.R2.3HG0195930	HORVU.MOREX.R2.1HG0062600	HORVU.MOREX.R2.7HG0576490	HORVU.MOREX.R2.3HG0269380	HORVU.MOREX.R2.5HG0376420	HORVU.MOREX.R2.1HG0046150	HORVU.MOREX.R2.2HG0156790	HORVU.MOREX.R2.2HG0124460	HORVU.MOREX.R2.7HG0544750	HORVU.MOREX.R2.3HG0206040	HORVU.MOREX.R2.1HG0059600	HORVU.MOREX.R2.2HG0106960	HORVU.MOREX.R2.1HG0048750	HORVU.MOREX.R2.4HG0335580	HORVU.MOREX.R2.4HG0284550	HORVU.MOREX.R2.3HG0198590
HORVU.MOREX.R2.1HG0008270	HORVU.MOREX.R2.2HG0088630	HORVU.MOREX.R2.4HG0291240	HORVU.MOREX.R2.7HG0595770	HORVU.MOREX.R2.4HG0341800	HORVU.MOREX.R2.1HG0075910	HORVU.MOREX.R2.2HG0139090	HORVU.MOREX.R2.5HG0429320	HORVU.MOREX.R2.3HG0244060	HORVU.MOREX.R2.7HG0570060	HORVU.MOREX.R2.4HG0301010	HORVU.MOREX.R2.3HG0215690	HORVU.MOREX.R2.7HG0571990	HORVU.MOREX.R2.2HG0130820	HORVU.MOREX.R2.1HG0062110	HORVU.MOREX.R2.7HG0542200
HORVU.MOREX.R2.6HG0496030	HORVU.MOREX.R2.1HG0062660	HORVU.MOREX.R2.4HG0341010	HORVU.MOREX.R2.2HG0152840	HORVU.MOREX.R2.7HG0595470	HORVU.MOREX.R2.6HG0506910	HORVU.MOREX.R2.7HG0547140	HORVU.MOREX.R2.7HG0545340	HORVU.MOREX.R2.4HG0276030	HORVU.MOREX.R2.1HG0050850	HORVU.MOREX.R2.7HG0600290	HORVU.MOREX.R2.7HG0584200	HORVU.MOREX.R2.3HG0211410	HORVU.MOREX.R2.5HG0365470	HORVU.MOREX.R2.5HG0385660	HORVU.MOREX.R2.7HG0542240
HORVU.MOREX.R2.5HG0442720	HORVU.MOREX.R2.3HG0273980	HORVU.MOREX.R2.7HG0527260	HORVU.MOREX.R2.6HG0449560	HORVU.MOREX.R2.4HG0313040	HORVU.MOREX.R2.6HG0461250	HORVU.MOREX.R2.5HG0384970	HORVU.MOREX.R2.3HG0212600	HORVU.MOREX.R2.4HG0344860	HORVU.MOREX.R2.7HG0595980	HORVU.MOREX.R2.5HG0432500	HORVU.MOREX.R2.7HG0561680	HORVU.MOREX.R2.3HG0208040	HORVU.MOREX.R2.2HG0137990	HORVU.MOREX.R2.2HG0136680	HORVU.MOREX.R2.5HG0380480
HORVU.MOREX.R2.1HG0035470	HORVU.MOREX.R2.3HG0238280	HORVU.MOREX.R2.4HG0343780	HORVU.MOREX.R2.2HG0143820	HORVU.MOREX.R2.3HG0187290	HORVU.MOREX.R2.1HG0070320	HORVU.MOREX.R2.7HG0568530	HORVU.MOREX.R2.4HG0324940	HORVU.MOREX.R2.4HG0277400	HORVU.MOREX.R2.2HG0148160	HORVU.MOREX.R2.1HG0055820	HORVU.MOREX.R2.5HG0425250	HORVU.MOREX.R2.4HG0339580	HORVU.MOREX.R2.4HG0314120	HORVU.MOREX.R2.5HG0350170	HORVU.MOREX.R2.3HG0236220
HORVU.MOREX.R2.1HG0000440	HORVU.MOREX.R2.6HG0484670	HORVU.MOREX.R2.7HG0564110	HORVU.MOREX.R2.1HG0062140	HORVU.MOREX.R2.3HG0256210	HORVU.MOREX.R2.3HG0208900	HORVU.MOREX.R2.7HG0623020	HORVU.MOREX.R2.7HG0603400	HORVU.MOREX.R2.7HG0541950	HORVU.MOREX.R2.7HG0559710	HORVU.MOREX.R2.4HG0306170	HORVU.MOREX.R2.4HG0319530	HORVU.MOREX.R2.1HG0038610	HORVU.MOREX.R2.4HG0314570	HORVU.MOREX.R2.1HG0051440	HORVU.MOREX.R2.7HG0589100
HORVU.MOREX.R2.5HG0366510	HORVU.MOREX.R2.2HG0105270	HORVU.MOREX.R2.3HG0265880	HORVU.MOREX.R2.6HG0511170	HORVU.MOREX.R2.6HG0480840	HORVU.MOREX.R2.4HG0338640	HORVU.MOREX.R2.5HG0426540	HORVU.MOREX.R2.3HG0210900	HORVU.MOREX.R2.5HG0427530	HORVU.MOREX.R2.3HG0189060	HORVU.MOREX.R2.4HG0297610	HORVU.MOREX.R2.1HG0060440	HORVU.MOREX.R2.4HG0279870	HORVU.MOREX.R2.7HG0566230	HORVU.MOREX.R2.4HG0295220	HORVU.MOREX.R2.2HG0126620
HORVU.MOREX.R2.7HG0598500	HORVU.MOREX.R2.1HG0006900	HORVU.MOREX.R2.2HG0103210	HORVU.MOREX.R2.1HG0072930	HORVU.MOREX.R2.6HG0462400	HORVU.MOREX.R2.5HG0411690	HORVU.MOREX.R2.7HG0537200	HORVU.MOREX.R2.6HG0501860	HORVU.MOREX.R2.5HG0426380	HORVU.MOREX.R2.6HG0519490	HORVU.MOREX.R2.5HG0416270	HORVU.MOREX.R2.5HG0390370	HORVU.MOREX.R2.7HG0551420	HORVU.MOREX.R2.3HG0196580	HORVU.MOREX.R2.4HG0332630	HORVU.MOREX.R2.7HG0590160
HORVU.MOREX.R2.4HG0319300	HORVU.MOREX.R2.5HG0385030	HORVU.MOREX.R2.5HG0389980	HORVU.MOREX.R2.6HG0480450	HORVU.MOREX.R2.2HG0112900	HORVU.MOREX.R2.6HG0472890	HORVU.MOREX.R2.5HG0433730	HORVU.MOREX.R2.5HG0385420	HORVU.MOREX.R2.4HG0324210	HORVU.MOREX.R2.7HG0591740	HORVU.MOREX.R2.2HG0129630	HORVU.MOREX.R2.6HG0467880	HORVU.MOREX.R2.6HG0450410	HORVU.MOREX.R2.6HG0459050	HORVU.MOREX.R2.6HG0452970	HORVU.MOREX.R2.3HG0224920
HORVU.MOREX.R2.3HG0235290	HORVU.MOREX.R2.6HG0470160	HORVU.MOREX.R2.3HG0206010	HORVU.MOREX.R2.1HG0075630	HORVU.MOREX.R2.3HG0256080	HORVU.MOREX.R2.5HG0403380	HORVU.MOREX.R2.1HG0025060	HORVU.MOREX.R2.5HG0446600	HORVU.MOREX.R2.5HG0396070	HORVU.MOREX.R2.1HG0046450	HORVU.MOREX.R2.7HG0564020	HORVU.MOREX.R2.1HG0032940	HORVU.MOREX.R2.2HG0119080	HORVU.MOREX.R2.4HG0347430	HORVU.MOREX.R2.6HG0499590	HORVU.MOREX.R2.7HG0584560
HORVU.MOREX.R2.2HG0079710	HORVU.MOREX.R2.7HG0564420	HORVU.MOREX.R2.5HG0373550	HORVU.MOREX.R2.3HG0259610	HORVU.MOREX.R2.2HG0107740	HORVU.MOREX.R2.7HG0582010	HORVU.MOREX.R2.4HG0280490	HORVU.MOREX.R2.6HG0459020	HORVU.MOREX.R2.6HG0478410	HORVU.MOREX.R2.3HG0223560	HORVU.MOREX.R2.7HG0579770	HORVU.MOREX.R2.2HG0157770	HORVU.MOREX.R2.7HG0577330	HORVU.MOREX.R2.3HG0182170	HORVU.MOREX.R2.6HG0508760	HORVU.MOREX.R2.4HG0317200
HORVU.MOREX.R2.2HG0163100	HORVU.MOREX.R2.3HG0271650	HORVU.MOREX.R2.5HG0381700	HORVU.MOREX.R2.4HG0340810	HORVU.MOREX.R2.5HG0364120	HORVU.MOREX.R2.3HG0255350	HORVU.MOREX.R2.3HG0254820	HORVU.MOREX.R2.2HG0126620	HORVU.MOREX.R2.1HG0072160	HORVU.MOREX.R2.4HG0294760	HORVU.MOREX.R2.6HG0464720	HORVU.MOREX.R2.2HG0091620	HORVU.MOREX.R2.6HG0502820	HORVU.MOREX.R2.7HG0610240	HORVU.MOREX.R2.1HG0051900	HORVU.MOREX.R2.2HG0143040
HORVU.MOREX.R2.4HG0299270	HORVU.MOREX.R2.3HG0241030	HORVU.MOREX.R2.4HG0314160	HORVU.MOREX.R2.1HG0000470	HORVU.MOREX.R2.4HG0342790	HORVU.MOREX.R2.7HG0563620	HORVU.MOREX.R2.2HG0080140	HORVU.MOREX.R2.7HG0590160	HORVU.MOREX.R2.4HG0312960	HORVU.MOREX.R2.3HG0239620	HORVU.MOREX.R2.6HG0477260	HORVU.MOREX.R2.4HG0296670	HORVU.MOREX.R2.7HG0527360	HORVU.MOREX.R2.3HG0275240	HORVU.MOREX.R2.3HG0224700	HORVU.MOREX.R2.3HG0251100
HORVU.MOREX.R2.2HG0106220	HORVU.MOREX.R2.7HG0549800	HORVU.MOREX.R2.1HG0060180	HORVU.MOREX.R2.7HG0602800	HORVU.MOREX.R2.4HG0279000	HORVU.MOREX.R2.4HG0283440	HORVU.MOREX.R2.6HG0504940	HORVU.MOREX.R2.3HG0224920	HORVU.MOREX.R2.2HG0179990	HORVU.MOREX.R2.4HG0346820	HORVU.MOREX.R2.1HG0044160	HORVU.MOREX.R2.2HG0109520	HORVU.MOREX.R2.3HG0224150	HORVU.MOREX.R2.7HG0590580	HORVU.MOREX.R2.6HG0451590	HORVU.MOREX.R2.1HG0042770
HORVU.MOREX.R2.2HG0120290	HORVU.MOREX.R2.7HG0553700	HORVU.MOREX.R2.6HG0507060	HORVU.MOREX.R2.7HG0586260	HORVU.MOREX.R2.7HG0597130	HORVU.MOREX.R2.4HG0342100	HORVU.MOREX.R2.7HG0565210	HORVU.MOREX.R2.7HG0535070	HORVU.MOREX.R2.7HG0598970	HORVU.MOREX.R2.2HG0095260	HORVU.MOREX.R2.3HG0227960	HORVU.MOREX.R2.6HG0493220	HORVU.MOREX.R2.2HG0116180	HORVU.MOREX.R2.3HG0271770	HORVU.MOREX.R2.3HG0263660	HORVU.MOREX.R2.2HG0120150
HORVU.MOREX.R2.6HG0464630	HORVU.MOREX.R2.5HG0360290	HORVU.MOREX.R2.7HG0527970	HORVU.MOREX.R2.4HG0338940	HORVU.MOREX.R2.1HG0024800	HORVU.MOREX.R2.3HG0259230	HORVU.MOREX.R2.3HG0242300	HORVU.MOREX.R2.6HG0476960	HORVU.MOREX.R2.5HG0368530	HORVU.MOREX.R2.3HG0242180	HORVU.MOREX.R2.6HG0525020	HORVU.MOREX.R2.5HG0439940	HORVU.MOREX.R2.2HG0148000	HORVU.MOREX.R2.2HG0180700	HORVU.MOREX.R2.5HG0386850	HORVU.MOREX.R2.6HG0503070
HORVU.MOREX.R2.6HG0502720	HORVU.MOREX.R2.2HG0154640	HORVU.MOREX.R2.5HG0411600	HORVU.MOREX.R2.2HG0180620	HORVU.MOREX.R2.1HG0009950	HORVU.MOREX.R2.7HG0623480	HORVU.MOREX.R2.3HG0221820	HORVU.MOREX.R2.1HG0078610	HORVU.MOREX.R2.2HG0106550	HORVU.MOREX.R2.1HG0077880	HORVU.MOREX.R2.7HG0550340	HORVU.MOREX.R2.2HG0157440	HORVU.MOREX.R2.3HG0274430	HORVU.MOREX.R2.7HG0595910	HORVU.MOREX.R2.1HG0034810	HORVU.MOREX.R2.3HG0239540
HORVU.MOREX.R2.5HG0435130	HORVU.MOREX.R2.7HG0578210	HORVU.MOREX.R2.4HG0342720	HORVU.MOREX.R2.5HG0407080	HORVU.MOREX.R2.6HG0490110	HORVU.MOREX.R2.3HG0193310	HORVU.MOREX.R2.4HG0325680	HORVU.MOREX.R2.7HG0534480	HORVU.MOREX.R2.6HG0526860	HORVU.MOREX.R2.6HG0526090	HORVU.MOREX.R2.4HG0343250	HORVU.MOREX.R2.4HG0338170	HORVU.MOREX.R2.7HG0623190	HORVU.MOREX.R2.5HG0420020	HORVU.MOREX.R2.4HG0341980	HORVU.MOREX.R2.5HG0374210
HORVU.MOREX.R2.6HG0486570	HORVU.MOREX.R2.1HG0016810	HORVU.MOREX.R2.6HG0483350	HORVU.MOREX.R2.6HG0508460	HORVU.MOREX.R2.1HG0020500	HORVU.MOREX.R2.4HG0327680	HORVU.MOREX.R2.7HG0600190	HORVU.MOREX.R2.6HG0503070	HORVU.MOREX.R2.2HG0153230	HORVU.MOREX.R2.4HG0289830	HORVU.MOREX.R2.5HG0423160	HORVU.MOREX.R2.4HG0328360	HORVU.MOREX.R2.5HG0430620	HORVU.MOREX.R2.5HG0443570	HORVU.MOREX.R2.4HG0328370	HORVU.MOREX.R2.2HG0139500
HORVU.MOREX.R2.6HG0503550	HORVU.MOREX.R2.3HG0184690	HORVU.MOREX.R2.2HG0160880	HORVU.MOREX.R2.2HG0129490	HORVU.MOREX.R2.7HG0553520	HORVU.MOREX.R2.7HG0586190	HORVU.MOREX.R2.5HG0413020	HORVU.MOREX.R2.3HG0239540	HORVU.MOREX.R2.2HG0138520	HORVU.MOREX.R2.3HG0248510	HORVU.MOREX.R2.5HG0409590	HORVU.MOREX.R2.6HG0461020	HORVU.MOREX.R2.7HG0594040	HORVU.MOREX.R2.7HG0604840	HORVU.MOREX.R2.1HG0001710	HORVU.MOREX.R2.3HG0267640
HORVU.MOREX.R2.1HG0014610	HORVU.MOREX.R2.2HG0085110	HORVU.MOREX.R2.2HG0139160	HORVU.MOREX.R2.3HG0196390	HORVU.MOREX.R2.5HG0433020	HORVU.MOREX.R2.1HG0076390	HORVU.MOREX.R2.4HG0331200	HORVU.MOREX.R2.4HG0318250	HORVU.MOREX.R2.5HG0408240	HORVU.MOREX.R2.3HG0248820	HORVU.MOREX.R2.7HG0603400	HORVU.MOREX.R2.6HG0515960	HORVU.MOREX.R2.7HG0544090	HORVU.MOREX.R2.2HG0113360	HORVU.MOREX.R2.6HG0482870	HORVU.MOREX.R2.3HG0248920
HORVU.MOREX.R2.2HG0149370	HORVU.MOREX.R2.5HG0350950	HORVU.MOREX.R2.1HG0029620	HORVU.MOREX.R2.2HG0137200	HORVU.MOREX.R2.5HG0397470	HORVU.MOREX.R2.3HG0253220	HORVU.MOREX.R2.1HG0038180	HORVU.MOREX.R2.5HG0374210	HORVU.MOREX.R2.4HG0308830	HORVU.MOREX.R2.3HG0192620	HORVU.MOREX.R2.5HG0374050	HORVU.MOREX.R2.1HG0077480	HORVU.MOREX.R2.2HG0177290	HORVU.MOREX.R2.5HG0405880	HORVU.MOREX.R2.6HG0509380	HORVU.MOREX.R2.6HG0455730
HORVU.MOREX.R2.7HG0568610	HORVU.MOREX.R2.1HG0030230	HORVU.MOREX.R2.7HG0535230	HORVU.MOREX.R2.4HG0304810	HORVU.MOREX.R2.7HG0550320	HORVU.MOREX.R2.2HG0119990	HORVU.MOREX.R2.6HG0493350	HORVU.MOREX.R2.2HG0139500	HORVU.MOREX.R2.2HG0152040	HORVU.MOREX.R2.2HG0169850	HORVU.MOREX.R2.2HG0155630	HORVU.MOREX.R2.3HG0205180	HORVU.MOREX.R2.5HG0415660	HORVU.MOREX.R2.4HG0277990	HORVU.MOREX.R2.2HG0158660	HORVU.MOREX.R2.4HG0338850
HORVU.MOREX.R2.3HG0221470	HORVU.MOREX.R2.1HG0041140	HORVU.MOREX.R2.5HG0387210	HORVU.MOREX.R2.7HG0549220	HORVU.MOREX.R2.4HG0277460	HORVU.MOREX.R2.5HG0401980	HORVU.MOREX.R2.5HG0389380	HORVU.MOREX.R2.1HG0042350	HORVU.MOREX.R2.3HG0212670	HORVU.MOREX.R2.4HG0338920	HORVU.MOREX.R2.5HG0439470	HORVU.MOREX.R2.6HG0468650	HORVU.MOREX.R2.1HG0023550	HORVU.MOREX.R2.4HG0334740	HORVU.MOREX.R2.2HG0107030	HORVU.MOREX.R2.5HG0366620
HORVU.MOREX.R2.7HG0567890	HORVU.MOREX.R2.5HG0362250	HORVU.MOREX.R2.3HG0207270	HORVU.MOREX.R2.5HG0423360	HORVU.MOREX.R2.7HG0584950	HORVU.MOREX.R2.7HG0552160	HORVU.MOREX.R2.5HG0383350	HORVU.MOREX.R2.3HG0248920	HORVU.MOREX.R2.1HG0066610	HORVU.MOREX.R2.5HG0411320	HORVU.MOREX.R2.6HG0521770	HORVU.MOREX.R2.2HG0102670	HORVU.MOREX.R2.6HG0468980	HORVU.MOREX.R2.7HG0547940	HORVU.MOREX.R2.3HG0231430	HORVU.MOREX.R2.2HG0154610
HORVU.MOREX.R2.7HG0578790	HORVU.MOREX.R2.7HG0527970	HORVU.MOREX.R2.3HG0240670	HORVU.MOREX.R2.6HG0506500	HORVU.MOREX.R2.2HG0111130	HORVU.MOREX.R2.1HG0043250	HORVU.MOREX.R2.2HG0079040	HORVU.MOREX.R2.4HG0338850	HORVU.MOREX.R2.5HG0384490	HORVU.MOREX.R2.7HG0554580	HORVU.MOREX.R2.3HG0251740	HORVU.MOREX.R2.5HG0445130	HORVU.MOREX.R2.2HG0139020	HORVU.MOREX.R2.2HG0126950	HORVU.MOREX.R2.5HG0446980	HORVU.MOREX.R2.4HG0311630
HORVU.MOREX.R2.5HG0409280	HORVU.MOREX.R2.4HG0343520	HORVU.MOREX.R2.6HG0513040	HORVU.MOREX.R2.1HG0078410	HORVU.MOREX.R2.1HG0013040	HORVU.MOREX.R2.2HG0094720	HORVU.MOREX.R2.5HG0358830	HORVU.MOREX.R2.2HG0154610	HORVU.MOREX.R2.5HG0383660	HORVU.MOREX.R2.6HG0470480	HORVU.MOREX.R2.7HG0591800	HORVU.MOREX.R2.3HG0202190	HORVU.MOREX.R2.7HG0596530	HORVU.MOREX.R2.6HG0458100	HORVU.MOREX.R2.2HG0160430	HORVU.MOREX.R2.5HG0421850
HORVU.MOREX.R2.7HG0558620	HORVU.MOREX.R2.5HG0354460	HORVU.MOREX.R2.5HG0387730	HORVU.MOREX.R2.5HG0349330	HORVU.MOREX.R2.7HG0596620	HORVU.MOREX.R2.6HG0477800	HORVU.MOREX.R2.1HG0010880	HORVU.MOREX.R2.5HG0421850	HORVU.MOREX.R2.5HG0423530	HORVU.MOREX.R2.3HG0257930	HORVU.MOREX.R2.7HG0619730	HORVU.MOREX.R2.6HG0467210	HORVU.MOREX.R2.4HG0325550	HORVU.MOREX.R2.4HG0343910	HORVU.MOREX.R2.2HG0147680	HORVU.MOREX.R2.2HG0142920
HORVU.MOREX.R2.5HG0409840	HORVU.MOREX.R2.4HG0345870	HORVU.MOREX.R2.3HG0221200	HORVU.MOREX.R2.2HG0147620	HORVU.MOREX.R2.1HG0062110	HORVU.MOREX.R2.3HG0206170	HORVU.MOREX.R2.5HG0403120	HORVU.MOREX.R2.2HG0142920	HORVU.MOREX.R2.4HG0330300	HORVU.MOREX.R2.2HG0085970	HORVU.MOREX.R2.5HG0394310	HORVU.MOREX.R2.2HG0167660	HORVU.MOREX.R2.1HG0053410	HORVU.MOREX.R2.2HG0137130	HORVU.MOREX.R2.1HG0031000	HORVU.MOREX.R2.3HG0220580
HORVU.MOREX.R2.6HG0507900	HORVU.MOREX.R2.7HG0564740	HORVU.MOREX.R2.7HG0567290	HORVU.MOREX.R2.1HG0044650	HORVU.MOREX.R2.6HG0459980	HORVU.MOREX.R2.6HG0455720	HORVU.MOREX.R2.2HG0080670	HORVU.MOREX.R2.3HG0220580	HORVU.MOREX.R2.1HG0026790	HORVU.MOREX.R2.6HG0475230	HORVU.MOREX.R2.7HG0552980	HORVU.MOREX.R2.3HG0199470	HORVU.MOREX.R2.4HG0297110	HORVU.MOREX.R2.6HG0482920	HORVU.MOREX.R2.5HG0410150	HORVU.MOREX.R2.6HG0520430
HORVU.MOREX.R2.7HG0592180	HORVU.MOREX.R2.5HG0404880	HORVU.MOREX.R2.6HG0477440	HORVU.MOREX.R2.2HG0136670	HORVU.MOREX.R2.2HG0136680	HORVU.MOREX.R2.5HG0414530	HORVU.MOREX.R2.3HG0237640	HORVU.MOREX.R2.6HG0520430	HORVU.MOREX.R2.3HG0246330	HORVU.MOREX.R2.3HG0210920	HORVU.MOREX.R2.7HG0609570	HORVU.MOREX.R2.1HG0004050	HORVU.MOREX.R2.7HG0601030	HORVU.MOREX.R2.4HG0278350	HORVU.MOREX.R2.6HG0493150	HORVU.MOREX.R2.1HG0011530
HORVU.MOREX.R2.7HG0563840	HORVU.MOREX.R2.6HG0487800	HORVU.MOREX.R2.1HG0054600	HORVU.MOREX.R2.2HG0173140	HORVU.MOREX.R2.6HG0523190	HORVU.MOREX.R2.6HG0504770	HORVU.MOREX.R2.5HG0384010	HORVU.MOREX.R2.4HG0340610	HORVU.MOREX.R2.2HG0100840	HORVU.MOREX.R2.7HG0538970	HORVU.MOREX.R2.4HG0330850	HORVU.MOREX.R2.5HG0436790	HORVU.MOREX.R2.1HG0011150	HORVU.MOREX.R2.6HG0510830	HORVU.MOREX.R2.3HG0241740	HORVU.MOREX.R2.6HG0473710
HORVU.MOREX.R2.6HG0475720	HORVU.MOREX.R2.5HG0399340	HORVU.MOREX.R2.7HG0605190	HORVU.MOREX.R2.6HG0464740	HORVU.MOREX.R2.2HG0166990	HORVU.MOREX.R2.6HG0522830	HORVU.MOREX.R2.3HG0184590	HORVU.MOREX.R2.3HG0206150	HORVU.MOREX.R2.7HG0601520	HORVU.MOREX.R2.5HG0385040	HORVU.MOREX.R2.6HG0481080	HORVU.MOREX.R2.5HG0383440	HORVU.MOREX.R2.4HG0333020	HORVU.MOREX.R2.5HG0390020	HORVU.MOREX.R2.1HG0071500	HORVU.MOREX.R2.3HG0206150
HORVU.MOREX.R2.5HG0383100	HORVU.MOREX.R2.1HG0043560	HORVU.MOREX.R2.7HG0566090	HORVU.MOREX.R2.2HG0138110	HORVU.MOREX.R2.6HG0516580	HORVU.MOREX.R2.4HG0291320	HORVU.MOREX.R2.6HG0525510	HORVU.MOREX.R2.5HG0410870	HORVU.MOREX.R2.7HG0537960	HORVU.MOREX.R2.3HG0224030	HORVU.MOREX.R2.6HG0459020	HORVU.MOREX.R2.6HG0503220	HORVU.MOREX.R2.7HG0586100	HORVU.MOREX.R2.2HG0088180	HORVU.MOREX.R2.5HG0438660	HORVU.MOREX.R2.5HG0410870
HORVU.MOREX.R2.2HG0101530	HORVU.MOREX.R2.4HG0320340	HORVU.MOREX.R2.1HG0072390	HORVU.MOREX.R2.5HG0437950	HORVU.MOREX.R2.6HG0500620	HORVU.MOREX.R2.1HG0005340	HORVU.MOREX.R2.4HG0279170	HORVU.MOREX.R2.5HG0420240	HORVU.MOREX.R2.6HG0506580	HORVU.MOREX.R2.3HG0273530	HORVU.MOREX.R2.2HG0173680	HORVU.MOREX.R2.4HG0330310	HORVU.MOREX.R2.7HG0540350	HORVU.MOREX.R2.2HG0094770	HORVU.MOREX.R2.3HG0198240	HORVU.MOREX.R2.1HG0019270
HORVU.MOREX.R2.5HG0387930	HORVU.MOREX.R2.6HG0500570	HORVU.MOREX.R2.3HG0231450	HORVU.MOREX.R2.7HG0552030	HORVU.MOREX.R2.7HG0608200	HORVU.MOREX.R2.5HG0414480	HORVU.MOREX.R2.5HG0423940	HORVU.MOREX.R2.4HG0291290	HORVU.MOREX.R2.2HG0146160	HORVU.MOREX.R2.5HG0405640	HORVU.MOREX.R2.3HG0275710	HORVU.MOREX.R2.4HG0300330	HORVU.MOREX.R2.1HG0075790	HORVU.MOREX.R2.6HG0455380	HORVU.MOREX.R2.2HG0128150	HORVU.MOREX.R2.4HG0291290
HORVU.MOREX.R2.3HG0241860	HORVU.MOREX.R2.5HG0425140	HORVU.MOREX.R2.1HG0031540	HORVU.MOREX.R2.3HG0213560	HORVU.MOREX.R2.4HG0304790	HORVU.MOREX.R2.2HG0129130	HORVU.MOREX.R2.3HG0246620	HORVU.MOREX.R2.5HG0380200	HORVU.MOREX.R2.4HG0331590	HORVU.MOREX.R2.3HG0244310	HORVU.MOREX.R2.7HG0560510	HORVU.MOREX.R2.7HG0603790	HORVU.MOREX.R2.1HG0061590	HORVU.MOREX.R2.3HG0267650	HORVU.MOREX.R2.6HG0491090	HORVU.MOREX.R2.2HG0105110
HORVU.MOREX.R2.7HG0605770	HORVU.MOREX.R2.6HG0496680	HORVU.MOREX.R2.5HG0441250	HORVU.MOREX.R2.3HG0238210	HORVU.MOREX.R2.1HG0024080	HORVU.MOREX.R2.5HG0401870	HORVU.MOREX.R2.3HG0199660	HORVU.MOREX.R2.2HG0105110	HORVU.MOREX.R2.2HG0103320	HORVU.MOREX.R2.4HG0334620	HORVU.MOREX.R2.2HG0104270	HORVU.MOREX.R2.6HG0478610	HORVU.MOREX.R2.4HG0279850	HORVU.MOREX.R2.2HG0174380	HORVU.MOREX.R2.2HG0087770	HORVU.MOREX.R2.6HG0475380
HORVU.MOREX.R2.5HG0426930	HORVU.MOREX.R2.2HG0098510	HORVU.MOREX.R2.4HG0329860	HORVU.MOREX.R2.4HG0319240	HORVU.MOREX.R2.1HG0063050	HORVU.MOREX.R2.2HG0116510	HORVU.MOREX.R2.1HG0059870	HORVU.MOREX.R2.1HG0063660	HORVU.MOREX.R2.4HG0347290	HORVU.MOREX.R2.3HG0266940	HORVU.MOREX.R2.4HG0331160	HORVU.MOREX.R2.4HG0329600	HORVU.MOREX.R2.1HG0021820	HORVU.MOREX.R2.7HG0544430	HORVU.MOREX.R2.2HG0173840	HORVU.MOREX.R2.6HG0462210
HORVU.MOREX.R2.5HG0372580	HORVU.MOREX.R2.3HG0226290	HORVU.MOREX.R2.6HG0462650	HORVU.MOREX.R2.2HG0115460	HORVU.MOREX.R2.4HG0318080	HORVU.MOREX.R2.6HG0502610	HORVU.MOREX.R2.1HG0023260	HORVU.MOREX.R2.6HG0488210	HORVU.MOREX.R2.2HG0149240	HORVU.MOREX.R2.2HG0108300	HORVU.MOREX.R2.3HG0181540	HORVU.MOREX.R2.4HG0280560	HORVU.MOREX.R2.3HG0258080	HORVU.MOREX.R2.5HG0434660	HORVU.MOREX.R2.3HG0221920	HORVU.MOREX.R2.2HG0176820
HORVU.MOREX.R2.4HG0320220	HORVU.MOREX.R2.6HG0511220	HORVU.MOREX.R2.5HG0424260	HORVU.MOREX.R2.5HG0432970	HORVU.MOREX.R2.6HG0452970	HORVU.MOREX.R2.3HG0212270	HORVU.MOREX.R2.2HG0162970	HORVU.MOREX.R2.6HG0462210	HORVU.MOREX.R2.3HG0260050	HORVU.MOREX.R2.5HG0350940	HORVU.MOREX.R2.3HG0247110	HORVU.MOREX.R2.4HG0284700	HORVU.MOREX.R2.2HG0163700	HORVU.MOREX.R2.2HG0103410	HORVU.MOREX.R2.6HG0491820	HORVU.MOREX.R2.6HG0462140
HORVU.MOREX.R2.5HG0355280	HORVU.MOREX.R2.5HG0430540	HORVU.MOREX.R2.4HG0288010	HORVU.MOREX.R2.5HG0368550	HORVU.MOREX.R2.4HG0280310	HORVU.MOREX.R2.3HG0183040	HORVU.MOREX.R2.5HG0363860	HORVU.MOREX.R2.6HG0462140	HORVU.MOREX.R2.7HG0589710	HORVU.MOREX.R2.5HG0363660	HORVU.MOREX.R2.7HG0591330	HORVU.MOREX.R2.5HG0396280	HORVU.MOREX.R2.7HG0575870	HORVU.MOREX.R2.7HG0617790	HORVU.MOREX.R2.UNG0628140	HORVU.MOREX.R2.7HG0577740
HORVU.MOREX.R2.6HG0474180	HORVU.MOREX.R2.6HG0478620	HORVU.MOREX.R2.1HG0052410	HORVU.MOREX.R2.4HG0288510	HORVU.MOREX.R2.6HG0499590	HORVU.MOREX.R2.4HG0282430	HORVU.MOREX.R2.3HG0192090	HORVU.MOREX.R2.3HG0241340	HORVU.MOREX.R2.5HG0435140	HORVU.MOREX.R2.1HG0034640	HORVU.MOREX.R2.3HG0272530	HORVU.MOREX.R2.6HG0460390	HORVU.MOREX.R2.2HG0132470	HORVU.MOREX.R2.5HG0422390	HORVU.MOREX.R2.1HG0010090	HORVU.MOREX.R2.2HG0114700
HORVU.MOREX.R2.3HG0263700	HORVU.MOREX.R2.3HG0239930	HORVU.MOREX.R2.1HG0053600	HORVU.MOREX.R2.5HG0377850	HORVU.MOREX.R2.4HG0277630	HORVU.MOREX.R2.2HG0178310	HORVU.MOREX.R2.1HG0026800	HORVU.MOREX.R2.7HG0561680	HORVU.MOREX.R2.2HG0088090	HORVU.MOREX.R2.1HG0037390	HORVU.MOREX.R2.UNG0626170	HORVU.MOREX.R2.2HG0135950	HORVU.MOREX.R2.5HG0393880	HORVU.MOREX.R2.3HG0255890	HORVU.MOREX.R2.2HG0154760	HORVU.MOREX.R2.3HG0247670
HORVU.MOREX.R2.3HG0181550	HORVU.MOREX.R2.4HG0301190	HORVU.MOREX.R2.7HG0551080	HORVU.MOREX.R2.5HG0390580	HORVU.MOREX.R2.7HG0592530	HORVU.MOREX.R2.7HG0572130	HORVU.MOREX.R2.1HG0034310	HORVU.MOREX.R2.7HG0614180	HORVU.MOREX.R2.6HG0458710	HORVU.MOREX.R2.5HG0360540	HORVU.MOREX.R2.6HG0449340	HORVU.MOREX.R2.3HG0222470	HORVU.MOREX.R2.2HG0101600	HORVU.MOREX.R2.4HG0343120	HORVU.MOREX.R2.3HG0202260	HORVU.MOREX.R2.7HG0561680
HORVU.MOREX.R2.1HG0066480	HORVU.MOREX.R2.4HG0318530	HORVU.MOREX.R2.1HG0051650	HORVU.MOREX.R2.3HG0224450	HORVU.MOREX.R2.2HG0170850	HORVU.MOREX.R2.1HG0032460	HORVU.MOREX.R2.4HG0321780	HORVU.MOREX.R2.3HG0257820	HORVU.MOREX.R2.4HG0315510	HORVU.MOREX.R2.1HG0059400	HORVU.MOREX.R2.5HG0416810	HORVU.MOREX.R2.3HG0270570	HORVU.MOREX.R2.7HG0562970	HORVU.MOREX.R2.2HG0147370	HORVU.MOREX.R2.5HG0398770	HORVU.MOREX.R2.7HG0614180
HORVU.MOREX.R2.3HG0204880	HORVU.MOREX.R2.2HG0158600	HORVU.MOREX.R2.3HG0207140	HORVU.MOREX.R2.3HG0206040	HORVU.MOREX.R2.7HG0590940	HORVU.MOREX.R2.7HG0549050	HORVU.MOREX.R2.5HG0383330	HORVU.MOREX.R2.4HG0319530	HORVU.MOREX.R2.3HG0223650	HORVU.MOREX.R2.3HG0189730	HORVU.MOREX.R2.5HG0366050	HORVU.MOREX.R2.2HG0084490	HORVU.MOREX.R2.7HG0532790	HORVU.MOREX.R2.2HG0155970	HORVU.MOREX.R2.5HG0392780	HORVU.MOREX.R2.4HG0319530
HORVU.MOREX.R2.5HG0361320	HORVU.MOREX.R2.7HG0539180	HORVU.MOREX.R2.7HG0546510	HORVU.MOREX.R2.7HG0570060	HORVU.MOREX.R2.3HG0263660	HORVU.MOREX.R2.1HG0006240	HORVU.MOREX.R2.2HG0116720	HORVU.MOREX.R2.4HG0340860	HORVU.MOREX.R2.2HG0099010	HORVU.MOREX.R2.5HG0424410	HORVU.MOREX.R2.1HG0051750	HORVU.MOREX.R2.7HG0543230	HORVU.MOREX.R2.5HG0397140	HORVU.MOREX.R2.6HG0462950	HORVU.MOREX.R2.2HG0162270	HORVU.MOREX.R2.1HG0060440
HORVU.MOREX.R2.7HG0618470	HORVU.MOREX.R2.5HG0382960	HORVU.MOREX.R2.3HG0225070	HORVU.MOREX.R2.7HG0577820	HORVU.MOREX.R2.1HG0034810	HORVU.MOREX.R2.2HG0087620	HORVU.MOREX.R2.2HG0140840	HORVU.MOREX.R2.2HG0170680	HORVU.MOREX.R2.3HG0264410	HORVU.MOREX.R2.3HG0273090	HORVU.MOREX.R2.5HG0397460	HORVU.MOREX.R2.4HG0347770	HORVU.MOREX.R2.4HG0287830	HORVU.MOREX.R2.2HG0172280	HORVU.MOREX.R2.5HG0408250	HORVU.MOREX.R2.2HG0171170
HORVU.MOREX.R2.3HG0275470	HORVU.MOREX.R2.3HG0191590	HORVU.MOREX.R2.4HG0291940	HORVU.MOREX.R2.7HG0609470	HORVU.MOREX.R2.5HG0430700	HORVU.MOREX.R2.2HG0112010	HORVU.MOREX.R2.6HG0457680	HORVU.MOREX.R2.2HG0171170	HORVU.MOREX.R2.4HG0299490	HORVU.MOREX.R2.2HG0107410	HORVU.MOREX.R2.5HG0363290	HORVU.MOREX.R2.5HG0370130	HORVU.MOREX.R2.7HG0544510	HORVU.MOREX.R2.1HG0011090	HORVU.MOREX.R2.5HG0435990	HORVU.MOREX.R2.2HG0179430
HORVU.MOREX.R2.1HG0062440	HORVU.MOREX.R2.3HG0260810	HORVU.MOREX.R2.4HG0275880	HORVU.MOREX.R2.4HG0323420	HORVU.MOREX.R2.4HG0326900	HORVU.MOREX.R2.2HG0167990	HORVU.MOREX.R2.5HG0411940	HORVU.MOREX.R2.5HG0381410	HORVU.MOREX.R2.6HG0461890	HORVU.MOREX.R2.2HG0124160	HORVU.MOREX.R2.1HG0042350	HORVU.MOREX.R2.4HG0298880	HORVU.MOREX.R2.3HG0185930	HORVU.MOREX.R2.5HG0442100	HORVU.MOREX.R2.6HG0452720	HORVU.MOREX.R2.4HG0291420
HORVU.MOREX.R2.2HG0114990	HORVU.MOREX.R2.2HG0102350	HORVU.MOREX.R2.5HG0376150	HORVU.MOREX.R2.7HG0602710	HORVU.MOREX.R2.1HG0019310	HORVU.MOREX.R2.2HG0109010	HORVU.MOREX.R2.5HG0406830	HORVU.MOREX.R2.2HG0109520	HORVU.MOREX.R2.6HG0460140	HORVU.MOREX.R2.4HG0328410	HORVU.MOREX.R2.3HG0233680	HORVU.MOREX.R2.5HG0427380	HORVU.MOREX.R2.1HG0048700	HORVU.MOREX.R2.6HG0517140	HORVU.MOREX.R2.7HG0584520	HORVU.MOREX.R2.6HG0461230
HORVU.MOREX.R2.1HG0021810	HORVU.MOREX.R2.4HG0329610	HORVU.MOREX.R2.3HG0221790	HORVU.MOREX.R2.7HG0591740	HORVU.MOREX.R2.4HG0292640	HORVU.MOREX.R2.5HG0434190	HORVU.MOREX.R2.7HG0602150	HORVU.MOREX.R2.7HG0588470	HORVU.MOREX.R2.6HG0451480	HORVU.MOREX.R2.5HG0356160	HORVU.MOREX.R2.2HG0138540	HORVU.MOREX.R2.5HG0435150	HORVU.MOREX.R2.1HG0041860	HORVU.MOREX.R2.3HG0246970	HORVU.MOREX.R2.3HG0251900	HORVU.MOREX.R2.2HG0109520
HORVU.MOREX.R2.2HG0139030	HORVU.MOREX.R2.2HG0124460	HORVU.MOREX.R2.1HG0038420	HORVU.MOREX.R2.6HG0501520	HORVU.MOREX.R2.1HG0003480	HORVU.MOREX.R2.6HG0492080	HORVU.MOREX.R2.4HG0328110	HORVU.MOREX.R2.2HG0106890	HORVU.MOREX.R2.3HG0192380	HORVU.MOREX.R2.5HG0422380	HORVU.MOREX.R2.6HG0471160	HORVU.MOREX.R2.2HG0090080	HORVU.MOREX.R2.5HG0411590	HORVU.MOREX.R2.7HG0613420	HORVU.MOREX.R2.1HG0077030	HORVU.MOREX.R2.7HG0588470
HORVU.MOREX.R2.1HG0039130	HORVU.MOREX.R2.5HG0429320	HORVU.MOREX.R2.7HG0570090	HORVU.MOREX.R2.1HG0046450	HORVU.MOREX.R2.2HG0162510	HORVU.MOREX.R2.4HG0307100	HORVU.MOREX.R2.1HG0074970	HORVU.MOREX.R2.2HG0173890	HORVU.MOREX.R2.5HG0363020	HORVU.MOREX.R2.1HG0062630	HORVU.MOREX.R2.4HG0326830	HORVU.MOREX.R2.2HG0086800	HORVU.MOREX.R2.5HG0391600	HORVU.MOREX.R2.1HG0071150	HORVU.MOREX.R2.5HG0410180	HORVU.MOREX.R2.3HG0230130
HORVU.MOREX.R2.5HG0438530	HORVU.MOREX.R2.7HG0579770	HORVU.MOREX.R2.3HG0214670	HORVU.MOREX.R2.3HG0262650	HORVU.MOREX.R2.1HG0015410	HORVU.MOREX.R2.7HG0596840	HORVU.MOREX.R2.7HG0600050	HORVU.MOREX.R2.4HG0286260	HORVU.MOREX.R2.2HG0101750	HORVU.MOREX.R2.2HG0176010	HORVU.MOREX.R2.5HG0396590	HORVU.MOREX.R2.5HG0437240	HORVU.MOREX.R2.4HG0284230	HORVU.MOREX.R2.2HG0153440	HORVU.MOREX.R2.4HG0299930	HORVU.MOREX.R2.4HG0313090
HORVU.MOREX.R2.1HG0075470	HORVU.MOREX.R2.3HG0252710	HORVU.MOREX.R2.6HG0519500	HORVU.MOREX.R2.4HG0289850	HORVU.MOREX.R2.7HG0592020	HORVU.MOREX.R2.3HG0214490	HORVU.MOREX.R2.2HG0162910	HORVU.MOREX.R2.4HG0281070	HORVU.MOREX.R2.7HG0614000	HORVU.MOREX.R2.4HG0282240	HORVU.MOREX.R2.5HG0384340	HORVU.MOREX.R2.1HG0050740	HORVU.MOREX.R2.5HG0406960	HORVU.MOREX.R2.4HG0346900	HORVU.MOREX.R2.6HG0471980	HORVU.MOREX.R2.4HG0325310
HORVU.MOREX.R2.2HG0109520	HORVU.MOREX.R2.7HG0545340	HORVU.MOREX.R2.1HG0020240	HORVU.MOREX.R2.1HG0044100	HORVU.MOREX.R2.2HG0113370	HORVU.MOREX.R2.5HG0434370	HORVU.MOREX.R2.3HG0198500	HORVU.MOREX.R2.4HG0336680	HORVU.MOREX.R2.6HG0469330	HORVU.MOREX.R2.5HG0381000	HORVU.MOREX.R2.1HG0044820	HORVU.MOREX.R2.4HG0286330	HORVU.MOREX.R2.3HG0201510	HORVU.MOREX.R2.6HG0507460	HORVU.MOREX.R2.3HG0226600	HORVU.MOREX.R2.2HG0123470
HORVU.MOREX.R2.4HG0291690	HORVU.MOREX.R2.5HG0386050	HORVU.MOREX.R2.1HG0038580	HORVU.MOREX.R2.1HG0046570	HORVU.MOREX.R2.6HG0511040	HORVU.MOREX.R2.2HG0174570	HORVU.MOREX.R2.5HG0371930	HORVU.MOREX.R2.4HG0328360	HORVU.MOREX.R2.2HG0151630	HORVU.MOREX.R2.4HG0286200	HORVU.MOREX.R2.5HG0436060	HORVU.MOREX.R2.1HG0058590	HORVU.MOREX.R2.7HG0602460	HORVU.MOREX.R2.2HG0176030	HORVU.MOREX.R2.2HG0148290	HORVU.MOREX.R2.4HG0314880
HORVU.MOREX.R2.7HG0606860	HORVU.MOREX.R2.4HG0293090	HORVU.MOREX.R2.6HG0507270	HORVU.MOREX.R2.6HG0522870	HORVU.MOREX.R2.6HG0485630	HORVU.MOREX.R2.2HG0126650	HORVU.MOREX.R2.5HG0385500	HORVU.MOREX.R2.6HG0461020	HORVU.MOREX.R2.6HG0515810	HORVU.MOREX.R2.7HG0615090	HORVU.MOREX.R2.3HG0252210	HORVU.MOREX.R2.1HG0043220	HORVU.MOREX.R2.1HG0034970	HORVU.MOREX.R2.1HG0040790	HORVU.MOREX.R2.1HG0051030	HORVU.MOREX.R2.2HG0173890
HORVU.MOREX.R2.2HG0102730	HORVU.MOREX.R2.4HG0324940	HORVU.MOREX.R2.4HG0348680	HORVU.MOREX.R2.5HG0388420	HORVU.MOREX.R2.1HG0004820	HORVU.MOREX.R2.3HG0269380	HORVU.MOREX.R2.7HG0607020	HORVU.MOREX.R2.1HG0077480	HORVU.MOREX.R2.1HG0029020	HORVU.MOREX.R2.4HG0282630	HORVU.MOREX.R2.3HG0200760	HORVU.MOREX.R2.2HG0116500	HORVU.MOREX.R2.5HG0375540	HORVU.MOREX.R2.2HG0078960	HORVU.MOREX.R2.5HG0436320	HORVU.MOREX.R2.4HG0328360
HORVU.MOREX.R2.1HG0046720	HORVU.MOREX.R2.6HG0460210	HORVU.MOREX.R2.5HG0440920	HORVU.MOREX.R2.7HG0572100	HORVU.MOREX.R2.2HG0130860	HORVU.MOREX.R2.7HG0595770	HORVU.MOREX.R2.7HG0534090	HORVU.MOREX.R2.5HG0424900	HORVU.MOREX.R2.4HG0343820	HORVU.MOREX.R2.7HG0597630	HORVU.MOREX.R2.2HG0088420	HORVU.MOREX.R2.5HG0376820	HORVU.MOREX.R2.4HG0307350	HORVU.MOREX.R2.4HG0286290	HORVU.MOREX.R2.2HG0107980	HORVU.MOREX.R2.6HG0461020
HORVU.MOREX.R2.4HG0335450	HORVU.MOREX.R2.4HG0343280	HORVU.MOREX.R2.6HG0509750	HORVU.MOREX.R2.2HG0169850	HORVU.MOREX.R2.5HG0365650	HORVU.MOREX.R2.2HG0152840	HORVU.MOREX.R2.3HG0246650	HORVU.MOREX.R2.3HG0205180	HORVU.MOREX.R2.2HG0096990	HORVU.MOREX.R2.3HG0223220	HORVU.MOREX.R2.7HG0622200	HORVU.MOREX.R2.5HG0427460	HORVU.MOREX.R2.6HG0458620	HORVU.MOREX.R2.6HG0465920	HORVU.MOREX.R2.2HG0166700	HORVU.MOREX.R2.1HG0077480
HORVU.MOREX.R2.2HG0177730	HORVU.MOREX.R2.5HG0374050	HORVU.MOREX.R2.2HG0180390	HORVU.MOREX.R2.5HG0352570	HORVU.MOREX.R2.5HG0438510	HORVU.MOREX.R2.6HG0449560	HORVU.MOREX.R2.4HG0342550	HORVU.MOREX.R2.1HG0067920	HORVU.MOREX.R2.6HG0479630	HORVU.MOREX.R2.5HG0412410	HORVU.MOREX.R2.3HG0195930	HORVU.MOREX.R2.5HG0410860	HORVU.MOREX.R2.5HG0419070	HORVU.MOREX.R2.5HG0378860	HORVU.MOREX.R2.3HG0191040	HORVU.MOREX.R2.5HG0424900
HORVU.MOREX.R2.3HG0250280	HORVU.MOREX.R2.6HG0501860	HORVU.MOREX.R2.3HG0223050	HORVU.MOREX.R2.6HG0483020	HORVU.MOREX.R2.7HG0548450	HORVU.MOREX.R2.2HG0143820	HORVU.MOREX.R2.2HG0144250	HORVU.MOREX.R2.6HG0468650	HORVU.MOREX.R2.3HG0240320	HORVU.MOREX.R2.2HG0116110	HORVU.MOREX.R2.1HG0008270	HORVU.MOREX.R2.2HG0175310	HORVU.MOREX.R2.7HG0588810	HORVU.MOREX.R2.4HG0345910	HORVU.MOREX.R2.6HG0452780	HORVU.MOREX.R2.3HG0205180
HORVU.MOREX.R2.2HG0123470	HORVU.MOREX.R2.7HG0583980	HORVU.MOREX.R2.6HG0512690	HORVU.MOREX.R2.5HG0413420	HORVU.MOREX.R2.6HG0475590	HORVU.MOREX.R2.1HG0062140	HORVU.MOREX.R2.5HG0396100	HORVU.MOREX.R2.2HG0102670	HORVU.MOREX.R2.3HG0234500	HORVU.MOREX.R2.5HG0383590	HORVU.MOREX.R2.1HG0060140	HORVU.MOREX.R2.6HG0522840	HORVU.MOREX.R2.6HG0496210	HORVU.MOREX.R2.5HG0424350	HORVU.MOREX.R2.5HG0403280	HORVU.MOREX.R2.4HG0310810
HORVU.MOREX.R2.7HG0547400	HORVU.MOREX.R2.5HG0441900	HORVU.MOREX.R2.3HG0263090	HORVU.MOREX.R2.2HG0140630	HORVU.MOREX.R2.6HG0500990	HORVU.MOREX.R2.1HG0072930	HORVU.MOREX.R2.1HG0045500	HORVU.MOREX.R2.5HG0443290	HORVU.MOREX.R2.4HG0341470	HORVU.MOREX.R2.7HG0590600	HORVU.MOREX.R2.6HG0496030	HORVU.MOREX.R2.5HG0426690	HORVU.MOREX.R2.2HG0098180	HORVU.MOREX.R2.5HG0360260	HORVU.MOREX.R2.5HG0399740	HORVU.MOREX.R2.5HG0354630
HORVU.MOREX.R2.3HG0198490	HORVU.MOREX.R2.2HG0126620	HORVU.MOREX.R2.3HG0219690	HORVU.MOREX.R2.1HG0049650	HORVU.MOREX.R2.1HG0013190	HORVU.MOREX.R2.6HG0480450	HORVU.MOREX.R2.6HG0448590	HORVU.MOREX.R2.6HG0507860	HORVU.MOREX.R2.2HG0171910	HORVU.MOREX.R2.4HG0295880	HORVU.MOREX.R2.5HG0442720	HORVU.MOREX.R2.5HG0425910	HORVU.MOREX.R2.1HG0065190	HORVU.MOREX.R2.2HG0129930	HORVU.MOREX.R2.3HG0206450	HORVU.MOREX.R2.6HG0468650
HORVU.MOREX.R2.3HG0208040	HORVU.MOREX.R2.5HG0419720	HORVU.MOREX.R2.1HG0034610	HORVU.MOREX.R2.2HG0168190	HORVU.MOREX.R2.3HG0221920	HORVU.MOREX.R2.5HG0423400	HORVU.MOREX.R2.3HG0229860	HORVU.MOREX.R2.6HG0467210	HORVU.MOREX.R2.4HG0336080	HORVU.MOREX.R2.3HG0182830	HORVU.MOREX.R2.5HG0395830	HORVU.MOREX.R2.4HG0336580	HORVU.MOREX.R2.4HG0338560	HORVU.MOREX.R2.6HG0498110	HORVU.MOREX.R2.1HG0057310	HORVU.MOREX.R2.2HG0102670
HORVU.MOREX.R2.4HG0286370	HORVU.MOREX.R2.5HG0365360	HORVU.MOREX.R2.1HG0039950	HORVU.MOREX.R2.2HG0080380	HORVU.MOREX.R2.5HG0416860	HORVU.MOREX.R2.4HG0322970	HORVU.MOREX.R2.3HG0245400	HORVU.MOREX.R2.2HG0167660	HORVU.MOREX.R2.4HG0341800	HORVU.MOREX.R2.5HG0442030	HORVU.MOREX.R2.2HG0082760	HORVU.MOREX.R2.1HG0056380	HORVU.MOREX.R2.5HG0434820	HORVU.MOREX.R2.3HG0224180	HORVU.MOREX.R2.7HG0607390	HORVU.MOREX.R2.5HG0378330
HORVU.MOREX.R2.3HG0230790	HORVU.MOREX.R2.2HG0155200	HORVU.MOREX.R2.7HG0600290	HORVU.MOREX.R2.2HG0150280	HORVU.MOREX.R2.3HG0217640	HORVU.MOREX.R2.2HG0169860	HORVU.MOREX.R2.3HG0216980	HORVU.MOREX.R2.5HG0383440	HORVU.MOREX.R2.2HG0143350	HORVU.MOREX.R2.2HG0103040	HORVU.MOREX.R2.7HG0610260	HORVU.MOREX.R2.1HG0005560	HORVU.MOREX.R2.1HG0044730	HORVU.MOREX.R2.5HG0369920	HORVU.MOREX.R2.7HG0611310	HORVU.MOREX.R2.5HG0445130
HORVU.MOREX.R2.1HG0038610	HORVU.MOREX.R2.6HG0491020	HORVU.MOREX.R2.3HG0258650	HORVU.MOREX.R2.3HG0201730	HORVU.MOREX.R2.2HG0139530	HORVU.MOREX.R2.1HG0075630	HORVU.MOREX.R2.3HG0262150	HORVU.MOREX.R2.6HG0503220	HORVU.MOREX.R2.4HG0340230	HORVU.MOREX.R2.3HG0199110	HORVU.MOREX.R2.2HG0152140	HORVU.MOREX.R2.7HG0574990	HORVU.MOREX.R2.2HG0088080	HORVU.MOREX.R2.6HG0492610	HORVU.MOREX.R2.3HG0252010	HORVU.MOREX.R2.3HG0229560
HORVU.MOREX.R2.3HG0256360	HORVU.MOREX.R2.3HG0239540	HORVU.MOREX.R2.4HG0326950	HORVU.MOREX.R2.1HG0051280	HORVU.MOREX.R2.1HG0050800	HORVU.MOREX.R2.3HG0259610	HORVU.MOREX.R2.1HG0003630	HORVU.MOREX.R2.3HG0241990	HORVU.MOREX.R2.3HG0269810	HORVU.MOREX.R2.3HG0208050	HORVU.MOREX.R2.1HG0000440	HORVU.MOREX.R2.5HG0420790	HORVU.MOREX.R2.2HG0159140	HORVU.MOREX.R2.4HG0281080	HORVU.MOREX.R2.2HG0143470	HORVU.MOREX.R2.1HG0042280
HORVU.MOREX.R2.7HG0551420	HORVU.MOREX.R2.2HG0139500	HORVU.MOREX.R2.5HG0422830	HORVU.MOREX.R2.6HG0521730	HORVU.MOREX.R2.7HG0559600	HORVU.MOREX.R2.4HG0340810	HORVU.MOREX.R2.6HG0524500	HORVU.MOREX.R2.4HG0317610	HORVU.MOREX.R2.2HG0176040	HORVU.MOREX.R2.1HG0030920	HORVU.MOREX.R2.7HG0598500	HORVU.MOREX.R2.5HG0390620	HORVU.MOREX.R2.5HG0388450	HORVU.MOREX.R2.1HG0067720	HORVU.MOREX.R2.5HG0405190	HORVU.MOREX.R2.6HG0467210
HORVU.MOREX.R2.5HG0435080	HORVU.MOREX.R2.5HG0423380	HORVU.MOREX.R2.6HG0488410	HORVU.MOREX.R2.5HG0445890	HORVU.MOREX.R2.5HG0442970	HORVU.MOREX.R2.7HG0602800	HORVU.MOREX.R2.1HG0034390	HORVU.MOREX.R2.4HG0300330	HORVU.MOREX.R2.6HG0500310	HORVU.MOREX.R2.7HG0613410	HORVU.MOREX.R2.2HG0174070	HORVU.MOREX.R2.7HG0552530	HORVU.MOREX.R2.3HG0230770	HORVU.MOREX.R2.4HG0299120	HORVU.MOREX.R2.4HG0325420	HORVU.MOREX.R2.3HG0246350
HORVU.MOREX.R2.4HG0322780	HORVU.MOREX.R2.6HG0464750	HORVU.MOREX.R2.4HG0331770	HORVU.MOREX.R2.1HG0046460	HORVU.MOREX.R2.5HG0384690	HORVU.MOREX.R2.7HG0586260	HORVU.MOREX.R2.2HG0179770	HORVU.MOREX.R2.4HG0327090	HORVU.MOREX.R2.4HG0345720	HORVU.MOREX.R2.4HG0284290	HORVU.MOREX.R2.7HG0591680	HORVU.MOREX.R2.2HG0145610	HORVU.MOREX.R2.4HG0342190	HORVU.MOREX.R2.7HG0553630	HORVU.MOREX.R2.4HG0290390	HORVU.MOREX.R2.2HG0167660
HORVU.MOREX.R2.3HG0181930	HORVU.MOREX.R2.1HG0075260	HORVU.MOREX.R2.2HG0178660	HORVU.MOREX.R2.6HG0449180	HORVU.MOREX.R2.1HG0078130	HORVU.MOREX.R2.4HG0338940	HORVU.MOREX.R2.2HG0136260	HORVU.MOREX.R2.2HG0090180	HORVU.MOREX.R2.2HG0112900	HORVU.MOREX.R2.6HG0516180	HORVU.MOREX.R2.3HG0235290	HORVU.MOREX.R2.2HG0080670	HORVU.MOREX.R2.2HG0177660	HORVU.MOREX.R2.5HG0403220	HORVU.MOREX.R2.5HG0379890	HORVU.MOREX.R2.4HG0285260
HORVU.MOREX.R2.6HG0450410	HORVU.MOREX.R2.4HG0338850	HORVU.MOREX.R2.3HG0222250	HORVU.MOREX.R2.5HG0440310	HORVU.MOREX.R2.2HG0154760	HORVU.MOREX.R2.2HG0180620	HORVU.MOREX.R2.1HG0033010	HORVU.MOREX.R2.2HG0162300	HORVU.MOREX.R2.2HG0107740	HORVU.MOREX.R2.2HG0152680	HORVU.MOREX.R2.7HG0617930	HORVU.MOREX.R2.6HG0455480	HORVU.MOREX.R2.3HG0210300	HORVU.MOREX.R2.3HG0270580	HORVU.MOREX.R2.4HG0328460	HORVU.MOREX.R2.5HG0436790
HORVU.MOREX.R2.5HG0431400	HORVU.MOREX.R2.5HG0421850	HORVU.MOREX.R2.4HG0319850	HORVU.MOREX.R2.2HG0140300	HORVU.MOREX.R2.1HG0024560	HORVU.MOREX.R2.6HG0508460	HORVU.MOREX.R2.2HG0081770	HORVU.MOREX.R2.3HG0254360	HORVU.MOREX.R2.5HG0438540	HORVU.MOREX.R2.5HG0416030	HORVU.MOREX.R2.2HG0100180	HORVU.MOREX.R2.2HG0114730	HORVU.MOREX.R2.4HG0276080	HORVU.MOREX.R2.4HG0327010	HORVU.MOREX.R2.1HG0014200	HORVU.MOREX.R2.6HG0508550
HORVU.MOREX.R2.4HG0286500	HORVU.MOREX.R2.5HG0433930	HORVU.MOREX.R2.5HG0361990	HORVU.MOREX.R2.6HG0475730	HORVU.MOREX.R2.6HG0461540	HORVU.MOREX.R2.2HG0129490	HORVU.MOREX.R2.7HG0597490	HORVU.MOREX.R2.6HG0478610	HORVU.MOREX.R2.3HG0245850	HORVU.MOREX.R2.1HG0022310	HORVU.MOREX.R2.7HG0565540	HORVU.MOREX.R2.7HG0552920	HORVU.MOREX.R2.1HG0048860	HORVU.MOREX.R2.4HG0294290	HORVU.MOREX.R2.7HG0560340	HORVU.MOREX.R2.5HG0383440
HORVU.MOREX.R2.7HG0603840	HORVU.MOREX.R2.3HG0206150	HORVU.MOREX.R2.1HG0031730	HORVU.MOREX.R2.7HG0558150	HORVU.MOREX.R2.6HG0452720	HORVU.MOREX.R2.3HG0196390	HORVU.MOREX.R2.1HG0055100	HORVU.MOREX.R2.7HG0601860	HORVU.MOREX.R2.1HG0040340	HORVU.MOREX.R2.5HG0415950	HORVU.MOREX.R2.2HG0161050	HORVU.MOREX.R2.5HG0413550	HORVU.MOREX.R2.2HG0129890	HORVU.MOREX.R2.4HG0318190	HORVU.MOREX.R2.2HG0092320	HORVU.MOREX.R2.6HG0487890
HORVU.MOREX.R2.3HG0235250	HORVU.MOREX.R2.3HG0247750	HORVU.MOREX.R2.1HG0055820	HORVU.MOREX.R2.1HG0037390	HORVU.MOREX.R2.3HG0251900	HORVU.MOREX.R2.3HG0249410	HORVU.MOREX.R2.6HG0488370	HORVU.MOREX.R2.7HG0614200	HORVU.MOREX.R2.7HG0618830	HORVU.MOREX.R2.7HG0546760	HORVU.MOREX.R2.2HG0117960	HORVU.MOREX.R2.2HG0089280	HORVU.MOREX.R2.2HG0139090	HORVU.MOREX.R2.5HG0442130	HORVU.MOREX.R2.1HG0041620	HORVU.MOREX.R2.6HG0503220
HORVU.MOREX.R2.2HG0119080	HORVU.MOREX.R2.4HG0328220	HORVU.MOREX.R2.6HG0525960	HORVU.MOREX.R2.7HG0543180	HORVU.MOREX.R2.5HG0410180	HORVU.MOREX.R2.2HG0137200	HORVU.MOREX.R2.4HG0314620	HORVU.MOREX.R2.2HG0135950	HORVU.MOREX.R2.2HG0095680	HORVU.MOREX.R2.6HG0496630	HORVU.MOREX.R2.6HG0464630	HORVU.MOREX.R2.7HG0603470	HORVU.MOREX.R2.7HG0547140	HORVU.MOREX.R2.7HG0552320	HORVU.MOREX.R2.5HG0359510	HORVU.MOREX.R2.6HG0468020
HORVU.MOREX.R2.4HG0310810	HORVU.MOREX.R2.3HG0211890	HORVU.MOREX.R2.2HG0144420	HORVU.MOREX.R2.5HG0444620	HORVU.MOREX.R2.4HG0299930	HORVU.MOREX.R2.5HG0363110	HORVU.MOREX.R2.7HG0535450	HORVU.MOREX.R2.3HG0222470	HORVU.MOREX.R2.2HG0093960	HORVU.MOREX.R2.1HG0057890	HORVU.MOREX.R2.2HG0168160	HORVU.MOREX.R2.7HG0548890	HORVU.MOREX.R2.3HG0231410	HORVU.MOREX.R2.5HG0394690	HORVU.MOREX.R2.1HG0030890	HORVU.MOREX.R2.4HG0282540
HORVU.MOREX.R2.7HG0607960	HORVU.MOREX.R2.6HG0475380	HORVU.MOREX.R2.4HG0282690	HORVU.MOREX.R2.7HG0554650	HORVU.MOREX.R2.5HG0441730	HORVU.MOREX.R2.4HG0294690	HORVU.MOREX.R2.3HG0207450	HORVU.MOREX.R2.6HG0458860	HORVU.MOREX.R2.5HG0433020	HORVU.MOREX.R2.4HG0286190	HORVU.MOREX.R2.4HG0324680	HORVU.MOREX.R2.7HG0569500	HORVU.MOREX.R2.6HG0509640	HORVU.MOREX.R2.7HG0579470	HORVU.MOREX.R2.3HG0211680	HORVU.MOREX.R2.4HG0300330
HORVU.MOREX.R2.3HG0274430	HORVU.MOREX.R2.6HG0462210	HORVU.MOREX.R2.7HG0583580	HORVU.MOREX.R2.1HG0053790	HORVU.MOREX.R2.2HG0101900	HORVU.MOREX.R2.4HG0304810	HORVU.MOREX.R2.3HG0250610	HORVU.MOREX.R2.5HG0442820	HORVU.MOREX.R2.7HG0542190	HORVU.MOREX.R2.6HG0521250	HORVU.MOREX.R2.1HG0014610	HORVU.MOREX.R2.2HG0136450	HORVU.MOREX.R2.4HG0299940	HORVU.MOREX.R2.3HG0202900	HORVU.MOREX.R2.4HG0312760	HORVU.MOREX.R2.4HG0327090
HORVU.MOREX.R2.5HG0430140	HORVU.MOREX.R2.3HG0213450	HORVU.MOREX.R2.6HG0470850	HORVU.MOREX.R2.2HG0142760	HORVU.MOREX.R2.3HG0257890	HORVU.MOREX.R2.7HG0549220	HORVU.MOREX.R2.4HG0341790	HORVU.MOREX.R2.1HG0073250	HORVU.MOREX.R2.7HG0613070	HORVU.MOREX.R2.4HG0288330	HORVU.MOREX.R2.2HG0149370	HORVU.MOREX.R2.5HG0446280	HORVU.MOREX.R2.3HG0184560	HORVU.MOREX.R2.1HG0067520	HORVU.MOREX.R2.1HG0050020	HORVU.MOREX.R2.2HG0090180
HORVU.MOREX.R2.7HG0623190	HORVU.MOREX.R2.6HG0462140	HORVU.MOREX.R2.4HG0306170	HORVU.MOREX.R2.6HG0521200	HORVU.MOREX.R2.1HG0012130	HORVU.MOREX.R2.2HG0087940	HORVU.MOREX.R2.7HG0589600	HORVU.MOREX.R2.2HG0160340	HORVU.MOREX.R2.5HG0359930	HORVU.MOREX.R2.1HG0062400	HORVU.MOREX.R2.7HG0567890	HORVU.MOREX.R2.1HG0059100	HORVU.MOREX.R2.2HG0111600	HORVU.MOREX.R2.3HG0187770	HORVU.MOREX.R2.6HG0505730	HORVU.MOREX.R2.2HG0162300
HORVU.MOREX.R2.6HG0486780	HORVU.MOREX.R2.5HG0395650	HORVU.MOREX.R2.4HG0297610	HORVU.MOREX.R2.2HG0156510	HORVU.MOREX.R2.5HG0446400	HORVU.MOREX.R2.4HG0343070	HORVU.MOREX.R2.3HG0245960	HORVU.MOREX.R2.7HG0606010	HORVU.MOREX.R2.4HG0284550	HORVU.MOREX.R2.5HG0426580	HORVU.MOREX.R2.6HG0497360	HORVU.MOREX.R2.3HG0204930	HORVU.MOREX.R2.7HG0568530	HORVU.MOREX.R2.5HG0364740	HORVU.MOREX.R2.1HG0067690	HORVU.MOREX.R2.7HG0603790
HORVU.MOREX.R2.7HG0602780	HORVU.MOREX.R2.6HG0526670	HORVU.MOREX.R2.5HG0416270	HORVU.MOREX.R2.1HG0062630	HORVU.MOREX.R2.2HG0127900	HORVU.MOREX.R2.5HG0423360	HORVU.MOREX.R2.1HG0047490	HORVU.MOREX.R2.4HG0288890	HORVU.MOREX.R2.1HG0062110	HORVU.MOREX.R2.2HG0149650	HORVU.MOREX.R2.7HG0558620	HORVU.MOREX.R2.1HG0074140	HORVU.MOREX.R2.3HG0269330	HORVU.MOREX.R2.7HG0561100	HORVU.MOREX.R2.3HG0271630	HORVU.MOREX.R2.6HG0478610
HORVU.MOREX.R2.1HG0030470	HORVU.MOREX.R2.2HG0169270	HORVU.MOREX.R2.7HG0564020	HORVU.MOREX.R2.5HG0446350	HORVU.MOREX.R2.3HG0223820	HORVU.MOREX.R2.6HG0506500	HORVU.MOREX.R2.4HG0320470	HORVU.MOREX.R2.5HG0437240	HORVU.MOREX.R2.5HG0385660	HORVU.MOREX.R2.2HG0141730	HORVU.MOREX.R2.5HG0396700	HORVU.MOREX.R2.2HG0177590	HORVU.MOREX.R2.5HG0426540	HORVU.MOREX.R2.2HG0136610	HORVU.MOREX.R2.3HG0210880	HORVU.MOREX.R2.4HG0329600
HORVU.MOREX.R2.7HG0564810	HORVU.MOREX.R2.7HG0546890	HORVU.MOREX.R2.7HG0549420	HORVU.MOREX.R2.2HG0123640	HORVU.MOREX.R2.7HG0575090	HORVU.MOREX.R2.5HG0349330	HORVU.MOREX.R2.5HG0441470	HORVU.MOREX.R2.4HG0339760	HORVU.MOREX.R2.2HG0177970	HORVU.MOREX.R2.2HG0176850	HORVU.MOREX.R2.7HG0592180	HORVU.MOREX.R2.5HG0394800	HORVU.MOREX.R2.1HG0045560	HORVU.MOREX.R2.2HG0165600	HORVU.MOREX.R2.3HG0255380	HORVU.MOREX.R2.1HG0005360
HORVU.MOREX.R2.7HG0579080	HORVU.MOREX.R2.7HG0621780	HORVU.MOREX.R2.6HG0503030	HORVU.MOREX.R2.5HG0400870	HORVU.MOREX.R2.5HG0396420	HORVU.MOREX.R2.2HG0111280	HORVU.MOREX.R2.7HG0602620	HORVU.MOREX.R2.3HG0193390	HORVU.MOREX.R2.2HG0136680	HORVU.MOREX.R2.3HG0241430	HORVU.MOREX.R2.4HG0346590	HORVU.MOREX.R2.2HG0108130	HORVU.MOREX.R2.3HG0196360	HORVU.MOREX.R2.2HG0135370	HORVU.MOREX.R2.2HG0153500	HORVU.MOREX.R2.7HG0604070
HORVU.MOREX.R2.5HG0378330	HORVU.MOREX.R2.2HG0147110	HORVU.MOREX.R2.2HG0143190	HORVU.MOREX.R2.6HG0507330	HORVU.MOREX.R2.4HG0347150	HORVU.MOREX.R2.2HG0147440	HORVU.MOREX.R2.2HG0162490	HORVU.MOREX.R2.2HG0096620	HORVU.MOREX.R2.4HG0308090	HORVU.MOREX.R2.4HG0281190	HORVU.MOREX.R2.7HG0620520	HORVU.MOREX.R2.4HG0337950	HORVU.MOREX.R2.1HG0025060	HORVU.MOREX.R2.3HG0220650	HORVU.MOREX.R2.3HG0199870	HORVU.MOREX.R2.2HG0135950
HORVU.MOREX.R2.7HG0581680	HORVU.MOREX.R2.7HG0565030	HORVU.MOREX.R2.7HG0531060	HORVU.MOREX.R2.1HG0021180	HORVU.MOREX.R2.4HG0333380	HORVU.MOREX.R2.2HG0147620	HORVU.MOREX.R2.4HG0291580	HORVU.MOREX.R2.4HG0340570	HORVU.MOREX.R2.4HG0295220	HORVU.MOREX.R2.7HG0557300	HORVU.MOREX.R2.7HG0563840	HORVU.MOREX.R2.5HG0356680	HORVU.MOREX.R2.3HG0245520	HORVU.MOREX.R2.6HG0501440	HORVU.MOREX.R2.6HG0517460	HORVU.MOREX.R2.3HG0222470
HORVU.MOREX.R2.6HG0468980	HORVU.MOREX.R2.4HG0340860	HORVU.MOREX.R2.2HG0103940	HORVU.MOREX.R2.2HG0132890	HORVU.MOREX.R2.5HG0349750	HORVU.MOREX.R2.1HG0044650	HORVU.MOREX.R2.7HG0566650	HORVU.MOREX.R2.1HG0058590	HORVU.MOREX.R2.4HG0332630	HORVU.MOREX.R2.7HG0597130	HORVU.MOREX.R2.1HG0045390	HORVU.MOREX.R2.5HG0371120	HORVU.MOREX.R2.3HG0193980	HORVU.MOREX.R2.4HG0278540	HORVU.MOREX.R2.5HG0404130	HORVU.MOREX.R2.3HG0270570
HORVU.MOREX.R2.2HG0139020	HORVU.MOREX.R2.6HG0474960	HORVU.MOREX.R2.3HG0256370	HORVU.MOREX.R2.6HG0482710	HORVU.MOREX.R2.4HG0327110	HORVU.MOREX.R2.2HG0136670	HORVU.MOREX.R2.5HG0403180	HORVU.MOREX.R2.4HG0279980	HORVU.MOREX.R2.2HG0087270	HORVU.MOREX.R2.1HG0024800	HORVU.MOREX.R2.4HG0277610	HORVU.MOREX.R2.4HG0326810	HORVU.MOREX.R2.7HG0584840	HORVU.MOREX.R2.5HG0365020	HORVU.MOREX.R2.6HG0505280	HORVU.MOREX.R2.3HG0192960
HORVU.MOREX.R2.1HG0023830	HORVU.MOREX.R2.1HG0066810	HORVU.MOREX.R2.1HG0074090	HORVU.MOREX.R2.5HG0431320	HORVU.MOREX.R2.7HG0620830	HORVU.MOREX.R2.2HG0173140	HORVU.MOREX.R2.6HG0512750	HORVU.MOREX.R2.1HG0043220	HORVU.MOREX.R2.6HG0452970	HORVU.MOREX.R2.7HG0608000	HORVU.MOREX.R2.5HG0383100	HORVU.MOREX.R2.6HG0513760	HORVU.MOREX.R2.7HG0585930	HORVU.MOREX.R2.5HG0375920	HORVU.MOREX.R2.3HG0207750	HORVU.MOREX.R2.2HG0084490
HORVU.MOREX.R2.2HG0085770	HORVU.MOREX.R2.1HG0019290	HORVU.MOREX.R2.5HG0426980	HORVU.MOREX.R2.4HG0342680	HORVU.MOREX.R2.2HG0166340	HORVU.MOREX.R2.6HG0519800	HORVU.MOREX.R2.3HG0256030	HORVU.MOREX.R2.5HG0361640	HORVU.MOREX.R2.4HG0287550	HORVU.MOREX.R2.2HG0082780	HORVU.MOREX.R2.2HG0177810	HORVU.MOREX.R2.4HG0276250	HORVU.MOREX.R2.4HG0338500	HORVU.MOREX.R2.6HG0460440	HORVU.MOREX.R2.4HG0343210	HORVU.MOREX.R2.5HG0442820
HORVU.MOREX.R2.6HG0469430	HORVU.MOREX.R2.2HG0087100	HORVU.MOREX.R2.6HG0464720	HORVU.MOREX.R2.5HG0414620	HORVU.MOREX.R2.3HG0202090	HORVU.MOREX.R2.6HG0464740	HORVU.MOREX.R2.3HG0253050	HORVU.MOREX.R2.2HG0116500	HORVU.MOREX.R2.6HG0508760	HORVU.MOREX.R2.6HG0490110	HORVU.MOREX.R2.3HG0241860	HORVU.MOREX.R2.7HG0562700	HORVU.MOREX.R2.4HG0280490	HORVU.MOREX.R2.4HG0342140	HORVU.MOREX.R2.2HG0087460	HORVU.MOREX.R2.2HG0149950
HORVU.MOREX.R2.1HG0048610	HORVU.MOREX.R2.3HG0237510	HORVU.MOREX.R2.4HG0342710	HORVU.MOREX.R2.4HG0342200	HORVU.MOREX.R2.3HG0226890	HORVU.MOREX.R2.2HG0138110	HORVU.MOREX.R2.3HG0262130	HORVU.MOREX.R2.5HG0427460	HORVU.MOREX.R2.1HG0051900	HORVU.MOREX.R2.5HG0393080	HORVU.MOREX.R2.4HG0276100	HORVU.MOREX.R2.6HG0489140	HORVU.MOREX.R2.1HG0063180	HORVU.MOREX.R2.4HG0346890	HORVU.MOREX.R2.4HG0278020	HORVU.MOREX.R2.3HG0214810
HORVU.MOREX.R2.6HG0510020	HORVU.MOREX.R2.5HG0399470	HORVU.MOREX.R2.3HG0227960	HORVU.MOREX.R2.5HG0366980	HORVU.MOREX.R2.5HG0387720	HORVU.MOREX.R2.5HG0437950	HORVU.MOREX.R2.4HG0319980	HORVU.MOREX.R2.2HG0175310	HORVU.MOREX.R2.6HG0451590	HORVU.MOREX.R2.3HG0249720	HORVU.MOREX.R2.3HG0188890	HORVU.MOREX.R2.1HG0062970	HORVU.MOREX.R2.2HG0156660	HORVU.MOREX.R2.3HG0227490	HORVU.MOREX.R2.2HG0139750	HORVU.MOREX.R2.UNG0633010
HORVU.MOREX.R2.1HG0011150	HORVU.MOREX.R2.7HG0588470	HORVU.MOREX.R2.4HG0334130	HORVU.MOREX.R2.6HG0471350	HORVU.MOREX.R2.5HG0349260	HORVU.MOREX.R2.7HG0552030	HORVU.MOREX.R2.7HG0611230	HORVU.MOREX.R2.1HG0053730	HORVU.MOREX.R2.4HG0323820	HORVU.MOREX.R2.7HG0553520	HORVU.MOREX.R2.7HG0605770	HORVU.MOREX.R2.2HG0102590	HORVU.MOREX.R2.2HG0080140	HORVU.MOREX.R2.5HG0423060	HORVU.MOREX.R2.2HG0179200	HORVU.MOREX.R2.7HG0586180
HORVU.MOREX.R2.6HG0452860	HORVU.MOREX.R2.5HG0404460	HORVU.MOREX.R2.1HG0019510	HORVU.MOREX.R2.5HG0363020	HORVU.MOREX.R2.4HG0283610	HORVU.MOREX.R2.5HG0421250	HORVU.MOREX.R2.4HG0286850	HORVU.MOREX.R2.4HG0278180	HORVU.MOREX.R2.4HG0347580	HORVU.MOREX.R2.3HG0255750	HORVU.MOREX.R2.7HG0584740	HORVU.MOREX.R2.7HG0600250	HORVU.MOREX.R2.7HG0565210	HORVU.MOREX.R2.2HG0102270	HORVU.MOREX.R2.1HG0040990	HORVU.MOREX.R2.1HG0021320
HORVU.MOREX.R2.6HG0511430	HORVU.MOREX.R2.4HG0342920	HORVU.MOREX.R2.6HG0461560	HORVU.MOREX.R2.1HG0022310	HORVU.MOREX.R2.3HG0266980	HORVU.MOREX.R2.5HG0429760	HORVU.MOREX.R2.7HG0623920	HORVU.MOREX.R2.7HG0610100	HORVU.MOREX.R2.1HG0021070	HORVU.MOREX.R2.5HG0415980	HORVU.MOREX.R2.7HG0567010	HORVU.MOREX.R2.2HG0100960	HORVU.MOREX.R2.3HG0243700	HORVU.MOREX.R2.4HG0331260	HORVU.MOREX.R2.1HG0074300	HORVU.MOREX.R2.7HG0543230
HORVU.MOREX.R2.6HG0473410	HORVU.MOREX.R2.2HG0134960	HORVU.MOREX.R2.7HG0538630	HORVU.MOREX.R2.1HG0029020	HORVU.MOREX.R2.5HG0413770	HORVU.MOREX.R2.3HG0213560	HORVU.MOREX.R2.5HG0414220	HORVU.MOREX.R2.5HG0425910	HORVU.MOREX.R2.3HG0263660	HORVU.MOREX.R2.1HG0011270	HORVU.MOREX.R2.3HG0266990	HORVU.MOREX.R2.7HG0534710	HORVU.MOREX.R2.5HG0365110	HORVU.MOREX.R2.6HG0506650	HORVU.MOREX.R2.6HG0525400	HORVU.MOREX.R2.4HG0298880
HORVU.MOREX.R2.5HG0435090	HORVU.MOREX.R2.2HG0160180	HORVU.MOREX.R2.5HG0366490	HORVU.MOREX.R2.1HG0057890	HORVU.MOREX.R2.4HG0345440	HORVU.MOREX.R2.3HG0238210	HORVU.MOREX.R2.5HG0379330	HORVU.MOREX.R2.4HG0336580	HORVU.MOREX.R2.1HG0034810	HORVU.MOREX.R2.5HG0419290	HORVU.MOREX.R2.5HG0390410	HORVU.MOREX.R2.4HG0336730	HORVU.MOREX.R2.3HG0242300	HORVU.MOREX.R2.3HG0200650	HORVU.MOREX.R2.2HG0136560	HORVU.MOREX.R2.5HG0435150
HORVU.MOREX.R2.1HG0004620	HORVU.MOREX.R2.5HG0410450	HORVU.MOREX.R2.5HG0409590	HORVU.MOREX.R2.5HG0355030	HORVU.MOREX.R2.2HG0160790	HORVU.MOREX.R2.4HG0319240	HORVU.MOREX.R2.5HG0389430	HORVU.MOREX.R2.1HG0056380	HORVU.MOREX.R2.4HG0341980	HORVU.MOREX.R2.4HG0285910	HORVU.MOREX.R2.4HG0280110	HORVU.MOREX.R2.6HG0500540	HORVU.MOREX.R2.3HG0221820	HORVU.MOREX.R2.2HG0173960	HORVU.MOREX.R2.7HG0607610	HORVU.MOREX.R2.7HG0606010
HORVU.MOREX.R2.5HG0401080	HORVU.MOREX.R2.2HG0143210	HORVU.MOREX.R2.1HG0052310	HORVU.MOREX.R2.2HG0119140	HORVU.MOREX.R2.6HG0448870	HORVU.MOREX.R2.3HG0249940	HORVU.MOREX.R2.4HG0300440	HORVU.MOREX.R2.5HG0420790	HORVU.MOREX.R2.6HG0517380	HORVU.MOREX.R2.1HG0003350	HORVU.MOREX.R2.3HG0206280	HORVU.MOREX.R2.3HG0273160	HORVU.MOREX.R2.3HG0241980	HORVU.MOREX.R2.4HG0297810	HORVU.MOREX.R2.1HG0073500	HORVU.MOREX.R2.2HG0090080
HORVU.MOREX.R2.6HG0508550	HORVU.MOREX.R2.5HG0358170	HORVU.MOREX.R2.7HG0602140	HORVU.MOREX.R2.7HG0556270	HORVU.MOREX.R2.3HG0244390	HORVU.MOREX.R2.2HG0115460	HORVU.MOREX.R2.7HG0548510	HORVU.MOREX.R2.5HG0390620	HORVU.MOREX.R2.4HG0328370	HORVU.MOREX.R2.1HG0013040	HORVU.MOREX.R2.5HG0426930	HORVU.MOREX.R2.7HG0601300	HORVU.MOREX.R2.6HG0524600	HORVU.MOREX.R2.2HG0156730	HORVU.MOREX.R2.4HG0287130	HORVU.MOREX.R2.4HG0319570
HORVU.MOREX.R2.4HG0333020	HORVU.MOREX.R2.4HG0338170	HORVU.MOREX.R2.4HG0330600	HORVU.MOREX.R2.3HG0234500	HORVU.MOREX.R2.2HG0088390	HORVU.MOREX.R2.5HG0432970	HORVU.MOREX.R2.3HG0197510	HORVU.MOREX.R2.7HG0552530	HORVU.MOREX.R2.1HG0001710	HORVU.MOREX.R2.7HG0596620	HORVU.MOREX.R2.4HG0327420	HORVU.MOREX.R2.7HG0585630	HORVU.MOREX.R2.2HG0102050	HORVU.MOREX.R2.4HG0325290	HORVU.MOREX.R2.2HG0166370	HORVU.MOREX.R2.2HG0086800
HORVU.MOREX.R2.3HG0240120	HORVU.MOREX.R2.2HG0145690	HORVU.MOREX.R2.2HG0158320	HORVU.MOREX.R2.4HG0341470	HORVU.MOREX.R2.7HG0607390	HORVU.MOREX.R2.4HG0288510	HORVU.MOREX.R2.1HG0054060	HORVU.MOREX.R2.2HG0145610	HORVU.MOREX.R2.6HG0514070	HORVU.MOREX.R2.1HG0073390	HORVU.MOREX.R2.4HG0320220	HORVU.MOREX.R2.3HG0186130	HORVU.MOREX.R2.3HG0244180	HORVU.MOREX.R2.5HG0378540	HORVU.MOREX.R2.6HG0467920	HORVU.MOREX.R2.5HG0437240
HORVU.MOREX.R2.2HG0180220	HORVU.MOREX.R2.7HG0596370	HORVU.MOREX.R2.5HG0350990	HORVU.MOREX.R2.4HG0314840	HORVU.MOREX.R2.5HG0356120	HORVU.MOREX.R2.6HG0511270	HORVU.MOREX.R2.5HG0402160	HORVU.MOREX.R2.5HG0370490	HORVU.MOREX.R2.6HG0513490	HORVU.MOREX.R2.2HG0166990	HORVU.MOREX.R2.6HG0463800	HORVU.MOREX.R2.3HG0250000	HORVU.MOREX.R2.1HG0044080	HORVU.MOREX.R2.7HG0548570	HORVU.MOREX.R2.7HG0587860	HORVU.MOREX.R2.4HG0339760
HORVU.MOREX.R2.3HG0244300	HORVU.MOREX.R2.4HG0328360	HORVU.MOREX.R2.1HG0060510	HORVU.MOREX.R2.4HG0336080	HORVU.MOREX.R2.5HG0443970	HORVU.MOREX.R2.1HG0061480	HORVU.MOREX.R2.3HG0183790	HORVU.MOREX.R2.2HG0154840	HORVU.MOREX.R2.2HG0158660	HORVU.MOREX.R2.6HG0500620	HORVU.MOREX.R2.6HG0474180	HORVU.MOREX.R2.3HG0251090	HORVU.MOREX.R2.1HG0014980	HORVU.MOREX.R2.5HG0369430	HORVU.MOREX.R2.3HG0254180	HORVU.MOREX.R2.5HG0356300
HORVU.MOREX.R2.1HG0056600	HORVU.MOREX.R2.6HG0495360	HORVU.MOREX.R2.7HG0579160	HORVU.MOREX.R2.4HG0336370	HORVU.MOREX.R2.3HG0242430	HORVU.MOREX.R2.5HG0377850	HORVU.MOREX.R2.6HG0472760	HORVU.MOREX.R2.7HG0591730	HORVU.MOREX.R2.2HG0107030	HORVU.MOREX.R2.1HG0012900	HORVU.MOREX.R2.3HG0246570	HORVU.MOREX.R2.5HG0418590	HORVU.MOREX.R2.6HG0513380	HORVU.MOREX.R2.3HG0210690	HORVU.MOREX.R2.3HG0216490	HORVU.MOREX.R2.2HG0134740
HORVU.MOREX.R2.7HG0591940	HORVU.MOREX.R2.2HG0139240	HORVU.MOREX.R2.5HG0439470	HORVU.MOREX.R2.3HG0206640	HORVU.MOREX.R2.1HG0001720	HORVU.MOREX.R2.3HG0245490	HORVU.MOREX.R2.4HG0287080	HORVU.MOREX.R2.6HG0518660	HORVU.MOREX.R2.3HG0235830	HORVU.MOREX.R2.1HG0061210	HORVU.MOREX.R2.3HG0181550	HORVU.MOREX.R2.4HG0346940	HORVU.MOREX.R2.1HG0055720	HORVU.MOREX.R2.4HG0299030	HORVU.MOREX.R2.1HG0043290	HORVU.MOREX.R2.2HG0122280
HORVU.MOREX.R2.4HG0279850	HORVU.MOREX.R2.1HG0070490	HORVU.MOREX.R2.3HG0264650	HORVU.MOREX.R2.4HG0325010	HORVU.MOREX.R2.4HG0307760	HORVU.MOREX.R2.5HG0390580	HORVU.MOREX.R2.2HG0126030	HORVU.MOREX.R2.5HG0391690	HORVU.MOREX.R2.2HG0147680	HORVU.MOREX.R2.2HG0170850	HORVU.MOREX.R2.5HG0416320	HORVU.MOREX.R2.6HG0507010	HORVU.MOREX.R2.7HG0581870	HORVU.MOREX.R2.2HG0159590	HORVU.MOREX.R2.7HG0550780	HORVU.MOREX.R2.1HG0058590
HORVU.MOREX.R2.5HG0368490	HORVU.MOREX.R2.2HG0150340	HORVU.MOREX.R2.3HG0253510	HORVU.MOREX.R2.6HG0500310	HORVU.MOREX.R2.6HG0507170	HORVU.MOREX.R2.3HG0224450	HORVU.MOREX.R2.3HG0249790	HORVU.MOREX.R2.6HG0526600	HORVU.MOREX.R2.5HG0410150	HORVU.MOREX.R2.7HG0590940	HORVU.MOREX.R2.7HG0622210	HORVU.MOREX.R2.6HG0461760	HORVU.MOREX.R2.5HG0413020	HORVU.MOREX.R2.3HG0205910	HORVU.MOREX.R2.7HG0602930	HORVU.MOREX.R2.5HG0433830
HORVU.MOREX.R2.7HG0546500	HORVU.MOREX.R2.3HG0205180	HORVU.MOREX.R2.4HG0277580	HORVU.MOREX.R2.6HG0465380	HORVU.MOREX.R2.5HG0422880	HORVU.MOREX.R2.3HG0206040	HORVU.MOREX.R2.1HG0054310	HORVU.MOREX.R2.2HG0114730	HORVU.MOREX.R2.3HG0246920	HORVU.MOREX.R2.2HG0146300	HORVU.MOREX.R2.1HG0066480	HORVU.MOREX.R2.5HG0441530	HORVU.MOREX.R2.5HG0359010	HORVU.MOREX.R2.5HG0385810	HORVU.MOREX.R2.4HG0316400	HORVU.MOREX.R2.1HG0059680
HORVU.MOREX.R2.3HG0223070	HORVU.MOREX.R2.6HG0468650	HORVU.MOREX.R2.3HG0251740	HORVU.MOREX.R2.4HG0319020	HORVU.MOREX.R2.7HG0560340	HORVU.MOREX.R2.3HG0192150	HORVU.MOREX.R2.1HG0046860	HORVU.MOREX.R2.5HG0413550	HORVU.MOREX.R2.1HG0000980	HORVU.MOREX.R2.1HG0003480	HORVU.MOREX.R2.3HG0204880	HORVU.MOREX.R2.4HG0311830	HORVU.MOREX.R2.4HG0331200	HORVU.MOREX.R2.1HG0074130	HORVU.MOREX.R2.3HG0199200	HORVU.MOREX.R2.1HG0043220
HORVU.MOREX.R2.3HG0258080	HORVU.MOREX.R2.5HG0420900	HORVU.MOREX.R2.2HG0098610	HORVU.MOREX.R2.3HG0241430	HORVU.MOREX.R2.6HG0452060	HORVU.MOREX.R2.7HG0570060	HORVU.MOREX.R2.2HG0100430	HORVU.MOREX.R2.2HG0089280	HORVU.MOREX.R2.1HG0071500	HORVU.MOREX.R2.2HG0171010	HORVU.MOREX.R2.3HG0199050	HORVU.MOREX.R2.3HG0187670	HORVU.MOREX.R2.5HG0389380	HORVU.MOREX.R2.2HG0111690	HORVU.MOREX.R2.6HG0494300	HORVU.MOREX.R2.5HG0361640
HORVU.MOREX.R2.5HG0376060	HORVU.MOREX.R2.2HG0178030	HORVU.MOREX.R2.7HG0591800	HORVU.MOREX.R2.6HG0520000	HORVU.MOREX.R2.3HG0257590	HORVU.MOREX.R2.2HG0110740	HORVU.MOREX.R2.5HG0443250	HORVU.MOREX.R2.7HG0603470	HORVU.MOREX.R2.1HG0048580	HORVU.MOREX.R2.2HG0180830	HORVU.MOREX.R2.7HG0587950	HORVU.MOREX.R2.7HG0574340	HORVU.MOREX.R2.5HG0387900	HORVU.MOREX.R2.4HG0327080	HORVU.MOREX.R2.6HG0506810	HORVU.MOREX.R2.2HG0116500
HORVU.MOREX.R2.7HG0558210	HORVU.MOREX.R2.2HG0177290	HORVU.MOREX.R2.1HG0051500	HORVU.MOREX.R2.6HG0514200	HORVU.MOREX.R2.6HG0496670	HORVU.MOREX.R2.7HG0609470	HORVU.MOREX.R2.7HG0554710	HORVU.MOREX.R2.7HG0550290	HORVU.MOREX.R2.5HG0438660	HORVU.MOREX.R2.3HG0251440	HORVU.MOREX.R2.2HG0102990	HORVU.MOREX.R2.6HG0456880	HORVU.MOREX.R2.5HG0378980	HORVU.MOREX.R2.2HG0167120	HORVU.MOREX.R2.4HG0326360	HORVU.MOREX.R2.4HG0276650
HORVU.MOREX.R2.1HG0027460	HORVU.MOREX.R2.3HG0247180	HORVU.MOREX.R2.3HG0234460	HORVU.MOREX.R2.5HG0423450	HORVU.MOREX.R2.3HG0211680	HORVU.MOREX.R2.2HG0097980	HORVU.MOREX.R2.5HG0399850	HORVU.MOREX.R2.7HG0546280	HORVU.MOREX.R2.6HG0491090	HORVU.MOREX.R2.1HG0015410	HORVU.MOREX.R2.7HG0618470	HORVU.MOREX.R2.2HG0091040	HORVU.MOREX.R2.7HG0540700	HORVU.MOREX.R2.3HG0253730	HORVU.MOREX.R2.4HG0278100	HORVU.MOREX.R2.4HG0331220
HORVU.MOREX.R2.3HG0254070	HORVU.MOREX.R2.7HG0528770	HORVU.MOREX.R2.5HG0402780	HORVU.MOREX.R2.3HG0274920	HORVU.MOREX.R2.1HG0015120	HORVU.MOREX.R2.4HG0323420	HORVU.MOREX.R2.4HG0299950	HORVU.MOREX.R2.4HG0294250	HORVU.MOREX.R2.1HG0038870	HORVU.MOREX.R2.5HG0428240	HORVU.MOREX.R2.7HG0559960	HORVU.MOREX.R2.7HG0562560	HORVU.MOREX.R2.2HG0079040	HORVU.MOREX.R2.3HG0252520	HORVU.MOREX.R2.4HG0283570	HORVU.MOREX.R2.5HG0376820
HORVU.MOREX.R2.7HG0575870	HORVU.MOREX.R2.2HG0167660	HORVU.MOREX.R2.7HG0561500	HORVU.MOREX.R2.5HG0369650	HORVU.MOREX.R2.3HG0266680	HORVU.MOREX.R2.7HG0602710	HORVU.MOREX.R2.7HG0541080	HORVU.MOREX.R2.1HG0054440	HORVU.MOREX.R2.1HG0058450	HORVU.MOREX.R2.2HG0113370	HORVU.MOREX.R2.2HG0114780	HORVU.MOREX.R2.7HG0552260	HORVU.MOREX.R2.5HG0358830	HORVU.MOREX.R2.7HG0562040	HORVU.MOREX.R2.7HG0607170	HORVU.MOREX.R2.5HG0427460
HORVU.MOREX.R2.2HG0132470	HORVU.MOREX.R2.5HG0436790	HORVU.MOREX.R2.2HG0078950	HORVU.MOREX.R2.4HG0276240	HORVU.MOREX.R2.2HG0147100	HORVU.MOREX.R2.7HG0591740	HORVU.MOREX.R2.6HG0512950	HORVU.MOREX.R2.7HG0548890	HORVU.MOREX.R2.2HG0087770	HORVU.MOREX.R2.6HG0511040	HORVU.MOREX.R2.3HG0256240	HORVU.MOREX.R2.7HG0534670	HORVU.MOREX.R2.1HG0010880	HORVU.MOREX.R2.6HG0466050	HORVU.MOREX.R2.5HG0404930	HORVU.MOREX.R2.5HG0410860
HORVU.MOREX.R2.7HG0534740	HORVU.MOREX.R2.4HG0334720	HORVU.MOREX.R2.7HG0552980	HORVU.MOREX.R2.1HG0078200	HORVU.MOREX.R2.6HG0501530	HORVU.MOREX.R2.6HG0501520	HORVU.MOREX.R2.2HG0133920	HORVU.MOREX.R2.7HG0569500	HORVU.MOREX.R2.1HG0013370	HORVU.MOREX.R2.7HG0622380	HORVU.MOREX.R2.1HG0062440	HORVU.MOREX.R2.4HG0340920	HORVU.MOREX.R2.7HG0577180	HORVU.MOREX.R2.1HG0043480	HORVU.MOREX.R2.7HG0559650	HORVU.MOREX.R2.5HG0356470
HORVU.MOREX.R2.4HG0287180	HORVU.MOREX.R2.6HG0462480	HORVU.MOREX.R2.3HG0223060	HORVU.MOREX.R2.7HG0612060	HORVU.MOREX.R2.4HG0312760	HORVU.MOREX.R2.1HG0046450	HORVU.MOREX.R2.3HG0236700	HORVU.MOREX.R2.2HG0087060	HORVU.MOREX.R2.2HG0173840	HORVU.MOREX.R2.2HG0130860	HORVU.MOREX.R2.2HG0114990	HORVU.MOREX.R2.7HG0602290	HORVU.MOREX.R2.7HG0559540	HORVU.MOREX.R2.5HG0414850	HORVU.MOREX.R2.3HG0207650	HORVU.MOREX.R2.6HG0511650
HORVU.MOREX.R2.3HG0259860	HORVU.MOREX.R2.5HG0433110	HORVU.MOREX.R2.4HG0324130	HORVU.MOREX.R2.7HG0610980	HORVU.MOREX.R2.6HG0491650	HORVU.MOREX.R2.4HG0289850	HORVU.MOREX.R2.5HG0398840	HORVU.MOREX.R2.2HG0136450	HORVU.MOREX.R2.3HG0221920	HORVU.MOREX.R2.4HG0295570	HORVU.MOREX.R2.1HG0021810	HORVU.MOREX.R2.3HG0273490	HORVU.MOREX.R2.3HG0271840	HORVU.MOREX.R2.5HG0444730	HORVU.MOREX.R2.7HG0577910	HORVU.MOREX.R2.5HG0426690
HORVU.MOREX.R2.5HG0414870	HORVU.MOREX.R2.4HG0321980	HORVU.MOREX.R2.2HG0111180	HORVU.MOREX.R2.4HG0284550	HORVU.MOREX.R2.6HG0505730	HORVU.MOREX.R2.1HG0046570	HORVU.MOREX.R2.3HG0193430	HORVU.MOREX.R2.6HG0482070	HORVU.MOREX.R2.2HG0153600	HORVU.MOREX.R2.5HG0437670	HORVU.MOREX.R2.3HG0237510	HORVU.MOREX.R2.3HG0204860	HORVU.MOREX.R2.3HG0256480	HORVU.MOREX.R2.6HG0463660	HORVU.MOREX.R2.7HG0587790	HORVU.MOREX.R2.2HG0133060
HORVU.MOREX.R2.6HG0496810	HORVU.MOREX.R2.4HG0323940	HORVU.MOREX.R2.5HG0440510	HORVU.MOREX.R2.6HG0474930	HORVU.MOREX.R2.4HG0319700	HORVU.MOREX.R2.5HG0388420	HORVU.MOREX.R2.2HG0112420	HORVU.MOREX.R2.1HG0059100	HORVU.MOREX.R2.1HG0053700	HORVU.MOREX.R2.2HG0101400	HORVU.MOREX.R2.3HG0267830	HORVU.MOREX.R2.4HG0335580	HORVU.MOREX.R2.1HG0008940	HORVU.MOREX.R2.1HG0070430	HORVU.MOREX.R2.2HG0099600	HORVU.MOREX.R2.5HG0425910
HORVU.MOREX.R2.5HG0397140	HORVU.MOREX.R2.2HG0117370	HORVU.MOREX.R2.6HG0461860	HORVU.MOREX.R2.3HG0222260	HORVU.MOREX.R2.4HG0320160	HORVU.MOREX.R2.5HG0409930	HORVU.MOREX.R2.2HG0163930	HORVU.MOREX.R2.1HG0074140	HORVU.MOREX.R2.6HG0491820	HORVU.MOREX.R2.5HG0438510	HORVU.MOREX.R2.2HG0139030	HORVU.MOREX.R2.6HG0523080	HORVU.MOREX.R2.3HG0237640	HORVU.MOREX.R2.1HG0025910	HORVU.MOREX.R2.1HG0045620	HORVU.MOREX.R2.4HG0336580
HORVU.MOREX.R2.6HG0469870	HORVU.MOREX.R2.6HG0503220	HORVU.MOREX.R2.5HG0364910	HORVU.MOREX.R2.1HG0062050	HORVU.MOREX.R2.7HG0544280	HORVU.MOREX.R2.5HG0408520	HORVU.MOREX.R2.6HG0513230	HORVU.MOREX.R2.7HG0528480	HORVU.MOREX.R2.1HG0010090	HORVU.MOREX.R2.2HG0134130	HORVU.MOREX.R2.1HG0039130	HORVU.MOREX.R2.2HG0130820	HORVU.MOREX.R2.1HG0005680	HORVU.MOREX.R2.7HG0539080	HORVU.MOREX.R2.7HG0550270	HORVU.MOREX.R2.3HG0207430
HORVU.MOREX.R2.3HG0269980	HORVU.MOREX.R2.4HG0300330	HORVU.MOREX.R2.2HG0121790	HORVU.MOREX.R2.6HG0508760	HORVU.MOREX.R2.7HG0621260	HORVU.MOREX.R2.7HG0597270	HORVU.MOREX.R2.3HG0200220	HORVU.MOREX.R2.2HG0145180	HORVU.MOREX.R2.3HG0202260	HORVU.MOREX.R2.3HG0201440	HORVU.MOREX.R2.5HG0404460	HORVU.MOREX.R2.5HG0428800	HORVU.MOREX.R2.1HG0039830	HORVU.MOREX.R2.3HG0219120	HORVU.MOREX.R2.3HG0271760	HORVU.MOREX.R2.7HG0545590
HORVU.MOREX.R2.6HG0509890	HORVU.MOREX.R2.5HG0420890	HORVU.MOREX.R2.4HG0282120	HORVU.MOREX.R2.6HG0451590	HORVU.MOREX.R2.6HG0517510	HORVU.MOREX.R2.5HG0398100	HORVU.MOREX.R2.1HG0057490	HORVU.MOREX.R2.3HG0242390	HORVU.MOREX.R2.2HG0143770	HORVU.MOREX.R2.6HG0475590	HORVU.MOREX.R2.4HG0291690	HORVU.MOREX.R2.1HG0067010	HORVU.MOREX.R2.3HG0184590	HORVU.MOREX.R2.6HG0453270	HORVU.MOREX.R2.7HG0529250	HORVU.MOREX.R2.1HG0056380
HORVU.MOREX.R2.1HG0020160	HORVU.MOREX.R2.2HG0101600	HORVU.MOREX.R2.2HG0173680	HORVU.MOREX.R2.4HG0323820	HORVU.MOREX.R2.5HG0388530	HORVU.MOREX.R2.1HG0023540	HORVU.MOREX.R2.4HG0312500	HORVU.MOREX.R2.6HG0498990	HORVU.MOREX.R2.4HG0317910	HORVU.MOREX.R2.7HG0615060	HORVU.MOREX.R2.4HG0318840	HORVU.MOREX.R2.7HG0550930	HORVU.MOREX.R2.7HG0621290	HORVU.MOREX.R2.6HG0513330	HORVU.MOREX.R2.5HG0381840	HORVU.MOREX.R2.6HG0454040
HORVU.MOREX.R2.5HG0367630	HORVU.MOREX.R2.5HG0400660	HORVU.MOREX.R2.6HG0454880	HORVU.MOREX.R2.7HG0623600	HORVU.MOREX.R2.5HG0390220	HORVU.MOREX.R2.3HG0248820	HORVU.MOREX.R2.1HG0059880	HORVU.MOREX.R2.2HG0108130	HORVU.MOREX.R2.2HG0162270	HORVU.MOREX.R2.6HG0495630	HORVU.MOREX.R2.6HG0505500	HORVU.MOREX.R2.1HG0052230	HORVU.MOREX.R2.6HG0525510	HORVU.MOREX.R2.7HG0567670	HORVU.MOREX.R2.7HG0591760	HORVU.MOREX.R2.7HG0574990
HORVU.MOREX.R2.5HG0427970	HORVU.MOREX.R2.6HG0478610	HORVU.MOREX.R2.4HG0316730	HORVU.MOREX.R2.5HG0395410	HORVU.MOREX.R2.6HG0512580	HORVU.MOREX.R2.7HG0572100	HORVU.MOREX.R2.6HG0519710	HORVU.MOREX.R2.7HG0533540	HORVU.MOREX.R2.5HG0408250	HORVU.MOREX.R2.3HG0256970	HORVU.MOREX.R2.2HG0177730	HORVU.MOREX.R2.5HG0365470	HORVU.MOREX.R2.1HG0006200	HORVU.MOREX.R2.3HG0203440	HORVU.MOREX.R2.2HG0142700	HORVU.MOREX.R2.5HG0420790
HORVU.MOREX.R2.5HG0393460	HORVU.MOREX.R2.2HG0102320	HORVU.MOREX.R2.6HG0509570	HORVU.MOREX.R2.4HG0334160	HORVU.MOREX.R2.7HG0620460	HORVU.MOREX.R2.6HG0509680	HORVU.MOREX.R2.3HG0274980	HORVU.MOREX.R2.5HG0356680	HORVU.MOREX.R2.5HG0435990	HORVU.MOREX.R2.5HG0354770	HORVU.MOREX.R2.3HG0250280	HORVU.MOREX.R2.7HG0526980	HORVU.MOREX.R2.5HG0423940	HORVU.MOREX.R2.3HG0236910	HORVU.MOREX.R2.6HG0510460	HORVU.MOREX.R2.5HG0390620
HORVU.MOREX.R2.5HG0422760	HORVU.MOREX.R2.4HG0345900	HORVU.MOREX.R2.7HG0560510	HORVU.MOREX.R2.5HG0383830	HORVU.MOREX.R2.4HG0299980	HORVU.MOREX.R2.2HG0169850	HORVU.MOREX.R2.4HG0278680	HORVU.MOREX.R2.2HG0135600	HORVU.MOREX.R2.6HG0515070	HORVU.MOREX.R2.3HG0196050	HORVU.MOREX.R2.1HG0011690	HORVU.MOREX.R2.4HG0314120	HORVU.MOREX.R2.7HG0566370	HORVU.MOREX.R2.4HG0287430	HORVU.MOREX.R2.5HG0402410	HORVU.MOREX.R2.2HG0171670
HORVU.MOREX.R2.5HG0413860	HORVU.MOREX.R2.6HG0472520	HORVU.MOREX.R2.3HG0210470	HORVU.MOREX.R2.6HG0517410	HORVU.MOREX.R2.7HG0549450	HORVU.MOREX.R2.5HG0352570	HORVU.MOREX.R2.3HG0208690	HORVU.MOREX.R2.5HG0371120	HORVU.MOREX.R2.7HG0584520	HORVU.MOREX.R2.5HG0439580	HORVU.MOREX.R2.4HG0299080	HORVU.MOREX.R2.4HG0314570	HORVU.MOREX.R2.1HG0031680	HORVU.MOREX.R2.7HG0538400	HORVU.MOREX.R2.1HG0062600	HORVU.MOREX.R2.7HG0552530
HORVU.MOREX.R2.5HG0391600	HORVU.MOREX.R2.6HG0455450	HORVU.MOREX.R2.1HG0058080	HORVU.MOREX.R2.2HG0161520	HORVU.MOREX.R2.6HG0460600	HORVU.MOREX.R2.5HG0402960	HORVU.MOREX.R2.4HG0317620	HORVU.MOREX.R2.4HG0326810	HORVU.MOREX.R2.3HG0251900	HORVU.MOREX.R2.2HG0178420	HORVU.MOREX.R2.2HG0153410	HORVU.MOREX.R2.5HG0433640	HORVU.MOREX.R2.3HG0246620	HORVU.MOREX.R2.1HG0025950	HORVU.MOREX.R2.3HG0258420	HORVU.MOREX.R2.2HG0145610
HORVU.MOREX.R2.2HG0089740	HORVU.MOREX.R2.3HG0200300	HORVU.MOREX.R2.3HG0181540	HORVU.MOREX.R2.1HG0063080	HORVU.MOREX.R2.1HG0010970	HORVU.MOREX.R2.7HG0562390	HORVU.MOREX.R2.2HG0142420	HORVU.MOREX.R2.7HG0598610	HORVU.MOREX.R2.1HG0077030	HORVU.MOREX.R2.3HG0212540	HORVU.MOREX.R2.7HG0547400	HORVU.MOREX.R2.5HG0390400	HORVU.MOREX.R2.3HG0191550	HORVU.MOREX.R2.4HG0348650	HORVU.MOREX.R2.7HG0566310	HORVU.MOREX.R2.5HG0370490
HORVU.MOREX.R2.1HG0014470	HORVU.MOREX.R2.2HG0135950	HORVU.MOREX.R2.3HG0247110	HORVU.MOREX.R2.6HG0514070	HORVU.MOREX.R2.6HG0505280	HORVU.MOREX.R2.6HG0483020	HORVU.MOREX.R2.4HG0333050	HORVU.MOREX.R2.2HG0107490	HORVU.MOREX.R2.7HG0607850	HORVU.MOREX.R2.7HG0561080	HORVU.MOREX.R2.1HG0048750	HORVU.MOREX.R2.7HG0566230	HORVU.MOREX.R2.2HG0108420	HORVU.MOREX.R2.1HG0041650	HORVU.MOREX.R2.1HG0073410	HORVU.MOREX.R2.2HG0161530
HORVU.MOREX.R2.1HG0034970	HORVU.MOREX.R2.4HG0316240	HORVU.MOREX.R2.5HG0377110	HORVU.MOREX.R2.6HG0513490	HORVU.MOREX.R2.6HG0448980	HORVU.MOREX.R2.7HG0599040	HORVU.MOREX.R2.4HG0335430	HORVU.MOREX.R2.3HG0253690	HORVU.MOREX.R2.4HG0299930	HORVU.MOREX.R2.6HG0461540	HORVU.MOREX.R2.3HG0211410	HORVU.MOREX.R2.3HG0196580	HORVU.MOREX.R2.3HG0239600	HORVU.MOREX.R2.6HG0515620	HORVU.MOREX.R2.1HG0062660	HORVU.MOREX.R2.6HG0511480
HORVU.MOREX.R2.3HG0267050	HORVU.MOREX.R2.3HG0222470	HORVU.MOREX.R2.7HG0597780	HORVU.MOREX.R2.2HG0152180	HORVU.MOREX.R2.3HG0258810	HORVU.MOREX.R2.7HG0542080	HORVU.MOREX.R2.7HG0588890	HORVU.MOREX.R2.6HG0513760	HORVU.MOREX.R2.6HG0471980	HORVU.MOREX.R2.3HG0240710	HORVU.MOREX.R2.4HG0339580	HORVU.MOREX.R2.6HG0459050	HORVU.MOREX.R2.4HG0342940	HORVU.MOREX.R2.4HG0302450	HORVU.MOREX.R2.6HG0493710	HORVU.MOREX.R2.7HG0595520
HORVU.MOREX.R2.6HG0516950	HORVU.MOREX.R2.3HG0270570	HORVU.MOREX.R2.3HG0235280	HORVU.MOREX.R2.7HG0574730	HORVU.MOREX.R2.7HG0551700	HORVU.MOREX.R2.5HG0413420	HORVU.MOREX.R2.5HG0441180	HORVU.MOREX.R2.7HG0562700	HORVU.MOREX.R2.3HG0226600	HORVU.MOREX.R2.1HG0074730	HORVU.MOREX.R2.1HG0038610	HORVU.MOREX.R2.4HG0347430	HORVU.MOREX.R2.3HG0270270	HORVU.MOREX.R2.7HG0602380	HORVU.MOREX.R2.5HG0384540	HORVU.MOREX.R2.2HG0154840
HORVU.MOREX.R2.2HG0099950	HORVU.MOREX.R2.3HG0229760	HORVU.MOREX.R2.4HG0286150	HORVU.MOREX.R2.2HG0152010	HORVU.MOREX.R2.6HG0463500	HORVU.MOREX.R2.2HG0140630	HORVU.MOREX.R2.7HG0584160	HORVU.MOREX.R2.6HG0463910	HORVU.MOREX.R2.5HG0446400	HORVU.MOREX.R2.6HG0503340	HORVU.MOREX.R2.7HG0551420	HORVU.MOREX.R2.6HG0455740	HORVU.MOREX.R2.1HG0023260	HORVU.MOREX.R2.6HG0453250	HORVU.MOREX.R2.7HG0570670	HORVU.MOREX.R2.7HG0580600
HORVU.MOREX.R2.5HG0375250	HORVU.MOREX.R2.5HG0442820	HORVU.MOREX.R2.2HG0145780	HORVU.MOREX.R2.7HG0599680	HORVU.MOREX.R2.2HG0139750	HORVU.MOREX.R2.1HG0049650	HORVU.MOREX.R2.1HG0039630	HORVU.MOREX.R2.7HG0556720	HORVU.MOREX.R2.5HG0436320	HORVU.MOREX.R2.2HG0090190	HORVU.MOREX.R2.5HG0411080	HORVU.MOREX.R2.1HG0018290	HORVU.MOREX.R2.3HG0212560	HORVU.MOREX.R2.2HG0098590	HORVU.MOREX.R2.2HG0105270	HORVU.MOREX.R2.2HG0119900
HORVU.MOREX.R2.6HG0503350	HORVU.MOREX.R2.1HG0073250	HORVU.MOREX.R2.2HG0104180	HORVU.MOREX.R2.4HG0316160	HORVU.MOREX.R2.5HG0372070	HORVU.MOREX.R2.2HG0168190	HORVU.MOREX.R2.6HG0503820	HORVU.MOREX.R2.3HG0205500	HORVU.MOREX.R2.2HG0107980	HORVU.MOREX.R2.2HG0101900	HORVU.MOREX.R2.1HG0054010	HORVU.MOREX.R2.5HG0446860	HORVU.MOREX.R2.5HG0363860	HORVU.MOREX.R2.7HG0548680	HORVU.MOREX.R2.7HG0580730	HORVU.MOREX.R2.6HG0455570
HORVU.MOREX.R2.6HG0458620	HORVU.MOREX.R2.2HG0089810	HORVU.MOREX.R2.5HG0407710	HORVU.MOREX.R2.5HG0436870	HORVU.MOREX.R2.1HG0074300	HORVU.MOREX.R2.2HG0171190	HORVU.MOREX.R2.5HG0411270	HORVU.MOREX.R2.1HG0062970	HORVU.MOREX.R2.2HG0166700	HORVU.MOREX.R2.1HG0012130	HORVU.MOREX.R2.3HG0251870	HORVU.MOREX.R2.7HG0556450	HORVU.MOREX.R2.3HG0268850	HORVU.MOREX.R2.1HG0017500	HORVU.MOREX.R2.7HG0550980	HORVU.MOREX.R2.6HG0449980
HORVU.MOREX.R2.5HG0431970	HORVU.MOREX.R2.4HG0288270	HORVU.MOREX.R2.1HG0042770	HORVU.MOREX.R2.3HG0248390	HORVU.MOREX.R2.1HG0063890	HORVU.MOREX.R2.2HG0150280	HORVU.MOREX.R2.2HG0111830	HORVU.MOREX.R2.1HG0064390	HORVU.MOREX.R2.3HG0255410	HORVU.MOREX.R2.6HG0469000	HORVU.MOREX.R2.4HG0287980	HORVU.MOREX.R2.5HG0383540	HORVU.MOREX.R2.4HG0314680	HORVU.MOREX.R2.4HG0276660	HORVU.MOREX.R2.6HG0475110	HORVU.MOREX.R2.6HG0518660
HORVU.MOREX.R2.5HG0403940	HORVU.MOREX.R2.5HG0381160	HORVU.MOREX.R2.5HG0424400	HORVU.MOREX.R2.5HG0398330	HORVU.MOREX.R2.7HG0607610	HORVU.MOREX.R2.3HG0201730	HORVU.MOREX.R2.6HG0513700	HORVU.MOREX.R2.2HG0116360	HORVU.MOREX.R2.6HG0452780	HORVU.MOREX.R2.2HG0144070	HORVU.MOREX.R2.6HG0516740	HORVU.MOREX.R2.7HG0610240	HORVU.MOREX.R2.1HG0026800	HORVU.MOREX.R2.4HG0342690	HORVU.MOREX.R2.5HG0391510	HORVU.MOREX.R2.4HG0284350
HORVU.MOREX.R2.1HG0021320	HORVU.MOREX.R2.7HG0616530	HORVU.MOREX.R2.4HG0329400	HORVU.MOREX.R2.2HG0096210	HORVU.MOREX.R2.4HG0332150	HORVU.MOREX.R2.1HG0051280	HORVU.MOREX.R2.7HG0562210	HORVU.MOREX.R2.6HG0498550	HORVU.MOREX.R2.5HG0403280	HORVU.MOREX.R2.2HG0104910	HORVU.MOREX.R2.2HG0119080	HORVU.MOREX.R2.3HG0275240	HORVU.MOREX.R2.2HG0091410	HORVU.MOREX.R2.5HG0362640	HORVU.MOREX.R2.2HG0083110	HORVU.MOREX.R2.2HG0170020
HORVU.MOREX.R2.7HG0543230	HORVU.MOREX.R2.1HG0042040	HORVU.MOREX.R2.5HG0386690	HORVU.MOREX.R2.1HG0041680	HORVU.MOREX.R2.5HG0437290	HORVU.MOREX.R2.5HG0445890	HORVU.MOREX.R2.3HG0233650	HORVU.MOREX.R2.6HG0506660	HORVU.MOREX.R2.2HG0154990	HORVU.MOREX.R2.1HG0011100	HORVU.MOREX.R2.7HG0577330	HORVU.MOREX.R2.7HG0590580	HORVU.MOREX.R2.4HG0337880	HORVU.MOREX.R2.7HG0552000	HORVU.MOREX.R2.6HG0470160	HORVU.MOREX.R2.1HG0051920
HORVU.MOREX.R2.2HG0115180	HORVU.MOREX.R2.5HG0437240	HORVU.MOREX.R2.2HG0094710	HORVU.MOREX.R2.2HG0153600	HORVU.MOREX.R2.3HG0216490	HORVU.MOREX.R2.2HG0133160	HORVU.MOREX.R2.1HG0074950	HORVU.MOREX.R2.5HG0365060	HORVU.MOREX.R2.5HG0399740	HORVU.MOREX.R2.4HG0333380	HORVU.MOREX.R2.6HG0502820	HORVU.MOREX.R2.3HG0271770	HORVU.MOREX.R2.5HG0387140	HORVU.MOREX.R2.7HG0571070	HORVU.MOREX.R2.5HG0408040	HORVU.MOREX.R2.1HG0005040
HORVU.MOREX.R2.2HG0160340	HORVU.MOREX.R2.3HG0273280	HORVU.MOREX.R2.5HG0421300	HORVU.MOREX.R2.1HG0019760	HORVU.MOREX.R2.3HG0195190	HORVU.MOREX.R2.6HG0449180	HORVU.MOREX.R2.3HG0183720	HORVU.MOREX.R2.4HG0294400	HORVU.MOREX.R2.1HG0057310	HORVU.MOREX.R2.7HG0620830	HORVU.MOREX.R2.4HG0339670	HORVU.MOREX.R2.2HG0180700	HORVU.MOREX.R2.2HG0100880	HORVU.MOREX.R2.2HG0107530	HORVU.MOREX.R2.5HG0370050	HORVU.MOREX.R2.6HG0455480
HORVU.MOREX.R2.2HG0118470	HORVU.MOREX.R2.4HG0286330	HORVU.MOREX.R2.2HG0117360	HORVU.MOREX.R2.1HG0053700	HORVU.MOREX.R2.1HG0043290	HORVU.MOREX.R2.3HG0218290	HORVU.MOREX.R2.4HG0331880	HORVU.MOREX.R2.3HG0273160	HORVU.MOREX.R2.6HG0455620	HORVU.MOREX.R2.3HG0202090	HORVU.MOREX.R2.2HG0148000	HORVU.MOREX.R2.4HG0343310	HORVU.MOREX.R2.2HG0113820	HORVU.MOREX.R2.4HG0284330	HORVU.MOREX.R2.3HG0204280	HORVU.MOREX.R2.6HG0526600
HORVU.MOREX.R2.4HG0338560	HORVU.MOREX.R2.UNG0625310	HORVU.MOREX.R2.7HG0561480	HORVU.MOREX.R2.2HG0116450	HORVU.MOREX.R2.4HG0280870	HORVU.MOREX.R2.6HG0505720	HORVU.MOREX.R2.4HG0345310	HORVU.MOREX.R2.5HG0402020	HORVU.MOREX.R2.7HG0607390	HORVU.MOREX.R2.6HG0462660	HORVU.MOREX.R2.1HG0023120	HORVU.MOREX.R2.1HG0047930	HORVU.MOREX.R2.4HG0292510	HORVU.MOREX.R2.7HG0562910	HORVU.MOREX.R2.6HG0451430	HORVU.MOREX.R2.2HG0114730
HORVU.MOREX.R2.6HG0482540	HORVU.MOREX.R2.2HG0116500	HORVU.MOREX.R2.2HG0120150	HORVU.MOREX.R2.3HG0198250	HORVU.MOREX.R2.7HG0617540	HORVU.MOREX.R2.5HG0440310	HORVU.MOREX.R2.1HG0046710	HORVU.MOREX.R2.5HG0350340	HORVU.MOREX.R2.7HG0611310	HORVU.MOREX.R2.4HG0283610	HORVU.MOREX.R2.3HG0274430	HORVU.MOREX.R2.7HG0604840	HORVU.MOREX.R2.1HG0034310	HORVU.MOREX.R2.1HG0018560	HORVU.MOREX.R2.3HG0185180	HORVU.MOREX.R2.6HG0517950
HORVU.MOREX.R2.5HG0434820	HORVU.MOREX.R2.3HG0270810	HORVU.MOREX.R2.2HG0173650	HORVU.MOREX.R2.5HG0435990	HORVU.MOREX.R2.7HG0602930	HORVU.MOREX.R2.2HG0140300	HORVU.MOREX.R2.7HG0612810	HORVU.MOREX.R2.3HG0194420	HORVU.MOREX.R2.6HG0478780	HORVU.MOREX.R2.5HG0427860	HORVU.MOREX.R2.1HG0050530	HORVU.MOREX.R2.2HG0113360	HORVU.MOREX.R2.5HG0429750	HORVU.MOREX.R2.7HG0582380	HORVU.MOREX.R2.2HG0132690	HORVU.MOREX.R2.7HG0552920
HORVU.MOREX.R2.2HG0178580	HORVU.MOREX.R2.5HG0376820	HORVU.MOREX.R2.4HG0312900	HORVU.MOREX.R2.2HG0116980	HORVU.MOREX.R2.4HG0326360	HORVU.MOREX.R2.4HG0276030	HORVU.MOREX.R2.4HG0333370	HORVU.MOREX.R2.3HG0250000	HORVU.MOREX.R2.3HG0189640	HORVU.MOREX.R2.1HG0070460	HORVU.MOREX.R2.7HG0623190	HORVU.MOREX.R2.5HG0405880	HORVU.MOREX.R2.2HG0150420	HORVU.MOREX.R2.6HG0512820	HORVU.MOREX.R2.2HG0175470	HORVU.MOREX.R2.5HG0413550
HORVU.MOREX.R2.2HG0128330	HORVU.MOREX.R2.1HG0075620	HORVU.MOREX.R2.5HG0407200	HORVU.MOREX.R2.3HG0273950	HORVU.MOREX.R2.4HG0278100	HORVU.MOREX.R2.6HG0475730	HORVU.MOREX.R2.2HG0146750	HORVU.MOREX.R2.4HG0295780	HORVU.MOREX.R2.3HG0252010	HORVU.MOREX.R2.3HG0266980	HORVU.MOREX.R2.1HG0059450	HORVU.MOREX.R2.4HG0277990	HORVU.MOREX.R2.5HG0383330	HORVU.MOREX.R2.3HG0255230	HORVU.MOREX.R2.3HG0197060	HORVU.MOREX.R2.5HG0423500
HORVU.MOREX.R2.5HG0388450	HORVU.MOREX.R2.3HG0260680	HORVU.MOREX.R2.2HG0131410	HORVU.MOREX.R2.2HG0148290	HORVU.MOREX.R2.7HG0597570	HORVU.MOREX.R2.4HG0344860	HORVU.MOREX.R2.5HG0367340	HORVU.MOREX.R2.2HG0104130	HORVU.MOREX.R2.2HG0089030	HORVU.MOREX.R2.4HG0338730	HORVU.MOREX.R2.5HG0430620	HORVU.MOREX.R2.7HG0547940	HORVU.MOREX.R2.7HG0596900	HORVU.MOREX.R2.6HG0462910	HORVU.MOREX.R2.4HG0331610	HORVU.MOREX.R2.7HG0603470
HORVU.MOREX.R2.4HG0295090	HORVU.MOREX.R2.2HG0175310	HORVU.MOREX.R2.1HG0030460	HORVU.MOREX.R2.1HG0011100	HORVU.MOREX.R2.5HG0432850	HORVU.MOREX.R2.7HG0558150	HORVU.MOREX.R2.6HG0493420	HORVU.MOREX.R2.6HG0507010	HORVU.MOREX.R2.2HG0143470	HORVU.MOREX.R2.2HG0146020	HORVU.MOREX.R2.7HG0544090	HORVU.MOREX.R2.2HG0126950	HORVU.MOREX.R2.5HG0427920	HORVU.MOREX.R2.2HG0156010	HORVU.MOREX.R2.7HG0604580	HORVU.MOREX.R2.5HG0349320
HORVU.MOREX.R2.5HG0432860	HORVU.MOREX.R2.5HG0425910	HORVU.MOREX.R2.6HG0449340	HORVU.MOREX.R2.6HG0461780	HORVU.MOREX.R2.4HG0280580	HORVU.MOREX.R2.6HG0520300	HORVU.MOREX.R2.4HG0336880	HORVU.MOREX.R2.1HG0071210	HORVU.MOREX.R2.4HG0318730	HORVU.MOREX.R2.6HG0448870	HORVU.MOREX.R2.7HG0559940	HORVU.MOREX.R2.6HG0458100	HORVU.MOREX.R2.2HG0148210	HORVU.MOREX.R2.1HG0025920	HORVU.MOREX.R2.5HG0444090	HORVU.MOREX.R2.7HG0544820
HORVU.MOREX.R2.5HG0435150	HORVU.MOREX.R2.4HG0336580	HORVU.MOREX.R2.5HG0416810	HORVU.MOREX.R2.4HG0322360	HORVU.MOREX.R2.1HG0000900	HORVU.MOREX.R2.1HG0037390	HORVU.MOREX.R2.5HG0389020	HORVU.MOREX.R2.1HG0037450	HORVU.MOREX.R2.4HG0290390	HORVU.MOREX.R2.2HG0088390	HORVU.MOREX.R2.2HG0177290	HORVU.MOREX.R2.5HG0410160	HORVU.MOREX.R2.4HG0277720	HORVU.MOREX.R2.6HG0480730	HORVU.MOREX.R2.5HG0410880	HORVU.MOREX.R2.5HG0447000
HORVU.MOREX.R2.3HG0267250	HORVU.MOREX.R2.5HG0420790	HORVU.MOREX.R2.4HG0323710	HORVU.MOREX.R2.3HG0255410	HORVU.MOREX.R2.7HG0543930	HORVU.MOREX.R2.7HG0598100	HORVU.MOREX.R2.3HG0261310	HORVU.MOREX.R2.5HG0415440	HORVU.MOREX.R2.5HG0379890	HORVU.MOREX.R2.2HG0106020	HORVU.MOREX.R2.5HG0415660	HORVU.MOREX.R2.4HG0343910	HORVU.MOREX.R2.3HG0254780	HORVU.MOREX.R2.4HG0319710	HORVU.MOREX.R2.2HG0093910	HORVU.MOREX.R2.7HG0548890
HORVU.MOREX.R2.4HG0319040	HORVU.MOREX.R2.5HG0390620	HORVU.MOREX.R2.1HG0058390	HORVU.MOREX.R2.5HG0439930	HORVU.MOREX.R2.7HG0623960	HORVU.MOREX.R2.7HG0543180	HORVU.MOREX.R2.2HG0083460	HORVU.MOREX.R2.6HG0523360	HORVU.MOREX.R2.1HG0014200	HORVU.MOREX.R2.5HG0356120	HORVU.MOREX.R2.3HG0181710	HORVU.MOREX.R2.2HG0137130	HORVU.MOREX.R2.2HG0116720	HORVU.MOREX.R2.7HG0606510	HORVU.MOREX.R2.5HG0354150	HORVU.MOREX.R2.7HG0569500
HORVU.MOREX.R2.1HG0050750	HORVU.MOREX.R2.6HG0450450	HORVU.MOREX.R2.7HG0541230	HORVU.MOREX.R2.6HG0462660	HORVU.MOREX.R2.3HG0207650	HORVU.MOREX.R2.5HG0444620	HORVU.MOREX.R2.1HG0039970	HORVU.MOREX.R2.5HG0441530	HORVU.MOREX.R2.3HG0219750	HORVU.MOREX.R2.5HG0443970	HORVU.MOREX.R2.1HG0023550	HORVU.MOREX.R2.6HG0514640	HORVU.MOREX.R2.2HG0140840	HORVU.MOREX.R2.2HG0158270	HORVU.MOREX.R2.3HG0261560	HORVU.MOREX.R2.4HG0347280
HORVU.MOREX.R2.1HG0050740	HORVU.MOREX.R2.3HG0203030	HORVU.MOREX.R2.6HG0498260	HORVU.MOREX.R2.7HG0572580	HORVU.MOREX.R2.6HG0494730	HORVU.MOREX.R2.1HG0072160	HORVU.MOREX.R2.1HG0039810	HORVU.MOREX.R2.3HG0187670	HORVU.MOREX.R2.7HG0560340	HORVU.MOREX.R2.6HG0507170	HORVU.MOREX.R2.6HG0468980	HORVU.MOREX.R2.5HG0362370	HORVU.MOREX.R2.6HG0457680	HORVU.MOREX.R2.5HG0351950	HORVU.MOREX.R2.7HG0546000	HORVU.MOREX.R2.3HG0264880
HORVU.MOREX.R2.3HG0210300	HORVU.MOREX.R2.2HG0145610	HORVU.MOREX.R2.1HG0056960	HORVU.MOREX.R2.1HG0070460	HORVU.MOREX.R2.3HG0248330	HORVU.MOREX.R2.7HG0554650	HORVU.MOREX.R2.3HG0226550	HORVU.MOREX.R2.7HG0574340	HORVU.MOREX.R2.5HG0359510	HORVU.MOREX.R2.4HG0325420	HORVU.MOREX.R2.2HG0139020	HORVU.MOREX.R2.4HG0278350	HORVU.MOREX.R2.5HG0414770	HORVU.MOREX.R2.4HG0283270	HORVU.MOREX.R2.2HG0160860	HORVU.MOREX.R2.2HG0136450
HORVU.MOREX.R2.6HG0459520	HORVU.MOREX.R2.5HG0360280	HORVU.MOREX.R2.7HG0547470	HORVU.MOREX.R2.2HG0146020	HORVU.MOREX.R2.2HG0177580	HORVU.MOREX.R2.2HG0179990	HORVU.MOREX.R2.7HG0605290	HORVU.MOREX.R2.6HG0512480	HORVU.MOREX.R2.5HG0426190	HORVU.MOREX.R2.3HG0266680	HORVU.MOREX.R2.7HG0596530	HORVU.MOREX.R2.3HG0255930	HORVU.MOREX.R2.3HG0254920	HORVU.MOREX.R2.5HG0352020	HORVU.MOREX.R2.3HG0184690	HORVU.MOREX.R2.3HG0258410
HORVU.MOREX.R2.2HG0134740	HORVU.MOREX.R2.2HG0179480	HORVU.MOREX.R2.5HG0425870	HORVU.MOREX.R2.1HG0064430	HORVU.MOREX.R2.7HG0607220	HORVU.MOREX.R2.2HG0079930	HORVU.MOREX.R2.4HG0296270	HORVU.MOREX.R2.1HG0074170	HORVU.MOREX.R2.1HG0030890	HORVU.MOREX.R2.6HG0491650	HORVU.MOREX.R2.1HG0053410	HORVU.MOREX.R2.6HG0510830	HORVU.MOREX.R2.2HG0170900	HORVU.MOREX.R2.2HG0171660	HORVU.MOREX.R2.2HG0085110	HORVU.MOREX.R2.2HG0125340
HORVU.MOREX.R2.7HG0566420	HORVU.MOREX.R2.1HG0072040	HORVU.MOREX.R2.2HG0159960	HORVU.MOREX.R2.7HG0611310	HORVU.MOREX.R2.7HG0594020	HORVU.MOREX.R2.2HG0168350	HORVU.MOREX.R2.2HG0101390	HORVU.MOREX.R2.3HG0237240	HORVU.MOREX.R2.3HG0211680	HORVU.MOREX.R2.4HG0319700	HORVU.MOREX.R2.4HG0297110	HORVU.MOREX.R2.1HG0017850	HORVU.MOREX.R2.4HG0285170	HORVU.MOREX.R2.5HG0366090	HORVU.MOREX.R2.1HG0042180	HORVU.MOREX.R2.2HG0087510
HORVU.MOREX.R2.7HG0542230	HORVU.MOREX.R2.7HG0562070	HORVU.MOREX.R2.3HG0254850	HORVU.MOREX.R2.4HG0288540	HORVU.MOREX.R2.6HG0526270	HORVU.MOREX.R2.7HG0606450	HORVU.MOREX.R2.7HG0550250	HORVU.MOREX.R2.2HG0129010	HORVU.MOREX.R2.2HG0137910	HORVU.MOREX.R2.2HG0096980	HORVU.MOREX.R2.7HG0601030	HORVU.MOREX.R2.5HG0390020	HORVU.MOREX.R2.3HG0239670	HORVU.MOREX.R2.7HG0590410	HORVU.MOREX.R2.1HG0045490	HORVU.MOREX.R2.5HG0446280
HORVU.MOREX.R2.2HG0156790	HORVU.MOREX.R2.2HG0098700	HORVU.MOREX.R2.3HG0257350	HORVU.MOREX.R2.3HG0252010	HORVU.MOREX.R2.5HG0357290	HORVU.MOREX.R2.2HG0156510	HORVU.MOREX.R2.2HG0177180	HORVU.MOREX.R2.2HG0129800	HORVU.MOREX.R2.7HG0562980	HORVU.MOREX.R2.3HG0222300	HORVU.MOREX.R2.1HG0011150	HORVU.MOREX.R2.6HG0455380	HORVU.MOREX.R2.3HG0189780	HORVU.MOREX.R2.1HG0013460	HORVU.MOREX.R2.3HG0260390	HORVU.MOREX.R2.6HG0482070
HORVU.MOREX.R2.2HG0122280	HORVU.MOREX.R2.7HG0597860	HORVU.MOREX.R2.6HG0484010	HORVU.MOREX.R2.5HG0366070	HORVU.MOREX.R2.6HG0511980	HORVU.MOREX.R2.5HG0446350	HORVU.MOREX.R2.2HG0149380	HORVU.MOREX.R2.6HG0505270	HORVU.MOREX.R2.4HG0312760	HORVU.MOREX.R2.1HG0075570	HORVU.MOREX.R2.5HG0401080	HORVU.MOREX.R2.4HG0319190	HORVU.MOREX.R2.4HG0328110	HORVU.MOREX.R2.2HG0108150	HORVU.MOREX.R2.5HG0402300	HORVU.MOREX.R2.1HG0059100
HORVU.MOREX.R2.2HG0082480	HORVU.MOREX.R2.5HG0398270	HORVU.MOREX.R2.6HG0457590	HORVU.MOREX.R2.2HG0092320	HORVU.MOREX.R2.5HG0361240	HORVU.MOREX.R2.5HG0376440	HORVU.MOREX.R2.3HG0261350	HORVU.MOREX.R2.7HG0546350	HORVU.MOREX.R2.5HG0349630	HORVU.MOREX.R2.7HG0544280	HORVU.MOREX.R2.3HG0244300	HORVU.MOREX.R2.4HG0343120	HORVU.MOREX.R2.7HG0557360	HORVU.MOREX.R2.2HG0172600	HORVU.MOREX.R2.4HG0298820	HORVU.MOREX.R2.1HG0074140
HORVU.MOREX.R2.7HG0546950	HORVU.MOREX.R2.5HG0359720	HORVU.MOREX.R2.3HG0233680	HORVU.MOREX.R2.1HG0040660	HORVU.MOREX.R2.3HG0186230	HORVU.MOREX.R2.2HG0152040	HORVU.MOREX.R2.2HG0161510	HORVU.MOREX.R2.7HG0534670	HORVU.MOREX.R2.1HG0050020	HORVU.MOREX.R2.6HG0461790	HORVU.MOREX.R2.4HG0288140	HORVU.MOREX.R2.2HG0147370	HORVU.MOREX.R2.7HG0527330	HORVU.MOREX.R2.6HG0474480	HORVU.MOREX.R2.3HG0212150	HORVU.MOREX.R2.1HG0051080
HORVU.MOREX.R2.2HG0139090	HORVU.MOREX.R2.7HG0539210	HORVU.MOREX.R2.2HG0138540	HORVU.MOREX.R2.5HG0430550	HORVU.MOREX.R2.1HG0045400	HORVU.MOREX.R2.2HG0123640	HORVU.MOREX.R2.3HG0185200	HORVU.MOREX.R2.7HG0552630	HORVU.MOREX.R2.6HG0505730	HORVU.MOREX.R2.5HG0430310	HORVU.MOREX.R2.7HG0586100	HORVU.MOREX.R2.3HG0186040	HORVU.MOREX.R2.1HG0074970	HORVU.MOREX.R2.4HG0329070	HORVU.MOREX.R2.1HG0060180	HORVU.MOREX.R2.1HG0075390
HORVU.MOREX.R2.1HG0059680	HORVU.MOREX.R2.7HG0603470	HORVU.MOREX.R2.7HG0617570	HORVU.MOREX.R2.5HG0349630	HORVU.MOREX.R2.7HG0607380	HORVU.MOREX.R2.6HG0522550	HORVU.MOREX.R2.6HG0518130	HORVU.MOREX.R2.7HG0602290	HORVU.MOREX.R2.5HG0413340	HORVU.MOREX.R2.5HG0388530	HORVU.MOREX.R2.2HG0152930	HORVU.MOREX.R2.2HG0172280	HORVU.MOREX.R2.4HG0324060	HORVU.MOREX.R2.2HG0090200	HORVU.MOREX.R2.6HG0507060	HORVU.MOREX.R2.3HG0271670
HORVU.MOREX.R2.7HG0547140	HORVU.MOREX.R2.7HG0550290	HORVU.MOREX.R2.6HG0471160	HORVU.MOREX.R2.1HG0050020	HORVU.MOREX.R2.6HG0467990	HORVU.MOREX.R2.5HG0400870	HORVU.MOREX.R2.1HG0046040	HORVU.MOREX.R2.3HG0273490	HORVU.MOREX.R2.5HG0356990	HORVU.MOREX.R2.3HG0200050	HORVU.MOREX.R2.4HG0293630	HORVU.MOREX.R2.4HG0316340	HORVU.MOREX.R2.2HG0078850	HORVU.MOREX.R2.1HG0061280	HORVU.MOREX.R2.1HG0010980	HORVU.MOREX.R2.5HG0378260
HORVU.MOREX.R2.2HG0134900	HORVU.MOREX.R2.2HG0079830	HORVU.MOREX.R2.5HG0425960	HORVU.MOREX.R2.4HG0348890	HORVU.MOREX.R2.3HG0271760	HORVU.MOREX.R2.1HG0026790	HORVU.MOREX.R2.5HG0359070	HORVU.MOREX.R2.3HG0204860	HORVU.MOREX.R2.2HG0153500	HORVU.MOREX.R2.4HG0347110	HORVU.MOREX.R2.3HG0232320	HORVU.MOREX.R2.7HG0591160	HORVU.MOREX.R2.6HG0464140	HORVU.MOREX.R2.4HG0345360	HORVU.MOREX.R2.1HG0007740	HORVU.MOREX.R2.3HG0242390
HORVU.MOREX.R2.1HG0040290	HORVU.MOREX.R2.1HG0054440	HORVU.MOREX.R2.7HG0560630	HORVU.MOREX.R2.7HG0550790	HORVU.MOREX.R2.1HG0007770	HORVU.MOREX.R2.7HG0579490	HORVU.MOREX.R2.5HG0406510	HORVU.MOREX.R2.1HG0039920	HORVU.MOREX.R2.3HG0199870	HORVU.MOREX.R2.6HG0512580	HORVU.MOREX.R2.1HG0061590	HORVU.MOREX.R2.3HG0246970	HORVU.MOREX.R2.5HG0385500	HORVU.MOREX.R2.1HG0045600	HORVU.MOREX.R2.4HG0332170	HORVU.MOREX.R2.6HG0498990
HORVU.MOREX.R2.5HG0371580	HORVU.MOREX.R2.1HG0037110	HORVU.MOREX.R2.3HG0252210	HORVU.MOREX.R2.2HG0103910	HORVU.MOREX.R2.3HG0183540	HORVU.MOREX.R2.6HG0507330	HORVU.MOREX.R2.2HG0138530	HORVU.MOREX.R2.4HG0335580	HORVU.MOREX.R2.2HG0111730	HORVU.MOREX.R2.6HG0460600	HORVU.MOREX.R2.4HG0279850	HORVU.MOREX.R2.7HG0613420	HORVU.MOREX.R2.7HG0607020	HORVU.MOREX.R2.6HG0472290	HORVU.MOREX.R2.5HG0354460	HORVU.MOREX.R2.2HG0108130
HORVU.MOREX.R2.4HG0299940	HORVU.MOREX.R2.5HG0444160	HORVU.MOREX.R2.1HG0044480	HORVU.MOREX.R2.5HG0356990	HORVU.MOREX.R2.3HG0244470	HORVU.MOREX.R2.7HG0601520	HORVU.MOREX.R2.1HG0035920	HORVU.MOREX.R2.2HG0130820	HORVU.MOREX.R2.1HG0072310	HORVU.MOREX.R2.2HG0151910	HORVU.MOREX.R2.7HG0546500	HORVU.MOREX.R2.1HG0071150	HORVU.MOREX.R2.7HG0534090	HORVU.MOREX.R2.5HG0421620	HORVU.MOREX.R2.7HG0535230	HORVU.MOREX.R2.6HG0500420
HORVU.MOREX.R2.2HG0111600	HORVU.MOREX.R2.3HG0213500	HORVU.MOREX.R2.3HG0200760	HORVU.MOREX.R2.2HG0153500	HORVU.MOREX.R2.5HG0364750	HORVU.MOREX.R2.7HG0537960	HORVU.MOREX.R2.5HG0383540	HORVU.MOREX.R2.3HG0204560	HORVU.MOREX.R2.1HG0049020	HORVU.MOREX.R2.5HG0413830	HORVU.MOREX.R2.1HG0021820	HORVU.MOREX.R2.2HG0153440	HORVU.MOREX.R2.3HG0246650	HORVU.MOREX.R2.6HG0462890	HORVU.MOREX.R2.7HG0570390	HORVU.MOREX.R2.4HG0337950
HORVU.MOREX.R2.7HG0568530	HORVU.MOREX.R2.2HG0168000	HORVU.MOREX.R2.1HG0062260	HORVU.MOREX.R2.7HG0573360	HORVU.MOREX.R2.1HG0015920	HORVU.MOREX.R2.1HG0021180	HORVU.MOREX.R2.7HG0583940	HORVU.MOREX.R2.5HG0365470	HORVU.MOREX.R2.6HG0517460	HORVU.MOREX.R2.4HG0287360	HORVU.MOREX.R2.5HG0379740	HORVU.MOREX.R2.6HG0507460	HORVU.MOREX.R2.1HG0077180	HORVU.MOREX.R2.6HG0471770	HORVU.MOREX.R2.4HG0340790	HORVU.MOREX.R2.2HG0100450
HORVU.MOREX.R2.3HG0243770	HORVU.MOREX.R2.1HG0059100	HORVU.MOREX.R2.2HG0162320	HORVU.MOREX.R2.7HG0588970	HORVU.MOREX.R2.6HG0475570	HORVU.MOREX.R2.5HG0392870	HORVU.MOREX.R2.7HG0544570	HORVU.MOREX.R2.2HG0137990	HORVU.MOREX.R2.2HG0158340	HORVU.MOREX.R2.4HG0328640	HORVU.MOREX.R2.2HG0147070	HORVU.MOREX.R2.1HG0040790	HORVU.MOREX.R2.1HG0053020	HORVU.MOREX.R2.2HG0132910	HORVU.MOREX.R2.1HG0000090	HORVU.MOREX.R2.5HG0356680
HORVU.MOREX.R2.6HG0481460	HORVU.MOREX.R2.1HG0074140	HORVU.MOREX.R2.3HG0195930	HORVU.MOREX.R2.2HG0167640	HORVU.MOREX.R2.4HG0288920	HORVU.MOREX.R2.2HG0132890	HORVU.MOREX.R2.3HG0252320	HORVU.MOREX.R2.4HG0314120	HORVU.MOREX.R2.7HG0529010	HORVU.MOREX.R2.7HG0551700	HORVU.MOREX.R2.3HG0254070	HORVU.MOREX.R2.4HG0286290	HORVU.MOREX.R2.5HG0396100	HORVU.MOREX.R2.7HG0562630	HORVU.MOREX.R2.7HG0615670	HORVU.MOREX.R2.2HG0135600
HORVU.MOREX.R2.5HG0410380	HORVU.MOREX.R2.2HG0155830	HORVU.MOREX.R2.6HG0477810	HORVU.MOREX.R2.2HG0153360	HORVU.MOREX.R2.4HG0308280	HORVU.MOREX.R2.6HG0482710	HORVU.MOREX.R2.5HG0434810	HORVU.MOREX.R2.4HG0314570	HORVU.MOREX.R2.1HG0050500	HORVU.MOREX.R2.6HG0463500	HORVU.MOREX.R2.7HG0575870	HORVU.MOREX.R2.5HG0395200	HORVU.MOREX.R2.4HG0342350	HORVU.MOREX.R2.3HG0234930	HORVU.MOREX.R2.1HG0053070	HORVU.MOREX.R2.7HG0543300
HORVU.MOREX.R2.5HG0426540	HORVU.MOREX.R2.7HG0533540	HORVU.MOREX.R2.6HG0469780	HORVU.MOREX.R2.7HG0598630	HORVU.MOREX.R2.5HG0402410	HORVU.MOREX.R2.4HG0331590	HORVU.MOREX.R2.4HG0296990	HORVU.MOREX.R2.7HG0566230	HORVU.MOREX.R2.7HG0550060	HORVU.MOREX.R2.1HG0059830	HORVU.MOREX.R2.2HG0132470	HORVU.MOREX.R2.2HG0117140	HORVU.MOREX.R2.3HG0256590	HORVU.MOREX.R2.3HG0263500	HORVU.MOREX.R2.6HG0454490	HORVU.MOREX.R2.4HG0326810
HORVU.MOREX.R2.3HG0196360	HORVU.MOREX.R2.UNG0626240	HORVU.MOREX.R2.1HG0011530	HORVU.MOREX.R2.3HG0200050	HORVU.MOREX.R2.2HG0092990	HORVU.MOREX.R2.4HG0342680	HORVU.MOREX.R2.5HG0379640	HORVU.MOREX.R2.6HG0526610	HORVU.MOREX.R2.7HG0550390	HORVU.MOREX.R2.5HG0446440	HORVU.MOREX.R2.1HG0068680	HORVU.MOREX.R2.5HG0378860	HORVU.MOREX.R2.6HG0480860		HORVU.MOREX.R2.4HG0323560	HORVU.MOREX.R2.5HG0410830
HORVU.MOREX.R2.2HG0171360	HORVU.MOREX.R2.4HG0319060	HORVU.MOREX.R2.7HG0607880	HORVU.MOREX.R2.7HG0529010	HORVU.MOREX.R2.3HG0268740	HORVU.MOREX.R2.4HG0342200	HORVU.MOREX.R2.5HG0365180	HORVU.MOREX.R2.4HG0347430	HORVU.MOREX.R2.7HG0582190	HORVU.MOREX.R2.4HG0281960	HORVU.MOREX.R2.2HG0144280	HORVU.MOREX.R2.4HG0345910	HORVU.MOREX.R2.3HG0229860		HORVU.MOREX.R2.3HG0207260	HORVU.MOREX.R2.2HG0107490
HORVU.MOREX.R2.7HG0554570	HORVU.MOREX.R2.4HG0326810	HORVU.MOREX.R2.1HG0008270	HORVU.MOREX.R2.7HG0550390	HORVU.MOREX.R2.5HG0375950	HORVU.MOREX.R2.6HG0471350	HORVU.MOREX.R2.4HG0328290	HORVU.MOREX.R2.6HG0456510	HORVU.MOREX.R2.7HG0543270	HORVU.MOREX.R2.1HG0063890	HORVU.MOREX.R2.2HG0101600	HORVU.MOREX.R2.3HG0208540	HORVU.MOREX.R2.3HG0216150		HORVU.MOREX.R2.4HG0326770	HORVU.MOREX.R2.6HG0513760
HORVU.MOREX.R2.5HG0425460	HORVU.MOREX.R2.5HG0355400	HORVU.MOREX.R2.6HG0502460	HORVU.MOREX.R2.5HG0404130	HORVU.MOREX.R2.3HG0198110	HORVU.MOREX.R2.5HG0363020	HORVU.MOREX.R2.5HG0417800	HORVU.MOREX.R2.3HG0251670	HORVU.MOREX.R2.3HG0207750	HORVU.MOREX.R2.5HG0415630	HORVU.MOREX.R2.7HG0562970	HORVU.MOREX.R2.1HG0016750	HORVU.MOREX.R2.2HG0091190		HORVU.MOREX.R2.7HG0567290	HORVU.MOREX.R2.4HG0276250
HORVU.MOREX.R2.1HG0049570	HORVU.MOREX.R2.1HG0073180	HORVU.MOREX.R2.6HG0496030	HORVU.MOREX.R2.3HG0204740	HORVU.MOREX.R2.5HG0419590	HORVU.MOREX.R2.1HG0029020	HORVU.MOREX.R2.4HG0284810	HORVU.MOREX.R2.5HG0421990	HORVU.MOREX.R2.7HG0528460	HORVU.MOREX.R2.4HG0332150	HORVU.MOREX.R2.7HG0532790	HORVU.MOREX.R2.5HG0424350	HORVU.MOREX.R2.5HG0396550		HORVU.MOREX.R2.5HG0422570	HORVU.MOREX.R2.7HG0562700
HORVU.MOREX.R2.5HG0398170	HORVU.MOREX.R2.1HG0062970	HORVU.MOREX.R2.2HG0115430	HORVU.MOREX.R2.3HG0207750	HORVU.MOREX.R2.1HG0029110	HORVU.MOREX.R2.6HG0499100	HORVU.MOREX.R2.4HG0281670	HORVU.MOREX.R2.3HG0258010	HORVU.MOREX.R2.7HG0556310	HORVU.MOREX.R2.5HG0441020	HORVU.MOREX.R2.5HG0414870	HORVU.MOREX.R2.2HG0141930	HORVU.MOREX.R2.3HG0245400		HORVU.MOREX.R2.6HG0477440	HORVU.MOREX.R2.6HG0463910
HORVU.MOREX.R2.2HG0150470	HORVU.MOREX.R2.2HG0102590	HORVU.MOREX.R2.7HG0568830	HORVU.MOREX.R2.3HG0191880	HORVU.MOREX.R2.6HG0493710	HORVU.MOREX.R2.1HG0057890	HORVU.MOREX.R2.7HG0587090	HORVU.MOREX.R2.5HG0383420	HORVU.MOREX.R2.2HG0087460	HORVU.MOREX.R2.4HG0338110	HORVU.MOREX.R2.6HG0496810	HORVU.MOREX.R2.5HG0360260	HORVU.MOREX.R2.3HG0216980		HORVU.MOREX.R2.5HG0363750	HORVU.MOREX.R2.7HG0556720
HORVU.MOREX.R2.5HG0435100	HORVU.MOREX.R2.1HG0064390	HORVU.MOREX.R2.5HG0442720	HORVU.MOREX.R2.5HG0394860	HORVU.MOREX.R2.7HG0589030	HORVU.MOREX.R2.5HG0355030	HORVU.MOREX.R2.2HG0111120	HORVU.MOREX.R2.3HG0185920	HORVU.MOREX.R2.2HG0139750	HORVU.MOREX.R2.3HG0195190	HORVU.MOREX.R2.5HG0397140	HORVU.MOREX.R2.5HG0425300	HORVU.MOREX.R2.7HG0554600		HORVU.MOREX.R2.4HG0296170	HORVU.MOREX.R2.1HG0062970
HORVU.MOREX.R2.2HG0144570	HORVU.MOREX.R2.5HG0412850	HORVU.MOREX.R2.6HG0475780	HORVU.MOREX.R2.6HG0487260	HORVU.MOREX.R2.1HG0038800	HORVU.MOREX.R2.2HG0119140	HORVU.MOREX.R2.6HG0511640	HORVU.MOREX.R2.7HG0610240	HORVU.MOREX.R2.7HG0604700	HORVU.MOREX.R2.3HG0244950	HORVU.MOREX.R2.7HG0622360	HORVU.MOREX.R2.5HG0393110	HORVU.MOREX.R2.7HG0547150		HORVU.MOREX.R2.7HG0557250	HORVU.MOREX.R2.2HG0102590
HORVU.MOREX.R2.6HG0489370	HORVU.MOREX.R2.6HG0463260	HORVU.MOREX.R2.1HG0035470	HORVU.MOREX.R2.7HG0529030	HORVU.MOREX.R2.6HG0465280	HORVU.MOREX.R2.7HG0556270	HORVU.MOREX.R2.7HG0541490	HORVU.MOREX.R2.7HG0590580	HORVU.MOREX.R2.2HG0179200	HORVU.MOREX.R2.2HG0143940	HORVU.MOREX.R2.4HG0287830	HORVU.MOREX.R2.6HG0498110	HORVU.MOREX.R2.2HG0174420		HORVU.MOREX.R2.2HG0079240	HORVU.MOREX.R2.7HG0583350
HORVU.MOREX.R2.2HG0163570	HORVU.MOREX.R2.6HG0506660	HORVU.MOREX.R2.4HG0277790	HORVU.MOREX.R2.1HG0019190	HORVU.MOREX.R2.2HG0120600	HORVU.MOREX.R2.3HG0234500	HORVU.MOREX.R2.3HG0195160	HORVU.MOREX.R2.7HG0599190	HORVU.MOREX.R2.5HG0390060	HORVU.MOREX.R2.4HG0280870	HORVU.MOREX.R2.7HG0544510	HORVU.MOREX.R2.3HG0266570	HORVU.MOREX.R2.4HG0328090		HORVU.MOREX.R2.5HG0425140	HORVU.MOREX.R2.7HG0600250
HORVU.MOREX.R2.6HG0510630	HORVU.MOREX.R2.5HG0415550	HORVU.MOREX.R2.1HG0000440	HORVU.MOREX.R2.1HG0073500	HORVU.MOREX.R2.1HG0033270	HORVU.MOREX.R2.4HG0341470	HORVU.MOREX.R2.5HG0401550	HORVU.MOREX.R2.2HG0112460	HORVU.MOREX.R2.1HG0074300	HORVU.MOREX.R2.7HG0617540	HORVU.MOREX.R2.6HG0472520	HORVU.MOREX.R2.3HG0224180	HORVU.MOREX.R2.3HG0262150		HORVU.MOREX.R2.4HG0290380	HORVU.MOREX.R2.2HG0116360
HORVU.MOREX.R2.5HG0418020	HORVU.MOREX.R2.6HG0516700	HORVU.MOREX.R2.3HG0235290	HORVU.MOREX.R2.2HG0158780	HORVU.MOREX.R2.5HG0372350	HORVU.MOREX.R2.4HG0314840	HORVU.MOREX.R2.7HG0537800	HORVU.MOREX.R2.4HG0320400	HORVU.MOREX.R2.6HG0525400	HORVU.MOREX.R2.2HG0180610	HORVU.MOREX.R2.1HG0048700	HORVU.MOREX.R2.2HG0168010	HORVU.MOREX.R2.6HG0526310		HORVU.MOREX.R2.4HG0280990	HORVU.MOREX.R2.2HG0173900
HORVU.MOREX.R2.5HG0402830	HORVU.MOREX.R2.3HG0250000	HORVU.MOREX.R2.2HG0079710	HORVU.MOREX.R2.7HG0603040	HORVU.MOREX.R2.3HG0204430	HORVU.MOREX.R2.4HG0336080	HORVU.MOREX.R2.1HG0038950	HORVU.MOREX.R2.5HG0364330	HORVU.MOREX.R2.2HG0136560	HORVU.MOREX.R2.4HG0278100	HORVU.MOREX.R2.1HG0041860	HORVU.MOREX.R2.2HG0128280	HORVU.MOREX.R2.7HG0603650		HORVU.MOREX.R2.5HG0372030	HORVU.MOREX.R2.6HG0517480
HORVU.MOREX.R2.3HG0240630	HORVU.MOREX.R2.3HG0251090	HORVU.MOREX.R2.7HG0542350	HORVU.MOREX.R2.3HG0244950	HORVU.MOREX.R2.2HG0128470	HORVU.MOREX.R2.4HG0336370	HORVU.MOREX.R2.7HG0590950	HORVU.MOREX.R2.2HG0113360	HORVU.MOREX.R2.5HG0383780	HORVU.MOREX.R2.1HG0034150	HORVU.MOREX.R2.1HG0056070	HORVU.MOREX.R2.1HG0068560	HORVU.MOREX.R2.7HG0550730		HORVU.MOREX.R2.1HG0052410	HORVU.MOREX.R2.2HG0145920
HORVU.MOREX.R2.2HG0143730	HORVU.MOREX.R2.1HG0064110	HORVU.MOREX.R2.5HG0381450	HORVU.MOREX.R2.7HG0550780	HORVU.MOREX.R2.2HG0157790	HORVU.MOREX.R2.4HG0340230	HORVU.MOREX.R2.3HG0261300	HORVU.MOREX.R2.5HG0405880	HORVU.MOREX.R2.7HG0607610	HORVU.MOREX.R2.7HG0597570	HORVU.MOREX.R2.2HG0143540	HORVU.MOREX.R2.4HG0281080	HORVU.MOREX.R2.6HG0526450		HORVU.MOREX.R2.3HG0207140	HORVU.MOREX.R2.7HG0561730
HORVU.MOREX.R2.3HG0242300	HORVU.MOREX.R2.5HG0356150	HORVU.MOREX.R2.3HG0223490	HORVU.MOREX.R2.1HG0048180	HORVU.MOREX.R2.1HG0045570	HORVU.MOREX.R2.3HG0206640	HORVU.MOREX.R2.5HG0406590	HORVU.MOREX.R2.5HG0393770	HORVU.MOREX.R2.1HG0073500	HORVU.MOREX.R2.5HG0381380	HORVU.MOREX.R2.5HG0413860	HORVU.MOREX.R2.4HG0299120	HORVU.MOREX.R2.6HG0511230		HORVU.MOREX.R2.1HG0016430	HORVU.MOREX.R2.4HG0336730
HORVU.MOREX.R2.3HG0221820	HORVU.MOREX.R2.1HG0071210	HORVU.MOREX.R2.6HG0522630	HORVU.MOREX.R2.2HG0083680	HORVU.MOREX.R2.7HG0550980	HORVU.MOREX.R2.7HG0585510	HORVU.MOREX.R2.3HG0195480	HORVU.MOREX.R2.4HG0277990	HORVU.MOREX.R2.4HG0287130	HORVU.MOREX.R2.3HG0181450	HORVU.MOREX.R2.5HG0391600	HORVU.MOREX.R2.3HG0270580	HORVU.MOREX.R2.5HG0400700		HORVU.MOREX.R2.7HG0546510	HORVU.MOREX.R2.3HG0273160
HORVU.MOREX.R2.3HG0207430	HORVU.MOREX.R2.3HG0187670	HORVU.MOREX.R2.4HG0289590	HORVU.MOREX.R2.1HG0067490	HORVU.MOREX.R2.6HG0484350	HORVU.MOREX.R2.4HG0325010	HORVU.MOREX.R2.7HG0557460	HORVU.MOREX.R2.4HG0334740	HORVU.MOREX.R2.6HG0467920	HORVU.MOREX.R2.1HG0058380	HORVU.MOREX.R2.5HG0406960	HORVU.MOREX.R2.1HG0075160	HORVU.MOREX.R2.1HG0004840		HORVU.MOREX.R2.4HG0275880	HORVU.MOREX.R2.5HG0402020
HORVU.MOREX.R2.5HG0359110	HORVU.MOREX.R2.7HG0574340	HORVU.MOREX.R2.4HG0299270	HORVU.MOREX.R2.3HG0255740	HORVU.MOREX.R2.4HG0307680	HORVU.MOREX.R2.6HG0500310	HORVU.MOREX.R2.1HG0045750	HORVU.MOREX.R2.7HG0547940	HORVU.MOREX.R2.5HG0426470	HORVU.MOREX.R2.5HG0405500	HORVU.MOREX.R2.3HG0201510	HORVU.MOREX.R2.4HG0294290	HORVU.MOREX.R2.1HG0073180		HORVU.MOREX.R2.1HG0045820	HORVU.MOREX.R2.4HG0294880
HORVU.MOREX.R2.3HG0241980	HORVU.MOREX.R2.6HG0508450	HORVU.MOREX.R2.2HG0106220	HORVU.MOREX.R2.7HG0597810	HORVU.MOREX.R2.5HG0391510	HORVU.MOREX.R2.4HG0319020	HORVU.MOREX.R2.6HG0489500	HORVU.MOREX.R2.3HG0239660	HORVU.MOREX.R2.2HG0158780	HORVU.MOREX.R2.7HG0623960	HORVU.MOREX.R2.6HG0504600	HORVU.MOREX.R2.4HG0318190	HORVU.MOREX.R2.6HG0522310		HORVU.MOREX.R2.3HG0210570	HORVU.MOREX.R2.3HG0207530
HORVU.MOREX.R2.6HG0490040	HORVU.MOREX.R2.6HG0458840	HORVU.MOREX.R2.5HG0368190	HORVU.MOREX.R2.4HG0311100	HORVU.MOREX.R2.5HG0365790	HORVU.MOREX.R2.3HG0241430	HORVU.MOREX.R2.7HG0569680	HORVU.MOREX.R2.3HG0201900	HORVU.MOREX.R2.1HG0048170	HORVU.MOREX.R2.6HG0481260	HORVU.MOREX.R2.6HG0498340	HORVU.MOREX.R2.4HG0285400	HORVU.MOREX.R2.3HG0244280		HORVU.MOREX.R2.4HG0331960	HORVU.MOREX.R2.5HG0355830
HORVU.MOREX.R2.2HG0162680	HORVU.MOREX.R2.5HG0399610	HORVU.MOREX.R2.3HG0183060	HORVU.MOREX.R2.5HG0381380	HORVU.MOREX.R2.4HG0288290	HORVU.MOREX.R2.5HG0438540	HORVU.MOREX.R2.6HG0462100	HORVU.MOREX.R2.2HG0126950	HORVU.MOREX.R2.4HG0280530	HORVU.MOREX.R2.4HG0337930	HORVU.MOREX.R2.7HG0594480	HORVU.MOREX.R2.2HG0125330	HORVU.MOREX.R2.5HG0394300		HORVU.MOREX.R2.5HG0360080	HORVU.MOREX.R2.3HG0186130
HORVU.MOREX.R2.3HG0265890	HORVU.MOREX.R2.3HG0252040	HORVU.MOREX.R2.2HG0161050	HORVU.MOREX.R2.7HG0603060	HORVU.MOREX.R2.4HG0285340	HORVU.MOREX.R2.6HG0520000	HORVU.MOREX.R2.7HG0605780	HORVU.MOREX.R2.6HG0458100	HORVU.MOREX.R2.3HG0228900	HORVU.MOREX.R2.5HG0444400	HORVU.MOREX.R2.4HG0285840	HORVU.MOREX.R2.5HG0394690	HORVU.MOREX.R2.5HG0424530		HORVU.MOREX.R2.2HG0112070	HORVU.MOREX.R2.5HG0421920
HORVU.MOREX.R2.4HG0325680	HORVU.MOREX.R2.2HG0129800	HORVU.MOREX.R2.3HG0275070	HORVU.MOREX.R2.3HG0273270	HORVU.MOREX.R2.3HG0239350	HORVU.MOREX.R2.6HG0514200	HORVU.MOREX.R2.1HG0005620	HORVU.MOREX.R2.4HG0343910	HORVU.MOREX.R2.7HG0587860	HORVU.MOREX.R2.5HG0430160	HORVU.MOREX.R2.1HG0054160	HORVU.MOREX.R2.7HG0579470	HORVU.MOREX.R2.1HG0042550		HORVU.MOREX.R2.3HG0185940	HORVU.MOREX.R2.5HG0350340
HORVU.MOREX.R2.4HG0337830	HORVU.MOREX.R2.2HG0154350	HORVU.MOREX.R2.2HG0117960	HORVU.MOREX.R2.4HG0319410	HORVU.MOREX.R2.5HG0370050	HORVU.MOREX.R2.5HG0423450	HORVU.MOREX.R2.4HG0282440	HORVU.MOREX.R2.2HG0137130	HORVU.MOREX.R2.3HG0254180	HORVU.MOREX.R2.7HG0527110	HORVU.MOREX.R2.1HG0034970	HORVU.MOREX.R2.3HG0202900	HORVU.MOREX.R2.2HG0179770		HORVU.MOREX.R2.5HG0413300	HORVU.MOREX.R2.2HG0170940
HORVU.MOREX.R2.1HG0044080	HORVU.MOREX.R2.5HG0438460	HORVU.MOREX.R2.5HG0370880	HORVU.MOREX.R2.6HG0450620	HORVU.MOREX.R2.4HG0295120	HORVU.MOREX.R2.3HG0274920	HORVU.MOREX.R2.2HG0156390	HORVU.MOREX.R2.5HG0390020	HORVU.MOREX.R2.3HG0216490	HORVU.MOREX.R2.5HG0387770	HORVU.MOREX.R2.5HG0375540	HORVU.MOREX.R2.6HG0467310	HORVU.MOREX.R2.2HG0107100		HORVU.MOREX.R2.2HG0111850	HORVU.MOREX.R2.3HG0194420
HORVU.MOREX.R2.1HG0014980	HORVU.MOREX.R2.2HG0153740	HORVU.MOREX.R2.6HG0464630	HORVU.MOREX.R2.4HG0320080	HORVU.MOREX.R2.6HG0506450	HORVU.MOREX.R2.5HG0369650	HORVU.MOREX.R2.4HG0280760	HORVU.MOREX.R2.4HG0280160	HORVU.MOREX.R2.1HG0043290	HORVU.MOREX.R2.6HG0472000	HORVU.MOREX.R2.3HG0267050	HORVU.MOREX.R2.2HG0134660	HORVU.MOREX.R2.2HG0130750		HORVU.MOREX.R2.6HG0522850	HORVU.MOREX.R2.3HG0250000
HORVU.MOREX.R2.1HG0023230	HORVU.MOREX.R2.5HG0429120	HORVU.MOREX.R2.1HG0049200	HORVU.MOREX.R2.7HG0588800	HORVU.MOREX.R2.3HG0204470	HORVU.MOREX.R2.1HG0010520	HORVU.MOREX.R2.7HG0546670	HORVU.MOREX.R2.6HG0455380	HORVU.MOREX.R2.7HG0550780	HORVU.MOREX.R2.4HG0336090	HORVU.MOREX.R2.2HG0136910	HORVU.MOREX.R2.5HG0395540	HORVU.MOREX.R2.3HG0205050		HORVU.MOREX.R2.2HG0150900	HORVU.MOREX.R2.7HG0563210
HORVU.MOREX.R2.2HG0120120	HORVU.MOREX.R2.7HG0615730	HORVU.MOREX.R2.6HG0502720	HORVU.MOREX.R2.7HG0540790	HORVU.MOREX.R2.4HG0326940	HORVU.MOREX.R2.6HG0515700	HORVU.MOREX.R2.6HG0509430	HORVU.MOREX.R2.7HG0541980	HORVU.MOREX.R2.2HG0176880	HORVU.MOREX.R2.3HG0225480	HORVU.MOREX.R2.4HG0307350	HORVU.MOREX.R2.4HG0297320	HORVU.MOREX.R2.7HG0597490		HORVU.MOREX.R2.7HG0613400	HORVU.MOREX.R2.2HG0139120
HORVU.MOREX.R2.6HG0511480	HORVU.MOREX.R2.2HG0153910	HORVU.MOREX.R2.5HG0379250	HORVU.MOREX.R2.5HG0444400	HORVU.MOREX.R2.7HG0549800	HORVU.MOREX.R2.4HG0276240	HORVU.MOREX.R2.1HG0043100	HORVU.MOREX.R2.5HG0368210	HORVU.MOREX.R2.2HG0177110	HORVU.MOREX.R2.5HG0392360	HORVU.MOREX.R2.6HG0458620	HORVU.MOREX.R2.7HG0561100	HORVU.MOREX.R2.1HG0064390		HORVU.MOREX.R2.5HG0436880	HORVU.MOREX.R2.1HG0053440
HORVU.MOREX.R2.1HG0059590	HORVU.MOREX.R2.7HG0572110	HORVU.MOREX.R2.2HG0168160	HORVU.MOREX.R2.1HG0033860	HORVU.MOREX.R2.4HG0323500	HORVU.MOREX.R2.1HG0078200	HORVU.MOREX.R2.5HG0371740	HORVU.MOREX.R2.7HG0544430	HORVU.MOREX.R2.4HG0316400	HORVU.MOREX.R2.4HG0326250	HORVU.MOREX.R2.5HG0420140	HORVU.MOREX.R2.2HG0135370	HORVU.MOREX.R2.4HG0344920		HORVU.MOREX.R2.2HG0180710	HORVU.MOREX.R2.7HG0553840
HORVU.MOREX.R2.2HG0151440	HORVU.MOREX.R2.7HG0602290	HORVU.MOREX.R2.1HG0048540	HORVU.MOREX.R2.7HG0559860	HORVU.MOREX.R2.2HG0175470	HORVU.MOREX.R2.7HG0612060	HORVU.MOREX.R2.1HG0002850	HORVU.MOREX.R2.5HG0352330	HORVU.MOREX.R2.5HG0395400	HORVU.MOREX.R2.4HG0308280	HORVU.MOREX.R2.5HG0419070	HORVU.MOREX.R2.3HG0220650	HORVU.MOREX.R2.6HG0488370		HORVU.MOREX.R2.1HG0050480	HORVU.MOREX.R2.3HG0245440
HORVU.MOREX.R2.7HG0581870	HORVU.MOREX.R2.2HG0157010	HORVU.MOREX.R2.4HG0324680	HORVU.MOREX.R2.5HG0392360	HORVU.MOREX.R2.5HG0398930	HORVU.MOREX.R2.7HG0610980	HORVU.MOREX.R2.4HG0334580	HORVU.MOREX.R2.5HG0422390	HORVU.MOREX.R2.3HG0199200	HORVU.MOREX.R2.1HG0012620	HORVU.MOREX.R2.2HG0155860	HORVU.MOREX.R2.1HG0061810	HORVU.MOREX.R2.7HG0600110		HORVU.MOREX.R2.6HG0508220	HORVU.MOREX.R2.2HG0104130
HORVU.MOREX.R2.5HG0437760	HORVU.MOREX.R2.3HG0204860	HORVU.MOREX.R2.6HG0503550	HORVU.MOREX.R2.1HG0012620	HORVU.MOREX.R2.7HG0604110	HORVU.MOREX.R2.4HG0284550	HORVU.MOREX.R2.3HG0195990	HORVU.MOREX.R2.3HG0255890	HORVU.MOREX.R2.2HG0083680	HORVU.MOREX.R2.3HG0198110	HORVU.MOREX.R2.1HG0029160	HORVU.MOREX.R2.4HG0278540	HORVU.MOREX.R2.4HG0314620		HORVU.MOREX.R2.4HG0279560	HORVU.MOREX.R2.6HG0507010
HORVU.MOREX.R2.2HG0143050	HORVU.MOREX.R2.2HG0155700	HORVU.MOREX.R2.1HG0014610	HORVU.MOREX.R2.1HG0073410	HORVU.MOREX.R2.4HG0315240	HORVU.MOREX.R2.6HG0474930	HORVU.MOREX.R2.1HG0069250	HORVU.MOREX.R2.4HG0343120	HORVU.MOREX.R2.7HG0570840	HORVU.MOREX.R2.7HG0589030	HORVU.MOREX.R2.7HG0588810	HORVU.MOREX.R2.3HG0253640	HORVU.MOREX.R2.5HG0363280		HORVU.MOREX.R2.3HG0254800	HORVU.MOREX.R2.1HG0037450
HORVU.MOREX.R2.4HG0331200	HORVU.MOREX.R2.2HG0154780	HORVU.MOREX.R2.2HG0149370	HORVU.MOREX.R2.2HG0088630	HORVU.MOREX.R2.2HG0090020	HORVU.MOREX.R2.3HG0222260	HORVU.MOREX.R2.3HG0245430	HORVU.MOREX.R2.2HG0147370	HORVU.MOREX.R2.6HG0494300	HORVU.MOREX.R2.3HG0238280	HORVU.MOREX.R2.1HG0038860	HORVU.MOREX.R2.1HG0033320	HORVU.MOREX.R2.4HG0343230		HORVU.MOREX.R2.5HG0420230	HORVU.MOREX.R2.3HG0220430
HORVU.MOREX.R2.7HG0554790	HORVU.MOREX.R2.4HG0298950	HORVU.MOREX.R2.4HG0279590	HORVU.MOREX.R2.1HG0062660	HORVU.MOREX.R2.4HG0310430	HORVU.MOREX.R2.3HG0226490	HORVU.MOREX.R2.2HG0140910	HORVU.MOREX.R2.1HG0073710	HORVU.MOREX.R2.6HG0506810	HORVU.MOREX.R2.6HG0484670	HORVU.MOREX.R2.3HG0226970	HORVU.MOREX.R2.5HG0365020	HORVU.MOREX.R2.3HG0239890		HORVU.MOREX.R2.6HG0512690	HORVU.MOREX.R2.5HG0415440
HORVU.MOREX.R2.1HG0038180	HORVU.MOREX.R2.5HG0428800	HORVU.MOREX.R2.2HG0103500	HORVU.MOREX.R2.3HG0238280	HORVU.MOREX.R2.3HG0224130	HORVU.MOREX.R2.2HG0094110	HORVU.MOREX.R2.3HG0254940	HORVU.MOREX.R2.2HG0155970	HORVU.MOREX.R2.4HG0326360	HORVU.MOREX.R2.7HG0562200	HORVU.MOREX.R2.2HG0085190	HORVU.MOREX.R2.2HG0093170	HORVU.MOREX.R2.3HG0268300		HORVU.MOREX.R2.1HG0042080	HORVU.MOREX.R2.5HG0395050
HORVU.MOREX.R2.6HG0502060	HORVU.MOREX.R2.6HG0475670	HORVU.MOREX.R2.7HG0567890	HORVU.MOREX.R2.5HG0434150	HORVU.MOREX.R2.1HG0078630	HORVU.MOREX.R2.1HG0062050	HORVU.MOREX.R2.6HG0472110	HORVU.MOREX.R2.3HG0186040	HORVU.MOREX.R2.7HG0556620	HORVU.MOREX.R2.1HG0033270	HORVU.MOREX.R2.2HG0160340	HORVU.MOREX.R2.5HG0375920	HORVU.MOREX.R2.4HG0291600		HORVU.MOREX.R2.1HG0059600	HORVU.MOREX.R2.6HG0461760
HORVU.MOREX.R2.6HG0455570	HORVU.MOREX.R2.1HG0050610	HORVU.MOREX.R2.7HG0578790	HORVU.MOREX.R2.2HG0105270	HORVU.MOREX.R2.3HG0222810	HORVU.MOREX.R2.6HG0508760	HORVU.MOREX.R2.1HG0054240	HORVU.MOREX.R2.2HG0172280	HORVU.MOREX.R2.7HG0542320	HORVU.MOREX.R2.1HG0045570	HORVU.MOREX.R2.2HG0098180	HORVU.MOREX.R2.6HG0460440	HORVU.MOREX.R2.7HG0543670		HORVU.MOREX.R2.5HG0382960	HORVU.MOREX.R2.5HG0441530
HORVU.MOREX.R2.5HG0358830	HORVU.MOREX.R2.2HG0144920	HORVU.MOREX.R2.7HG0534030	HORVU.MOREX.R2.6HG0450400	HORVU.MOREX.R2.1HG0025750	HORVU.MOREX.R2.3HG0224700	HORVU.MOREX.R2.5HG0417490	HORVU.MOREX.R2.2HG0166350	HORVU.MOREX.R2.4HG0283570	HORVU.MOREX.R2.3HG0273760	HORVU.MOREX.R2.1HG0065190	HORVU.MOREX.R2.7HG0593870	HORVU.MOREX.R2.2HG0169350		HORVU.MOREX.R2.4HG0281990	HORVU.MOREX.R2.3HG0237710
HORVU.MOREX.R2.5HG0383870	HORVU.MOREX.R2.2HG0128360	HORVU.MOREX.R2.7HG0558620	HORVU.MOREX.R2.3HG0201590	HORVU.MOREX.R2.3HG0216650	HORVU.MOREX.R2.6HG0451590	HORVU.MOREX.R2.6HG0521000	HORVU.MOREX.R2.3HG0246970	HORVU.MOREX.R2.5HG0404930	HORVU.MOREX.R2.7HG0583250	HORVU.MOREX.R2.4HG0338560	HORVU.MOREX.R2.4HG0342140	HORVU.MOREX.R2.5HG0379180		HORVU.MOREX.R2.4HG0301010	HORVU.MOREX.R2.4HG0311830
HORVU.MOREX.R2.4HG0278990	HORVU.MOREX.R2.5HG0371210	HORVU.MOREX.R2.7HG0597760	HORVU.MOREX.R2.6HG0465940	HORVU.MOREX.R2.4HG0286800	HORVU.MOREX.R2.4HG0323820	HORVU.MOREX.R2.7HG0549680	HORVU.MOREX.R2.2HG0153440	HORVU.MOREX.R2.7HG0603060	HORVU.MOREX.R2.1HG0006900	HORVU.MOREX.R2.2HG0155670	HORVU.MOREX.R2.5HG0352710	HORVU.MOREX.R2.4HG0289540		HORVU.MOREX.R2.7HG0600290	HORVU.MOREX.R2.7HG0574340
HORVU.MOREX.R2.1HG0010880	HORVU.MOREX.R2.1HG0060650	HORVU.MOREX.R2.6HG0507900	HORVU.MOREX.R2.1HG0068790	HORVU.MOREX.R2.5HG0382410	HORVU.MOREX.R2.7HG0623600	HORVU.MOREX.R2.5HG0416360	HORVU.MOREX.R2.1HG0049210	HORVU.MOREX.R2.7HG0570310	HORVU.MOREX.R2.5HG0385030	HORVU.MOREX.R2.5HG0389660	HORVU.MOREX.R2.3HG0227490	HORVU.MOREX.R2.2HG0128230		HORVU.MOREX.R2.5HG0432500	HORVU.MOREX.R2.6HG0506960
HORVU.MOREX.R2.4HG0278830	HORVU.MOREX.R2.4HG0314570	HORVU.MOREX.R2.5HG0396700	HORVU.MOREX.R2.6HG0470160	HORVU.MOREX.R2.3HG0206460	HORVU.MOREX.R2.5HG0395410	HORVU.MOREX.R2.7HG0566840	HORVU.MOREX.R2.4HG0346900	HORVU.MOREX.R2.2HG0118640	HORVU.MOREX.R2.6HG0462750	HORVU.MOREX.R2.5HG0434820	HORVU.MOREX.R2.2HG0091830	HORVU.MOREX.R2.3HG0242450		HORVU.MOREX.R2.5HG0361770	HORVU.MOREX.R2.6HG0456880
HORVU.MOREX.R2.2HG0081640	HORVU.MOREX.R2.6HG0522020	HORVU.MOREX.R2.7HG0592180	HORVU.MOREX.R2.7HG0564420	HORVU.MOREX.R2.6HG0524020	HORVU.MOREX.R2.2HG0101710	HORVU.MOREX.R2.2HG0178290	HORVU.MOREX.R2.6HG0507460	HORVU.MOREX.R2.7HG0559650	HORVU.MOREX.R2.7HG0564420	HORVU.MOREX.R2.2HG0178580	HORVU.MOREX.R2.2HG0102270	HORVU.MOREX.R2.3HG0241830		HORVU.MOREX.R2.2HG0144420	HORVU.MOREX.R2.1HG0074170
HORVU.MOREX.R2.1HG0041980	HORVU.MOREX.R2.3HG0206760	HORVU.MOREX.R2.3HG0186370	HORVU.MOREX.R2.3HG0185180	HORVU.MOREX.R2.2HG0140370	HORVU.MOREX.R2.4HG0334160	HORVU.MOREX.R2.3HG0256070	HORVU.MOREX.R2.2HG0170880	HORVU.MOREX.R2.3HG0251960	HORVU.MOREX.R2.3HG0204470	HORVU.MOREX.R2.1HG0044730	HORVU.MOREX.R2.2HG0154370	HORVU.MOREX.R2.4HG0341000		HORVU.MOREX.R2.5HG0416270	HORVU.MOREX.R2.3HG0237240
HORVU.MOREX.R2.2HG0109460	HORVU.MOREX.R2.6HG0505620	HORVU.MOREX.R2.5HG0372090	HORVU.MOREX.R2.5HG0444090	HORVU.MOREX.R2.5HG0443670	HORVU.MOREX.R2.5HG0383830	HORVU.MOREX.R2.7HG0597440	HORVU.MOREX.R2.5HG0444540	HORVU.MOREX.R2.2HG0150090	HORVU.MOREX.R2.6HG0500030	HORVU.MOREX.R2.2HG0088080	HORVU.MOREX.R2.3HG0200650	HORVU.MOREX.R2.4HG0341790		HORVU.MOREX.R2.2HG0129630	HORVU.MOREX.R2.5HG0409260
HORVU.MOREX.R2.5HG0431120	HORVU.MOREX.R2.6HG0526610	HORVU.MOREX.R2.7HG0563840	HORVU.MOREX.R2.2HG0148740	HORVU.MOREX.R2.3HG0203250	HORVU.MOREX.R2.2HG0155960	HORVU.MOREX.R2.2HG0156420	HORVU.MOREX.R2.1HG0040790	HORVU.MOREX.R2.2HG0099600	HORVU.MOREX.R2.3HG0271650	HORVU.MOREX.R2.2HG0159140	HORVU.MOREX.R2.3HG0214830	HORVU.MOREX.R2.7HG0589600		HORVU.MOREX.R2.7HG0564020	HORVU.MOREX.R2.7HG0534670
HORVU.MOREX.R2.6HG0472380	HORVU.MOREX.R2.5HG0426350	HORVU.MOREX.R2.2HG0101530	HORVU.MOREX.R2.5HG0414210	HORVU.MOREX.R2.2HG0160860	HORVU.MOREX.R2.6HG0517410	HORVU.MOREX.R2.UNG0625520	HORVU.MOREX.R2.2HG0078960	HORVU.MOREX.R2.6HG0511980	HORVU.MOREX.R2.7HG0549800	HORVU.MOREX.R2.5HG0388450	HORVU.MOREX.R2.6HG0462310	HORVU.MOREX.R2.3HG0245960		HORVU.MOREX.R2.4HG0338450	HORVU.MOREX.R2.7HG0572360
HORVU.MOREX.R2.3HG0237640	HORVU.MOREX.R2.2HG0114080	HORVU.MOREX.R2.3HG0218970	HORVU.MOREX.R2.5HG0360290	HORVU.MOREX.R2.4HG0291240	HORVU.MOREX.R2.6HG0471470	HORVU.MOREX.R2.6HG0493870	HORVU.MOREX.R2.3HG0242640	HORVU.MOREX.R2.2HG0125310	HORVU.MOREX.R2.6HG0513130	HORVU.MOREX.R2.3HG0230770	HORVU.MOREX.R2.4HG0297810	HORVU.MOREX.R2.1HG0045410		HORVU.MOREX.R2.5HG0369760	HORVU.MOREX.R2.2HG0136660
HORVU.MOREX.R2.5HG0381750	HORVU.MOREX.R2.5HG0417200	HORVU.MOREX.R2.2HG0177810	HORVU.MOREX.R2.2HG0085110	HORVU.MOREX.R2.4HG0341010	HORVU.MOREX.R2.3HG0188660	HORVU.MOREX.R2.4HG0336870	HORVU.MOREX.R2.4HG0286290	HORVU.MOREX.R2.1HG0002200	HORVU.MOREX.R2.2HG0090020	HORVU.MOREX.R2.3HG0214040	HORVU.MOREX.R2.3HG0187190	HORVU.MOREX.R2.5HG0349350		HORVU.MOREX.R2.4HG0331090	HORVU.MOREX.R2.4HG0340920
HORVU.MOREX.R2.6HG0510600	HORVU.MOREX.R2.1HG0018290	HORVU.MOREX.R2.3HG0241860	HORVU.MOREX.R2.3HG0261200	HORVU.MOREX.R2.7HG0527260	HORVU.MOREX.R2.2HG0161520	HORVU.MOREX.R2.5HG0422170	HORVU.MOREX.R2.7HG0601560	HORVU.MOREX.R2.7HG0550270	HORVU.MOREX.R2.3HG0216650	HORVU.MOREX.R2.4HG0342190	HORVU.MOREX.R2.2HG0156730	HORVU.MOREX.R2.3HG0253520		HORVU.MOREX.R2.6HG0464720	HORVU.MOREX.R2.7HG0602770
HORVU.MOREX.R2.6HG0474940	HORVU.MOREX.R2.5HG0446860	HORVU.MOREX.R2.7HG0605770	HORVU.MOREX.R2.5HG0350950	HORVU.MOREX.R2.7HG0609480	HORVU.MOREX.R2.1HG0063080	HORVU.MOREX.R2.2HG0161070	HORVU.MOREX.R2.6HG0465920	HORVU.MOREX.R2.3HG0271760	HORVU.MOREX.R2.4HG0286800	HORVU.MOREX.R2.4HG0319040	HORVU.MOREX.R2.3HG0242230	HORVU.MOREX.R2.7HG0541100		HORVU.MOREX.R2.6HG0477260	HORVU.MOREX.R2.6HG0455910
HORVU.MOREX.R2.3HG0212710	HORVU.MOREX.R2.4HG0320260	HORVU.MOREX.R2.7HG0584740	HORVU.MOREX.R2.2HG0142810	HORVU.MOREX.R2.4HG0343780	HORVU.MOREX.R2.4HG0296160	HORVU.MOREX.R2.7HG0546990	HORVU.MOREX.R2.3HG0272400	HORVU.MOREX.R2.3HG0236920	HORVU.MOREX.R2.5HG0360290	HORVU.MOREX.R2.1HG0050750	HORVU.MOREX.R2.7HG0584300	HORVU.MOREX.R2.2HG0162490		HORVU.MOREX.R2.1HG0044160	HORVU.MOREX.R2.5HG0418610
HORVU.MOREX.R2.1HG0005040	HORVU.MOREX.R2.4HG0327370	HORVU.MOREX.R2.7HG0567010	HORVU.MOREX.R2.1HG0041140	HORVU.MOREX.R2.7HG0601460	HORVU.MOREX.R2.6HG0514070	HORVU.MOREX.R2.1HG0069840	HORVU.MOREX.R2.2HG0117140	HORVU.MOREX.R2.2HG0111010	HORVU.MOREX.R2.4HG0280590	HORVU.MOREX.R2.2HG0082480	HORVU.MOREX.R2.4HG0325290	HORVU.MOREX.R2.7HG0590970		HORVU.MOREX.R2.1HG0059910	HORVU.MOREX.R2.5HG0381770
HORVU.MOREX.R2.5HG0384010	HORVU.MOREX.R2.5HG0421990	HORVU.MOREX.R2.6HG0452850	HORVU.MOREX.R2.7HG0535730	HORVU.MOREX.R2.4HG0335490	HORVU.MOREX.R2.6HG0513490	HORVU.MOREX.R2.7HG0605330	HORVU.MOREX.R2.6HG0519560	HORVU.MOREX.R2.2HG0142700	HORVU.MOREX.R2.2HG0154640	HORVU.MOREX.R2.7HG0546950	HORVU.MOREX.R2.5HG0378540	HORVU.MOREX.R2.5HG0412430		HORVU.MOREX.R2.3HG0240260	HORVU.MOREX.R2.7HG0549960
HORVU.MOREX.R2.3HG0184590	HORVU.MOREX.R2.3HG0230800	HORVU.MOREX.R2.4HG0324610	HORVU.MOREX.R2.7HG0528240	HORVU.MOREX.R2.5HG0402300	HORVU.MOREX.R2.2HG0083130	HORVU.MOREX.R2.5HG0439380	HORVU.MOREX.R2.5HG0378860	HORVU.MOREX.R2.6HG0510460	HORVU.MOREX.R2.7HG0578210	HORVU.MOREX.R2.4HG0276080	HORVU.MOREX.R2.3HG0210690	HORVU.MOREX.R2.3HG0270630		HORVU.MOREX.R2.3HG0227960	HORVU.MOREX.R2.5HG0387050
HORVU.MOREX.R2.6HG0525510	HORVU.MOREX.R2.4HG0312680	HORVU.MOREX.R2.6HG0453590	HORVU.MOREX.R2.6HG0491710	HORVU.MOREX.R2.3HG0265880	HORVU.MOREX.R2.2HG0152180	HORVU.MOREX.R2.5HG0440950	HORVU.MOREX.R2.4HG0345910	HORVU.MOREX.R2.5HG0402410	HORVU.MOREX.R2.1HG0016810	HORVU.MOREX.R2.2HG0129890	HORVU.MOREX.R2.4HG0299030	HORVU.MOREX.R2.6HG0468220		HORVU.MOREX.R2.7HG0550340	HORVU.MOREX.R2.7HG0602290
HORVU.MOREX.R2.4HG0298360	HORVU.MOREX.R2.7HG0590580	HORVU.MOREX.R2.5HG0390410	HORVU.MOREX.R2.1HG0045220	HORVU.MOREX.R2.2HG0103210	HORVU.MOREX.R2.5HG0438690	HORVU.MOREX.R2.7HG0616310	HORVU.MOREX.R2.5HG0424350	HORVU.MOREX.R2.1HG0073410	HORVU.MOREX.R2.2HG0140370	HORVU.MOREX.R2.2HG0139090	HORVU.MOREX.R2.3HG0271980	HORVU.MOREX.R2.1HG0036330		HORVU.MOREX.R2.4HG0343250	HORVU.MOREX.R2.1HG0005350
HORVU.MOREX.R2.5HG0353600	HORVU.MOREX.R2.2HG0180700	HORVU.MOREX.R2.4HG0283050	HORVU.MOREX.R2.1HG0073510	HORVU.MOREX.R2.5HG0389980	HORVU.MOREX.R2.2HG0147680	HORVU.MOREX.R2.5HG0364800	HORVU.MOREX.R2.5HG0360260	HORVU.MOREX.R2.1HG0062660	HORVU.MOREX.R2.2HG0096310	HORVU.MOREX.R2.1HG0024570	HORVU.MOREX.R2.5HG0385810	HORVU.MOREX.R2.7HG0607950		HORVU.MOREX.R2.5HG0423160	HORVU.MOREX.R2.3HG0273490
HORVU.MOREX.R2.4HG0327070	HORVU.MOREX.R2.5HG0429450	HORVU.MOREX.R2.3HG0206280	HORVU.MOREX.R2.2HG0178540	HORVU.MOREX.R2.3HG0206010	HORVU.MOREX.R2.1HG0031000	HORVU.MOREX.R2.7HG0600920	HORVU.MOREX.R2.2HG0129930	HORVU.MOREX.R2.5HG0384540	HORVU.MOREX.R2.4HG0291240	HORVU.MOREX.R2.7HG0547140	HORVU.MOREX.R2.2HG0111690	HORVU.MOREX.R2.5HG0403180		HORVU.MOREX.R2.7HG0537950	HORVU.MOREX.R2.3HG0212960
HORVU.MOREX.R2.1HG0028950	HORVU.MOREX.R2.1HG0072720	HORVU.MOREX.R2.7HG0563010	HORVU.MOREX.R2.4HG0289650	HORVU.MOREX.R2.2HG0127960	HORVU.MOREX.R2.7HG0574730	HORVU.MOREX.R2.7HG0545350	HORVU.MOREX.R2.4HG0329410	HORVU.MOREX.R2.7HG0570670	HORVU.MOREX.R2.7HG0558050	HORVU.MOREX.R2.3HG0231410	HORVU.MOREX.R2.4HG0276560	HORVU.MOREX.R2.3HG0226500		HORVU.MOREX.R2.5HG0411980	HORVU.MOREX.R2.3HG0204860
HORVU.MOREX.R2.1HG0013210	HORVU.MOREX.R2.5HG0381080	HORVU.MOREX.R2.5HG0426930	HORVU.MOREX.R2.4HG0345870	HORVU.MOREX.R2.5HG0373550	HORVU.MOREX.R2.2HG0152010	HORVU.MOREX.R2.2HG0111150	HORVU.MOREX.R2.6HG0498110	HORVU.MOREX.R2.4HG0318760	HORVU.MOREX.R2.2HG0143830	HORVU.MOREX.R2.3HG0256620	HORVU.MOREX.R2.2HG0167120	HORVU.MOREX.R2.3HG0184700		HORVU.MOREX.R2.2HG0143070	HORVU.MOREX.R2.3HG0205280
HORVU.MOREX.R2.2HG0095620	HORVU.MOREX.R2.5HG0405050	HORVU.MOREX.R2.3HG0197420	HORVU.MOREX.R2.4HG0340790	HORVU.MOREX.R2.5HG0381700	HORVU.MOREX.R2.3HG0246920	HORVU.MOREX.R2.3HG0232300	HORVU.MOREX.R2.3HG0224180	HORVU.MOREX.R2.7HG0580730	HORVU.MOREX.R2.5HG0350950	HORVU.MOREX.R2.4HG0338510	HORVU.MOREX.R2.3HG0253730	HORVU.MOREX.R2.4HG0335310		HORVU.MOREX.R2.4HG0343280	HORVU.MOREX.R2.2HG0176080
HORVU.MOREX.R2.5HG0423500	HORVU.MOREX.R2.6HG0494320	HORVU.MOREX.R2.5HG0372580	HORVU.MOREX.R2.1HG0000090	HORVU.MOREX.R2.4HG0314160	HORVU.MOREX.R2.4HG0316160	HORVU.MOREX.R2.4HG0319520	HORVU.MOREX.R2.5HG0422860	HORVU.MOREX.R2.3HG0201590	HORVU.MOREX.R2.4HG0335490	HORVU.MOREX.R2.6HG0509640	HORVU.MOREX.R2.3HG0252520	HORVU.MOREX.R2.3HG0253050		HORVU.MOREX.R2.5HG0374050	HORVU.MOREX.R2.5HG0369640
HORVU.MOREX.R2.3HG0261180	HORVU.MOREX.R2.7HG0585550	HORVU.MOREX.R2.4HG0320220	HORVU.MOREX.R2.4HG0286120	HORVU.MOREX.R2.1HG0060180	HORVU.MOREX.R2.5HG0436870	HORVU.MOREX.R2.3HG0251970	HORVU.MOREX.R2.5HG0369920	HORVU.MOREX.R2.2HG0143370	HORVU.MOREX.R2.1HG0030230	HORVU.MOREX.R2.4HG0299940	HORVU.MOREX.R2.7HG0562040	HORVU.MOREX.R2.2HG0098430		HORVU.MOREX.R2.5HG0406680	HORVU.MOREX.R2.6HG0470060
HORVU.MOREX.R2.3HG0246620	HORVU.MOREX.R2.2HG0113360	HORVU.MOREX.R2.4HG0342760	HORVU.MOREX.R2.2HG0129950	HORVU.MOREX.R2.6HG0507060	HORVU.MOREX.R2.3HG0248390	HORVU.MOREX.R2.2HG0153960	HORVU.MOREX.R2.4HG0281080	HORVU.MOREX.R2.7HG0550980	HORVU.MOREX.R2.5HG0362250	HORVU.MOREX.R2.3HG0184560	HORVU.MOREX.R2.6HG0466050	HORVU.MOREX.R2.1HG0062130		HORVU.MOREX.R2.2HG0155630	HORVU.MOREX.R2.4HG0335580
HORVU.MOREX.R2.3HG0191550	HORVU.MOREX.R2.4HG0334740	HORVU.MOREX.R2.5HG0397320	HORVU.MOREX.R2.6HG0505290	HORVU.MOREX.R2.7HG0527970	HORVU.MOREX.R2.5HG0398330	HORVU.MOREX.R2.5HG0365880	HORVU.MOREX.R2.2HG0174890	HORVU.MOREX.R2.4HG0347940	HORVU.MOREX.R2.3HG0260100	HORVU.MOREX.R2.2HG0111600	HORVU.MOREX.R2.5HG0414850	HORVU.MOREX.R2.3HG0262130		HORVU.MOREX.R2.6HG0521770	HORVU.MOREX.R2.6HG0523080
HORVU.MOREX.R2.2HG0108420	HORVU.MOREX.R2.3HG0193840	HORVU.MOREX.R2.6HG0474180	HORVU.MOREX.R2.2HG0150240	HORVU.MOREX.R2.5HG0411600	HORVU.MOREX.R2.1HG0038870	HORVU.MOREX.R2.3HG0221960	HORVU.MOREX.R2.7HG0564520	HORVU.MOREX.R2.1HG0026180	HORVU.MOREX.R2.2HG0127960	HORVU.MOREX.R2.7HG0568530	HORVU.MOREX.R2.2HG0132740	HORVU.MOREX.R2.5HG0376860		HORVU.MOREX.R2.3HG0251740	HORVU.MOREX.R2.2HG0130820
HORVU.MOREX.R2.2HG0136100	HORVU.MOREX.R2.5HG0409970	HORVU.MOREX.R2.3HG0263700	HORVU.MOREX.R2.6HG0487800	HORVU.MOREX.R2.7HG0603920	HORVU.MOREX.R2.2HG0096210	HORVU.MOREX.R2.3HG0249130	HORVU.MOREX.R2.1HG0067720	HORVU.MOREX.R2.5HG0391510	HORVU.MOREX.R2.7HG0527970	HORVU.MOREX.R2.3HG0269330	HORVU.MOREX.R2.1HG0045580	HORVU.MOREX.R2.4HG0319980		HORVU.MOREX.R2.7HG0591800	HORVU.MOREX.R2.7HG0550930
HORVU.MOREX.R2.2HG0170410	HORVU.MOREX.R2.7HG0547940	HORVU.MOREX.R2.3HG0181550	HORVU.MOREX.R2.7HG0562310	HORVU.MOREX.R2.3HG0229270	HORVU.MOREX.R2.2HG0087770	HORVU.MOREX.R2.1HG0046990	HORVU.MOREX.R2.4HG0299120	HORVU.MOREX.R2.1HG0068790	HORVU.MOREX.R2.1HG0024060	HORVU.MOREX.R2.5HG0426540	HORVU.MOREX.R2.5HG0444730	HORVU.MOREX.R2.7HG0623920		HORVU.MOREX.R2.3HG0204230	HORVU.MOREX.R2.1HG0076980
HORVU.MOREX.R2.4HG0317550	HORVU.MOREX.R2.4HG0290280	HORVU.MOREX.R2.7HG0598010	HORVU.MOREX.R2.1HG0043560	HORVU.MOREX.R2.6HG0483350	HORVU.MOREX.R2.1HG0041680	HORVU.MOREX.R2.3HG0225110	HORVU.MOREX.R2.5HG0414900	HORVU.MOREX.R2.3HG0254310	HORVU.MOREX.R2.3HG0229270	HORVU.MOREX.R2.1HG0045560	HORVU.MOREX.R2.6HG0463660	HORVU.MOREX.R2.4HG0290500		HORVU.MOREX.R2.4HG0327250	HORVU.MOREX.R2.5HG0365470
HORVU.MOREX.R2.3HG0230400	HORVU.MOREX.R2.6HG0458100	HORVU.MOREX.R2.2HG0152870	HORVU.MOREX.R2.6HG0500570	HORVU.MOREX.R2.2HG0160880	HORVU.MOREX.R2.2HG0153600	HORVU.MOREX.R2.3HG0201520	HORVU.MOREX.R2.5HG0434210	HORVU.MOREX.R2.7HG0607370	HORVU.MOREX.R2.2HG0160880	HORVU.MOREX.R2.3HG0196360	HORVU.MOREX.R2.1HG0070430	HORVU.MOREX.R2.2HG0106310		HORVU.MOREX.R2.7HG0619730	HORVU.MOREX.R2.1HG0052750
HORVU.MOREX.R2.1HG0038450	HORVU.MOREX.R2.2HG0155190	HORVU.MOREX.R2.4HG0288500	HORVU.MOREX.R2.5HG0425140	HORVU.MOREX.R2.6HG0503840	HORVU.MOREX.R2.1HG0019760	HORVU.MOREX.R2.2HG0141860	HORVU.MOREX.R2.3HG0270580	HORVU.MOREX.R2.2HG0100160	HORVU.MOREX.R2.6HG0503840	HORVU.MOREX.R2.2HG0171360	HORVU.MOREX.R2.5HG0370340	HORVU.MOREX.R2.7HG0613480		HORVU.MOREX.R2.5HG0394310	HORVU.MOREX.R2.2HG0137990
HORVU.MOREX.R2.5HG0444030	HORVU.MOREX.R2.4HG0343910	HORVU.MOREX.R2.1HG0066480	HORVU.MOREX.R2.5HG0413580	HORVU.MOREX.R2.2HG0139160	HORVU.MOREX.R2.1HG0053700	HORVU.MOREX.R2.4HG0313200	HORVU.MOREX.R2.4HG0327010	HORVU.MOREX.R2.2HG0083110	HORVU.MOREX.R2.4HG0289650	HORVU.MOREX.R2.1HG0025060	HORVU.MOREX.R2.1HG0025910	HORVU.MOREX.R2.1HG0049630		HORVU.MOREX.R2.7HG0552980	HORVU.MOREX.R2.6HG0519930
HORVU.MOREX.R2.5HG0349320	HORVU.MOREX.R2.5HG0428110	HORVU.MOREX.R2.4HG0303360	HORVU.MOREX.R2.6HG0496680	HORVU.MOREX.R2.3HG0227990	HORVU.MOREX.R2.2HG0116450	HORVU.MOREX.R2.4HG0327480	HORVU.MOREX.R2.2HG0091710	HORVU.MOREX.R2.4HG0285340	HORVU.MOREX.R2.5HG0362180	HORVU.MOREX.R2.3HG0245520	HORVU.MOREX.R2.7HG0539080	HORVU.MOREX.R2.6HG0502620		HORVU.MOREX.R2.7HG0532800	HORVU.MOREX.R2.6HG0487640
HORVU.MOREX.R2.6HG0484100	HORVU.MOREX.R2.4HG0289840	HORVU.MOREX.R2.3HG0204880	HORVU.MOREX.R2.3HG0241880	HORVU.MOREX.R2.5HG0422770	HORVU.MOREX.R2.3HG0198250	HORVU.MOREX.R2.3HG0197530	HORVU.MOREX.R2.1HG0056280	HORVU.MOREX.R2.5HG0414880	HORVU.MOREX.R2.2HG0099610	HORVU.MOREX.R2.3HG0193980	HORVU.MOREX.R2.3HG0219120	HORVU.MOREX.R2.7HG0620800		HORVU.MOREX.R2.7HG0609570	HORVU.MOREX.R2.4HG0339150
HORVU.MOREX.R2.7HG0607940	HORVU.MOREX.R2.4HG0281810	HORVU.MOREX.R2.1HG0044790	HORVU.MOREX.R2.7HG0527250	HORVU.MOREX.R2.1HG0029620	HORVU.MOREX.R2.5HG0435990	HORVU.MOREX.R2.6HG0502990	HORVU.MOREX.R2.4HG0294290	HORVU.MOREX.R2.2HG0117650	HORVU.MOREX.R2.3HG0227990	HORVU.MOREX.R2.2HG0155910	HORVU.MOREX.R2.5HG0372890	HORVU.MOREX.R2.7HG0548510		HORVU.MOREX.R2.4HG0330850	HORVU.MOREX.R2.3HG0221290
HORVU.MOREX.R2.1HG0023260	HORVU.MOREX.R2.5HG0349280	HORVU.MOREX.R2.1HG0076960	HORVU.MOREX.R2.4HG0343720	HORVU.MOREX.R2.3HG0225400	HORVU.MOREX.R2.2HG0086600	HORVU.MOREX.R2.6HG0469830	HORVU.MOREX.R2.3HG0253920	HORVU.MOREX.R2.3HG0204280	HORVU.MOREX.R2.2HG0143160	HORVU.MOREX.R2.1HG0024540	HORVU.MOREX.R2.6HG0453270	HORVU.MOREX.R2.2HG0130330		HORVU.MOREX.R2.5HG0415050	HORVU.MOREX.R2.3HG0227630
HORVU.MOREX.R2.7HG0541250	HORVU.MOREX.R2.5HG0426770	HORVU.MOREX.R2.5HG0361320	HORVU.MOREX.R2.2HG0125770	HORVU.MOREX.R2.7HG0535230	HORVU.MOREX.R2.7HG0584520	HORVU.MOREX.R2.2HG0146320	HORVU.MOREX.R2.2HG0096330	HORVU.MOREX.R2.2HG0132690	HORVU.MOREX.R2.4HG0345870	HORVU.MOREX.R2.7HG0584840	HORVU.MOREX.R2.6HG0513330	HORVU.MOREX.R2.3HG0197510		HORVU.MOREX.R2.6HG0481080	HORVU.MOREX.R2.3HG0221730
HORVU.MOREX.R2.4HG0314680	HORVU.MOREX.R2.5HG0390020	HORVU.MOREX.R2.7HG0618470	HORVU.MOREX.R2.7HG0571540	HORVU.MOREX.R2.2HG0130910	HORVU.MOREX.R2.3HG0273950	HORVU.MOREX.R2.5HG0436780	HORVU.MOREX.R2.4HG0318190	HORVU.MOREX.R2.2HG0175470	HORVU.MOREX.R2.2HG0155650	HORVU.MOREX.R2.5HG0385190	HORVU.MOREX.R2.7HG0538400	HORVU.MOREX.R2.3HG0232780		HORVU.MOREX.R2.2HG0153280	HORVU.MOREX.R2.4HG0314120
HORVU.MOREX.R2.6HG0481560	HORVU.MOREX.R2.4HG0332370	HORVU.MOREX.R2.4HG0342260	HORVU.MOREX.R2.1HG0064940	HORVU.MOREX.R2.1HG0003070	HORVU.MOREX.R2.2HG0148290	HORVU.MOREX.R2.6HG0525580	HORVU.MOREX.R2.1HG0025800	HORVU.MOREX.R2.4HG0341650	HORVU.MOREX.R2.7HG0564740	HORVU.MOREX.R2.7HG0585930	HORVU.MOREX.R2.4HG0333540	HORVU.MOREX.R2.1HG0063980		HORVU.MOREX.R2.4HG0336070	HORVU.MOREX.R2.5HG0366950
HORVU.MOREX.R2.1HG0026800	HORVU.MOREX.R2.6HG0455380	HORVU.MOREX.R2.3HG0248010	HORVU.MOREX.R2.3HG0226290	HORVU.MOREX.R2.5HG0387210	HORVU.MOREX.R2.5HG0436320	HORVU.MOREX.R2.7HG0598990	HORVU.MOREX.R2.4HG0285400	HORVU.MOREX.R2.3HG0274580	HORVU.MOREX.R2.2HG0130910	HORVU.MOREX.R2.4HG0338500	HORVU.MOREX.R2.1HG0025950	HORVU.MOREX.R2.3HG0221970		HORVU.MOREX.R2.3HG0275710	HORVU.MOREX.R2.4HG0314570
HORVU.MOREX.R2.7HG0559060	HORVU.MOREX.R2.7HG0541980	HORVU.MOREX.R2.3HG0275470	HORVU.MOREX.R2.6HG0478620	HORVU.MOREX.R2.3HG0224270	HORVU.MOREX.R2.1HG0011100	HORVU.MOREX.R2.7HG0610050	HORVU.MOREX.R2.5HG0394690	HORVU.MOREX.R2.4HG0331610	HORVU.MOREX.R2.1HG0003070	HORVU.MOREX.R2.4HG0280490	HORVU.MOREX.R2.7HG0617270	HORVU.MOREX.R2.6HG0472760		HORVU.MOREX.R2.7HG0538500	HORVU.MOREX.R2.5HG0433640
HORVU.MOREX.R2.4HG0339310	HORVU.MOREX.R2.4HG0323910	HORVU.MOREX.R2.7HG0559960	HORVU.MOREX.R2.1HG0066450	HORVU.MOREX.R2.3HG0207270	HORVU.MOREX.R2.6HG0461780	HORVU.MOREX.R2.7HG0588320	HORVU.MOREX.R2.2HG0161370	HORVU.MOREX.R2.4HG0330750	HORVU.MOREX.R2.2HG0106280	HORVU.MOREX.R2.5HG0385630	HORVU.MOREX.R2.7HG0614640	HORVU.MOREX.R2.4HG0287080		HORVU.MOREX.R2.5HG0378740	HORVU.MOREX.R2.7HG0566230
HORVU.MOREX.R2.4HG0316390	HORVU.MOREX.R2.2HG0172480	HORVU.MOREX.R2.3HG0256240	HORVU.MOREX.R2.4HG0289080	HORVU.MOREX.R2.2HG0111930	HORVU.MOREX.R2.4HG0322360	HORVU.MOREX.R2.5HG0408180	HORVU.MOREX.R2.4HG0349000	HORVU.MOREX.R2.7HG0604580	HORVU.MOREX.R2.3HG0224270	HORVU.MOREX.R2.1HG0063180	HORVU.MOREX.R2.1HG0041650	HORVU.MOREX.R2.1HG0072360		HORVU.MOREX.R2.5HG0426450	HORVU.MOREX.R2.5HG0350240
HORVU.MOREX.R2.7HG0550740	HORVU.MOREX.R2.7HG0622990	HORVU.MOREX.R2.1HG0062440	HORVU.MOREX.R2.4HG0318530	HORVU.MOREX.R2.3HG0240670	HORVU.MOREX.R2.6HG0460800	HORVU.MOREX.R2.5HG0425300	HORVU.MOREX.R2.6HG0467310	HORVU.MOREX.R2.7HG0604530	HORVU.MOREX.R2.7HG0585920	HORVU.MOREX.R2.7HG0601510	HORVU.MOREX.R2.3HG0208530	HORVU.MOREX.R2.3HG0249790		HORVU.MOREX.R2.7HG0560510	HORVU.MOREX.R2.3HG0196580
HORVU.MOREX.R2.1HG0047580	HORVU.MOREX.R2.2HG0147370	HORVU.MOREX.R2.1HG0065210	HORVU.MOREX.R2.2HG0158600	HORVU.MOREX.R2.6HG0513040	HORVU.MOREX.R2.3HG0255410	HORVU.MOREX.R2.7HG0602880	HORVU.MOREX.R2.5HG0412320	HORVU.MOREX.R2.5HG0410880	HORVU.MOREX.R2.1HG0065890	HORVU.MOREX.R2.2HG0156660	HORVU.MOREX.R2.6HG0515620	HORVU.MOREX.R2.1HG0054310		HORVU.MOREX.R2.2HG0104270	HORVU.MOREX.R2.1HG0039590
HORVU.MOREX.R2.4HG0325540	HORVU.MOREX.R2.3HG0252380	HORVU.MOREX.R2.2HG0114990	HORVU.MOREX.R2.6HG0448650	HORVU.MOREX.R2.7HG0585920	HORVU.MOREX.R2.5HG0439930	HORVU.MOREX.R2.5HG0393630	HORVU.MOREX.R2.1HG0049990	HORVU.MOREX.R2.7HG0537050	HORVU.MOREX.R2.1HG0013880	HORVU.MOREX.R2.5HG0350720	HORVU.MOREX.R2.3HG0253740	HORVU.MOREX.R2.4HG0328480		HORVU.MOREX.R2.4HG0331160	HORVU.MOREX.R2.2HG0143450
HORVU.MOREX.R2.2HG0147520	HORVU.MOREX.R2.2HG0172280	HORVU.MOREX.R2.1HG0021810	HORVU.MOREX.R2.2HG0129610	HORVU.MOREX.R2.5HG0387730	HORVU.MOREX.R2.6HG0452780	HORVU.MOREX.R2.1HG0062540	HORVU.MOREX.R2.3HG0204260	HORVU.MOREX.R2.3HG0203990	HORVU.MOREX.R2.1HG0060030	HORVU.MOREX.R2.2HG0080140	HORVU.MOREX.R2.4HG0302450	HORVU.MOREX.R2.1HG0046860		HORVU.MOREX.R2.3HG0252800	HORVU.MOREX.R2.4HG0347430
HORVU.MOREX.R2.4HG0292510	HORVU.MOREX.R2.4HG0296710	HORVU.MOREX.R2.6HG0513050	HORVU.MOREX.R2.5HG0382960	HORVU.MOREX.R2.7HG0565950	HORVU.MOREX.R2.6HG0462660	HORVU.MOREX.R2.5HG0400000	HORVU.MOREX.R2.7HG0561100	HORVU.MOREX.R2.2HG0093910	HORVU.MOREX.R2.1HG0054600	HORVU.MOREX.R2.7HG0565210	HORVU.MOREX.R2.6HG0453250	HORVU.MOREX.R2.1HG0016490		HORVU.MOREX.R2.3HG0181540	HORVU.MOREX.R2.6HG0456510
HORVU.MOREX.R2.6HG0511700	HORVU.MOREX.R2.7HG0561180	HORVU.MOREX.R2.2HG0139030	HORVU.MOREX.R2.6HG0462730	HORVU.MOREX.R2.3HG0221200	HORVU.MOREX.R2.3HG0186210	HORVU.MOREX.R2.3HG0193440	HORVU.MOREX.R2.7HG0590880	HORVU.MOREX.R2.3HG0193350	HORVU.MOREX.R2.1HG0004700	HORVU.MOREX.R2.3HG0242300	HORVU.MOREX.R2.5HG0390890	HORVU.MOREX.R2.2HG0095020		HORVU.MOREX.R2.1HG0003280	HORVU.MOREX.R2.2HG0175580
HORVU.MOREX.R2.2HG0126830	HORVU.MOREX.R2.5HG0415070	HORVU.MOREX.R2.1HG0039130	HORVU.MOREX.R2.5HG0394380	HORVU.MOREX.R2.1HG0013880	HORVU.MOREX.R2.1HG0057310	HORVU.MOREX.R2.2HG0144870	HORVU.MOREX.R2.2HG0165600	HORVU.MOREX.R2.1HG0042360	HORVU.MOREX.R2.7HG0605190	HORVU.MOREX.R2.3HG0221820	HORVU.MOREX.R2.2HG0098590	HORVU.MOREX.R2.5HG0410700		HORVU.MOREX.R2.3HG0247110	HORVU.MOREX.R2.6HG0524880
HORVU.MOREX.R2.1HG0078380	HORVU.MOREX.R2.6HG0502540	HORVU.MOREX.R2.1HG0075470	HORVU.MOREX.R2.5HG0432500	HORVU.MOREX.R2.6HG0477440	HORVU.MOREX.R2.1HG0070460	HORVU.MOREX.R2.7HG0581850	HORVU.MOREX.R2.3HG0236510	HORVU.MOREX.R2.7HG0546000	HORVU.MOREX.R2.6HG0491980	HORVU.MOREX.R2.3HG0241980	HORVU.MOREX.R2.7HG0548680	HORVU.MOREX.R2.7HG0554710		HORVU.MOREX.R2.7HG0591330	HORVU.MOREX.R2.6HG0485700
HORVU.MOREX.R2.1HG0034310	HORVU.MOREX.R2.2HG0153440	HORVU.MOREX.R2.4HG0291690	HORVU.MOREX.R2.6HG0488430	HORVU.MOREX.R2.1HG0060030	HORVU.MOREX.R2.2HG0146020	HORVU.MOREX.R2.3HG0245740	HORVU.MOREX.R2.2HG0135370	HORVU.MOREX.R2.4HG0335520	HORVU.MOREX.R2.5HG0422360	HORVU.MOREX.R2.6HG0524600	HORVU.MOREX.R2.6HG0500000	HORVU.MOREX.R2.5HG0399850		HORVU.MOREX.R2.3HG0272530	HORVU.MOREX.R2.5HG0383420
HORVU.MOREX.R2.3HG0253370	HORVU.MOREX.R2.2HG0178000	HORVU.MOREX.R2.6HG0491740	HORVU.MOREX.R2.4HG0329610	HORVU.MOREX.R2.1HG0054600	HORVU.MOREX.R2.1HG0064430	HORVU.MOREX.R2.2HG0155720	HORVU.MOREX.R2.6HG0501440	HORVU.MOREX.R2.1HG0042180	HORVU.MOREX.R2.5HG0399340	HORVU.MOREX.R2.7HG0555560	HORVU.MOREX.R2.1HG0036410	HORVU.MOREX.R2.7HG0601740		HORVU.MOREX.R2.UNG0626170	HORVU.MOREX.R2.6HG0485800
HORVU.MOREX.R2.5HG0383330	HORVU.MOREX.R2.6HG0495380	HORVU.MOREX.R2.4HG0318840	HORVU.MOREX.R2.5HG0361390	HORVU.MOREX.R2.1HG0004700	HORVU.MOREX.R2.7HG0611310	HORVU.MOREX.R2.4HG0286630	HORVU.MOREX.R2.4HG0278540	HORVU.MOREX.R2.3HG0261200	HORVU.MOREX.R2.6HG0502080	HORVU.MOREX.R2.7HG0599010	HORVU.MOREX.R2.7HG0571070	HORVU.MOREX.R2.5HG0405490		HORVU.MOREX.R2.5HG0432840	HORVU.MOREX.R2.7HG0602350
HORVU.MOREX.R2.5HG0408850	HORVU.MOREX.R2.6HG0500920	HORVU.MOREX.R2.7HG0606860	HORVU.MOREX.R2.2HG0124460	HORVU.MOREX.R2.7HG0605190	HORVU.MOREX.R2.4HG0288540	HORVU.MOREX.R2.3HG0232670	HORVU.MOREX.R2.5HG0375920	HORVU.MOREX.R2.7HG0564110	HORVU.MOREX.R2.6HG0493080	HORVU.MOREX.R2.3HG0244180	HORVU.MOREX.R2.2HG0107530	HORVU.MOREX.R2.4HG0299950		HORVU.MOREX.R2.6HG0490060	HORVU.MOREX.R2.5HG0424590
HORVU.MOREX.R2.7HG0618500	HORVU.MOREX.R2.2HG0152430	HORVU.MOREX.R2.1HG0046720	HORVU.MOREX.R2.5HG0429320	HORVU.MOREX.R2.7HG0566090	HORVU.MOREX.R2.3HG0252010	HORVU.MOREX.R2.3HG0272310	HORVU.MOREX.R2.6HG0460440	HORVU.MOREX.R2.6HG0511340	HORVU.MOREX.R2.3HG0183880	HORVU.MOREX.R2.1HG0044080	HORVU.MOREX.R2.5HG0378590	HORVU.MOREX.R2.7HG0550020		HORVU.MOREX.R2.6HG0472920	HORVU.MOREX.R2.4HG0277210
HORVU.MOREX.R2.5HG0435280	HORVU.MOREX.R2.1HG0056120	HORVU.MOREX.R2.1HG0062500	HORVU.MOREX.R2.6HG0461000	HORVU.MOREX.R2.1HG0072390	HORVU.MOREX.R2.2HG0143470	HORVU.MOREX.R2.6HG0467200	HORVU.MOREX.R2.4HG0342140	HORVU.MOREX.R2.4HG0318370	HORVU.MOREX.R2.5HG0441250	HORVU.MOREX.R2.2HG0129620	HORVU.MOREX.R2.3HG0239250	HORVU.MOREX.R2.7HG0561040		HORVU.MOREX.R2.5HG0366050	HORVU.MOREX.R2.3HG0185920
HORVU.MOREX.R2.2HG0140840	HORVU.MOREX.R2.5HG0444540	HORVU.MOREX.R2.4HG0275940	HORVU.MOREX.R2.7HG0545340	HORVU.MOREX.R2.6HG0503330	HORVU.MOREX.R2.4HG0290390	HORVU.MOREX.R2.6HG0504790	HORVU.MOREX.R2.4HG0346890	HORVU.MOREX.R2.2HG0107120	HORVU.MOREX.R2.3HG0213520	HORVU.MOREX.R2.1HG0014980	HORVU.MOREX.R2.4HG0284330	HORVU.MOREX.R2.1HG0036500		HORVU.MOREX.R2.1HG0051750	HORVU.MOREX.R2.7HG0610240
HORVU.MOREX.R2.5HG0406830	HORVU.MOREX.R2.4HG0286290	HORVU.MOREX.R2.4HG0335450	HORVU.MOREX.R2.1HG0074060	HORVU.MOREX.R2.3HG0231450	HORVU.MOREX.R2.5HG0366070	HORVU.MOREX.R2.3HG0185890	HORVU.MOREX.R2.2HG0178690	HORVU.MOREX.R2.7HG0527880	HORVU.MOREX.R2.6HG0462650	HORVU.MOREX.R2.6HG0513380	HORVU.MOREX.R2.3HG0255230	HORVU.MOREX.R2.1HG0062640		HORVU.MOREX.R2.5HG0397460	HORVU.MOREX.R2.3HG0275240
HORVU.MOREX.R2.5HG0398280	HORVU.MOREX.R2.4HG0325430	HORVU.MOREX.R2.5HG0405940	HORVU.MOREX.R2.3HG0212600	HORVU.MOREX.R2.5HG0444360	HORVU.MOREX.R2.3HG0219750	HORVU.MOREX.R2.7HG0531230	HORVU.MOREX.R2.2HG0143150	HORVU.MOREX.R2.1HG0055810	HORVU.MOREX.R2.5HG0424260	HORVU.MOREX.R2.1HG0059590	HORVU.MOREX.R2.4HG0339070	HORVU.MOREX.R2.1HG0071890		HORVU.MOREX.R2.3HG0189160	HORVU.MOREX.R2.7HG0590580
HORVU.MOREX.R2.7HG0602150	HORVU.MOREX.R2.5HG0434340	HORVU.MOREX.R2.1HG0040920	HORVU.MOREX.R2.5HG0386050	HORVU.MOREX.R2.1HG0031540	HORVU.MOREX.R2.5HG0359510	HORVU.MOREX.R2.4HG0315540	HORVU.MOREX.R2.5HG0428950	HORVU.MOREX.R2.3HG0256190	HORVU.MOREX.R2.2HG0173970	HORVU.MOREX.R2.1HG0055720	HORVU.MOREX.R2.6HG0450180	HORVU.MOREX.R2.3HG0236700		HORVU.MOREX.R2.5HG0363290	HORVU.MOREX.R2.3HG0233900
HORVU.MOREX.R2.7HG0537930	HORVU.MOREX.R2.3HG0208500	HORVU.MOREX.R2.3HG0243420	HORVU.MOREX.R2.4HG0324940	HORVU.MOREX.R2.6HG0493080	HORVU.MOREX.R2.5HG0426190	HORVU.MOREX.R2.7HG0609900	HORVU.MOREX.R2.3HG0227490	HORVU.MOREX.R2.1HG0060180	HORVU.MOREX.R2.1HG0056950	HORVU.MOREX.R2.1HG0037120	HORVU.MOREX.R2.2HG0151560	HORVU.MOREX.R2.2HG0133410		HORVU.MOREX.R2.3HG0238870	HORVU.MOREX.R2.3HG0271770
HORVU.MOREX.R2.6HG0518320	HORVU.MOREX.R2.5HG0368510	HORVU.MOREX.R2.2HG0177730	HORVU.MOREX.R2.3HG0233910	HORVU.MOREX.R2.2HG0172360	HORVU.MOREX.R2.2HG0137910	HORVU.MOREX.R2.1HG0030650	HORVU.MOREX.R2.2HG0153860	HORVU.MOREX.R2.6HG0507060	HORVU.MOREX.R2.6HG0496680	HORVU.MOREX.R2.2HG0151440	HORVU.MOREX.R2.7HG0606510	HORVU.MOREX.R2.5HG0398840		HORVU.MOREX.R2.3HG0233680	HORVU.MOREX.R2.3HG0215970
HORVU.MOREX.R2.2HG0170900	HORVU.MOREX.R2.6HG0450500	HORVU.MOREX.R2.3HG0250280	HORVU.MOREX.R2.5HG0398040	HORVU.MOREX.R2.1HG0058430	HORVU.MOREX.R2.1HG0040660	HORVU.MOREX.R2.3HG0245600	HORVU.MOREX.R2.7HG0584600	HORVU.MOREX.R2.1HG0010980	HORVU.MOREX.R2.5HG0404610	HORVU.MOREX.R2.7HG0581870	HORVU.MOREX.R2.2HG0174050	HORVU.MOREX.R2.2HG0168470		HORVU.MOREX.R2.2HG0138540	HORVU.MOREX.R2.7HG0599190
HORVU.MOREX.R2.7HG0542620	HORVU.MOREX.R2.1HG0003040	HORVU.MOREX.R2.1HG0011690	HORVU.MOREX.R2.6HG0501860	HORVU.MOREX.R2.3HG0183880	HORVU.MOREX.R2.5HG0349630	HORVU.MOREX.R2.7HG0599540	HORVU.MOREX.R2.5HG0423060	HORVU.MOREX.R2.1HG0073510	HORVU.MOREX.R2.4HG0277780	HORVU.MOREX.R2.5HG0380820	HORVU.MOREX.R2.6HG0466820	HORVU.MOREX.R2.3HG0193430		HORVU.MOREX.R2.3HG0258040	HORVU.MOREX.R2.3HG0232050
HORVU.MOREX.R2.7HG0576290	HORVU.MOREX.R2.3HG0272400	HORVU.MOREX.R2.2HG0153410	HORVU.MOREX.R2.2HG0133260	HORVU.MOREX.R2.5HG0441250	HORVU.MOREX.R2.1HG0050020	HORVU.MOREX.R2.4HG0328700	HORVU.MOREX.R2.2HG0139830	HORVU.MOREX.R2.1HG0006280	HORVU.MOREX.R2.2HG0098510	HORVU.MOREX.R2.5HG0359010	HORVU.MOREX.R2.1HG0025900	HORVU.MOREX.R2.7HG0550580		HORVU.MOREX.R2.6HG0471160	HORVU.MOREX.R2.2HG0180700
HORVU.MOREX.R2.2HG0087510	HORVU.MOREX.R2.2HG0117140	HORVU.MOREX.R2.2HG0123470	HORVU.MOREX.R2.4HG0327040	HORVU.MOREX.R2.3HG0213520	HORVU.MOREX.R2.4HG0348890	HORVU.MOREX.R2.2HG0164450	HORVU.MOREX.R2.2HG0102270	HORVU.MOREX.R2.4HG0332170	HORVU.MOREX.R2.6HG0491350	HORVU.MOREX.R2.4HG0331200	HORVU.MOREX.R2.2HG0150700	HORVU.MOREX.R2.2HG0112420		HORVU.MOREX.R2.4HG0326830	HORVU.MOREX.R2.2HG0112460
HORVU.MOREX.R2.4HG0302270	HORVU.MOREX.R2.4HG0345910	HORVU.MOREX.R2.2HG0142600	HORVU.MOREX.R2.5HG0385420	HORVU.MOREX.R2.6HG0462650	HORVU.MOREX.R2.7HG0550790	HORVU.MOREX.R2.3HG0201500	HORVU.MOREX.R2.3HG0200650	HORVU.MOREX.R2.1HG0070360	HORVU.MOREX.R2.3HG0226290	HORVU.MOREX.R2.5HG0387900	HORVU.MOREX.R2.2HG0108150	HORVU.MOREX.R2.2HG0163930		HORVU.MOREX.R2.5HG0396590	HORVU.MOREX.R2.2HG0112050
HORVU.MOREX.R2.6HG0495590	HORVU.MOREX.R2.7HG0577550	HORVU.MOREX.R2.1HG0048750	HORVU.MOREX.R2.5HG0446600	HORVU.MOREX.R2.5HG0424260	HORVU.MOREX.R2.2HG0103910	HORVU.MOREX.R2.3HG0235950	HORVU.MOREX.R2.4HG0281940	HORVU.MOREX.R2.7HG0542670	HORVU.MOREX.R2.6HG0511220	HORVU.MOREX.R2.5HG0378980	HORVU.MOREX.R2.6HG0461510	HORVU.MOREX.R2.2HG0177800		HORVU.MOREX.R2.7HG0563000	HORVU.MOREX.R2.4HG0343310
HORVU.MOREX.R2.3HG0196860	HORVU.MOREX.R2.4HG0289010	HORVU.MOREX.R2.3HG0208040	HORVU.MOREX.R2.6HG0490190	HORVU.MOREX.R2.4HG0288010	HORVU.MOREX.R2.2HG0153500	HORVU.MOREX.R2.2HG0177740	HORVU.MOREX.R2.5HG0427090	HORVU.MOREX.R2.3HG0221490	HORVU.MOREX.R2.3HG0226450	HORVU.MOREX.R2.2HG0079040	HORVU.MOREX.R2.6HG0474480	HORVU.MOREX.R2.6HG0496350		HORVU.MOREX.R2.1HG0053340	HORVU.MOREX.R2.5HG0364330
HORVU.MOREX.R2.1HG0034070	HORVU.MOREX.R2.7HG0590520	HORVU.MOREX.R2.6HG0524340	HORVU.MOREX.R2.5HG0441900	HORVU.MOREX.R2.4HG0278800	HORVU.MOREX.R2.2HG0111730	HORVU.MOREX.R2.5HG0354450	HORVU.MOREX.R2.7HG0609560	HORVU.MOREX.R2.7HG0535230	HORVU.MOREX.R2.6HG0478620	HORVU.MOREX.R2.6HG0469130	HORVU.MOREX.R2.4HG0329070	HORVU.MOREX.R2.7HG0568990		HORVU.MOREX.R2.5HG0384340	HORVU.MOREX.R2.4HG0335750
HORVU.MOREX.R2.3HG0216660	HORVU.MOREX.R2.7HG0565940	HORVU.MOREX.R2.5HG0365420	HORVU.MOREX.R2.2HG0126620	HORVU.MOREX.R2.1HG0052410	HORVU.MOREX.R2.7HG0573360	HORVU.MOREX.R2.2HG0168800	HORVU.MOREX.R2.6HG0501140	HORVU.MOREX.R2.7HG0570390	HORVU.MOREX.R2.5HG0411960	HORVU.MOREX.R2.4HG0291330	HORVU.MOREX.R2.2HG0090200	HORVU.MOREX.R2.3HG0200220		HORVU.MOREX.R2.1HG0044820	HORVU.MOREX.R2.6HG0494320
HORVU.MOREX.R2.1HG0051080	HORVU.MOREX.R2.4HG0329410	HORVU.MOREX.R2.4HG0286370	HORVU.MOREX.R2.7HG0590160	HORVU.MOREX.R2.1HG0053600	HORVU.MOREX.R2.1HG0072310	HORVU.MOREX.R2.2HG0105810	HORVU.MOREX.R2.4HG0297810	HORVU.MOREX.R2.4HG0340790	HORVU.MOREX.R2.7HG0583360	HORVU.MOREX.R2.1HG0010880	HORVU.MOREX.R2.4HG0290340	HORVU.MOREX.R2.4HG0312500		HORVU.MOREX.R2.5HG0436060	HORVU.MOREX.R2.1HG0047930
HORVU.MOREX.R2.1HG0037400	HORVU.MOREX.R2.6HG0498110	HORVU.MOREX.R2.5HG0364820	HORVU.MOREX.R2.3HG0224920	HORVU.MOREX.R2.7HG0551080	HORVU.MOREX.R2.7HG0588970	HORVU.MOREX.R2.3HG0245100	HORVU.MOREX.R2.2HG0156730	HORVU.MOREX.R2.4HG0286120	HORVU.MOREX.R2.3HG0239930	HORVU.MOREX.R2.7HG0577180	HORVU.MOREX.R2.6HG0467540	HORVU.MOREX.R2.2HG0085400		HORVU.MOREX.R2.3HG0252210	HORVU.MOREX.R2.7HG0604840
HORVU.MOREX.R2.2HG0104140	HORVU.MOREX.R2.3HG0224180	HORVU.MOREX.R2.4HG0277910	HORVU.MOREX.R2.5HG0412650	HORVU.MOREX.R2.3HG0207140	HORVU.MOREX.R2.1HG0049020	HORVU.MOREX.R2.4HG0333080	HORVU.MOREX.R2.3HG0242230	HORVU.MOREX.R2.7HG0615670	HORVU.MOREX.R2.4HG0301190	HORVU.MOREX.R2.7HG0559540	HORVU.MOREX.R2.1HG0061280	HORVU.MOREX.R2.1HG0059880		HORVU.MOREX.R2.3HG0200760	HORVU.MOREX.R2.2HG0113360
HORVU.MOREX.R2.1HG0069880	HORVU.MOREX.R2.5HG0353170	HORVU.MOREX.R2.3HG0244460	HORVU.MOREX.R2.7HG0538500	HORVU.MOREX.R2.5HG0429660	HORVU.MOREX.R2.2HG0153360	HORVU.MOREX.R2.5HG0419300	HORVU.MOREX.R2.1HG0007330	HORVU.MOREX.R2.5HG0387210	HORVU.MOREX.R2.1HG0071140	HORVU.MOREX.R2.3HG0271840	HORVU.MOREX.R2.2HG0124400	HORVU.MOREX.R2.6HG0519710		HORVU.MOREX.R2.2HG0088420	HORVU.MOREX.R2.5HG0405880
HORVU.MOREX.R2.2HG0127060	HORVU.MOREX.R2.2HG0128280	HORVU.MOREX.R2.5HG0378420	HORVU.MOREX.R2.7HG0594230	HORVU.MOREX.R2.5HG0425970	HORVU.MOREX.R2.7HG0598630	HORVU.MOREX.R2.4HG0322410	HORVU.MOREX.R2.4HG0325290	HORVU.MOREX.R2.1HG0053070	HORVU.MOREX.R2.4HG0318530	HORVU.MOREX.R2.2HG0081640	HORVU.MOREX.R2.1HG0045600	HORVU.MOREX.R2.5HG0438260		HORVU.MOREX.R2.7HG0622200	HORVU.MOREX.R2.5HG0393770
HORVU.MOREX.R2.5HG0385500	HORVU.MOREX.R2.2HG0112140	HORVU.MOREX.R2.1HG0038610	HORVU.MOREX.R2.7HG0588880	HORVU.MOREX.R2.7HG0546510	HORVU.MOREX.R2.3HG0200050	HORVU.MOREX.R2.2HG0085810	HORVU.MOREX.R2.5HG0378540	HORVU.MOREX.R2.3HG0207260	HORVU.MOREX.R2.7HG0606680	HORVU.MOREX.R2.3HG0256480	HORVU.MOREX.R2.5HG0415740	HORVU.MOREX.R2.7HG0595510		HORVU.MOREX.R2.3HG0195930	HORVU.MOREX.R2.4HG0277990
HORVU.MOREX.R2.7HG0607020	HORVU.MOREX.R2.4HG0281080	HORVU.MOREX.R2.1HG0000700	HORVU.MOREX.R2.5HG0419720	HORVU.MOREX.R2.3HG0225070	HORVU.MOREX.R2.7HG0529010	HORVU.MOREX.R2.7HG0617110	HORVU.MOREX.R2.3HG0210690	HORVU.MOREX.R2.3HG0232370	HORVU.MOREX.R2.3HG0263090	HORVU.MOREX.R2.2HG0109460	HORVU.MOREX.R2.1HG0025930	HORVU.MOREX.R2.6HG0461040		HORVU.MOREX.R2.1HG0060140	HORVU.MOREX.R2.7HG0547940
HORVU.MOREX.R2.1HG0030950	HORVU.MOREX.R2.6HG0450190	HORVU.MOREX.R2.5HG0416600	HORVU.MOREX.R2.6HG0476960	HORVU.MOREX.R2.4HG0291940	HORVU.MOREX.R2.7HG0550060	HORVU.MOREX.R2.2HG0132530	HORVU.MOREX.R2.4HG0299030	HORVU.MOREX.R2.6HG0508650	HORVU.MOREX.R2.3HG0191590	HORVU.MOREX.R2.1HG0008940	HORVU.MOREX.R2.7HG0562630	HORVU.MOREX.R2.4HG0317620		HORVU.MOREX.R2.6HG0496030	HORVU.MOREX.R2.4HG0308740
HORVU.MOREX.R2.1HG0042590	HORVU.MOREX.R2.7HG0543170	HORVU.MOREX.R2.3HG0256360	HORVU.MOREX.R2.1HG0003280	HORVU.MOREX.R2.4HG0275880	HORVU.MOREX.R2.7HG0550390	HORVU.MOREX.R2.2HG0119960	HORVU.MOREX.R2.3HG0237700	HORVU.MOREX.R2.2HG0139460	HORVU.MOREX.R2.2HG0081060	HORVU.MOREX.R2.3HG0237640	HORVU.MOREX.R2.3HG0234930	HORVU.MOREX.R2.2HG0142420		HORVU.MOREX.R2.5HG0395830	HORVU.MOREX.R2.2HG0134190
HORVU.MOREX.R2.4HG0284680	HORVU.MOREX.R2.6HG0524630	HORVU.MOREX.R2.4HG0302520	HORVU.MOREX.R2.6HG0453400	HORVU.MOREX.R2.3HG0255090	HORVU.MOREX.R2.5HG0404130	HORVU.MOREX.R2.5HG0442700	HORVU.MOREX.R2.4HG0327180	HORVU.MOREX.R2.7HG0567290	HORVU.MOREX.R2.5HG0433500	HORVU.MOREX.R2.2HG0126140	HORVU.MOREX.R2.4HG0345340	HORVU.MOREX.R2.3HG0212620		HORVU.MOREX.R2.5HG0404850	HORVU.MOREX.R2.2HG0126950
HORVU.MOREX.R2.3HG0200340	HORVU.MOREX.R2.4HG0299120	HORVU.MOREX.R2.4HG0322780	HORVU.MOREX.R2.5HG0382920	HORVU.MOREX.R2.6HG0507040	HORVU.MOREX.R2.1HG0004870	HORVU.MOREX.R2.3HG0257860	HORVU.MOREX.R2.3HG0261150	HORVU.MOREX.R2.5HG0422570	HORVU.MOREX.R2.4HG0297010	HORVU.MOREX.R2.3HG0212710	HORVU.MOREX.R2.3HG0263500	HORVU.MOREX.R2.4HG0343390		HORVU.MOREX.R2.2HG0082760	HORVU.MOREX.R2.6HG0458100
HORVU.MOREX.R2.4HG0303710	HORVU.MOREX.R2.5HG0421840	HORVU.MOREX.R2.3HG0251870	HORVU.MOREX.R2.1HG0016770	HORVU.MOREX.R2.3HG0221790	HORVU.MOREX.R2.4HG0306060	HORVU.MOREX.R2.4HG0323950	HORVU.MOREX.R2.2HG0159590	HORVU.MOREX.R2.5HG0442060	HORVU.MOREX.R2.6HG0503980	HORVU.MOREX.R2.7HG0597170	HORVU.MOREX.R2.3HG0240400	HORVU.MOREX.R2.4HG0333050		HORVU.MOREX.R2.7HG0592710	HORVU.MOREX.R2.5HG0429200
HORVU.MOREX.R2.3HG0229860	HORVU.MOREX.R2.2HG0105030	HORVU.MOREX.R2.2HG0163880	HORVU.MOREX.R2.6HG0490060	HORVU.MOREX.R2.5HG0375480	HORVU.MOREX.R2.3HG0204740	HORVU.MOREX.R2.7HG0607060	HORVU.MOREX.R2.1HG0074130	HORVU.MOREX.R2.6HG0477440	HORVU.MOREX.R2.3HG0260810	HORVU.MOREX.R2.3HG0184590	HORVU.MOREX.R2.3HG0194170	HORVU.MOREX.R2.4HG0335430		HORVU.MOREX.R2.4HG0285820	HORVU.MOREX.R2.7HG0597690
HORVU.MOREX.R2.7HG0541620	HORVU.MOREX.R2.7HG0600620	HORVU.MOREX.R2.3HG0181930	HORVU.MOREX.R2.1HG0078610	HORVU.MOREX.R2.2HG0149440	HORVU.MOREX.R2.3HG0191880	HORVU.MOREX.R2.2HG0079660	HORVU.MOREX.R2.2HG0111690	HORVU.MOREX.R2.3HG0260400	HORVU.MOREX.R2.7HG0607290	HORVU.MOREX.R2.7HG0621290	HORVU.MOREX.R2.7HG0611420	HORVU.MOREX.R2.7HG0588890		HORVU.MOREX.R2.7HG0610260	HORVU.MOREX.R2.4HG0343910
HORVU.MOREX.R2.5HG0425420	HORVU.MOREX.R2.4HG0294290	HORVU.MOREX.R2.7HG0561610	HORVU.MOREX.R2.6HG0503070	HORVU.MOREX.R2.3HG0245250	HORVU.MOREX.R2.5HG0394860	HORVU.MOREX.R2.2HG0123920	HORVU.MOREX.R2.6HG0526130	HORVU.MOREX.R2.1HG0070660	HORVU.MOREX.R2.1HG0039950	HORVU.MOREX.R2.6HG0525510		HORVU.MOREX.R2.5HG0357310		HORVU.MOREX.R2.2HG0152140	HORVU.MOREX.R2.2HG0137130
HORVU.MOREX.R2.3HG0245400	HORVU.MOREX.R2.7HG0591430	HORVU.MOREX.R2.6HG0450410	HORVU.MOREX.R2.3HG0239540	HORVU.MOREX.R2.1HG0038420	HORVU.MOREX.R2.6HG0487260	HORVU.MOREX.R2.5HG0349370	HORVU.MOREX.R2.4HG0327080	HORVU.MOREX.R2.5HG0363750	HORVU.MOREX.R2.4HG0349150	HORVU.MOREX.R2.5HG0358110		HORVU.MOREX.R2.2HG0083420		HORVU.MOREX.R2.3HG0210540	HORVU.MOREX.R2.6HG0514640
HORVU.MOREX.R2.4HG0334700	HORVU.MOREX.R2.4HG0341880	HORVU.MOREX.R2.1HG0059030	HORVU.MOREX.R2.4HG0318250	HORVU.MOREX.R2.5HG0445540	HORVU.MOREX.R2.7HG0529030	HORVU.MOREX.R2.2HG0087330	HORVU.MOREX.R2.2HG0167120	HORVU.MOREX.R2.3HG0256290	HORVU.MOREX.R2.5HG0422830	HORVU.MOREX.R2.4HG0279170		HORVU.MOREX.R2.1HG0052870		HORVU.MOREX.R2.1HG0000440	HORVU.MOREX.R2.6HG0482920
HORVU.MOREX.R2.3HG0216980	HORVU.MOREX.R2.7HG0595320	HORVU.MOREX.R2.5HG0431400	HORVU.MOREX.R2.5HG0374210	HORVU.MOREX.R2.7HG0570090	HORVU.MOREX.R2.2HG0136560	HORVU.MOREX.R2.6HG0454270	HORVU.MOREX.R2.3HG0253730	HORVU.MOREX.R2.3HG0191770	HORVU.MOREX.R2.6HG0508580	HORVU.MOREX.R2.5HG0423940		HORVU.MOREX.R2.6HG0513700		HORVU.MOREX.R2.1HG0008950	HORVU.MOREX.R2.5HG0379690
HORVU.MOREX.R2.4HG0328090	HORVU.MOREX.R2.4HG0318190	HORVU.MOREX.R2.6HG0454020	HORVU.MOREX.R2.5HG0397460	HORVU.MOREX.R2.3HG0226450	HORVU.MOREX.R2.1HG0019190	HORVU.MOREX.R2.2HG0155250	HORVU.MOREX.R2.1HG0056100	HORVU.MOREX.R2.2HG0116600	HORVU.MOREX.R2.4HG0317050	HORVU.MOREX.R2.4HG0298360		HORVU.MOREX.R2.1HG0054840		HORVU.MOREX.R2.2HG0174070	HORVU.MOREX.R2.7HG0586380
HORVU.MOREX.R2.3HG0262150	HORVU.MOREX.R2.1HG0056970	HORVU.MOREX.R2.4HG0286500	HORVU.MOREX.R2.2HG0139500	HORVU.MOREX.R2.3HG0214670	HORVU.MOREX.R2.1HG0073500	HORVU.MOREX.R2.2HG0135520	HORVU.MOREX.R2.6HG0466050	HORVU.MOREX.R2.5HG0416020	HORVU.MOREX.R2.4HG0319850	HORVU.MOREX.R2.6HG0450880		HORVU.MOREX.R2.3HG0233650		HORVU.MOREX.R2.3HG0247750	HORVU.MOREX.R2.5HG0387290
HORVU.MOREX.R2.7HG0543300	HORVU.MOREX.R2.4HG0285400	HORVU.MOREX.R2.2HG0119080	HORVU.MOREX.R2.4HG0293280	HORVU.MOREX.R2.5HG0423510	HORVU.MOREX.R2.1HG0048170	HORVU.MOREX.R2.7HG0614670	HORVU.MOREX.R2.6HG0470870	HORVU.MOREX.R2.4HG0326890	HORVU.MOREX.R2.4HG0329610	HORVU.MOREX.R2.7HG0566370		HORVU.MOREX.R2.2HG0126680		HORVU.MOREX.R2.2HG0163100	HORVU.MOREX.R2.3HG0223740
HORVU.MOREX.R2.7HG0550730	HORVU.MOREX.R2.1HG0055400	HORVU.MOREX.R2.7HG0577330	HORVU.MOREX.R2.3HG0267640	HORVU.MOREX.R2.UNG0626110	HORVU.MOREX.R2.7HG0603040	HORVU.MOREX.R2.3HG0185340	HORVU.MOREX.R2.5HG0414850	HORVU.MOREX.R2.4HG0290380	HORVU.MOREX.R2.7HG0587770	HORVU.MOREX.R2.1HG0031680		HORVU.MOREX.R2.1HG0074950		HORVU.MOREX.R2.5HG0382660	HORVU.MOREX.R2.4HG0278350
HORVU.MOREX.R2.1HG0003630	HORVU.MOREX.R2.3HG0202900	HORVU.MOREX.R2.6HG0481430	HORVU.MOREX.R2.6HG0458020	HORVU.MOREX.R2.6HG0519500	HORVU.MOREX.R2.3HG0228900	HORVU.MOREX.R2.4HG0293660	HORVU.MOREX.R2.5HG0444730	HORVU.MOREX.R2.4HG0280990	HORVU.MOREX.R2.2HG0124460	HORVU.MOREX.R2.3HG0246620		HORVU.MOREX.R2.6HG0493210		HORVU.MOREX.R2.7HG0604650	HORVU.MOREX.R2.3HG0255930
HORVU.MOREX.R2.6HG0524500	HORVU.MOREX.R2.6HG0467310	HORVU.MOREX.R2.6HG0502820	HORVU.MOREX.R2.5HG0386390	HORVU.MOREX.R2.7HG0561450	HORVU.MOREX.R2.3HG0244950	HORVU.MOREX.R2.5HG0422160	HORVU.MOREX.R2.6HG0463660	HORVU.MOREX.R2.5HG0372030	HORVU.MOREX.R2.7HG0597120	HORVU.MOREX.R2.3HG0191550		HORVU.MOREX.R2.3HG0183720		HORVU.MOREX.R2.7HG0617930	HORVU.MOREX.R2.6HG0510830
HORVU.MOREX.R2.2HG0141970	HORVU.MOREX.R2.4HG0335900	HORVU.MOREX.R2.4HG0310810	HORVU.MOREX.R2.4HG0338850	HORVU.MOREX.R2.5HG0411960	HORVU.MOREX.R2.7HG0550780	HORVU.MOREX.R2.5HG0362860	HORVU.MOREX.R2.1HG0049950	HORVU.MOREX.R2.1HG0052410	HORVU.MOREX.R2.5HG0429320	HORVU.MOREX.R2.2HG0108420		HORVU.MOREX.R2.7HG0599340		HORVU.MOREX.R2.2HG0100180	HORVU.MOREX.R2.5HG0390020
HORVU.MOREX.R2.5HG0422440	HORVU.MOREX.R2.2HG0167560	HORVU.MOREX.R2.6HG0448730	HORVU.MOREX.R2.7HG0581720	HORVU.MOREX.R2.1HG0020240	HORVU.MOREX.R2.7HG0582200	HORVU.MOREX.R2.5HG0404820	HORVU.MOREX.R2.1HG0070430	HORVU.MOREX.R2.7HG0606280	HORVU.MOREX.R2.1HG0074270	HORVU.MOREX.R2.2HG0097940		HORVU.MOREX.R2.3HG0184710		HORVU.MOREX.R2.3HG0240980	HORVU.MOREX.R2.2HG0088180
HORVU.MOREX.R2.7HG0566630	HORVU.MOREX.R2.1HG0063570	HORVU.MOREX.R2.5HG0375070	HORVU.MOREX.R2.6HG0503580	HORVU.MOREX.R2.7HG0583360	HORVU.MOREX.R2.2HG0177110	HORVU.MOREX.R2.6HG0493900	HORVU.MOREX.R2.1HG0025910	HORVU.MOREX.R2.1HG0051650	HORVU.MOREX.R2.4HG0342150	HORVU.MOREX.R2.3HG0239600		HORVU.MOREX.R2.4HG0345310		HORVU.MOREX.R2.7HG0565540	HORVU.MOREX.R2.2HG0094770
HORVU.MOREX.R2.5HG0368460	HORVU.MOREX.R2.6HG0450560	HORVU.MOREX.R2.3HG0224150	HORVU.MOREX.R2.2HG0154610	HORVU.MOREX.R2.2HG0168590	HORVU.MOREX.R2.4HG0316400	HORVU.MOREX.R2.4HG0335860	HORVU.MOREX.R2.7HG0539080	HORVU.MOREX.R2.3HG0207140	HORVU.MOREX.R2.4HG0342710	HORVU.MOREX.R2.2HG0136100		HORVU.MOREX.R2.1HG0046710		HORVU.MOREX.R2.6HG0464630	HORVU.MOREX.R2.4HG0280160
HORVU.MOREX.R2.4HG0327490	HORVU.MOREX.R2.2HG0125210	HORVU.MOREX.R2.2HG0116180	HORVU.MOREX.R2.2HG0142920	HORVU.MOREX.R2.1HG0038580	HORVU.MOREX.R2.1HG0048180	HORVU.MOREX.R2.3HG0249140	HORVU.MOREX.R2.3HG0219120	HORVU.MOREX.R2.7HG0546510	HORVU.MOREX.R2.UNG0626270	HORVU.MOREX.R2.4HG0342940		HORVU.MOREX.R2.7HG0612810		HORVU.MOREX.R2.2HG0131440	HORVU.MOREX.R2.6HG0455380
HORVU.MOREX.R2.3HG0252510	HORVU.MOREX.R2.2HG0172500	HORVU.MOREX.R2.2HG0129780	HORVU.MOREX.R2.3HG0184120	HORVU.MOREX.R2.6HG0507270	HORVU.MOREX.R2.2HG0083680	HORVU.MOREX.R2.6HG0467560	HORVU.MOREX.R2.7HG0610080	HORVU.MOREX.R2.4HG0275880	HORVU.MOREX.R2.3HG0242200	HORVU.MOREX.R2.1HG0038450		HORVU.MOREX.R2.7HG0593920		HORVU.MOREX.R2.6HG0448720	HORVU.MOREX.R2.3HG0185790
HORVU.MOREX.R2.4HG0278500	HORVU.MOREX.R2.3HG0220650	HORVU.MOREX.R2.1HG0023120	HORVU.MOREX.R2.6HG0520430	HORVU.MOREX.R2.4HG0348680	HORVU.MOREX.R2.7HG0570840	HORVU.MOREX.R2.3HG0210080	HORVU.MOREX.R2.6HG0453270	HORVU.MOREX.R2.1HG0045820	HORVU.MOREX.R2.7HG0545340	HORVU.MOREX.R2.3HG0270270		HORVU.MOREX.R2.7HG0532720		HORVU.MOREX.R2.4HG0324680	HORVU.MOREX.R2.5HG0368210
HORVU.MOREX.R2.3HG0205050	HORVU.MOREX.R2.4HG0278540	HORVU.MOREX.R2.7HG0563600	HORVU.MOREX.R2.2HG0082760	HORVU.MOREX.R2.5HG0440920	HORVU.MOREX.R2.1HG0067490	HORVU.MOREX.R2.UNG0626160	HORVU.MOREX.R2.6HG0513330	HORVU.MOREX.R2.2HG0158090	HORVU.MOREX.R2.1HG0077490	HORVU.MOREX.R2.1HG0023260		HORVU.MOREX.R2.2HG0146750		HORVU.MOREX.R2.1HG0014610	HORVU.MOREX.R2.1HG0027620
HORVU.MOREX.R2.7HG0597490	HORVU.MOREX.R2.2HG0162730	HORVU.MOREX.R2.3HG0274430	HORVU.MOREX.R2.4HG0340610	HORVU.MOREX.R2.6HG0509750	HORVU.MOREX.R2.3HG0255740	HORVU.MOREX.R2.2HG0170320	HORVU.MOREX.R2.5HG0383990	HORVU.MOREX.R2.1HG0043590	HORVU.MOREX.R2.7HG0601470	HORVU.MOREX.R2.2HG0121150		HORVU.MOREX.R2.5HG0407460		HORVU.MOREX.R2.2HG0149370	HORVU.MOREX.R2.2HG0152100
HORVU.MOREX.R2.1HG0000590	HORVU.MOREX.R2.4HG0278880	HORVU.MOREX.R2.5HG0397260	HORVU.MOREX.R2.6HG0473710	HORVU.MOREX.R2.2HG0180390	HORVU.MOREX.R2.7HG0597810	HORVU.MOREX.R2.2HG0110940	HORVU.MOREX.R2.5HG0430170	HORVU.MOREX.R2.4HG0331960	HORVU.MOREX.R2.5HG0386050	HORVU.MOREX.R2.3HG0212560		HORVU.MOREX.R2.7HG0566240		HORVU.MOREX.R2.3HG0194040	HORVU.MOREX.R2.7HG0544430
HORVU.MOREX.R2.2HG0090390	HORVU.MOREX.R2.4HG0327950	HORVU.MOREX.R2.7HG0623190	HORVU.MOREX.R2.3HG0206150	HORVU.MOREX.R2.4HG0331050	HORVU.MOREX.R2.4HG0311100	HORVU.MOREX.R2.6HG0509880	HORVU.MOREX.R2.3HG0239400	HORVU.MOREX.R2.5HG0397000	HORVU.MOREX.R2.1HG0052310	HORVU.MOREX.R2.6HG0495370		HORVU.MOREX.R2.7HG0607740		HORVU.MOREX.R2.7HG0567890	HORVU.MOREX.R2.5HG0440780
HORVU.MOREX.R2.1HG0055100	HORVU.MOREX.R2.5HG0365020	HORVU.MOREX.R2.6HG0486780	HORVU.MOREX.R2.5HG0397700	HORVU.MOREX.R2.3HG0223050	HORVU.MOREX.R2.5HG0381380	HORVU.MOREX.R2.3HG0224260	HORVU.MOREX.R2.7HG0538400	HORVU.MOREX.R2.4HG0343720	HORVU.MOREX.R2.4HG0324940	HORVU.MOREX.R2.3HG0268850		HORVU.MOREX.R2.6HG0495140		HORVU.MOREX.R2.7HG0558620	HORVU.MOREX.R2.1HG0041770
HORVU.MOREX.R2.6HG0488370	HORVU.MOREX.R2.2HG0093170	HORVU.MOREX.R2.5HG0386100	HORVU.MOREX.R2.3HG0247750	HORVU.MOREX.R2.6HG0512690	HORVU.MOREX.R2.7HG0603060	HORVU.MOREX.R2.3HG0191530	HORVU.MOREX.R2.1HG0043580	HORVU.MOREX.R2.4HG0317510	HORVU.MOREX.R2.2HG0095980	HORVU.MOREX.R2.3HG0237070		HORVU.MOREX.R2.6HG0504820		HORVU.MOREX.R2.5HG0409840	HORVU.MOREX.R2.2HG0141350
HORVU.MOREX.R2.4HG0314620	HORVU.MOREX.R2.3HG0244380	HORVU.MOREX.R2.4HG0334050	HORVU.MOREX.R2.7HG0577620	HORVU.MOREX.R2.7HG0584690	HORVU.MOREX.R2.7HG0600440	HORVU.MOREX.R2.1HG0002830	HORVU.MOREX.R2.4HG0333540	HORVU.MOREX.R2.7HG0574950	HORVU.MOREX.R2.7HG0615860	HORVU.MOREX.R2.4HG0314680		HORVU.MOREX.R2.6HG0499630		HORVU.MOREX.R2.7HG0555510	HORVU.MOREX.R2.3HG0211560
HORVU.MOREX.R2.3HG0257700	HORVU.MOREX.R2.6HG0460440	HORVU.MOREX.R2.1HG0030470	HORVU.MOREX.R2.2HG0109920	HORVU.MOREX.R2.3HG0263090	HORVU.MOREX.R2.3HG0273270	HORVU.MOREX.R2.3HG0219810	HORVU.MOREX.R2.5HG0382400	HORVU.MOREX.R2.2HG0111850	HORVU.MOREX.R2.1HG0063760	HORVU.MOREX.R2.3HG0224440		HORVU.MOREX.R2.4HG0315750		HORVU.MOREX.R2.5HG0396700	HORVU.MOREX.R2.4HG0343120
HORVU.MOREX.R2.2HG0095990	HORVU.MOREX.R2.2HG0079670	HORVU.MOREX.R2.1HG0002350	HORVU.MOREX.R2.3HG0215060	HORVU.MOREX.R2.2HG0088650	HORVU.MOREX.R2.4HG0319410	HORVU.MOREX.R2.3HG0185190	HORVU.MOREX.R2.1HG0070350	HORVU.MOREX.R2.2HG0150900	HORVU.MOREX.R2.3HG0218590	HORVU.MOREX.R2.1HG0026800		HORVU.MOREX.R2.4HG0284730		HORVU.MOREX.R2.7HG0620520	HORVU.MOREX.R2.2HG0147370
HORVU.MOREX.R2.6HG0449730	HORVU.MOREX.R2.1HG0060640	HORVU.MOREX.R2.7HG0535920	HORVU.MOREX.R2.5HG0420240	HORVU.MOREX.R2.3HG0219690	HORVU.MOREX.R2.6HG0450620	HORVU.MOREX.R2.1HG0016540	HORVU.MOREX.R2.5HG0414230	HORVU.MOREX.R2.7HG0613400	HORVU.MOREX.R2.3HG0231530	HORVU.MOREX.R2.7HG0559060		HORVU.MOREX.R2.7HG0579570		HORVU.MOREX.R2.3HG0244670	HORVU.MOREX.R2.1HG0073710
HORVU.MOREX.R2.5HG0363280	HORVU.MOREX.R2.3HG0227490	HORVU.MOREX.R2.7HG0550800	HORVU.MOREX.R2.3HG0211890	HORVU.MOREX.R2.3HG0191590	HORVU.MOREX.R2.4HG0320080	HORVU.MOREX.R2.3HG0242500	HORVU.MOREX.R2.3HG0208530	HORVU.MOREX.R2.1HG0050480	HORVU.MOREX.R2.6HG0470190	HORVU.MOREX.R2.2HG0091410		HORVU.MOREX.R2.1HG0039970		HORVU.MOREX.R2.7HG0563840	HORVU.MOREX.R2.2HG0155970
HORVU.MOREX.R2.4HG0319460	HORVU.MOREX.R2.5HG0440710	HORVU.MOREX.R2.7HG0544090	HORVU.MOREX.R2.5HG0380200	HORVU.MOREX.R2.1HG0034610	HORVU.MOREX.R2.7HG0588800	HORVU.MOREX.R2.1HG0014140	HORVU.MOREX.R2.2HG0152940	HORVU.MOREX.R2.1HG0020240	HORVU.MOREX.R2.1HG0030360	HORVU.MOREX.R2.1HG0047580		HORVU.MOREX.R2.4HG0307130		HORVU.MOREX.R2.4HG0277610	HORVU.MOREX.R2.3HG0186040
HORVU.MOREX.R2.3HG0274720	HORVU.MOREX.R2.3HG0243400	HORVU.MOREX.R2.5HG0415660	HORVU.MOREX.R2.2HG0105110	HORVU.MOREX.R2.2HG0081060	HORVU.MOREX.R2.7HG0540790	HORVU.MOREX.R2.5HG0379160	HORVU.MOREX.R2.7HG0560680	HORVU.MOREX.R2.4HG0279560	HORVU.MOREX.R2.2HG0133260	HORVU.MOREX.R2.4HG0337880		HORVU.MOREX.R2.1HG0021310		HORVU.MOREX.R2.3HG0241860	HORVU.MOREX.R2.5HG0374020
HORVU.MOREX.R2.3HG0239890	HORVU.MOREX.R2.5HG0366010	HORVU.MOREX.R2.7HG0571580	HORVU.MOREX.R2.1HG0063660	HORVU.MOREX.R2.5HG0433500	HORVU.MOREX.R2.5HG0444400	HORVU.MOREX.R2.2HG0113960	HORVU.MOREX.R2.2HG0078800	HORVU.MOREX.R2.5HG0420230	HORVU.MOREX.R2.2HG0139520	HORVU.MOREX.R2.5HG0387140		HORVU.MOREX.R2.4HG0278600		HORVU.MOREX.R2.4HG0276100	HORVU.MOREX.R2.2HG0172280
HORVU.MOREX.R2.4HG0277860	HORVU.MOREX.R2.4HG0281700	HORVU.MOREX.R2.2HG0145140	HORVU.MOREX.R2.6HG0462210	HORVU.MOREX.R2.6HG0503980	HORVU.MOREX.R2.4HG0343360	HORVU.MOREX.R2.4HG0335340	HORVU.MOREX.R2.6HG0515620	HORVU.MOREX.R2.6HG0512690	HORVU.MOREX.R2.3HG0264650	HORVU.MOREX.R2.3HG0273620		HORVU.MOREX.R2.2HG0101390		HORVU.MOREX.R2.6HG0526670	HORVU.MOREX.R2.5HG0442100
HORVU.MOREX.R2.3HG0183440	HORVU.MOREX.R2.5HG0394370	HORVU.MOREX.R2.2HG0139020	HORVU.MOREX.R2.4HG0279570	HORVU.MOREX.R2.7HG0607290	HORVU.MOREX.R2.1HG0033860	HORVU.MOREX.R2.1HG0074230	HORVU.MOREX.R2.1HG0019930	HORVU.MOREX.R2.7HG0557080	HORVU.MOREX.R2.6HG0473580	HORVU.MOREX.R2.2HG0100880		HORVU.MOREX.R2.2HG0114080		HORVU.MOREX.R2.7HG0605770	HORVU.MOREX.R2.7HG0617650
HORVU.MOREX.R2.3HG0222430	HORVU.MOREX.R2.3HG0258940	HORVU.MOREX.R2.5HG0357040	HORVU.MOREX.R2.4HG0317320	HORVU.MOREX.R2.1HG0039950	HORVU.MOREX.R2.7HG0559860	HORVU.MOREX.R2.7HG0581730	HORVU.MOREX.R2.4HG0302450	HORVU.MOREX.R2.1HG0042080	HORVU.MOREX.R2.4HG0277580	HORVU.MOREX.R2.2HG0113820		HORVU.MOREX.R2.7HG0527900		HORVU.MOREX.R2.7HG0584740	HORVU.MOREX.R2.6HG0517140
HORVU.MOREX.R2.2HG0169350	HORVU.MOREX.R2.7HG0585910	HORVU.MOREX.R2.1HG0023830	HORVU.MOREX.R2.6HG0462140	HORVU.MOREX.R2.2HG0174910	HORVU.MOREX.R2.UNG0625320	HORVU.MOREX.R2.2HG0079700	HORVU.MOREX.R2.6HG0453250	HORVU.MOREX.R2.1HG0059600	HORVU.MOREX.R2.3HG0252940	HORVU.MOREX.R2.4HG0292510		HORVU.MOREX.R2.5HG0352670		HORVU.MOREX.R2.7HG0613550	HORVU.MOREX.R2.3HG0246970
HORVU.MOREX.R2.2HG0171110	HORVU.MOREX.R2.2HG0156730	HORVU.MOREX.R2.4HG0314480	HORVU.MOREX.R2.5HG0402550	HORVU.MOREX.R2.3HG0271790	HORVU.MOREX.R2.5HG0392360	HORVU.MOREX.R2.6HG0456540	HORVU.MOREX.R2.2HG0098590	HORVU.MOREX.R2.3HG0208830	HORVU.MOREX.R2.5HG0369750	HORVU.MOREX.R2.1HG0034310		HORVU.MOREX.R2.6HG0501190		HORVU.MOREX.R2.4HG0280110	HORVU.MOREX.R2.7HG0613420
HORVU.MOREX.R2.3HG0223320	HORVU.MOREX.R2.2HG0111770	HORVU.MOREX.R2.7HG0596530	HORVU.MOREX.R2.1HG0044030	HORVU.MOREX.R2.7HG0600290	HORVU.MOREX.R2.1HG0012620	HORVU.MOREX.R2.3HG0209720	HORVU.MOREX.R2.7HG0548680	HORVU.MOREX.R2.7HG0597730	HORVU.MOREX.R2.5HG0402780	HORVU.MOREX.R2.5HG0429750		HORVU.MOREX.R2.2HG0161510		HORVU.MOREX.R2.3HG0206280	HORVU.MOREX.R2.6HG0453760
HORVU.MOREX.R2.2HG0093670	HORVU.MOREX.R2.3HG0242230	HORVU.MOREX.R2.3HG0207350	HORVU.MOREX.R2.4HG0277610	HORVU.MOREX.R2.3HG0258650	HORVU.MOREX.R2.1HG0073410	HORVU.MOREX.R2.3HG0209060	HORVU.MOREX.R2.6HG0500000	HORVU.MOREX.R2.5HG0350770	HORVU.MOREX.R2.1HG0006180	HORVU.MOREX.R2.7HG0570260		HORVU.MOREX.R2.5HG0392560		HORVU.MOREX.R2.5HG0426930	HORVU.MOREX.R2.4HG0336340
HORVU.MOREX.R2.2HG0134440	HORVU.MOREX.R2.1HG0007330	HORVU.MOREX.R2.2HG0085770	HORVU.MOREX.R2.3HG0204100	HORVU.MOREX.R2.4HG0326950	HORVU.MOREX.R2.2HG0088630	HORVU.MOREX.R2.1HG0030730	HORVU.MOREX.R2.2HG0153590	HORVU.MOREX.R2.5HG0358820	HORVU.MOREX.R2.4HG0299000	HORVU.MOREX.R2.2HG0150420		HORVU.MOREX.R2.1HG0074540		HORVU.MOREX.R2.4HG0327420	HORVU.MOREX.R2.1HG0071150
HORVU.MOREX.R2.4HG0336730	HORVU.MOREX.R2.6HG0488650	HORVU.MOREX.R2.6HG0469430	HORVU.MOREX.R2.7HG0561680	HORVU.MOREX.R2.2HG0116700	HORVU.MOREX.R2.1HG0062660	HORVU.MOREX.R2.7HG0607200	HORVU.MOREX.R2.7HG0593420	HORVU.MOREX.R2.4HG0301010	HORVU.MOREX.R2.4HG0285000	HORVU.MOREX.R2.5HG0383330		HORVU.MOREX.R2.3HG0185200		HORVU.MOREX.R2.4HG0344780	HORVU.MOREX.R2.2HG0153440
HORVU.MOREX.R2.5HG0369200	HORVU.MOREX.R2.3HG0210690	HORVU.MOREX.R2.1HG0053410	HORVU.MOREX.R2.7HG0528920	HORVU.MOREX.R2.5HG0422830	HORVU.MOREX.R2.3HG0273980	HORVU.MOREX.R2.4HG0317560	HORVU.MOREX.R2.7HG0552000	HORVU.MOREX.R2.7HG0600290	HORVU.MOREX.R2.7HG0583980	HORVU.MOREX.R2.7HG0596900		HORVU.MOREX.R2.4HG0327370		HORVU.MOREX.R2.4HG0283660	HORVU.MOREX.R2.1HG0049210
HORVU.MOREX.R2.7HG0612580	HORVU.MOREX.R2.2HG0093100	HORVU.MOREX.R2.4HG0278980	HORVU.MOREX.R2.1HG0032090	HORVU.MOREX.R2.6HG0488410	HORVU.MOREX.R2.4HG0297710	HORVU.MOREX.R2.2HG0158670	HORVU.MOREX.R2.2HG0107530	HORVU.MOREX.R2.5HG0432500	HORVU.MOREX.R2.7HG0579320	HORVU.MOREX.R2.4HG0287690		HORVU.MOREX.R2.4HG0331910		HORVU.MOREX.R2.4HG0332070	HORVU.MOREX.R2.4HG0346900
HORVU.MOREX.R2.5HG0351600	HORVU.MOREX.R2.4HG0299030	HORVU.MOREX.R2.6HG0468070	HORVU.MOREX.R2.3HG0257820	HORVU.MOREX.R2.4HG0331770	HORVU.MOREX.R2.3HG0238280	HORVU.MOREX.R2.5HG0432660	HORVU.MOREX.R2.3HG0255840	HORVU.MOREX.R2.2HG0088160	HORVU.MOREX.R2.7HG0560990	HORVU.MOREX.R2.5HG0427920		HORVU.MOREX.R2.3HG0220790		HORVU.MOREX.R2.5HG0420070	HORVU.MOREX.R2.6HG0512510
HORVU.MOREX.R2.6HG0473050	HORVU.MOREX.R2.3HG0254020	HORVU.MOREX.R2.6HG0510020	HORVU.MOREX.R2.4HG0319530	HORVU.MOREX.R2.6HG0505960	HORVU.MOREX.R2.5HG0416200	HORVU.MOREX.R2.1HG0041560	HORVU.MOREX.R2.3HG0239250	HORVU.MOREX.R2.6HG0488410	HORVU.MOREX.R2.1HG0026060	HORVU.MOREX.R2.2HG0148210		HORVU.MOREX.R2.5HG0435410		HORVU.MOREX.R2.6HG0463800	HORVU.MOREX.R2.6HG0507460
HORVU.MOREX.R2.7HG0546740	HORVU.MOREX.R2.7HG0590360	HORVU.MOREX.R2.3HG0245170	HORVU.MOREX.R2.1HG0060440	HORVU.MOREX.R2.2HG0178660	HORVU.MOREX.R2.7HG0570670	HORVU.MOREX.R2.3HG0232860	HORVU.MOREX.R2.6HG0467940	HORVU.MOREX.R2.5HG0361990	HORVU.MOREX.R2.7HG0579590	HORVU.MOREX.R2.4HG0277720		HORVU.MOREX.R2.5HG0406510		HORVU.MOREX.R2.6HG0474180	HORVU.MOREX.R2.4HG0318780
HORVU.MOREX.R2.4HG0321230	HORVU.MOREX.R2.UNG0625250	HORVU.MOREX.R2.1HG0054680	HORVU.MOREX.R2.2HG0147110	HORVU.MOREX.R2.7HG0594080	HORVU.MOREX.R2.5HG0434150	HORVU.MOREX.R2.4HG0331430	HORVU.MOREX.R2.4HG0284330	HORVU.MOREX.R2.5HG0361770	HORVU.MOREX.R2.5HG0441900	HORVU.MOREX.R2.3HG0254780		HORVU.MOREX.R2.2HG0138530		HORVU.MOREX.R2.3HG0246570	HORVU.MOREX.R2.5HG0444540
HORVU.MOREX.R2.1HG0031860	HORVU.MOREX.R2.2HG0180690	HORVU.MOREX.R2.3HG0214340	HORVU.MOREX.R2.5HG0377130	HORVU.MOREX.R2.3HG0222250	HORVU.MOREX.R2.2HG0105270	HORVU.MOREX.R2.3HG0191510	HORVU.MOREX.R2.7HG0562910	HORVU.MOREX.R2.1HG0055820	HORVU.MOREX.R2.2HG0126620	HORVU.MOREX.R2.2HG0116720		HORVU.MOREX.R2.6HG0460080		HORVU.MOREX.R2.3HG0181550	HORVU.MOREX.R2.1HG0040790
HORVU.MOREX.R2.3HG0188990	HORVU.MOREX.R2.5HG0385810	HORVU.MOREX.R2.6HG0452860	HORVU.MOREX.R2.4HG0340860	HORVU.MOREX.R2.4HG0319850	HORVU.MOREX.R2.6HG0450400	HORVU.MOREX.R2.7HG0550810	HORVU.MOREX.R2.7HG0587430	HORVU.MOREX.R2.7HG0542690	HORVU.MOREX.R2.6HG0499190	HORVU.MOREX.R2.2HG0140840		HORVU.MOREX.R2.7HG0544570		HORVU.MOREX.R2.5HG0416320	HORVU.MOREX.R2.2HG0078960
HORVU.MOREX.R2.7HG0589600	HORVU.MOREX.R2.2HG0111690	HORVU.MOREX.R2.2HG0121800	HORVU.MOREX.R2.2HG0125160	HORVU.MOREX.R2.1HG0031730	HORVU.MOREX.R2.6HG0465940	HORVU.MOREX.R2.4HG0345680	HORVU.MOREX.R2.3HG0255230	HORVU.MOREX.R2.1HG0042220	HORVU.MOREX.R2.5HG0426450	HORVU.MOREX.R2.7HG0595660		HORVU.MOREX.R2.7HG0599190		HORVU.MOREX.R2.7HG0565030	HORVU.MOREX.R2.6HG0483610
HORVU.MOREX.R2.4HG0330390	HORVU.MOREX.R2.3HG0185830	HORVU.MOREX.R2.6HG0473410	HORVU.MOREX.R2.2HG0170680	HORVU.MOREX.R2.4HG0327740	HORVU.MOREX.R2.4HG0322120	HORVU.MOREX.R2.1HG0078230	HORVU.MOREX.R2.2HG0156010	HORVU.MOREX.R2.7HG0591540	HORVU.MOREX.R2.4HG0317200	HORVU.MOREX.R2.5HG0414770		HORVU.MOREX.R2.7HG0622300		HORVU.MOREX.R2.7HG0532260	HORVU.MOREX.R2.4HG0286290
HORVU.MOREX.R2.3HG0245960	HORVU.MOREX.R2.2HG0140030	HORVU.MOREX.R2.5HG0352560	HORVU.MOREX.R2.2HG0102880	HORVU.MOREX.R2.6HG0525960	HORVU.MOREX.R2.1HG0068790	HORVU.MOREX.R2.7HG0599310	HORVU.MOREX.R2.4HG0327870	HORVU.MOREX.R2.5HG0416270	HORVU.MOREX.R2.6HG0509570	HORVU.MOREX.R2.6HG0473090		HORVU.MOREX.R2.3HG0246800		HORVU.MOREX.R2.1HG0066480	HORVU.MOREX.R2.6HG0474530
HORVU.MOREX.R2.5HG0408940	HORVU.MOREX.R2.5HG0369980	HORVU.MOREX.R2.6HG0508550	HORVU.MOREX.R2.4HG0283480	HORVU.MOREX.R2.2HG0144420	HORVU.MOREX.R2.6HG0470160	HORVU.MOREX.R2.6HG0499110	HORVU.MOREX.R2.5HG0447010	HORVU.MOREX.R2.2HG0129630	HORVU.MOREX.R2.3HG0210470	HORVU.MOREX.R2.3HG0254920		HORVU.MOREX.R2.3HG0196290		HORVU.MOREX.R2.3HG0206230	HORVU.MOREX.R2.3HG0191570
HORVU.MOREX.R2.1HG0045410	HORVU.MOREX.R2.4HG0331460	HORVU.MOREX.R2.4HG0333020	HORVU.MOREX.R2.7HG0588470	HORVU.MOREX.R2.UNG0624910	HORVU.MOREX.R2.1HG0013800	HORVU.MOREX.R2.6HG0506650	HORVU.MOREX.R2.1HG0046540	HORVU.MOREX.R2.7HG0564020	HORVU.MOREX.R2.5HG0365360	HORVU.MOREX.R2.2HG0170900		HORVU.MOREX.R2.3HG0188650		HORVU.MOREX.R2.3HG0204880	HORVU.MOREX.R2.6HG0489830
HORVU.MOREX.R2.4HG0294880	HORVU.MOREX.R2.6HG0526130	HORVU.MOREX.R2.3HG0240120	HORVU.MOREX.R2.6HG0448440	HORVU.MOREX.R2.7HG0583580	HORVU.MOREX.R2.1HG0041760	HORVU.MOREX.R2.1HG0071320	HORVU.MOREX.R2.7HG0606510	HORVU.MOREX.R2.2HG0096870	HORVU.MOREX.R2.3HG0252800	HORVU.MOREX.R2.4HG0285170		HORVU.MOREX.R2.6HG0471210		HORVU.MOREX.R2.3HG0199050	HORVU.MOREX.R2.3HG0239610
HORVU.MOREX.R2.4HG0326440	HORVU.MOREX.R2.4HG0335760	HORVU.MOREX.R2.3HG0244300	HORVU.MOREX.R2.2HG0157440	HORVU.MOREX.R2.6HG0470850	HORVU.MOREX.R2.5HG0414880	HORVU.MOREX.R2.7HG0614720	HORVU.MOREX.R2.1HG0059500	HORVU.MOREX.R2.6HG0461000	HORVU.MOREX.R2.7HG0597780	HORVU.MOREX.R2.7HG0550400		HORVU.MOREX.R2.1HG0018800		HORVU.MOREX.R2.2HG0083510	HORVU.MOREX.R2.7HG0601560
HORVU.MOREX.R2.4HG0320470	HORVU.MOREX.R2.4HG0331650	HORVU.MOREX.R2.2HG0104700	HORVU.MOREX.R2.6HG0467220	HORVU.MOREX.R2.4HG0306170	HORVU.MOREX.R2.2HG0117650	HORVU.MOREX.R2.4HG0305970	HORVU.MOREX.R2.3HG0246950	HORVU.MOREX.R2.3HG0211020	HORVU.MOREX.R2.1HG0076860	HORVU.MOREX.R2.2HG0104390		HORVU.MOREX.R2.4HG0296990		HORVU.MOREX.R2.2HG0102990	HORVU.MOREX.R2.6HG0450500
HORVU.MOREX.R2.7HG0541100	HORVU.MOREX.R2.7HG0552230	HORVU.MOREX.R2.7HG0586100	HORVU.MOREX.R2.2HG0106890	HORVU.MOREX.R2.4HG0297610	HORVU.MOREX.R2.7HG0564420	HORVU.MOREX.R2.5HG0434290	HORVU.MOREX.R2.4HG0318160	HORVU.MOREX.R2.6HG0498250	HORVU.MOREX.R2.4HG0331180	HORVU.MOREX.R2.3HG0189780		HORVU.MOREX.R2.5HG0379640		HORVU.MOREX.R2.7HG0618470	HORVU.MOREX.R2.6HG0465920
HORVU.MOREX.R2.2HG0180320	HORVU.MOREX.R2.2HG0167120	HORVU.MOREX.R2.2HG0152930	HORVU.MOREX.R2.2HG0160180	HORVU.MOREX.R2.5HG0416270	HORVU.MOREX.R2.3HG0185180	HORVU.MOREX.R2.5HG0388730	HORVU.MOREX.R2.7HG0590410	HORVU.MOREX.R2.7HG0543310	HORVU.MOREX.R2.2HG0155200	HORVU.MOREX.R2.4HG0328110		HORVU.MOREX.R2.5HG0365180		HORVU.MOREX.R2.1HG0071090	HORVU.MOREX.R2.7HG0566260
HORVU.MOREX.R2.6HG0492600	HORVU.MOREX.R2.3HG0253730	HORVU.MOREX.R2.3HG0197140	HORVU.MOREX.R2.3HG0215210	HORVU.MOREX.R2.7HG0587770	HORVU.MOREX.R2.3HG0197060	HORVU.MOREX.R2.3HG0242130	HORVU.MOREX.R2.2HG0108150	HORVU.MOREX.R2.5HG0369760	HORVU.MOREX.R2.1HG0036230	HORVU.MOREX.R2.7HG0557360		HORVU.MOREX.R2.4HG0328290		HORVU.MOREX.R2.6HG0474020	HORVU.MOREX.R2.2HG0117140
HORVU.MOREX.R2.7HG0602620	HORVU.MOREX.R2.3HG0200100	HORVU.MOREX.R2.3HG0232320	HORVU.MOREX.R2.4HG0286260	HORVU.MOREX.R2.5HG0370710	HORVU.MOREX.R2.3HG0246940	HORVU.MOREX.R2.4HG0327840	HORVU.MOREX.R2.4HG0343940	HORVU.MOREX.R2.6HG0477260	HORVU.MOREX.R2.6HG0481070	HORVU.MOREX.R2.7HG0527330		HORVU.MOREX.R2.1HG0051730		HORVU.MOREX.R2.1HG0057020	HORVU.MOREX.R2.7HG0565700
HORVU.MOREX.R2.2HG0162490	HORVU.MOREX.R2.5HG0382610	HORVU.MOREX.R2.5HG0418600	HORVU.MOREX.R2.7HG0596370	HORVU.MOREX.R2.6HG0503030	HORVU.MOREX.R2.4HG0330750	HORVU.MOREX.R2.3HG0255810	HORVU.MOREX.R2.2HG0169370	HORVU.MOREX.R2.3HG0227960	HORVU.MOREX.R2.2HG0094710	HORVU.MOREX.R2.1HG0034070		HORVU.MOREX.R2.5HG0417800		HORVU.MOREX.R2.1HG0056940	HORVU.MOREX.R2.6HG0525580
HORVU.MOREX.R2.6HG0508360	HORVU.MOREX.R2.7HG0547100	HORVU.MOREX.R2.2HG0130730	HORVU.MOREX.R2.4HG0336680	HORVU.MOREX.R2.2HG0143190	HORVU.MOREX.R2.4HG0303580	HORVU.MOREX.R2.1HG0020490	HORVU.MOREX.R2.7HG0593280	HORVU.MOREX.R2.7HG0550340	HORVU.MOREX.R2.1HG0070690	HORVU.MOREX.R2.1HG0037400		HORVU.MOREX.R2.7HG0611290		HORVU.MOREX.R2.2HG0158020	HORVU.MOREX.R2.5HG0378860
HORVU.MOREX.R2.7HG0574480	HORVU.MOREX.R2.6HG0466050	HORVU.MOREX.R2.1HG0061590	HORVU.MOREX.R2.4HG0328360	HORVU.MOREX.R2.7HG0531060	HORVU.MOREX.R2.5HG0444090	HORVU.MOREX.R2.1HG0044540	HORVU.MOREX.R2.6HG0525270	HORVU.MOREX.R2.1HG0074060	HORVU.MOREX.R2.6HG0491020	HORVU.MOREX.R2.2HG0078850		HORVU.MOREX.R2.4HG0284810		HORVU.MOREX.R2.5HG0445880	HORVU.MOREX.R2.4HG0345910
HORVU.MOREX.R2.4HG0321080	HORVU.MOREX.R2.5HG0362130	HORVU.MOREX.R2.6HG0487890	HORVU.MOREX.R2.6HG0461020	HORVU.MOREX.R2.6HG0498250	HORVU.MOREX.R2.2HG0148740	HORVU.MOREX.R2.4HG0336710	HORVU.MOREX.R2.6HG0461510	HORVU.MOREX.R2.4HG0343250	HORVU.MOREX.R2.3HG0209960	HORVU.MOREX.R2.7HG0552200		HORVU.MOREX.R2.5HG0407040		HORVU.MOREX.R2.2HG0114780	HORVU.MOREX.R2.3HG0192470
HORVU.MOREX.R2.6HG0492210	HORVU.MOREX.R2.5HG0414850	HORVU.MOREX.R2.4HG0279850	HORVU.MOREX.R2.1HG0077480	HORVU.MOREX.R2.2HG0103940	HORVU.MOREX.R2.3HG0193350	HORVU.MOREX.R2.6HG0496800	HORVU.MOREX.R2.4HG0329070	HORVU.MOREX.R2.5HG0423160	HORVU.MOREX.R2.3HG0239540	HORVU.MOREX.R2.3HG0229830		HORVU.MOREX.R2.2HG0145190		HORVU.MOREX.R2.3HG0247500	HORVU.MOREX.R2.3HG0208540
HORVU.MOREX.R2.3HG0252930	HORVU.MOREX.R2.3HG0188700	HORVU.MOREX.R2.5HG0379740	HORVU.MOREX.R2.3HG0205180	HORVU.MOREX.R2.1HG0074090	HORVU.MOREX.R2.1HG0042360	HORVU.MOREX.R2.3HG0209430	HORVU.MOREX.R2.2HG0090200	HORVU.MOREX.R2.7HG0537950	HORVU.MOREX.R2.3HG0260220	HORVU.MOREX.R2.6HG0464140		HORVU.MOREX.R2.3HG0207490		HORVU.MOREX.R2.2HG0102880	HORVU.MOREX.R2.5HG0439540
HORVU.MOREX.R2.3HG0194420	HORVU.MOREX.R2.5HG0444730	HORVU.MOREX.R2.3HG0231460	HORVU.MOREX.R2.6HG0468650	HORVU.MOREX.R2.5HG0426980	HORVU.MOREX.R2.5HG0360290	HORVU.MOREX.R2.7HG0599880	HORVU.MOREX.R2.2HG0104120	HORVU.MOREX.R2.3HG0250200	HORVU.MOREX.R2.3HG0192210	HORVU.MOREX.R2.3HG0244010		HORVU.MOREX.R2.2HG0175400		HORVU.MOREX.R2.7HG0543440	HORVU.MOREX.R2.1HG0016750
HORVU.MOREX.R2.3HG0220800	HORVU.MOREX.R2.5HG0364660	HORVU.MOREX.R2.2HG0101090	HORVU.MOREX.R2.1HG0059450	HORVU.MOREX.R2.1HG0035670	HORVU.MOREX.R2.3HG0265580	HORVU.MOREX.R2.7HG0591810	HORVU.MOREX.R2.1HG0061280	HORVU.MOREX.R2.2HG0157270	HORVU.MOREX.R2.1HG0065910	HORVU.MOREX.R2.4HG0282700		HORVU.MOREX.R2.2HG0147240		HORVU.MOREX.R2.3HG0256240	HORVU.MOREX.R2.5HG0424350
HORVU.MOREX.R2.1HG0036330	HORVU.MOREX.R2.1HG0070430	HORVU.MOREX.R2.3HG0258080	HORVU.MOREX.R2.3HG0234570	HORVU.MOREX.R2.6HG0464720	HORVU.MOREX.R2.7HG0546000	HORVU.MOREX.R2.3HG0246540	HORVU.MOREX.R2.7HG0593270	HORVU.MOREX.R2.6HG0501660	HORVU.MOREX.R2.2HG0139500	HORVU.MOREX.R2.1HG0069880		HORVU.MOREX.R2.1HG0065460		HORVU.MOREX.R2.1HG0062440	HORVU.MOREX.R2.7HG0594190
HORVU.MOREX.R2.7HG0563210	HORVU.MOREX.R2.1HG0025910	HORVU.MOREX.R2.2HG0147070	HORVU.MOREX.R2.2HG0178030	HORVU.MOREX.R2.2HG0153520	HORVU.MOREX.R2.4HG0335520	HORVU.MOREX.R2.6HG0501020	HORVU.MOREX.R2.4HG0345360	HORVU.MOREX.R2.2HG0143070	HORVU.MOREX.R2.4HG0319740	HORVU.MOREX.R2.5HG0385500		HORVU.MOREX.R2.7HG0541490		HORVU.MOREX.R2.5HG0424690	HORVU.MOREX.R2.5HG0360260
HORVU.MOREX.R2.5HG0403180	HORVU.MOREX.R2.5HG0427610	HORVU.MOREX.R2.5HG0376060	HORVU.MOREX.R2.2HG0102670	HORVU.MOREX.R2.4HG0342710	HORVU.MOREX.R2.1HG0042180	HORVU.MOREX.R2.7HG0541190	HORVU.MOREX.R2.1HG0045600	HORVU.MOREX.R2.7HG0603400	HORVU.MOREX.R2.5HG0423380	HORVU.MOREX.R2.1HG0042590		HORVU.MOREX.R2.3HG0195160		HORVU.MOREX.R2.2HG0114990	HORVU.MOREX.R2.6HG0455840
HORVU.MOREX.R2.7HG0576860	HORVU.MOREX.R2.7HG0539080	HORVU.MOREX.R2.2HG0147780	HORVU.MOREX.R2.5HG0445130	HORVU.MOREX.R2.UNG0626270	HORVU.MOREX.R2.3HG0261200	HORVU.MOREX.R2.4HG0329230	HORVU.MOREX.R2.7HG0559150	HORVU.MOREX.R2.3HG0210900	HORVU.MOREX.R2.3HG0271050	HORVU.MOREX.R2.6HG0465230		HORVU.MOREX.R2.5HG0401550		HORVU.MOREX.R2.1HG0021810	HORVU.MOREX.R2.6HG0458550
HORVU.MOREX.R2.6HG0488150	HORVU.MOREX.R2.4HG0335970	HORVU.MOREX.R2.7HG0558210	HORVU.MOREX.R2.2HG0136720	HORVU.MOREX.R2.4HG0334130	HORVU.MOREX.R2.5HG0350950	HORVU.MOREX.R2.4HG0302440	HORVU.MOREX.R2.7HG0574350	HORVU.MOREX.R2.5HG0412940	HORVU.MOREX.R2.2HG0144560	HORVU.MOREX.R2.3HG0246650		HORVU.MOREX.R2.2HG0163050		HORVU.MOREX.R2.3HG0237510	HORVU.MOREX.R2.2HG0129930
HORVU.MOREX.R2.3HG0253050	HORVU.MOREX.R2.3HG0219120	HORVU.MOREX.R2.1HG0027460	HORVU.MOREX.R2.1HG0055760	HORVU.MOREX.R2.5HG0423920	HORVU.MOREX.R2.2HG0142810	HORVU.MOREX.R2.6HG0457650	HORVU.MOREX.R2.7HG0619630	HORVU.MOREX.R2.2HG0155630	HORVU.MOREX.R2.1HG0075260	HORVU.MOREX.R2.2HG0109180		HORVU.MOREX.R2.7HG0537800		HORVU.MOREX.R2.3HG0267830	HORVU.MOREX.R2.4HG0329410
HORVU.MOREX.R2.6HG0520030	HORVU.MOREX.R2.6HG0453270	HORVU.MOREX.R2.7HG0535390	HORVU.MOREX.R2.6HG0507860	HORVU.MOREX.R2.7HG0609250	HORVU.MOREX.R2.7HG0569380	HORVU.MOREX.R2.2HG0159810	HORVU.MOREX.R2.3HG0263500	HORVU.MOREX.R2.7HG0542250	HORVU.MOREX.R2.4HG0285780	HORVU.MOREX.R2.1HG0077180		HORVU.MOREX.R2.2HG0096660		HORVU.MOREX.R2.5HG0438530	HORVU.MOREX.R2.3HG0224180
HORVU.MOREX.R2.1HG0005050	HORVU.MOREX.R2.6HG0513330	HORVU.MOREX.R2.3HG0215820	HORVU.MOREX.R2.2HG0091560	HORVU.MOREX.R2.2HG0167430	HORVU.MOREX.R2.4HG0318370	HORVU.MOREX.R2.5HG0357530		HORVU.MOREX.R2.5HG0364090	HORVU.MOREX.R2.4HG0338850	HORVU.MOREX.R2.1HG0053020		HORVU.MOREX.R2.7HG0561050		HORVU.MOREX.R2.6HG0500210	HORVU.MOREX.R2.2HG0135900
HORVU.MOREX.R2.3HG0262130	HORVU.MOREX.R2.6HG0475160	HORVU.MOREX.R2.7HG0575870	HORVU.MOREX.R2.1HG0012520	HORVU.MOREX.R2.1HG0019510	HORVU.MOREX.R2.3HG0225660	HORVU.MOREX.R2.4HG0300000		HORVU.MOREX.R2.2HG0145510	HORVU.MOREX.R2.6HG0456480	HORVU.MOREX.R2.4HG0342350		HORVU.MOREX.R2.2HG0153560		HORVU.MOREX.R2.5HG0404460	HORVU.MOREX.R2.6HG0464420
HORVU.MOREX.R2.5HG0376860	HORVU.MOREX.R2.2HG0090880	HORVU.MOREX.R2.6HG0516170	HORVU.MOREX.R2.6HG0467210	HORVU.MOREX.R2.6HG0461560	HORVU.MOREX.R2.7HG0528240	HORVU.MOREX.R2.3HG0222900		HORVU.MOREX.R2.3HG0251740	HORVU.MOREX.R2.5HG0421850	HORVU.MOREX.R2.5HG0351230		HORVU.MOREX.R2.3HG0270250		HORVU.MOREX.R2.4HG0318840	HORVU.MOREX.R2.2HG0168010
HORVU.MOREX.R2.7HG0591490	HORVU.MOREX.R2.1HG0012140	HORVU.MOREX.R2.2HG0132470	HORVU.MOREX.R2.2HG0167660	HORVU.MOREX.R2.7HG0538630	HORVU.MOREX.R2.1HG0045220	HORVU.MOREX.R2.5HG0438180		HORVU.MOREX.R2.7HG0591800	HORVU.MOREX.R2.5HG0423990	HORVU.MOREX.R2.3HG0256590		HORVU.MOREX.R2.3HG0259100		HORVU.MOREX.R2.6HG0505500	HORVU.MOREX.R2.5HG0422860
HORVU.MOREX.R2.4HG0318930	HORVU.MOREX.R2.5HG0353770	HORVU.MOREX.R2.4HG0310820	HORVU.MOREX.R2.5HG0436790	HORVU.MOREX.R2.5HG0366490	HORVU.MOREX.R2.6HG0506490	HORVU.MOREX.R2.1HG0068710		HORVU.MOREX.R2.3HG0204230	HORVU.MOREX.R2.1HG0060980	HORVU.MOREX.R2.6HG0480860		HORVU.MOREX.R2.4HG0298980		HORVU.MOREX.R2.2HG0177730	HORVU.MOREX.R2.2HG0128280
HORVU.MOREX.R2.1HG0020470	HORVU.MOREX.R2.3HG0239400	HORVU.MOREX.R2.5HG0389450	HORVU.MOREX.R2.5HG0383440	HORVU.MOREX.R2.5HG0409590	HORVU.MOREX.R2.1HG0073510	HORVU.MOREX.R2.5HG0411340		HORVU.MOREX.R2.4HG0327250	HORVU.MOREX.R2.5HG0423740	HORVU.MOREX.R2.3HG0229860		HORVU.MOREX.R2.3HG0195480		HORVU.MOREX.R2.3HG0250280	HORVU.MOREX.R2.1HG0068560
HORVU.MOREX.R2.7HG0580160	HORVU.MOREX.R2.4HG0334790	HORVU.MOREX.R2.4HG0281210	HORVU.MOREX.R2.1HG0042340	HORVU.MOREX.R2.1HG0052310	HORVU.MOREX.R2.4HG0343520	HORVU.MOREX.R2.7HG0538550		HORVU.MOREX.R2.4HG0335670	HORVU.MOREX.R2.4HG0279960	HORVU.MOREX.R2.3HG0216150		HORVU.MOREX.R2.1HG0077220		HORVU.MOREX.R2.1HG0011690	HORVU.MOREX.R2.2HG0106820
HORVU.MOREX.R2.7HG0623920	HORVU.MOREX.R2.3HG0271270	HORVU.MOREX.R2.5HG0378430	HORVU.MOREX.R2.4HG0321980	HORVU.MOREX.R2.2HG0095980	HORVU.MOREX.R2.4HG0289650	HORVU.MOREX.R2.5HG0394870		HORVU.MOREX.R2.6HG0461030	HORVU.MOREX.R2.5HG0433930	HORVU.MOREX.R2.5HG0396550		HORVU.MOREX.R2.2HG0087360		HORVU.MOREX.R2.7HG0562150	HORVU.MOREX.R2.3HG0258230
HORVU.MOREX.R2.7HG0601660	HORVU.MOREX.R2.3HG0204950	HORVU.MOREX.R2.4HG0287180	HORVU.MOREX.R2.2HG0175300	HORVU.MOREX.R2.7HG0596560	HORVU.MOREX.R2.2HG0131690	HORVU.MOREX.R2.2HG0123440		HORVU.MOREX.R2.5HG0446600	HORVU.MOREX.R2.3HG0184430	HORVU.MOREX.R2.3HG0245400		HORVU.MOREX.R2.7HG0557460		HORVU.MOREX.R2.2HG0153410	HORVU.MOREX.R2.5HG0369920
HORVU.MOREX.R2.5HG0401330	HORVU.MOREX.R2.1HG0025950	HORVU.MOREX.R2.5HG0420890	HORVU.MOREX.R2.6HG0512760	HORVU.MOREX.R2.3HG0247020	HORVU.MOREX.R2.4HG0345870	HORVU.MOREX.R2.3HG0221990		HORVU.MOREX.R2.5HG0394310	HORVU.MOREX.R2.6HG0473710	HORVU.MOREX.R2.3HG0216980		HORVU.MOREX.R2.7HG0551930		HORVU.MOREX.R2.5HG0426300	HORVU.MOREX.R2.6HG0492610
HORVU.MOREX.R2.5HG0364500	HORVU.MOREX.R2.5HG0414230	HORVU.MOREX.R2.7HG0562970	HORVU.MOREX.R2.6HG0503220	HORVU.MOREX.R2.3HG0218590	HORVU.MOREX.R2.1HG0070360	HORVU.MOREX.R2.7HG0563150		HORVU.MOREX.R2.7HG0552980	HORVU.MOREX.R2.3HG0206150	HORVU.MOREX.R2.7HG0547150		HORVU.MOREX.R2.3HG0192100		HORVU.MOREX.R2.7HG0547400	HORVU.MOREX.R2.4HG0281080
HORVU.MOREX.R2.3HG0233630	HORVU.MOREX.R2.3HG0208530	HORVU.MOREX.R2.7HG0532790	HORVU.MOREX.R2.3HG0238940	HORVU.MOREX.R2.3HG0231530	HORVU.MOREX.R2.4HG0340790	HORVU.MOREX.R2.6HG0511800		HORVU.MOREX.R2.7HG0542200	HORVU.MOREX.R2.5HG0393170	HORVU.MOREX.R2.2HG0174420		HORVU.MOREX.R2.1HG0045750		HORVU.MOREX.R2.7HG0571990	HORVU.MOREX.R2.2HG0174890
HORVU.MOREX.R2.2HG0106310	HORVU.MOREX.R2.2HG0152940	HORVU.MOREX.R2.5HG0414870	HORVU.MOREX.R2.3HG0241990	HORVU.MOREX.R2.4HG0330600	HORVU.MOREX.R2.1HG0000090	HORVU.MOREX.R2.3HG0248030		HORVU.MOREX.R2.7HG0542240	HORVU.MOREX.R2.1HG0053840	HORVU.MOREX.R2.4HG0328090		HORVU.MOREX.R2.2HG0135930		HORVU.MOREX.R2.3HG0211410	HORVU.MOREX.R2.1HG0029120
HORVU.MOREX.R2.6HG0483190	HORVU.MOREX.R2.7HG0556560	HORVU.MOREX.R2.6HG0523530	HORVU.MOREX.R2.4HG0317610	HORVU.MOREX.R2.2HG0158320	HORVU.MOREX.R2.4HG0286120	HORVU.MOREX.R2.7HG0529590		HORVU.MOREX.R2.7HG0609570	HORVU.MOREX.R2.1HG0003290	HORVU.MOREX.R2.4HG0278120		HORVU.MOREX.R2.6HG0525640		HORVU.MOREX.R2.6HG0467220	HORVU.MOREX.R2.4HG0299120
HORVU.MOREX.R2.1HG0049630	HORVU.MOREX.R2.7HG0602750	HORVU.MOREX.R2.6HG0496810	HORVU.MOREX.R2.4HG0300330	HORVU.MOREX.R2.5HG0350990	HORVU.MOREX.R2.2HG0129950	HORVU.MOREX.R2.2HG0106860		HORVU.MOREX.R2.6HG0502710	HORVU.MOREX.R2.3HG0225300	HORVU.MOREX.R2.6HG0500190		HORVU.MOREX.R2.1HG0068480		HORVU.MOREX.R2.1HG0021520	HORVU.MOREX.R2.5HG0414900
HORVU.MOREX.R2.1HG0041360	HORVU.MOREX.R2.6HG0496610	HORVU.MOREX.R2.2HG0106590	HORVU.MOREX.R2.5HG0400660	HORVU.MOREX.R2.6HG0458430	HORVU.MOREX.R2.6HG0505290	HORVU.MOREX.R2.7HG0607550		HORVU.MOREX.R2.6HG0481080	HORVU.MOREX.R2.6HG0474410	HORVU.MOREX.R2.6HG0526310		HORVU.MOREX.R2.7HG0569680		HORVU.MOREX.R2.4HG0339580	HORVU.MOREX.R2.1HG0047660
HORVU.MOREX.R2.7HG0548510	HORVU.MOREX.R2.7HG0595200	HORVU.MOREX.R2.5HG0397140	HORVU.MOREX.R2.4HG0312490	HORVU.MOREX.R2.1HG0030360	HORVU.MOREX.R2.2HG0150240	HORVU.MOREX.R2.2HG0088010		HORVU.MOREX.R2.7HG0573800	HORVU.MOREX.R2.4HG0328220	HORVU.MOREX.R2.7HG0603650		HORVU.MOREX.R2.7HG0605780		HORVU.MOREX.R2.2HG0084290	HORVU.MOREX.R2.5HG0403220
HORVU.MOREX.R2.5HG0399100	HORVU.MOREX.R2.6HG0453250	HORVU.MOREX.R2.7HG0599690	HORVU.MOREX.R2.6HG0478610	HORVU.MOREX.R2.5HG0387000	HORVU.MOREX.R2.5HG0377250	HORVU.MOREX.R2.3HG0197130		HORVU.MOREX.R2.6HG0459020	HORVU.MOREX.R2.6HG0502720	HORVU.MOREX.R2.7HG0550730		HORVU.MOREX.R2.7HG0558490		HORVU.MOREX.R2.7HG0551420	HORVU.MOREX.R2.4HG0345480
HORVU.MOREX.R2.3HG0197510	HORVU.MOREX.R2.4HG0308510	HORVU.MOREX.R2.3HG0269980	HORVU.MOREX.R2.7HG0601860	HORVU.MOREX.R2.1HG0060510	HORVU.MOREX.R2.6HG0487800	HORVU.MOREX.R2.3HG0232400		HORVU.MOREX.R2.3HG0275710	HORVU.MOREX.R2.5HG0379250	HORVU.MOREX.R2.2HG0116230		HORVU.MOREX.R2.4HG0282440		HORVU.MOREX.R2.5HG0411080	HORVU.MOREX.R2.3HG0270580
HORVU.MOREX.R2.7HG0561340	HORVU.MOREX.R2.7HG0553670	HORVU.MOREX.R2.6HG0509890	HORVU.MOREX.R2.6HG0472520	HORVU.MOREX.R2.7HG0579160	HORVU.MOREX.R2.7HG0562310	HORVU.MOREX.R2.2HG0167170		HORVU.MOREX.R2.5HG0361560	HORVU.MOREX.R2.4HG0277190	HORVU.MOREX.R2.5HG0422440		HORVU.MOREX.R2.2HG0156390		HORVU.MOREX.R2.1HG0054010	HORVU.MOREX.R2.6HG0459550
HORVU.MOREX.R2.1HG0025270	HORVU.MOREX.R2.7HG0548680	HORVU.MOREX.R2.2HG0079070	HORVU.MOREX.R2.4HG0329600	HORVU.MOREX.R2.5HG0413440	HORVU.MOREX.R2.1HG0043560	HORVU.MOREX.R2.7HG0531740		HORVU.MOREX.R2.6HG0483840	HORVU.MOREX.R2.6HG0475380	HORVU.MOREX.R2.1HG0050600		HORVU.MOREX.R2.3HG0263650		HORVU.MOREX.R2.6HG0516740	HORVU.MOREX.R2.4HG0327010
HORVU.MOREX.R2.6HG0506960	HORVU.MOREX.R2.6HG0462810	HORVU.MOREX.R2.6HG0499840	HORVU.MOREX.R2.7HG0614200	HORVU.MOREX.R2.2HG0139520	HORVU.MOREX.R2.4HG0326890	HORVU.MOREX.R2.4HG0331980		HORVU.MOREX.R2.4HG0321090	HORVU.MOREX.R2.6HG0462210	HORVU.MOREX.R2.3HG0251430		HORVU.MOREX.R2.7HG0546670		HORVU.MOREX.R2.3HG0182360	HORVU.MOREX.R2.2HG0091710
HORVU.MOREX.R2.4HG0325050	HORVU.MOREX.R2.1HG0078400	HORVU.MOREX.R2.5HG0367630	HORVU.MOREX.R2.2HG0135950	HORVU.MOREX.R2.5HG0439470	HORVU.MOREX.R2.6HG0500570	HORVU.MOREX.R2.7HG0543500		HORVU.MOREX.R2.7HG0538500	HORVU.MOREX.R2.7HG0593000	HORVU.MOREX.R2.6HG0526450		HORVU.MOREX.R2.6HG0509430		HORVU.MOREX.R2.3HG0244690	HORVU.MOREX.R2.6HG0465260
HORVU.MOREX.R2.6HG0472760	HORVU.MOREX.R2.7HG0582390	HORVU.MOREX.R2.3HG0185930	HORVU.MOREX.R2.3HG0222470	HORVU.MOREX.R2.5HG0410020	HORVU.MOREX.R2.5HG0425140	HORVU.MOREX.R2.1HG0012390		HORVU.MOREX.R2.6HG0454000	HORVU.MOREX.R2.3HG0213450	HORVU.MOREX.R2.1HG0020140		HORVU.MOREX.R2.1HG0043100		HORVU.MOREX.R2.6HG0524030	HORVU.MOREX.R2.1HG0056280
HORVU.MOREX.R2.4HG0287080	HORVU.MOREX.R2.7HG0593420	HORVU.MOREX.R2.4HG0349070	HORVU.MOREX.R2.3HG0270570	HORVU.MOREX.R2.3HG0197850	HORVU.MOREX.R2.5HG0387390	HORVU.MOREX.R2.4HG0325060		HORVU.MOREX.R2.3HG0226460	HORVU.MOREX.R2.2HG0155880	HORVU.MOREX.R2.6HG0511230		HORVU.MOREX.R2.4HG0326060		HORVU.MOREX.R2.6HG0502820	HORVU.MOREX.R2.4HG0294290
HORVU.MOREX.R2.3HG0270990	HORVU.MOREX.R2.5HG0439820	HORVU.MOREX.R2.4HG0294920	HORVU.MOREX.R2.4HG0314380	HORVU.MOREX.R2.3HG0264650	HORVU.MOREX.R2.5HG0413580	HORVU.MOREX.R2.7HG0569690		HORVU.MOREX.R2.7HG0560510	HORVU.MOREX.R2.6HG0462140	HORVU.MOREX.R2.5HG0400700		HORVU.MOREX.R2.3HG0197210		HORVU.MOREX.R2.4HG0339670	HORVU.MOREX.R2.6HG0501800
HORVU.MOREX.R2.7HG0590850	HORVU.MOREX.R2.1HG0000660	HORVU.MOREX.R2.3HG0250250	HORVU.MOREX.R2.1HG0043780	HORVU.MOREX.R2.2HG0120240	HORVU.MOREX.R2.6HG0506280	HORVU.MOREX.R2.6HG0490630		HORVU.MOREX.R2.2HG0104270	HORVU.MOREX.R2.7HG0577740	HORVU.MOREX.R2.1HG0004840		HORVU.MOREX.R2.2HG0088410		HORVU.MOREX.R2.2HG0084360	HORVU.MOREX.R2.3HG0253920
HORVU.MOREX.R2.2HG0140960	HORVU.MOREX.R2.7HG0538900	HORVU.MOREX.R2.2HG0144600	HORVU.MOREX.R2.7HG0594480	HORVU.MOREX.R2.3HG0253510	HORVU.MOREX.R2.3HG0274970	HORVU.MOREX.R2.3HG0230650		HORVU.MOREX.R2.4HG0331160	HORVU.MOREX.R2.2HG0106960	HORVU.MOREX.R2.4HG0327490		HORVU.MOREX.R2.2HG0114740		HORVU.MOREX.R2.2HG0148000	HORVU.MOREX.R2.1HG0010380
HORVU.MOREX.R2.6HG0497740	HORVU.MOREX.R2.4HG0289430	HORVU.MOREX.R2.4HG0328830	HORVU.MOREX.R2.1HG0054160	HORVU.MOREX.R2.4HG0277580	HORVU.MOREX.R2.4HG0313770	HORVU.MOREX.R2.2HG0174440		HORVU.MOREX.R2.3HG0181540	HORVU.MOREX.R2.7HG0590440	HORVU.MOREX.R2.6HG0522310		HORVU.MOREX.R2.7HG0570530		HORVU.MOREX.R2.3HG0274430	HORVU.MOREX.R2.6HG0474970
HORVU.MOREX.R2.3HG0257920	HORVU.MOREX.R2.4HG0313580	HORVU.MOREX.R2.5HG0393460	HORVU.MOREX.R2.5HG0442820	HORVU.MOREX.R2.3HG0251740	HORVU.MOREX.R2.3HG0211260	HORVU.MOREX.R2.3HG0200320		HORVU.MOREX.R2.7HG0591330	HORVU.MOREX.R2.4HG0294850	HORVU.MOREX.R2.3HG0244280		HORVU.MOREX.R2.3HG0215730		HORVU.MOREX.R2.4HG0325000	HORVU.MOREX.R2.7HG0541610
HORVU.MOREX.R2.6HG0480800	HORVU.MOREX.R2.6HG0449470	HORVU.MOREX.R2.2HG0117410	HORVU.MOREX.R2.3HG0245030	HORVU.MOREX.R2.2HG0098610	HORVU.MOREX.R2.6HG0496680	HORVU.MOREX.R2.3HG0251220		HORVU.MOREX.R2.5HG0389960	HORVU.MOREX.R2.3HG0215690	HORVU.MOREX.R2.5HG0424530		HORVU.MOREX.R2.1HG0068990		HORVU.MOREX.R2.1HG0050530	HORVU.MOREX.R2.6HG0488350
HORVU.MOREX.R2.6HG0485960	HORVU.MOREX.R2.2HG0139360	HORVU.MOREX.R2.2HG0105930	HORVU.MOREX.R2.2HG0157150	HORVU.MOREX.R2.6HG0449360	HORVU.MOREX.R2.3HG0241880	HORVU.MOREX.R2.5HG0440230		HORVU.MOREX.R2.3HG0272530	HORVU.MOREX.R2.4HG0276820	HORVU.MOREX.R2.1HG0042550		HORVU.MOREX.R2.2HG0145540		HORVU.MOREX.R2.7HG0623190	HORVU.MOREX.R2.6HG0454030
HORVU.MOREX.R2.5HG0410700	HORVU.MOREX.R2.4HG0284330	HORVU.MOREX.R2.2HG0104250	HORVU.MOREX.R2.1HG0073250	HORVU.MOREX.R2.7HG0591800	HORVU.MOREX.R2.1HG0043590	HORVU.MOREX.R2.2HG0112760		HORVU.MOREX.R2.5HG0421300	HORVU.MOREX.R2.3HG0247670	HORVU.MOREX.R2.1HG0033010		HORVU.MOREX.R2.5HG0433060		HORVU.MOREX.R2.1HG0059450	HORVU.MOREX.R2.4HG0318190
HORVU.MOREX.R2.6HG0500300	HORVU.MOREX.R2.7HG0565820	HORVU.MOREX.R2.5HG0379070	HORVU.MOREX.R2.4HG0291020	HORVU.MOREX.R2.1HG0051500	HORVU.MOREX.R2.5HG0360080	HORVU.MOREX.R2.2HG0165650		HORVU.MOREX.R2.7HG0545250	HORVU.MOREX.R2.2HG0094550	HORVU.MOREX.R2.2HG0130750		HORVU.MOREX.R2.3HG0207570		HORVU.MOREX.R2.5HG0430620	HORVU.MOREX.R2.1HG0026990
HORVU.MOREX.R2.7HG0554710	HORVU.MOREX.R2.1HG0025920	HORVU.MOREX.R2.3HG0249040	HORVU.MOREX.R2.5HG0370130	HORVU.MOREX.R2.3HG0234460	HORVU.MOREX.R2.7HG0527250	HORVU.MOREX.R2.6HG0486140		HORVU.MOREX.R2.5HG0386630	HORVU.MOREX.R2.5HG0379120	HORVU.MOREX.R2.4HG0278500		HORVU.MOREX.R2.7HG0607720		HORVU.MOREX.R2.3HG0234570	HORVU.MOREX.R2.3HG0255650
HORVU.MOREX.R2.7HG0544770	HORVU.MOREX.R2.6HG0488640	HORVU.MOREX.R2.2HG0146520	HORVU.MOREX.R2.3HG0226970	HORVU.MOREX.R2.5HG0402780	HORVU.MOREX.R2.2HG0125770	HORVU.MOREX.R2.7HG0570330		HORVU.MOREX.R2.6HG0490060	HORVU.MOREX.R2.5HG0425250	HORVU.MOREX.R2.6HG0525140		HORVU.MOREX.R2.5HG0416300		HORVU.MOREX.R2.7HG0594040	HORVU.MOREX.R2.6HG0516160
HORVU.MOREX.R2.7HG0601740	HORVU.MOREX.R2.5HG0351530	HORVU.MOREX.R2.5HG0391600	HORVU.MOREX.R2.7HG0533240	HORVU.MOREX.R2.1HG0006180	HORVU.MOREX.R2.2HG0150900	HORVU.MOREX.R2.2HG0083210		HORVU.MOREX.R2.1HG0078610	HORVU.MOREX.R2.4HG0283050	HORVU.MOREX.R2.3HG0205050		HORVU.MOREX.R2.3HG0195990		HORVU.MOREX.R2.7HG0544090	HORVU.MOREX.R2.4HG0320410
HORVU.MOREX.R2.4HG0299950	HORVU.MOREX.R2.1HG0059500	HORVU.MOREX.R2.2HG0089740	HORVU.MOREX.R2.5HG0446950	HORVU.MOREX.R2.7HG0561500	HORVU.MOREX.R2.7HG0571540	HORVU.MOREX.R2.6HG0472660		HORVU.MOREX.R2.6HG0477300	HORVU.MOREX.R2.7HG0542740	HORVU.MOREX.R2.1HG0064390		HORVU.MOREX.R2.6HG0495680		HORVU.MOREX.R2.3HG0253700	HORVU.MOREX.R2.4HG0285400
HORVU.MOREX.R2.5HG0378060	HORVU.MOREX.R2.6HG0463950	HORVU.MOREX.R2.7HG0602460	HORVU.MOREX.R2.3HG0247980	HORVU.MOREX.R2.2HG0078950	HORVU.MOREX.R2.1HG0064940	HORVU.MOREX.R2.6HG0456220		HORVU.MOREX.R2.1HG0030460	HORVU.MOREX.R2.5HG0442070	HORVU.MOREX.R2.7HG0585010		HORVU.MOREX.R2.2HG0140910		HORVU.MOREX.R2.7HG0559940	HORVU.MOREX.R2.2HG0125330
HORVU.MOREX.R2.2HG0093920	HORVU.MOREX.R2.2HG0125780	HORVU.MOREX.R2.2HG0151070	HORVU.MOREX.R2.4HG0288890	HORVU.MOREX.R2.7HG0552980	HORVU.MOREX.R2.3HG0226290	HORVU.MOREX.R2.2HG0098540		HORVU.MOREX.R2.6HG0449340	HORVU.MOREX.R2.7HG0621780	HORVU.MOREX.R2.7HG0603990		HORVU.MOREX.R2.1HG0040110		HORVU.MOREX.R2.2HG0177290	HORVU.MOREX.R2.5HG0394690
HORVU.MOREX.R2.2HG0146900	HORVU.MOREX.R2.3HG0188210	HORVU.MOREX.R2.2HG0167650	HORVU.MOREX.R2.5HG0433100	HORVU.MOREX.R2.7HG0547510	HORVU.MOREX.R2.1HG0066450	HORVU.MOREX.R2.3HG0182480		HORVU.MOREX.R2.5HG0374210	HORVU.MOREX.R2.5HG0382520	HORVU.MOREX.R2.1HG0055100		HORVU.MOREX.R2.5HG0409490		HORVU.MOREX.R2.5HG0415660	HORVU.MOREX.R2.7HG0579470
HORVU.MOREX.R2.4HG0280550	HORVU.MOREX.R2.4HG0298030	HORVU.MOREX.R2.4HG0285840	HORVU.MOREX.R2.7HG0616530	HORVU.MOREX.R2.3HG0215790	HORVU.MOREX.R2.3HG0237690	HORVU.MOREX.R2.3HG0231670		HORVU.MOREX.R2.5HG0366050	HORVU.MOREX.R2.1HG0060440	HORVU.MOREX.R2.2HG0151740		HORVU.MOREX.R2.6HG0472110		HORVU.MOREX.R2.2HG0136720	HORVU.MOREX.R2.7HG0596710
HORVU.MOREX.R2.1HG0071890	HORVU.MOREX.R2.4HG0318160	HORVU.MOREX.R2.2HG0135730	HORVU.MOREX.R2.5HG0437240	HORVU.MOREX.R2.4HG0324130	HORVU.MOREX.R2.4HG0289080	HORVU.MOREX.R2.7HG0537970		HORVU.MOREX.R2.4HG0317730	HORVU.MOREX.R2.7HG0583790	HORVU.MOREX.R2.4HG0344920		HORVU.MOREX.R2.4HG0337360		HORVU.MOREX.R2.3HG0181710	HORVU.MOREX.R2.3HG0202900
HORVU.MOREX.R2.1HG0035270	HORVU.MOREX.R2.5HG0352740	HORVU.MOREX.R2.1HG0034970	HORVU.MOREX.R2.4HG0339760	HORVU.MOREX.R2.7HG0565050	HORVU.MOREX.R2.5HG0420230	HORVU.MOREX.R2.5HG0433480		HORVU.MOREX.R2.1HG0051750	HORVU.MOREX.R2.5HG0440940	HORVU.MOREX.R2.6HG0488370		HORVU.MOREX.R2.1HG0054240		HORVU.MOREX.R2.3HG0207310	HORVU.MOREX.R2.2HG0156150
HORVU.MOREX.R2.2HG0133920	HORVU.MOREX.R2.6HG0466820	HORVU.MOREX.R2.2HG0127140	HORVU.MOREX.R2.3HG0193390	HORVU.MOREX.R2.2HG0111180	HORVU.MOREX.R2.2HG0158600	HORVU.MOREX.R2.4HG0289730		HORVU.MOREX.R2.5HG0397460	HORVU.MOREX.R2.5HG0397320	HORVU.MOREX.R2.7HG0600110		HORVU.MOREX.R2.1HG0058760		HORVU.MOREX.R2.1HG0023550	HORVU.MOREX.R2.3HG0186730
HORVU.MOREX.R2.3HG0239860	HORVU.MOREX.R2.5HG0404680	HORVU.MOREX.R2.1HG0013870	HORVU.MOREX.R2.5HG0439050	HORVU.MOREX.R2.5HG0440510	HORVU.MOREX.R2.2HG0129610	HORVU.MOREX.R2.3HG0182090		HORVU.MOREX.R2.3HG0189160	HORVU.MOREX.R2.5HG0390370	HORVU.MOREX.R2.4HG0314620		HORVU.MOREX.R2.1HG0019750		HORVU.MOREX.R2.6HG0468980	HORVU.MOREX.R2.7HG0548670
HORVU.MOREX.R2.6HG0485330	HORVU.MOREX.R2.2HG0108150	HORVU.MOREX.R2.3HG0267050	HORVU.MOREX.R2.3HG0194540	HORVU.MOREX.R2.5HG0417460	HORVU.MOREX.R2.5HG0382960	HORVU.MOREX.R2.3HG0258910		HORVU.MOREX.R2.5HG0438820	HORVU.MOREX.R2.6HG0475080	HORVU.MOREX.R2.4HG0324100		HORVU.MOREX.R2.5HG0367640		HORVU.MOREX.R2.1HG0055760	HORVU.MOREX.R2.2HG0140850
HORVU.MOREX.R2.5HG0398840	HORVU.MOREX.R2.7HG0621530	HORVU.MOREX.R2.2HG0122540	HORVU.MOREX.R2.4HG0286330	HORVU.MOREX.R2.6HG0461860	HORVU.MOREX.R2.3HG0208830	HORVU.MOREX.R2.3HG0236170		HORVU.MOREX.R2.5HG0363290	HORVU.MOREX.R2.3HG0222240	HORVU.MOREX.R2.3HG0257700		HORVU.MOREX.R2.5HG0405970		HORVU.MOREX.R2.7HG0596530	HORVU.MOREX.R2.5HG0412320
HORVU.MOREX.R2.2HG0157870	HORVU.MOREX.R2.5HG0421170	HORVU.MOREX.R2.6HG0516950	HORVU.MOREX.R2.1HG0058590	HORVU.MOREX.R2.5HG0364910	HORVU.MOREX.R2.4HG0301010	HORVU.MOREX.R2.6HG0456850		HORVU.MOREX.R2.1HG0077870	HORVU.MOREX.R2.5HG0358020	HORVU.MOREX.R2.5HG0363280		HORVU.MOREX.R2.1HG0056360		HORVU.MOREX.R2.2HG0107730	HORVU.MOREX.R2.2HG0134660
HORVU.MOREX.R2.2HG0168470	HORVU.MOREX.R2.4HG0322390	HORVU.MOREX.R2.2HG0099950	HORVU.MOREX.R2.4HG0279980	HORVU.MOREX.R2.7HG0560990	HORVU.MOREX.R2.6HG0462730	HORVU.MOREX.R2.7HG0586000		HORVU.MOREX.R2.2HG0162940	HORVU.MOREX.R2.6HG0467880	HORVU.MOREX.R2.4HG0343230		HORVU.MOREX.R2.3HG0195700		HORVU.MOREX.R2.1HG0053410	HORVU.MOREX.R2.5HG0395540
HORVU.MOREX.R2.3HG0193430	HORVU.MOREX.R2.5HG0399180	HORVU.MOREX.R2.3HG0245070	HORVU.MOREX.R2.1HG0043220	HORVU.MOREX.R2.2HG0121790	HORVU.MOREX.R2.5HG0394380	HORVU.MOREX.R2.4HG0337790		HORVU.MOREX.R2.2HG0138540	HORVU.MOREX.R2.6HG0474960	HORVU.MOREX.R2.3HG0274720		HORVU.MOREX.R2.5HG0364990		HORVU.MOREX.R2.7HG0601030	HORVU.MOREX.R2.2HG0114760
HORVU.MOREX.R2.5HG0367230	HORVU.MOREX.R2.7HG0571010	HORVU.MOREX.R2.4HG0307350	HORVU.MOREX.R2.2HG0116500	HORVU.MOREX.R2.4HG0287250	HORVU.MOREX.R2.5HG0432500	HORVU.MOREX.R2.3HG0195580		HORVU.MOREX.R2.3HG0258040	HORVU.MOREX.R2.1HG0047040	HORVU.MOREX.R2.3HG0239890		HORVU.MOREX.R2.1HG0029940		HORVU.MOREX.R2.1HG0011150	HORVU.MOREX.R2.7HG0544300
HORVU.MOREX.R2.2HG0112420	HORVU.MOREX.R2.4HG0290340	HORVU.MOREX.R2.UNG0633010	HORVU.MOREX.R2.3HG0270810	HORVU.MOREX.R2.7HG0579590	HORVU.MOREX.R2.1HG0056190	HORVU.MOREX.R2.7HG0555650		HORVU.MOREX.R2.2HG0086890	HORVU.MOREX.R2.1HG0019290	HORVU.MOREX.R2.4HG0346910		HORVU.MOREX.R2.3HG0209790		HORVU.MOREX.R2.5HG0401080	HORVU.MOREX.R2.3HG0238630
HORVU.MOREX.R2.2HG0143230	HORVU.MOREX.R2.1HG0061280	HORVU.MOREX.R2.7HG0586180	HORVU.MOREX.R2.5HG0427460	HORVU.MOREX.R2.4HG0282120	HORVU.MOREX.R2.1HG0042220	HORVU.MOREX.R2.5HG0423290		HORVU.MOREX.R2.6HG0455730	HORVU.MOREX.R2.2HG0087100	HORVU.MOREX.R2.3HG0268300		HORVU.MOREX.R2.6HG0452610		HORVU.MOREX.R2.5HG0441490	HORVU.MOREX.R2.6HG0522820
HORVU.MOREX.R2.6HG0513230	HORVU.MOREX.R2.5HG0384320	HORVU.MOREX.R2.6HG0458620	HORVU.MOREX.R2.2HG0175310	HORVU.MOREX.R2.1HG0051410	HORVU.MOREX.R2.4HG0329610	HORVU.MOREX.R2.2HG0162390		HORVU.MOREX.R2.6HG0471160	HORVU.MOREX.R2.3HG0195020	HORVU.MOREX.R2.1HG0019710		HORVU.MOREX.R2.1HG0046200		HORVU.MOREX.R2.3HG0244300	HORVU.MOREX.R2.6HG0490330
HORVU.MOREX.R2.5HG0391790	HORVU.MOREX.R2.7HG0586460	HORVU.MOREX.R2.3HG0206980	HORVU.MOREX.R2.1HG0053730	HORVU.MOREX.R2.2HG0173680	HORVU.MOREX.R2.5HG0361390	HORVU.MOREX.R2.2HG0147280		HORVU.MOREX.R2.5HG0396590	HORVU.MOREX.R2.4HG0323460	HORVU.MOREX.R2.4HG0291600		HORVU.MOREX.R2.3HG0193590		HORVU.MOREX.R2.4HG0288140	HORVU.MOREX.R2.1HG0050060
HORVU.MOREX.R2.4HG0312500	HORVU.MOREX.R2.1HG0045600	HORVU.MOREX.R2.3HG0183760	HORVU.MOREX.R2.2HG0177050	HORVU.MOREX.R2.1HG0000050	HORVU.MOREX.R2.2HG0129630	HORVU.MOREX.R2.4HG0337370		HORVU.MOREX.R2.7HG0563000	HORVU.MOREX.R2.2HG0179430	HORVU.MOREX.R2.2HG0169350		HORVU.MOREX.R2.5HG0429060		HORVU.MOREX.R2.4HG0321980	HORVU.MOREX.R2.7HG0561100
HORVU.MOREX.R2.1HG0059880	HORVU.MOREX.R2.6HG0522240	HORVU.MOREX.R2.2HG0148070	HORVU.MOREX.R2.5HG0425910	HORVU.MOREX.R2.6HG0454880	HORVU.MOREX.R2.2HG0124460	HORVU.MOREX.R2.4HG0302290		HORVU.MOREX.R2.5HG0384340	HORVU.MOREX.R2.2HG0130310	HORVU.MOREX.R2.5HG0379180		HORVU.MOREX.R2.5HG0392730		HORVU.MOREX.R2.7HG0586100	HORVU.MOREX.R2.7HG0590880
HORVU.MOREX.R2.6HG0489440	HORVU.MOREX.R2.7HG0553880	HORVU.MOREX.R2.3HG0236870	HORVU.MOREX.R2.4HG0336580	HORVU.MOREX.R2.4HG0321090	HORVU.MOREX.R2.5HG0429320	HORVU.MOREX.R2.5HG0434960		HORVU.MOREX.R2.3HG0261030	HORVU.MOREX.R2.6HG0461230	HORVU.MOREX.R2.3HG0223320		HORVU.MOREX.R2.2HG0152220		HORVU.MOREX.R2.1HG0061590	HORVU.MOREX.R2.2HG0165600
HORVU.MOREX.R2.6HG0519710	HORVU.MOREX.R2.6HG0462890	HORVU.MOREX.R2.1HG0021320	HORVU.MOREX.R2.1HG0056380	HORVU.MOREX.R2.5HG0426450	HORVU.MOREX.R2.5HG0363440	HORVU.MOREX.R2.5HG0405270		HORVU.MOREX.R2.1HG0053300	HORVU.MOREX.R2.5HG0399470	HORVU.MOREX.R2.4HG0289540		HORVU.MOREX.R2.5HG0353290		HORVU.MOREX.R2.4HG0279850	HORVU.MOREX.R2.3HG0236510
HORVU.MOREX.R2.4HG0278680	HORVU.MOREX.R2.7HG0619630	HORVU.MOREX.R2.2HG0167670	HORVU.MOREX.R2.5HG0400090	HORVU.MOREX.R2.4HG0316730	HORVU.MOREX.R2.7HG0545340	HORVU.MOREX.R2.4HG0336560		HORVU.MOREX.R2.5HG0436060	HORVU.MOREX.R2.2HG0091620	HORVU.MOREX.R2.5HG0369200		HORVU.MOREX.R2.3HG0208590		HORVU.MOREX.R2.7HG0546500	HORVU.MOREX.R2.2HG0135370
HORVU.MOREX.R2.3HG0208690	HORVU.MOREX.R2.3HG0228760	HORVU.MOREX.R2.2HG0115180	HORVU.MOREX.R2.7HG0555560	HORVU.MOREX.R2.6HG0509570	HORVU.MOREX.R2.3HG0186560	HORVU.MOREX.R2.4HG0327860		HORVU.MOREX.R2.3HG0252210	HORVU.MOREX.R2.4HG0296670	HORVU.MOREX.R2.3HG0242450		HORVU.MOREX.R2.4HG0341190		HORVU.MOREX.R2.1HG0021820	HORVU.MOREX.R2.5HG0444810
HORVU.MOREX.R2.6HG0461040	HORVU.MOREX.R2.3HG0193610	HORVU.MOREX.R2.1HG0007070	HORVU.MOREX.R2.5HG0420790	HORVU.MOREX.R2.7HG0560510	HORVU.MOREX.R2.3HG0212600	HORVU.MOREX.R2.4HG0327850		HORVU.MOREX.R2.3HG0200760	HORVU.MOREX.R2.2HG0107290	HORVU.MOREX.R2.4HG0277350		HORVU.MOREX.R2.4HG0301630		HORVU.MOREX.R2.7HG0601050	HORVU.MOREX.R2.7HG0560910
HORVU.MOREX.R2.5HG0387940	HORVU.MOREX.R2.7HG0564720	HORVU.MOREX.R2.6HG0496210	HORVU.MOREX.R2.5HG0354130	HORVU.MOREX.R2.3HG0210470	HORVU.MOREX.R2.5HG0386050	HORVU.MOREX.R2.4HG0283920		HORVU.MOREX.R2.2HG0088420	HORVU.MOREX.R2.7HG0588470	HORVU.MOREX.R2.4HG0341000		HORVU.MOREX.R2.5HG0416360		HORVU.MOREX.R2.7HG0620510	HORVU.MOREX.R2.6HG0501440
HORVU.MOREX.R2.4HG0317620		HORVU.MOREX.R2.2HG0118470	HORVU.MOREX.R2.5HG0390620	HORVU.MOREX.R2.5HG0365360	HORVU.MOREX.R2.1HG0051490	HORVU.MOREX.R2.5HG0445070		HORVU.MOREX.R2.6HG0506440	HORVU.MOREX.R2.7HG0581460	HORVU.MOREX.R2.4HG0341790		HORVU.MOREX.R2.4HG0341400		HORVU.MOREX.R2.4HG0326580	HORVU.MOREX.R2.4HG0278540
HORVU.MOREX.R2.5HG0430180		HORVU.MOREX.R2.4HG0338560	HORVU.MOREX.R2.6HG0455050	HORVU.MOREX.R2.3HG0252800	HORVU.MOREX.R2.3HG0250200	HORVU.MOREX.R2.7HG0619560		HORVU.MOREX.R2.7HG0622200	HORVU.MOREX.R2.1HG0063550	HORVU.MOREX.R2.3HG0188990		HORVU.MOREX.R2.1HG0021600		HORVU.MOREX.R2.3HG0238940	HORVU.MOREX.R2.5HG0430940
HORVU.MOREX.R2.6HG0473270		HORVU.MOREX.R2.6HG0482540	HORVU.MOREX.R2.7HG0552530	HORVU.MOREX.R2.1HG0058080	HORVU.MOREX.R2.2HG0157270	HORVU.MOREX.R2.7HG0546640		HORVU.MOREX.R2.2HG0100670	HORVU.MOREX.R2.7HG0579580	HORVU.MOREX.R2.2HG0170420		HORVU.MOREX.R2.5HG0406880		HORVU.MOREX.R2.2HG0163700	HORVU.MOREX.R2.3HG0253640
HORVU.MOREX.R2.2HG0156230		HORVU.MOREX.R2.5HG0389660	HORVU.MOREX.R2.2HG0145610	HORVU.MOREX.R2.3HG0181540	HORVU.MOREX.R2.4HG0324940	HORVU.MOREX.R2.4HG0294660		HORVU.MOREX.R2.3HG0195930	HORVU.MOREX.R2.6HG0458770	HORVU.MOREX.R2.7HG0589600		HORVU.MOREX.R2.7HG0596650		HORVU.MOREX.R2.7HG0575870	HORVU.MOREX.R2.6HG0508100
HORVU.MOREX.R2.3HG0197190		HORVU.MOREX.R2.4HG0313130	HORVU.MOREX.R2.5HG0360280	HORVU.MOREX.R2.7HG0619140	HORVU.MOREX.R2.2HG0143070	HORVU.MOREX.R2.3HG0203440		HORVU.MOREX.R2.6HG0496030	HORVU.MOREX.R2.2HG0163680	HORVU.MOREX.R2.3HG0245960		HORVU.MOREX.R2.2HG0178290		HORVU.MOREX.R2.2HG0132470	HORVU.MOREX.R2.2HG0093170
HORVU.MOREX.R2.4HG0333050		HORVU.MOREX.R2.5HG0434820	HORVU.MOREX.R2.2HG0129620	HORVU.MOREX.R2.3HG0247110	HORVU.MOREX.R2.6HG0460210	HORVU.MOREX.R2.3HG0209710		HORVU.MOREX.R2.5HG0442720	HORVU.MOREX.R2.6HG0493220	HORVU.MOREX.R2.4HG0303480		HORVU.MOREX.R2.5HG0388520		HORVU.MOREX.R2.1HG0068680	HORVU.MOREX.R2.5HG0375920
HORVU.MOREX.R2.4HG0335430		HORVU.MOREX.R2.4HG0339010	HORVU.MOREX.R2.1HG0072040	HORVU.MOREX.R2.5HG0377110	HORVU.MOREX.R2.5HG0398040	HORVU.MOREX.R2.3HG0262100		HORVU.MOREX.R2.5HG0395830	HORVU.MOREX.R2.5HG0439940	HORVU.MOREX.R2.5HG0349350		HORVU.MOREX.R2.7HG0597440		HORVU.MOREX.R2.2HG0144280	HORVU.MOREX.R2.6HG0460440
HORVU.MOREX.R2.7HG0588890		HORVU.MOREX.R2.2HG0178580	HORVU.MOREX.R2.6HG0455980	HORVU.MOREX.R2.7HG0597780	HORVU.MOREX.R2.3HG0210900	HORVU.MOREX.R2.2HG0153870		HORVU.MOREX.R2.7HG0545500	HORVU.MOREX.R2.2HG0134960	HORVU.MOREX.R2.2HG0089770		HORVU.MOREX.R2.2HG0118480		HORVU.MOREX.R2.5HG0393880	HORVU.MOREX.R2.4HG0342140
HORVU.MOREX.R2.6HG0507840		HORVU.MOREX.R2.2HG0153680	HORVU.MOREX.R2.6HG0456870	HORVU.MOREX.R2.3HG0247470	HORVU.MOREX.R2.2HG0148680	HORVU.MOREX.R2.1HG0013230		HORVU.MOREX.R2.2HG0082760	HORVU.MOREX.R2.5HG0360130	HORVU.MOREX.R2.3HG0253520		HORVU.MOREX.R2.7HG0561950		HORVU.MOREX.R2.5HG0438730	HORVU.MOREX.R2.4HG0346890
HORVU.MOREX.R2.4HG0340130		HORVU.MOREX.R2.2HG0128330	HORVU.MOREX.R2.3HG0192950	HORVU.MOREX.R2.5HG0433000	HORVU.MOREX.R2.6HG0501860	HORVU.MOREX.R2.2HG0082310		HORVU.MOREX.R2.4HG0340610	HORVU.MOREX.R2.3HG0237980	HORVU.MOREX.R2.7HG0541100		HORVU.MOREX.R2.5HG0398480		HORVU.MOREX.R2.2HG0101600	HORVU.MOREX.R2.2HG0159050
HORVU.MOREX.R2.5HG0441180		HORVU.MOREX.R2.2HG0088080	HORVU.MOREX.R2.5HG0356750	HORVU.MOREX.R2.3HG0235280	HORVU.MOREX.R2.4HG0327040	HORVU.MOREX.R2.3HG0208250		HORVU.MOREX.R2.7HG0610260	HORVU.MOREX.R2.4HG0292600	HORVU.MOREX.R2.7HG0586520		HORVU.MOREX.R2.3HG0200070		HORVU.MOREX.R2.3HG0259860	HORVU.MOREX.R2.5HG0408690
HORVU.MOREX.R2.4HG0337680		HORVU.MOREX.R2.5HG0388450	HORVU.MOREX.R2.2HG0155790	HORVU.MOREX.R2.4HG0331180	HORVU.MOREX.R2.5HG0385420	HORVU.MOREX.R2.3HG0201850		HORVU.MOREX.R2.2HG0152140	HORVU.MOREX.R2.4HG0277910	HORVU.MOREX.R2.5HG0430000		HORVU.MOREX.R2.2HG0156420		HORVU.MOREX.R2.5HG0400660	HORVU.MOREX.R2.5HG0361480
HORVU.MOREX.R2.6HG0503820		HORVU.MOREX.R2.2HG0178560	HORVU.MOREX.R2.7HG0591730	HORVU.MOREX.R2.4HG0286150	HORVU.MOREX.R2.4HG0327250	HORVU.MOREX.R2.4HG0282660		HORVU.MOREX.R2.3HG0210540	HORVU.MOREX.R2.3HG0244460	HORVU.MOREX.R2.2HG0162490		HORVU.MOREX.R2.5HG0435520		HORVU.MOREX.R2.5HG0397140	HORVU.MOREX.R2.3HG0227490
HORVU.MOREX.R2.5HG0411270		HORVU.MOREX.R2.5HG0370940	HORVU.MOREX.R2.5HG0359720	HORVU.MOREX.R2.2HG0145780	HORVU.MOREX.R2.5HG0446600	HORVU.MOREX.R2.4HG0327660		HORVU.MOREX.R2.6HG0471140	HORVU.MOREX.R2.2HG0160180	HORVU.MOREX.R2.5HG0441680		HORVU.MOREX.R2.UNG0625520		HORVU.MOREX.R2.4HG0322790	HORVU.MOREX.R2.2HG0153860
HORVU.MOREX.R2.2HG0111830		HORVU.MOREX.R2.3HG0230770	HORVU.MOREX.R2.5HG0427940	HORVU.MOREX.R2.6HG0451630	HORVU.MOREX.R2.5HG0394310	HORVU.MOREX.R2.4HG0289300		HORVU.MOREX.R2.4HG0323110	HORVU.MOREX.R2.1HG0077500	HORVU.MOREX.R2.6HG0475280		HORVU.MOREX.R2.6HG0493870		HORVU.MOREX.R2.7HG0622360	HORVU.MOREX.R2.5HG0423060
HORVU.MOREX.R2.6HG0513700		HORVU.MOREX.R2.5HG0432860	HORVU.MOREX.R2.2HG0173880	HORVU.MOREX.R2.2HG0104180	HORVU.MOREX.R2.6HG0459020	HORVU.MOREX.R2.5HG0440270		HORVU.MOREX.R2.1HG0000440	HORVU.MOREX.R2.2HG0143210	HORVU.MOREX.R2.7HG0590970		HORVU.MOREX.R2.1HG0071110		HORVU.MOREX.R2.4HG0287830	HORVU.MOREX.R2.2HG0102270
HORVU.MOREX.R2.7HG0543940		HORVU.MOREX.R2.4HG0319570	HORVU.MOREX.R2.5HG0405240	HORVU.MOREX.R2.5HG0407710	HORVU.MOREX.R2.6HG0490190	HORVU.MOREX.R2.4HG0327650		HORVU.MOREX.R2.1HG0008950	HORVU.MOREX.R2.5HG0416600	HORVU.MOREX.R2.5HG0412430		HORVU.MOREX.R2.7HG0602420		HORVU.MOREX.R2.7HG0544510	HORVU.MOREX.R2.5HG0414910
HORVU.MOREX.R2.3HG0233650		HORVU.MOREX.R2.6HG0480000	HORVU.MOREX.R2.5HG0391690	HORVU.MOREX.R2.1HG0042770	HORVU.MOREX.R2.2HG0126620	HORVU.MOREX.R2.3HG0202700		HORVU.MOREX.R2.5HG0366510	HORVU.MOREX.R2.4HG0338170	HORVU.MOREX.R2.7HG0566650		HORVU.MOREX.R2.2HG0141720		HORVU.MOREX.R2.3HG0185930	HORVU.MOREX.R2.1HG0016670
HORVU.MOREX.R2.4HG0332920		HORVU.MOREX.R2.7HG0585590	HORVU.MOREX.R2.3HG0210560	HORVU.MOREX.R2.5HG0424400	HORVU.MOREX.R2.7HG0590160	HORVU.MOREX.R2.2HG0085850		HORVU.MOREX.R2.1HG0003750	HORVU.MOREX.R2.6HG0522040	HORVU.MOREX.R2.3HG0194420		HORVU.MOREX.R2.2HG0160150		HORVU.MOREX.R2.4HG0300730	HORVU.MOREX.R2.2HG0144310
HORVU.MOREX.R2.3HG0183720		HORVU.MOREX.R2.4HG0342190	HORVU.MOREX.R2.1HG0067400	HORVU.MOREX.R2.4HG0329400	HORVU.MOREX.R2.3HG0224920	HORVU.MOREX.R2.5HG0361850		HORVU.MOREX.R2.7HG0598500	HORVU.MOREX.R2.2HG0145690	HORVU.MOREX.R2.6HG0468220		HORVU.MOREX.R2.4HG0302210		HORVU.MOREX.R2.6HG0472520	HORVU.MOREX.R2.7HG0578510
HORVU.MOREX.R2.7HG0535360		HORVU.MOREX.R2.2HG0177660	HORVU.MOREX.R2.4HG0343900	HORVU.MOREX.R2.5HG0386690	HORVU.MOREX.R2.5HG0412650	HORVU.MOREX.R2.3HG0209420		HORVU.MOREX.R2.5HG0413220	HORVU.MOREX.R2.3HG0235600	HORVU.MOREX.R2.1HG0036330		HORVU.MOREX.R2.5HG0415990		HORVU.MOREX.R2.6HG0517040	HORVU.MOREX.R2.3HG0200650
HORVU.MOREX.R2.6HG0492460		HORVU.MOREX.R2.7HG0609180	HORVU.MOREX.R2.6HG0455480	HORVU.MOREX.R2.2HG0094710	HORVU.MOREX.R2.7HG0538500	HORVU.MOREX.R2.4HG0315940		HORVU.MOREX.R2.2HG0174070	HORVU.MOREX.R2.4HG0324160	HORVU.MOREX.R2.1HG0050340		HORVU.MOREX.R2.1HG0069600		HORVU.MOREX.R2.1HG0048700	HORVU.MOREX.R2.6HG0516940
HORVU.MOREX.R2.7HG0550930		HORVU.MOREX.R2.4HG0319040	HORVU.MOREX.R2.4HG0312620	HORVU.MOREX.R2.5HG0421300	HORVU.MOREX.R2.7HG0594230	HORVU.MOREX.R2.4HG0336540		HORVU.MOREX.R2.4HG0280910	HORVU.MOREX.R2.6HG0495360	HORVU.MOREX.R2.6HG0503690		HORVU.MOREX.R2.7HG0583450		HORVU.MOREX.R2.1HG0041860	HORVU.MOREX.R2.4HG0308410
HORVU.MOREX.R2.1HG0076980		HORVU.MOREX.R2.2HG0177120	HORVU.MOREX.R2.2HG0114730	HORVU.MOREX.R2.2HG0081580	HORVU.MOREX.R2.7HG0588880	HORVU.MOREX.R2.6HG0518300		HORVU.MOREX.R2.4HG0319300	HORVU.MOREX.R2.3HG0253800	HORVU.MOREX.R2.3HG0226500		HORVU.MOREX.R2.4HG0344490		HORVU.MOREX.R2.2HG0092750	HORVU.MOREX.R2.5HG0427090
HORVU.MOREX.R2.5HG0438720		HORVU.MOREX.R2.1HG0018230	HORVU.MOREX.R2.7HG0622110	HORVU.MOREX.R2.2HG0117360	HORVU.MOREX.R2.2HG0104270	HORVU.MOREX.R2.6HG0517560		HORVU.MOREX.R2.7HG0591680	HORVU.MOREX.R2.6HG0515960	HORVU.MOREX.R2.3HG0199430		HORVU.MOREX.R2.1HG0069840		HORVU.MOREX.R2.7HG0540260	HORVU.MOREX.R2.5HG0399270
HORVU.MOREX.R2.4HG0345310		HORVU.MOREX.R2.3HG0210300	HORVU.MOREX.R2.5HG0413550	HORVU.MOREX.R2.7HG0561480	HORVU.MOREX.R2.6HG0476960	HORVU.MOREX.R2.5HG0431800		HORVU.MOREX.R2.3HG0235290	HORVU.MOREX.R2.7HG0594930	HORVU.MOREX.R2.3HG0184700		HORVU.MOREX.R2.5HG0411100		HORVU.MOREX.R2.1HG0056070	HORVU.MOREX.R2.2HG0173960
HORVU.MOREX.R2.7HG0612810		HORVU.MOREX.R2.6HG0459520	HORVU.MOREX.R2.2HG0089280	HORVU.MOREX.R2.2HG0120150	HORVU.MOREX.R2.7HG0583410	HORVU.MOREX.R2.6HG0457990		HORVU.MOREX.R2.2HG0079710	HORVU.MOREX.R2.2HG0150340	HORVU.MOREX.R2.7HG0551010		HORVU.MOREX.R2.2HG0129660		HORVU.MOREX.R2.2HG0143540	HORVU.MOREX.R2.4HG0297810
HORVU.MOREX.R2.3HG0200740		HORVU.MOREX.R2.2HG0134740	HORVU.MOREX.R2.2HG0164240	HORVU.MOREX.R2.2HG0173650	HORVU.MOREX.R2.1HG0003280	HORVU.MOREX.R2.5HG0365500		HORVU.MOREX.R2.2HG0163100	HORVU.MOREX.R2.3HG0205180	HORVU.MOREX.R2.3HG0253050		HORVU.MOREX.R2.5HG0439100		HORVU.MOREX.R2.5HG0413860	HORVU.MOREX.R2.2HG0102520
HORVU.MOREX.R2.4HG0330510		HORVU.MOREX.R2.2HG0156790	HORVU.MOREX.R2.7HG0603470	HORVU.MOREX.R2.5HG0432840	HORVU.MOREX.R2.5HG0435650	HORVU.MOREX.R2.4HG0277410		HORVU.MOREX.R2.7HG0617930	HORVU.MOREX.R2.2HG0141310	HORVU.MOREX.R2.2HG0098430		HORVU.MOREX.R2.7HG0605330		HORVU.MOREX.R2.5HG0391600	HORVU.MOREX.R2.6HG0482250
HORVU.MOREX.R2.7HG0613440		HORVU.MOREX.R2.1HG0048860	HORVU.MOREX.R2.7HG0550290	HORVU.MOREX.R2.4HG0312900	HORVU.MOREX.R2.5HG0382920	HORVU.MOREX.R2.6HG0458110		HORVU.MOREX.R2.2HG0100180	HORVU.MOREX.R2.7HG0563600	HORVU.MOREX.R2.1HG0062130		HORVU.MOREX.R2.6HG0504890		HORVU.MOREX.R2.4HG0284230	HORVU.MOREX.R2.2HG0156730
HORVU.MOREX.R2.2HG0146750		HORVU.MOREX.R2.1HG0013320	HORVU.MOREX.R2.7HG0546280	HORVU.MOREX.R2.2HG0131410	HORVU.MOREX.R2.2HG0120330	HORVU.MOREX.R2.6HG0477770		HORVU.MOREX.R2.3HG0240980	HORVU.MOREX.R2.2HG0155920	HORVU.MOREX.R2.3HG0262130		HORVU.MOREX.R2.5HG0440950		HORVU.MOREX.R2.5HG0406960	HORVU.MOREX.R2.3HG0274320
HORVU.MOREX.R2.2HG0110660		HORVU.MOREX.R2.2HG0139090	HORVU.MOREX.R2.4HG0294250	HORVU.MOREX.R2.3HG0204120	HORVU.MOREX.R2.6HG0490060	HORVU.MOREX.R2.3HG0201290		HORVU.MOREX.R2.7HG0565540	HORVU.MOREX.R2.2HG0167770	HORVU.MOREX.R2.4HG0313050		HORVU.MOREX.R2.5HG0364800		HORVU.MOREX.R2.3HG0201510	HORVU.MOREX.R2.1HG0007330
HORVU.MOREX.R2.1HG0066090		HORVU.MOREX.R2.4HG0303620	HORVU.MOREX.R2.7HG0565320	HORVU.MOREX.R2.1HG0030460	HORVU.MOREX.R2.1HG0078610	HORVU.MOREX.R2.2HG0130020		HORVU.MOREX.R2.2HG0120290	HORVU.MOREX.R2.5HG0386100	HORVU.MOREX.R2.4HG0318930		HORVU.MOREX.R2.7HG0600920		HORVU.MOREX.R2.2HG0144530	HORVU.MOREX.R2.3HG0258490
HORVU.MOREX.R2.5HG0407460		HORVU.MOREX.R2.1HG0059680	HORVU.MOREX.R2.1HG0054440	HORVU.MOREX.R2.5HG0443190	HORVU.MOREX.R2.6HG0503070	HORVU.MOREX.R2.1HG0073070		HORVU.MOREX.R2.2HG0158210	HORVU.MOREX.R2.5HG0421080	HORVU.MOREX.R2.7HG0623920		HORVU.MOREX.R2.2HG0083040		HORVU.MOREX.R2.6HG0504600	HORVU.MOREX.R2.7HG0572670
HORVU.MOREX.R2.2HG0097480		HORVU.MOREX.R2.5HG0447190	HORVU.MOREX.R2.4HG0349060	HORVU.MOREX.R2.1HG0019740	HORVU.MOREX.R2.4HG0330610	HORVU.MOREX.R2.7HG0595360		HORVU.MOREX.R2.2HG0131440	HORVU.MOREX.R2.5HG0420900	HORVU.MOREX.R2.4HG0290500		HORVU.MOREX.R2.7HG0545350		HORVU.MOREX.R2.6HG0498340	HORVU.MOREX.R2.4HG0325290
HORVU.MOREX.R2.6HG0495140		HORVU.MOREX.R2.7HG0547140	HORVU.MOREX.R2.7HG0548890	HORVU.MOREX.R2.6HG0449340	HORVU.MOREX.R2.3HG0239540	HORVU.MOREX.R2.6HG0468210		HORVU.MOREX.R2.5HG0436680	HORVU.MOREX.R2.6HG0501180	HORVU.MOREX.R2.7HG0581940		HORVU.MOREX.R2.2HG0111150		HORVU.MOREX.R2.2HG0096030	HORVU.MOREX.R2.5HG0378540
HORVU.MOREX.R2.5HG0367340		HORVU.MOREX.R2.2HG0134900	HORVU.MOREX.R2.7HG0569500	HORVU.MOREX.R2.5HG0416810	HORVU.MOREX.R2.4HG0318250	HORVU.MOREX.R2.2HG0153530		HORVU.MOREX.R2.3HG0262600	HORVU.MOREX.R2.2HG0178030	HORVU.MOREX.R2.2HG0152250		HORVU.MOREX.R2.2HG0144240		HORVU.MOREX.R2.7HG0594480	HORVU.MOREX.R2.3HG0214970
HORVU.MOREX.R2.7HG0569430		HORVU.MOREX.R2.5HG0371580	HORVU.MOREX.R2.2HG0087060	HORVU.MOREX.R2.2HG0161700	HORVU.MOREX.R2.5HG0374210	HORVU.MOREX.R2.2HG0108600		HORVU.MOREX.R2.4HG0291290	HORVU.MOREX.R2.2HG0162660	HORVU.MOREX.R2.7HG0613480		HORVU.MOREX.R2.6HG0503180		HORVU.MOREX.R2.1HG0054160	HORVU.MOREX.R2.4HG0303520
HORVU.MOREX.R2.1HG0047740		HORVU.MOREX.R2.4HG0299940	HORVU.MOREX.R2.4HG0285170	HORVU.MOREX.R2.3HG0260220	HORVU.MOREX.R2.5HG0397460	HORVU.MOREX.R2.5HG0353550		HORVU.MOREX.R2.5HG0435130	HORVU.MOREX.R2.7HG0571580	HORVU.MOREX.R2.1HG0049630		HORVU.MOREX.R2.7HG0597340		HORVU.MOREX.R2.4HG0319580	HORVU.MOREX.R2.2HG0152030
HORVU.MOREX.R2.3HG0206940		HORVU.MOREX.R2.3HG0265930	HORVU.MOREX.R2.UNG0628820	HORVU.MOREX.R2.4HG0323710	HORVU.MOREX.R2.2HG0139500	HORVU.MOREX.R2.2HG0091480		HORVU.MOREX.R2.2HG0098800	HORVU.MOREX.R2.3HG0229560	HORVU.MOREX.R2.6HG0502620		HORVU.MOREX.R2.2HG0139230		HORVU.MOREX.R2.1HG0034970	HORVU.MOREX.R2.3HG0210690
HORVU.MOREX.R2.3HG0222760		HORVU.MOREX.R2.3HG0184560	HORVU.MOREX.R2.3HG0236930	HORVU.MOREX.R2.1HG0058390	HORVU.MOREX.R2.3HG0267640	HORVU.MOREX.R2.3HG0185410		HORVU.MOREX.R2.1HG0014610	HORVU.MOREX.R2.2HG0145140	HORVU.MOREX.R2.1HG0041360		HORVU.MOREX.R2.5HG0408490		HORVU.MOREX.R2.5HG0375540	HORVU.MOREX.R2.4HG0299030
HORVU.MOREX.R2.3HG0261310		HORVU.MOREX.R2.2HG0111600	HORVU.MOREX.R2.2HG0136450	HORVU.MOREX.R2.7HG0541230	HORVU.MOREX.R2.1HG0042350	HORVU.MOREX.R2.6HG0467520		HORVU.MOREX.R2.6HG0503470	HORVU.MOREX.R2.1HG0014940	HORVU.MOREX.R2.4HG0319480		HORVU.MOREX.R2.5HG0398650		HORVU.MOREX.R2.3HG0267050	HORVU.MOREX.R2.6HG0483230
HORVU.MOREX.R2.4HG0328560		HORVU.MOREX.R2.7HG0568530	HORVU.MOREX.R2.3HG0200630	HORVU.MOREX.R2.3HG0192210	HORVU.MOREX.R2.3HG0258040	HORVU.MOREX.R2.6HG0483440		HORVU.MOREX.R2.2HG0149370	HORVU.MOREX.R2.7HG0583440	HORVU.MOREX.R2.7HG0620800		HORVU.MOREX.R2.3HG0232300		HORVU.MOREX.R2.6HG0508600	HORVU.MOREX.R2.7HG0529750
HORVU.MOREX.R2.7HG0589330		HORVU.MOREX.R2.4HG0289380	HORVU.MOREX.R2.2HG0141870	HORVU.MOREX.R2.3HG0239380	HORVU.MOREX.R2.3HG0248920	HORVU.MOREX.R2.3HG0216130		HORVU.MOREX.R2.3HG0260640	HORVU.MOREX.R2.3HG0195220	HORVU.MOREX.R2.7HG0548510		HORVU.MOREX.R2.4HG0319520		HORVU.MOREX.R2.3HG0245030	HORVU.MOREX.R2.4HG0314400
HORVU.MOREX.R2.5HG0433640		HORVU.MOREX.R2.3HG0269330	HORVU.MOREX.R2.7HG0591210	HORVU.MOREX.R2.2HG0120020	HORVU.MOREX.R2.7HG0563000	HORVU.MOREX.R2.6HG0473750		HORVU.MOREX.R2.7HG0568610	HORVU.MOREX.R2.4HG0303430	HORVU.MOREX.R2.7HG0561300		HORVU.MOREX.R2.6HG0513990		HORVU.MOREX.R2.2HG0136910	HORVU.MOREX.R2.3HG0261150
HORVU.MOREX.R2.1HG0039810		HORVU.MOREX.R2.5HG0410380	HORVU.MOREX.R2.3HG0201670	HORVU.MOREX.R2.6HG0498260	HORVU.MOREX.R2.6HG0458020	HORVU.MOREX.R2.5HG0367790		HORVU.MOREX.R2.3HG0194040	HORVU.MOREX.R2.4HG0342160	HORVU.MOREX.R2.2HG0130330		HORVU.MOREX.R2.3HG0251970		HORVU.MOREX.R2.2HG0144330	HORVU.MOREX.R2.5HG0421860
HORVU.MOREX.R2.7HG0605290		HORVU.MOREX.R2.5HG0426540	HORVU.MOREX.R2.1HG0059100	HORVU.MOREX.R2.6HG0459490	HORVU.MOREX.R2.5HG0384340	HORVU.MOREX.R2.3HG0216140		HORVU.MOREX.R2.7HG0567890	HORVU.MOREX.R2.3HG0247180	HORVU.MOREX.R2.5HG0399100		HORVU.MOREX.R2.5HG0432000		HORVU.MOREX.R2.5HG0373020	HORVU.MOREX.R2.5HG0385810
HORVU.MOREX.R2.6HG0503910		HORVU.MOREX.R2.5HG0377830	HORVU.MOREX.R2.3HG0204930	HORVU.MOREX.R2.1HG0056960	HORVU.MOREX.R2.4HG0338850	HORVU.MOREX.R2.5HG0362880		HORVU.MOREX.R2.7HG0532620	HORVU.MOREX.R2.5HG0438150	HORVU.MOREX.R2.7HG0543090		HORVU.MOREX.R2.5HG0365880		HORVU.MOREX.R2.3HG0225090	HORVU.MOREX.R2.1HG0074130
HORVU.MOREX.R2.4HG0296270		HORVU.MOREX.R2.3HG0196360	HORVU.MOREX.R2.3HG0185070	HORVU.MOREX.R2.7HG0547470	HORVU.MOREX.R2.5HG0412610	HORVU.MOREX.R2.3HG0191290		HORVU.MOREX.R2.7HG0578790	HORVU.MOREX.R2.5HG0428650	HORVU.MOREX.R2.3HG0197510		HORVU.MOREX.R2.2HG0158950		HORVU.MOREX.R2.6HG0458620	HORVU.MOREX.R2.2HG0111690
HORVU.MOREX.R2.3HG0189830		HORVU.MOREX.R2.6HG0469700	HORVU.MOREX.R2.1HG0074140	HORVU.MOREX.R2.5HG0425870	HORVU.MOREX.R2.6HG0503580	HORVU.MOREX.R2.1HG0016650		HORVU.MOREX.R2.5HG0409280	HORVU.MOREX.R2.1HG0004050	HORVU.MOREX.R2.3HG0232780		HORVU.MOREX.R2.5HG0409340		HORVU.MOREX.R2.5HG0431970	HORVU.MOREX.R2.4HG0276560
HORVU.MOREX.R2.2HG0101390		HORVU.MOREX.R2.5HG0433730	HORVU.MOREX.R2.6HG0465230	HORVU.MOREX.R2.3HG0254850	HORVU.MOREX.R2.2HG0088420	HORVU.MOREX.R2.4HG0311150		HORVU.MOREX.R2.5HG0409840	HORVU.MOREX.R2.5HG0436790	HORVU.MOREX.R2.3HG0255950		HORVU.MOREX.R2.2HG0127400		HORVU.MOREX.R2.5HG0420140	HORVU.MOREX.R2.7HG0565740
HORVU.MOREX.R2.7HG0550250		HORVU.MOREX.R2.3HG0252000	HORVU.MOREX.R2.2HG0176070	HORVU.MOREX.R2.3HG0257350	HORVU.MOREX.R2.2HG0154610	HORVU.MOREX.R2.3HG0261750		HORVU.MOREX.R2.7HG0555510	HORVU.MOREX.R2.3HG0227320	HORVU.MOREX.R2.1HG0060460		HORVU.MOREX.R2.2HG0090980		HORVU.MOREX.R2.2HG0155860	HORVU.MOREX.R2.4HG0327080
HORVU.MOREX.R2.2HG0177180		HORVU.MOREX.R2.4HG0294350	HORVU.MOREX.R2.2HG0108130	HORVU.MOREX.R2.6HG0484010	HORVU.MOREX.R2.2HG0142920	HORVU.MOREX.R2.3HG0228170		HORVU.MOREX.R2.7HG0592180	HORVU.MOREX.R2.2HG0127370	HORVU.MOREX.R2.3HG0221970		HORVU.MOREX.R2.3HG0221960		HORVU.MOREX.R2.1HG0029160	HORVU.MOREX.R2.2HG0167120
HORVU.MOREX.R2.6HG0455740		HORVU.MOREX.R2.7HG0554570	HORVU.MOREX.R2.1HG0044020	HORVU.MOREX.R2.6HG0457590	HORVU.MOREX.R2.3HG0220580	HORVU.MOREX.R2.7HG0585680		HORVU.MOREX.R2.3HG0241340	HORVU.MOREX.R2.4HG0334720	HORVU.MOREX.R2.6HG0472760		HORVU.MOREX.R2.6HG0499610		HORVU.MOREX.R2.7HG0588810	HORVU.MOREX.R2.3HG0253730
HORVU.MOREX.R2.5HG0402040		HORVU.MOREX.R2.3HG0272130	HORVU.MOREX.R2.5HG0356680	HORVU.MOREX.R2.6HG0508670	HORVU.MOREX.R2.3HG0184120	HORVU.MOREX.R2.6HG0507660		HORVU.MOREX.R2.7HG0620520	HORVU.MOREX.R2.3HG0251180	HORVU.MOREX.R2.4HG0287080		HORVU.MOREX.R2.3HG0249130		HORVU.MOREX.R2.3HG0226970	HORVU.MOREX.R2.3HG0252520
HORVU.MOREX.R2.6HG0501190		HORVU.MOREX.R2.1HG0025060	HORVU.MOREX.R2.2HG0129900	HORVU.MOREX.R2.2HG0141580	HORVU.MOREX.R2.6HG0520430	HORVU.MOREX.R2.2HG0138300		HORVU.MOREX.R2.2HG0138640	HORVU.MOREX.R2.3HG0269630	HORVU.MOREX.R2.1HG0072360		HORVU.MOREX.R2.3HG0225110		HORVU.MOREX.R2.6HG0492200	HORVU.MOREX.R2.7HG0562040
HORVU.MOREX.R2.5HG0435830		HORVU.MOREX.R2.1HG0049570	HORVU.MOREX.R2.4HG0300210	HORVU.MOREX.R2.3HG0262210	HORVU.MOREX.R2.2HG0082760	HORVU.MOREX.R2.6HG0521080		HORVU.MOREX.R2.3HG0244670	HORVU.MOREX.R2.4HG0318970	HORVU.MOREX.R2.3HG0270990		HORVU.MOREX.R2.4HG0328340		HORVU.MOREX.R2.7HG0533240	HORVU.MOREX.R2.2HG0152560
HORVU.MOREX.R2.3HG0185200		HORVU.MOREX.R2.3HG0245520	HORVU.MOREX.R2.5HG0371120	HORVU.MOREX.R2.3HG0233680	HORVU.MOREX.R2.2HG0100310	HORVU.MOREX.R2.7HG0620740		HORVU.MOREX.R2.7HG0563840	HORVU.MOREX.R2.6HG0487890	HORVU.MOREX.R2.6HG0461110		HORVU.MOREX.R2.2HG0141860		HORVU.MOREX.R2.6HG0509800	HORVU.MOREX.R2.6HG0495170
HORVU.MOREX.R2.3HG0211130		HORVU.MOREX.R2.3HG0193980	HORVU.MOREX.R2.4HG0326810	HORVU.MOREX.R2.4HG0282160	HORVU.MOREX.R2.4HG0340610	HORVU.MOREX.R2.6HG0498280		HORVU.MOREX.R2.7HG0616470	HORVU.MOREX.R2.5HG0404860	HORVU.MOREX.R2.5HG0425670		HORVU.MOREX.R2.1HG0022970		HORVU.MOREX.R2.2HG0098180	HORVU.MOREX.R2.6HG0466050
HORVU.MOREX.R2.3HG0220790		HORVU.MOREX.R2.5HG0398170	HORVU.MOREX.R2.1HG0050600	HORVU.MOREX.R2.2HG0138540	HORVU.MOREX.R2.6HG0473710	HORVU.MOREX.R2.2HG0100780		HORVU.MOREX.R2.4HG0277610	HORVU.MOREX.R2.6HG0526440	HORVU.MOREX.R2.3HG0249790		HORVU.MOREX.R2.4HG0313200		HORVU.MOREX.R2.1HG0065190	HORVU.MOREX.R2.1HG0030220
HORVU.MOREX.R2.7HG0602350		HORVU.MOREX.R2.3HG0250950	HORVU.MOREX.R2.7HG0568550	HORVU.MOREX.R2.7HG0617570	HORVU.MOREX.R2.1HG0008950	HORVU.MOREX.R2.7HG0581700		HORVU.MOREX.R2.6HG0475720	HORVU.MOREX.R2.2HG0147780	HORVU.MOREX.R2.1HG0061720		HORVU.MOREX.R2.3HG0197530		HORVU.MOREX.R2.4HG0338560	HORVU.MOREX.R2.UNG0625090
HORVU.MOREX.R2.5HG0406510		HORVU.MOREX.R2.2HG0135400	HORVU.MOREX.R2.6HG0513760	HORVU.MOREX.R2.2HG0086890	HORVU.MOREX.R2.3HG0206150	HORVU.MOREX.R2.1HG0060940		HORVU.MOREX.R2.5HG0383100	HORVU.MOREX.R2.6HG0503220	HORVU.MOREX.R2.2HG0165530		HORVU.MOREX.R2.2HG0106780		HORVU.MOREX.R2.2HG0155670	HORVU.MOREX.R2.1HG0077430
HORVU.MOREX.R2.2HG0138530		HORVU.MOREX.R2.3HG0243910	HORVU.MOREX.R2.7HG0562700	HORVU.MOREX.R2.2HG0144560	HORVU.MOREX.R2.5HG0413220	HORVU.MOREX.R2.6HG0519480		HORVU.MOREX.R2.2HG0093000	HORVU.MOREX.R2.3HG0185970	HORVU.MOREX.R2.1HG0054310		HORVU.MOREX.R2.6HG0469830		HORVU.MOREX.R2.1HG0044730	HORVU.MOREX.R2.5HG0414850
HORVU.MOREX.R2.4HG0277210		HORVU.MOREX.R2.6HG0489370	HORVU.MOREX.R2.7HG0620300	HORVU.MOREX.R2.4HG0285780	HORVU.MOREX.R2.2HG0174070	HORVU.MOREX.R2.7HG0621500		HORVU.MOREX.R2.5HG0387930	HORVU.MOREX.R2.2HG0097910	HORVU.MOREX.R2.4HG0282200		HORVU.MOREX.R2.1HG0014170		HORVU.MOREX.R2.2HG0088080	HORVU.MOREX.R2.2HG0132740
HORVU.MOREX.R2.1HG0035920		HORVU.MOREX.R2.1HG0024540	HORVU.MOREX.R2.1HG0062970	HORVU.MOREX.R2.6HG0455730	HORVU.MOREX.R2.5HG0397700	HORVU.MOREX.R2.2HG0177820		HORVU.MOREX.R2.3HG0241860	HORVU.MOREX.R2.5HG0389450	HORVU.MOREX.R2.2HG0129010		HORVU.MOREX.R2.5HG0363820		HORVU.MOREX.R2.2HG0159140	HORVU.MOREX.R2.2HG0135190
HORVU.MOREX.R2.3HG0235610		HORVU.MOREX.R2.2HG0163570	HORVU.MOREX.R2.7HG0545570	HORVU.MOREX.R2.6HG0471160	HORVU.MOREX.R2.3HG0247750	HORVU.MOREX.R2.7HG0595160		HORVU.MOREX.R2.3HG0204100	HORVU.MOREX.R2.4HG0330310	HORVU.MOREX.R2.4HG0328480		HORVU.MOREX.R2.3HG0234390		HORVU.MOREX.R2.5HG0388450	HORVU.MOREX.R2.4HG0328240
HORVU.MOREX.R2.7HG0590480		HORVU.MOREX.R2.7HG0621890	HORVU.MOREX.R2.6HG0506660	HORVU.MOREX.R2.1HG0047850	HORVU.MOREX.R2.2HG0163100	HORVU.MOREX.R2.3HG0207150		HORVU.MOREX.R2.7HG0528920	HORVU.MOREX.R2.6HG0468020	HORVU.MOREX.R2.1HG0046860		HORVU.MOREX.R2.6HG0491120		HORVU.MOREX.R2.3HG0230770	HORVU.MOREX.R2.7HG0581440
HORVU.MOREX.R2.6HG0460080		HORVU.MOREX.R2.4HG0280490	HORVU.MOREX.R2.5HG0365060	HORVU.MOREX.R2.5HG0376050	HORVU.MOREX.R2.2HG0150720	HORVU.MOREX.R2.7HG0598020		HORVU.MOREX.R2.7HG0605770	HORVU.MOREX.R2.4HG0300330	HORVU.MOREX.R2.1HG0016490		HORVU.MOREX.R2.5HG0441740		HORVU.MOREX.R2.3HG0247980	HORVU.MOREX.R2.3HG0210400
HORVU.MOREX.R2.7HG0583940		HORVU.MOREX.R2.4HG0342890	HORVU.MOREX.R2.4HG0294400	HORVU.MOREX.R2.5HG0425960	HORVU.MOREX.R2.7HG0577620	HORVU.MOREX.R2.2HG0111810		HORVU.MOREX.R2.5HG0392520	HORVU.MOREX.R2.5HG0420890	HORVU.MOREX.R2.2HG0095020		HORVU.MOREX.R2.2HG0112360		HORVU.MOREX.R2.5HG0388150	HORVU.MOREX.R2.5HG0444730
HORVU.MOREX.R2.7HG0622490		HORVU.MOREX.R2.6HG0454630	HORVU.MOREX.R2.5HG0402020	HORVU.MOREX.R2.7HG0560630	HORVU.MOREX.R2.2HG0109920	HORVU.MOREX.R2.2HG0160850		HORVU.MOREX.R2.7HG0613550	HORVU.MOREX.R2.1HG0010950	HORVU.MOREX.R2.5HG0410700		HORVU.MOREX.R2.2HG0079470		HORVU.MOREX.R2.3HG0214040	HORVU.MOREX.R2.6HG0463660
HORVU.MOREX.R2.5HG0404140		HORVU.MOREX.R2.1HG0029450	HORVU.MOREX.R2.6HG0509780	HORVU.MOREX.R2.5HG0436060	HORVU.MOREX.R2.3HG0240980	HORVU.MOREX.R2.2HG0139550		HORVU.MOREX.R2.4HG0280110	HORVU.MOREX.R2.5HG0432740	HORVU.MOREX.R2.5HG0399850		HORVU.MOREX.R2.7HG0594310		HORVU.MOREX.R2.4HG0342190	HORVU.MOREX.R2.1HG0070430
HORVU.MOREX.R2.7HG0544570		HORVU.MOREX.R2.2HG0106140	HORVU.MOREX.R2.6HG0516700	HORVU.MOREX.R2.3HG0187460	HORVU.MOREX.R2.2HG0131440	HORVU.MOREX.R2.1HG0009330		HORVU.MOREX.R2.3HG0206280	HORVU.MOREX.R2.2HG0146330	HORVU.MOREX.R2.7HG0601740		HORVU.MOREX.R2.7HG0598990		HORVU.MOREX.R2.5HG0433100	HORVU.MOREX.R2.1HG0025910
HORVU.MOREX.R2.1HG0046960		HORVU.MOREX.R2.1HG0013090	HORVU.MOREX.R2.5HG0350340	HORVU.MOREX.R2.3HG0252210	HORVU.MOREX.R2.5HG0410870	HORVU.MOREX.R2.3HG0243670		HORVU.MOREX.R2.5HG0426930	HORVU.MOREX.R2.7HG0603790	HORVU.MOREX.R2.4HG0299950		HORVU.MOREX.R2.4HG0309910		HORVU.MOREX.R2.4HG0319040	HORVU.MOREX.R2.7HG0539080
HORVU.MOREX.R2.5HG0357350		HORVU.MOREX.R2.5HG0418020	HORVU.MOREX.R2.5HG0389580	HORVU.MOREX.R2.1HG0044480	HORVU.MOREX.R2.4HG0291290	HORVU.MOREX.R2.1HG0023330		HORVU.MOREX.R2.4HG0327420	HORVU.MOREX.R2.1HG0069020	HORVU.MOREX.R2.7HG0550020		HORVU.MOREX.R2.7HG0546120		HORVU.MOREX.R2.7HG0538640	HORVU.MOREX.R2.3HG0219120
HORVU.MOREX.R2.3HG0231660		HORVU.MOREX.R2.2HG0133060	HORVU.MOREX.R2.3HG0250000	HORVU.MOREX.R2.4HG0321200	HORVU.MOREX.R2.3HG0211890	HORVU.MOREX.R2.1HG0019380		HORVU.MOREX.R2.3HG0257820	HORVU.MOREX.R2.6HG0478610	HORVU.MOREX.R2.1HG0062640		HORVU.MOREX.R2.1HG0039940		HORVU.MOREX.R2.3HG0194540	HORVU.MOREX.R2.5HG0372890
HORVU.MOREX.R2.1HG0041150		HORVU.MOREX.R2.5HG0426180	HORVU.MOREX.R2.6HG0525130	HORVU.MOREX.R2.3HG0200760	HORVU.MOREX.R2.5HG0380200	HORVU.MOREX.R2.3HG0258090		HORVU.MOREX.R2.4HG0338290	HORVU.MOREX.R2.2HG0102320	HORVU.MOREX.R2.1HG0071890		HORVU.MOREX.R2.7HG0588320		HORVU.MOREX.R2.3HG0182670	HORVU.MOREX.R2.7HG0610080
HORVU.MOREX.R2.5HG0412070		HORVU.MOREX.R2.3HG0245680	HORVU.MOREX.R2.5HG0363370	HORVU.MOREX.R2.4HG0325950	HORVU.MOREX.R2.2HG0105110	HORVU.MOREX.R2.6HG0472060		HORVU.MOREX.R2.2HG0082390	HORVU.MOREX.R2.4HG0280560	HORVU.MOREX.R2.3HG0201380		HORVU.MOREX.R2.2HG0078980		HORVU.MOREX.R2.4HG0327410	HORVU.MOREX.R2.2HG0091650
HORVU.MOREX.R2.6HG0471210		HORVU.MOREX.R2.2HG0080140	HORVU.MOREX.R2.3HG0251090	HORVU.MOREX.R2.1HG0062260	HORVU.MOREX.R2.1HG0063660	HORVU.MOREX.R2.2HG0097290		HORVU.MOREX.R2.4HG0283660	HORVU.MOREX.R2.6HG0455450	HORVU.MOREX.R2.3HG0239860		HORVU.MOREX.R2.2HG0093260		HORVU.MOREX.R2.7HG0546950	HORVU.MOREX.R2.6HG0453270
HORVU.MOREX.R2.5HG0434810		HORVU.MOREX.R2.6HG0521870	HORVU.MOREX.R2.2HG0105790	HORVU.MOREX.R2.6HG0509690	HORVU.MOREX.R2.6HG0488210	HORVU.MOREX.R2.4HG0300990		HORVU.MOREX.R2.4HG0320220	HORVU.MOREX.R2.4HG0284700	HORVU.MOREX.R2.3HG0207360		HORVU.MOREX.R2.5HG0408180		HORVU.MOREX.R2.4HG0276080	HORVU.MOREX.R2.6HG0513330
HORVU.MOREX.R2.4HG0296990		HORVU.MOREX.R2.3HG0266850	HORVU.MOREX.R2.4HG0346940	HORVU.MOREX.R2.3HG0239180	HORVU.MOREX.R2.6HG0462210	HORVU.MOREX.R2.5HG0356690		HORVU.MOREX.R2.5HG0420070	HORVU.MOREX.R2.5HG0363960	HORVU.MOREX.R2.2HG0133410		HORVU.MOREX.R2.1HG0011180		HORVU.MOREX.R2.7HG0528470	HORVU.MOREX.R2.UNG0634460
HORVU.MOREX.R2.5HG0379640		HORVU.MOREX.R2.4HG0331410	HORVU.MOREX.R2.6HG0507010	HORVU.MOREX.R2.6HG0456480	HORVU.MOREX.R2.4HG0279570	HORVU.MOREX.R2.4HG0292580		HORVU.MOREX.R2.6HG0463800	HORVU.MOREX.R2.5HG0396280	HORVU.MOREX.R2.5HG0398840		HORVU.MOREX.R2.2HG0132430		HORVU.MOREX.R2.2HG0129890	HORVU.MOREX.R2.6HG0478900
HORVU.MOREX.R2.5HG0365180		HORVU.MOREX.R2.5HG0365110	HORVU.MOREX.R2.1HG0071210	HORVU.MOREX.R2.2HG0162320	HORVU.MOREX.R2.4HG0317320	HORVU.MOREX.R2.5HG0384040		HORVU.MOREX.R2.6HG0474180	HORVU.MOREX.R2.5HG0350220	HORVU.MOREX.R2.2HG0168470		HORVU.MOREX.R2.4HG0347970		HORVU.MOREX.R2.2HG0139090	HORVU.MOREX.R2.6HG0482240
HORVU.MOREX.R2.4HG0328290		HORVU.MOREX.R2.3HG0242300	HORVU.MOREX.R2.7HG0599990	HORVU.MOREX.R2.4HG0323700	HORVU.MOREX.R2.5HG0414030	HORVU.MOREX.R2.3HG0250060		HORVU.MOREX.R2.3HG0246570	HORVU.MOREX.R2.7HG0551230	HORVU.MOREX.R2.3HG0193430		HORVU.MOREX.R2.5HG0405930		HORVU.MOREX.R2.7HG0547140	HORVU.MOREX.R2.3HG0236910
HORVU.MOREX.R2.5HG0417800		HORVU.MOREX.R2.3HG0221820	HORVU.MOREX.R2.7HG0579040	HORVU.MOREX.R2.5HG0423990	HORVU.MOREX.R2.6HG0462140	HORVU.MOREX.R2.6HG0486160		HORVU.MOREX.R2.2HG0136060	HORVU.MOREX.R2.6HG0460390	HORVU.MOREX.R2.2HG0112420		HORVU.MOREX.R2.3HG0274460		HORVU.MOREX.R2.3HG0231410	HORVU.MOREX.R2.7HG0538400
HORVU.MOREX.R2.4HG0281670		HORVU.MOREX.R2.3HG0207430	HORVU.MOREX.R2.6HG0523360	HORVU.MOREX.R2.3HG0222880	HORVU.MOREX.R2.1HG0044030	HORVU.MOREX.R2.3HG0210260		HORVU.MOREX.R2.3HG0181550	HORVU.MOREX.R2.4HG0304030	HORVU.MOREX.R2.2HG0163930		HORVU.MOREX.R2.3HG0182700		HORVU.MOREX.R2.4HG0338510	HORVU.MOREX.R2.2HG0120410
HORVU.MOREX.R2.1HG0047930		HORVU.MOREX.R2.5HG0359110	HORVU.MOREX.R2.5HG0441530	HORVU.MOREX.R2.6HG0477810	HORVU.MOREX.R2.7HG0615370	HORVU.MOREX.R2.2HG0154590		HORVU.MOREX.R2.5HG0416320	HORVU.MOREX.R2.7HG0604070	HORVU.MOREX.R2.2HG0177800		HORVU.MOREX.R2.7HG0567880		HORVU.MOREX.R2.6HG0509640	HORVU.MOREX.R2.2HG0112450
HORVU.MOREX.R2.7HG0541490		HORVU.MOREX.R2.2HG0155600	HORVU.MOREX.R2.5HG0390630	HORVU.MOREX.R2.4HG0277070	HORVU.MOREX.R2.3HG0241340	HORVU.MOREX.R2.5HG0363420		HORVU.MOREX.R2.1HG0066480	HORVU.MOREX.R2.5HG0415560	HORVU.MOREX.R2.6HG0496350		HORVU.MOREX.R2.1HG0062540		HORVU.MOREX.R2.5HG0384970	HORVU.MOREX.R2.5HG0410200
HORVU.MOREX.R2.3HG0195160		HORVU.MOREX.R2.2HG0154960	HORVU.MOREX.R2.5HG0427020	HORVU.MOREX.R2.6HG0469780	HORVU.MOREX.R2.4HG0277610	HORVU.MOREX.R2.1HG0065330		HORVU.MOREX.R2.3HG0202810	HORVU.MOREX.R2.4HG0316240	HORVU.MOREX.R2.5HG0391790		HORVU.MOREX.R2.5HG0402450		HORVU.MOREX.R2.3HG0184560	HORVU.MOREX.R2.2HG0106740
HORVU.MOREX.R2.1HG0038950		HORVU.MOREX.R2.6HG0524600	HORVU.MOREX.R2.3HG0262540	HORVU.MOREX.R2.4HG0342990	HORVU.MOREX.R2.2HG0093000	HORVU.MOREX.R2.3HG0222790		HORVU.MOREX.R2.3HG0204880	HORVU.MOREX.R2.3HG0270570	HORVU.MOREX.R2.4HG0323810		HORVU.MOREX.R2.5HG0400000		HORVU.MOREX.R2.2HG0111600	HORVU.MOREX.R2.6HG0474820
HORVU.MOREX.R2.7HG0529910		HORVU.MOREX.R2.6HG0465250	HORVU.MOREX.R2.3HG0187670	HORVU.MOREX.R2.1HG0060980	HORVU.MOREX.R2.5HG0382420	HORVU.MOREX.R2.5HG0431220		HORVU.MOREX.R2.7HG0587950	HORVU.MOREX.R2.3HG0192960	HORVU.MOREX.R2.7HG0568990		HORVU.MOREX.R2.4HG0318720		HORVU.MOREX.R2.7HG0568530	HORVU.MOREX.R2.1HG0043580
HORVU.MOREX.R2.2HG0118380		HORVU.MOREX.R2.3HG0205970	HORVU.MOREX.R2.5HG0429280	HORVU.MOREX.R2.2HG0119970	HORVU.MOREX.R2.7HG0561680	HORVU.MOREX.R2.7HG0535410		HORVU.MOREX.R2.4HG0288310	HORVU.MOREX.R2.3HG0226650	HORVU.MOREX.R2.3HG0200220		HORVU.MOREX.R2.3HG0193440		HORVU.MOREX.R2.3HG0243770	HORVU.MOREX.R2.4HG0333540
HORVU.MOREX.R2.4HG0312670		HORVU.MOREX.R2.4HG0321100	HORVU.MOREX.R2.7HG0574340	HORVU.MOREX.R2.5HG0370720	HORVU.MOREX.R2.1HG0032090	HORVU.MOREX.R2.7HG0592200		HORVU.MOREX.R2.2HG0102990	HORVU.MOREX.R2.5HG0406560	HORVU.MOREX.R2.4HG0312500		HORVU.MOREX.R2.6HG0450810		HORVU.MOREX.R2.3HG0269330	HORVU.MOREX.R2.1HG0025950
HORVU.MOREX.R2.5HG0367140		HORVU.MOREX.R2.4HG0277520	HORVU.MOREX.R2.6HG0512480	HORVU.MOREX.R2.1HG0011530	HORVU.MOREX.R2.7HG0614180	HORVU.MOREX.R2.3HG0261270		HORVU.MOREX.R2.7HG0618470	HORVU.MOREX.R2.3HG0248480	HORVU.MOREX.R2.2HG0085400		HORVU.MOREX.R2.3HG0245740		HORVU.MOREX.R2.5HG0426540	HORVU.MOREX.R2.1HG0070350
HORVU.MOREX.R2.1HG0064380		HORVU.MOREX.R2.3HG0265890	HORVU.MOREX.R2.1HG0074170	HORVU.MOREX.R2.7HG0607880	HORVU.MOREX.R2.3HG0257820	HORVU.MOREX.R2.4HG0341850		HORVU.MOREX.R2.6HG0474020	HORVU.MOREX.R2.2HG0084490	HORVU.MOREX.R2.1HG0059880		HORVU.MOREX.R2.2HG0155720		HORVU.MOREX.R2.1HG0045560	HORVU.MOREX.R2.1HG0030670
HORVU.MOREX.R2.1HG0027550		HORVU.MOREX.R2.4HG0302410	HORVU.MOREX.R2.4HG0332390	HORVU.MOREX.R2.1HG0008270	HORVU.MOREX.R2.3HG0269890	HORVU.MOREX.R2.7HG0620730		HORVU.MOREX.R2.2HG0170680	HORVU.MOREX.R2.2HG0086790	HORVU.MOREX.R2.6HG0519710		HORVU.MOREX.R2.5HG0403250		HORVU.MOREX.R2.3HG0196360	HORVU.MOREX.R2.7HG0614640
HORVU.MOREX.R2.4HG0337940		HORVU.MOREX.R2.4HG0325680	HORVU.MOREX.R2.3HG0237240	HORVU.MOREX.R2.6HG0502460	HORVU.MOREX.R2.4HG0319530	HORVU.MOREX.R2.3HG0219550		HORVU.MOREX.R2.1HG0056940	HORVU.MOREX.R2.5HG0442820	HORVU.MOREX.R2.5HG0438260		HORVU.MOREX.R2.3HG0207980		HORVU.MOREX.R2.7HG0537200	HORVU.MOREX.R2.1HG0041650
HORVU.MOREX.R2.2HG0112400		HORVU.MOREX.R2.6HG0502830	HORVU.MOREX.R2.1HG0060120	HORVU.MOREX.R2.1HG0052600	HORVU.MOREX.R2.2HG0147110	HORVU.MOREX.R2.2HG0096340		HORVU.MOREX.R2.2HG0158020	HORVU.MOREX.R2.1HG0013870	HORVU.MOREX.R2.7HG0595510		HORVU.MOREX.R2.2HG0139970		HORVU.MOREX.R2.1HG0057810	HORVU.MOREX.R2.3HG0208530
HORVU.MOREX.R2.5HG0406590		HORVU.MOREX.R2.2HG0169100	HORVU.MOREX.R2.6HG0474380	HORVU.MOREX.R2.4HG0319070	HORVU.MOREX.R2.2HG0136060	HORVU.MOREX.R2.1HG0058030		HORVU.MOREX.R2.2HG0114780	HORVU.MOREX.R2.2HG0149950	HORVU.MOREX.R2.6HG0461040		HORVU.MOREX.R2.3HG0232670		HORVU.MOREX.R2.1HG0025060	HORVU.MOREX.R2.2HG0152940
HORVU.MOREX.R2.3HG0270250		HORVU.MOREX.R2.6HG0522360	HORVU.MOREX.R2.2HG0115420	HORVU.MOREX.R2.2HG0115430	HORVU.MOREX.R2.5HG0377130	HORVU.MOREX.R2.7HG0587330		HORVU.MOREX.R2.3HG0256240	HORVU.MOREX.R2.4HG0282970	HORVU.MOREX.R2.4HG0303080		HORVU.MOREX.R2.2HG0095570		HORVU.MOREX.R2.2HG0155910	HORVU.MOREX.R2.4HG0335800
HORVU.MOREX.R2.4HG0319820		HORVU.MOREX.R2.3HG0275680	HORVU.MOREX.R2.2HG0129800	HORVU.MOREX.R2.7HG0568830	HORVU.MOREX.R2.4HG0340860	HORVU.MOREX.R2.4HG0301210		HORVU.MOREX.R2.1HG0062440	HORVU.MOREX.R2.7HG0586180	HORVU.MOREX.R2.4HG0317620		HORVU.MOREX.R2.6HG0497470		HORVU.MOREX.R2.1HG0061200	HORVU.MOREX.R2.7HG0560680
HORVU.MOREX.R2.7HG0602370		HORVU.MOREX.R2.1HG0044080	HORVU.MOREX.R2.1HG0073220	HORVU.MOREX.R2.6HG0475780	HORVU.MOREX.R2.2HG0125160	HORVU.MOREX.R2.5HG0430300		HORVU.MOREX.R2.5HG0424690	HORVU.MOREX.R2.4HG0347770	HORVU.MOREX.R2.6HG0503930		HORVU.MOREX.R2.1HG0030190		HORVU.MOREX.R2.7HG0601400	HORVU.MOREX.R2.2HG0078800
HORVU.MOREX.R2.3HG0195480		HORVU.MOREX.R2.4HG0302030	HORVU.MOREX.R2.6HG0505270	HORVU.MOREX.R2.6HG0515160	HORVU.MOREX.R2.2HG0170680	HORVU.MOREX.R2.7HG0616280		HORVU.MOREX.R2.2HG0114990	HORVU.MOREX.R2.7HG0557850	HORVU.MOREX.R2.7HG0580110		HORVU.MOREX.R2.3HG0272310		HORVU.MOREX.R2.7HG0584840	HORVU.MOREX.R2.5HG0385480
HORVU.MOREX.R2.2HG0087360		HORVU.MOREX.R2.1HG0014980	HORVU.MOREX.R2.7HG0534670	HORVU.MOREX.R2.1HG0035470	HORVU.MOREX.R2.1HG0057020	HORVU.MOREX.R2.7HG0573310		HORVU.MOREX.R2.1HG0021810	HORVU.MOREX.R2.4HG0280900	HORVU.MOREX.R2.1HG0005640		HORVU.MOREX.R2.5HG0433960		HORVU.MOREX.R2.5HG0385190	HORVU.MOREX.R2.6HG0515620
HORVU.MOREX.R2.7HG0597690		HORVU.MOREX.R2.3HG0238780	HORVU.MOREX.R2.7HG0552630	HORVU.MOREX.R2.1HG0000440	HORVU.MOREX.R2.5HG0429650	HORVU.MOREX.R2.6HG0450940		HORVU.MOREX.R2.5HG0429650	HORVU.MOREX.R2.6HG0520400	HORVU.MOREX.R2.2HG0085360		HORVU.MOREX.R2.6HG0467200		HORVU.MOREX.R2.7HG0585930	HORVU.MOREX.R2.5HG0431760
HORVU.MOREX.R2.1HG0045750		HORVU.MOREX.R2.1HG0023230	HORVU.MOREX.R2.7HG0602290	HORVU.MOREX.R2.6HG0515150	HORVU.MOREX.R2.4HG0283480	HORVU.MOREX.R2.5HG0359170		HORVU.MOREX.R2.2HG0139030	HORVU.MOREX.R2.5HG0439950	HORVU.MOREX.R2.6HG0473270		HORVU.MOREX.R2.3HG0185890		HORVU.MOREX.R2.4HG0338500	HORVU.MOREX.R2.7HG0562230
HORVU.MOREX.R2.6HG0525640		HORVU.MOREX.R2.4HG0280400	HORVU.MOREX.R2.3HG0239900	HORVU.MOREX.R2.3HG0235290	HORVU.MOREX.R2.5HG0381410	HORVU.MOREX.R2.4HG0313790		HORVU.MOREX.R2.7HG0533900	HORVU.MOREX.R2.4HG0298880	HORVU.MOREX.R2.3HG0212620		HORVU.MOREX.R2.5HG0398680		HORVU.MOREX.R2.4HG0280490	HORVU.MOREX.R2.4HG0302450
HORVU.MOREX.R2.6HG0489500		HORVU.MOREX.R2.7HG0591290	HORVU.MOREX.R2.3HG0273490	HORVU.MOREX.R2.7HG0542350	HORVU.MOREX.R2.7HG0588470	HORVU.MOREX.R2.5HG0431480		HORVU.MOREX.R2.1HG0039130	HORVU.MOREX.R2.2HG0150020	HORVU.MOREX.R2.4HG0343390		HORVU.MOREX.R2.3HG0196130		HORVU.MOREX.R2.5HG0385630	HORVU.MOREX.R2.5HG0403230
HORVU.MOREX.R2.1HG0068480		HORVU.MOREX.R2.2HG0120120	HORVU.MOREX.R2.2HG0085360	HORVU.MOREX.R2.5HG0393170	HORVU.MOREX.R2.2HG0144000	HORVU.MOREX.R2.2HG0115310		HORVU.MOREX.R2.5HG0438530	HORVU.MOREX.R2.4HG0313130	HORVU.MOREX.R2.4HG0333050		HORVU.MOREX.R2.5HG0417440		HORVU.MOREX.R2.1HG0063180	HORVU.MOREX.R2.6HG0484640
HORVU.MOREX.R2.7HG0569680		HORVU.MOREX.R2.6HG0505660	HORVU.MOREX.R2.3HG0204860	HORVU.MOREX.R2.5HG0381450	HORVU.MOREX.R2.4HG0288710	HORVU.MOREX.R2.5HG0435420		HORVU.MOREX.R2.2HG0109520	HORVU.MOREX.R2.4HG0339010	HORVU.MOREX.R2.1HG0039920		HORVU.MOREX.R2.7HG0531230		HORVU.MOREX.R2.7HG0601510	HORVU.MOREX.R2.6HG0453250
HORVU.MOREX.R2.7HG0594520		HORVU.MOREX.R2.6HG0511480	HORVU.MOREX.R2.4HG0336940	HORVU.MOREX.R2.2HG0125090	HORVU.MOREX.R2.6HG0448440	HORVU.MOREX.R2.1HG0045760		HORVU.MOREX.R2.6HG0505500	HORVU.MOREX.R2.5HG0427380	HORVU.MOREX.R2.7HG0588890		HORVU.MOREX.R2.6HG0510920		HORVU.MOREX.R2.3HG0208780	HORVU.MOREX.R2.5HG0390890
HORVU.MOREX.R2.7HG0529100		HORVU.MOREX.R2.3HG0270430	HORVU.MOREX.R2.2HG0154780	HORVU.MOREX.R2.3HG0223490	HORVU.MOREX.R2.2HG0157440	HORVU.MOREX.R2.5HG0401790		HORVU.MOREX.R2.2HG0102730	HORVU.MOREX.R2.7HG0620920	HORVU.MOREX.R2.5HG0357310		HORVU.MOREX.R2.7HG0539070		HORVU.MOREX.R2.5HG0350720	HORVU.MOREX.R2.2HG0098590
HORVU.MOREX.R2.7HG0605780		HORVU.MOREX.R2.1HG0059590	HORVU.MOREX.R2.6HG0521980	HORVU.MOREX.R2.1HG0053840	HORVU.MOREX.R2.6HG0467220	HORVU.MOREX.R2.4HG0338370		HORVU.MOREX.R2.4HG0344040	HORVU.MOREX.R2.2HG0090080	HORVU.MOREX.R2.2HG0083420		HORVU.MOREX.R2.4HG0315540		HORVU.MOREX.R2.2HG0080140	HORVU.MOREX.R2.5HG0417850
HORVU.MOREX.R2.6HG0466110		HORVU.MOREX.R2.5HG0364650	HORVU.MOREX.R2.4HG0335580	HORVU.MOREX.R2.6HG0522630	HORVU.MOREX.R2.2HG0106890	HORVU.MOREX.R2.2HG0103530		HORVU.MOREX.R2.2HG0177730	HORVU.MOREX.R2.4HG0319570	HORVU.MOREX.R2.1HG0052870		HORVU.MOREX.R2.1HG0060690		HORVU.MOREX.R2.6HG0504940	HORVU.MOREX.R2.7HG0548680
HORVU.MOREX.R2.1HG0016640		HORVU.MOREX.R2.3HG0197500	HORVU.MOREX.R2.2HG0087540	HORVU.MOREX.R2.4HG0289590	HORVU.MOREX.R2.3HG0206970	HORVU.MOREX.R2.1HG0029820		HORVU.MOREX.R2.3HG0250280	HORVU.MOREX.R2.2HG0086800	HORVU.MOREX.R2.4HG0337680		HORVU.MOREX.R2.5HG0404380		HORVU.MOREX.R2.7HG0565210	HORVU.MOREX.R2.2HG0173100
HORVU.MOREX.R2.4HG0282440		HORVU.MOREX.R2.1HG0037120	HORVU.MOREX.R2.2HG0130820	HORVU.MOREX.R2.1HG0039580	HORVU.MOREX.R2.4HG0333360	HORVU.MOREX.R2.3HG0272710		HORVU.MOREX.R2.1HG0011690	HORVU.MOREX.R2.5HG0397930	HORVU.MOREX.R2.7HG0596210		HORVU.MOREX.R2.4HG0301370		HORVU.MOREX.R2.3HG0243700	HORVU.MOREX.R2.6HG0500000
HORVU.MOREX.R2.5HG0411410		HORVU.MOREX.R2.1HG0047440	HORVU.MOREX.R2.4HG0334030	HORVU.MOREX.R2.4HG0299270	HORVU.MOREX.R2.2HG0173890	HORVU.MOREX.R2.7HG0552240		HORVU.MOREX.R2.4HG0299080	HORVU.MOREX.R2.5HG0381160	HORVU.MOREX.R2.1HG0064470		HORVU.MOREX.R2.1HG0052210		HORVU.MOREX.R2.2HG0110020	HORVU.MOREX.R2.2HG0153590
HORVU.MOREX.R2.1HG0032380		HORVU.MOREX.R2.1HG0008330	HORVU.MOREX.R2.5HG0396990	HORVU.MOREX.R2.2HG0106220	HORVU.MOREX.R2.4HG0286260	HORVU.MOREX.R2.5HG0399290		HORVU.MOREX.R2.1HG0020380	HORVU.MOREX.R2.7HG0616530	HORVU.MOREX.R2.3HG0233650		HORVU.MOREX.R2.7HG0599540		HORVU.MOREX.R2.3HG0242300	HORVU.MOREX.R2.5HG0362640
HORVU.MOREX.R2.3HG0223740		HORVU.MOREX.R2.7HG0581870	HORVU.MOREX.R2.5HG0428800	HORVU.MOREX.R2.2HG0120290	HORVU.MOREX.R2.7HG0551420	HORVU.MOREX.R2.1HG0065350		HORVU.MOREX.R2.6HG0462430	HORVU.MOREX.R2.5HG0437240	HORVU.MOREX.R2.2HG0126680		HORVU.MOREX.R2.5HG0410240		HORVU.MOREX.R2.3HG0221820	HORVU.MOREX.R2.2HG0128960
HORVU.MOREX.R2.4HG0309720		HORVU.MOREX.R2.2HG0082200	HORVU.MOREX.R2.6HG0475670	HORVU.MOREX.R2.5HG0368190	HORVU.MOREX.R2.4HG0281070	HORVU.MOREX.R2.4HG0343650		HORVU.MOREX.R2.7HG0547400	HORVU.MOREX.R2.5HG0427030	HORVU.MOREX.R2.1HG0045180		HORVU.MOREX.R2.3HG0251920		HORVU.MOREX.R2.3HG0241980	HORVU.MOREX.R2.6HG0522930
HORVU.MOREX.R2.1HG0004980		HORVU.MOREX.R2.7HG0577630	HORVU.MOREX.R2.4HG0325590	HORVU.MOREX.R2.3HG0183060	HORVU.MOREX.R2.4HG0335840	HORVU.MOREX.R2.7HG0537080		HORVU.MOREX.R2.3HG0211410	HORVU.MOREX.R2.6HG0504660	HORVU.MOREX.R2.1HG0074950		HORVU.MOREX.R2.2HG0152230		HORVU.MOREX.R2.5HG0400090	HORVU.MOREX.R2.7HG0552000
HORVU.MOREX.R2.2HG0094770		HORVU.MOREX.R2.5HG0413020	HORVU.MOREX.R2.7HG0538960	HORVU.MOREX.R2.2HG0161050	HORVU.MOREX.R2.6HG0511260	HORVU.MOREX.R2.5HG0422210		HORVU.MOREX.R2.2HG0157440	HORVU.MOREX.R2.2HG0170520	HORVU.MOREX.R2.6HG0493210		HORVU.MOREX.R2.2HG0169080		HORVU.MOREX.R2.7HG0555560	HORVU.MOREX.R2.2HG0107530
HORVU.MOREX.R2.5HG0411230		HORVU.MOREX.R2.7HG0609330	HORVU.MOREX.R2.3HG0204560	HORVU.MOREX.R2.3HG0275070	HORVU.MOREX.R2.4HG0336680	HORVU.MOREX.R2.4HG0346830		HORVU.MOREX.R2.6HG0467220	HORVU.MOREX.R2.3HG0273280	HORVU.MOREX.R2.4HG0334030		HORVU.MOREX.R2.2HG0164450		HORVU.MOREX.R2.7HG0599010	HORVU.MOREX.R2.5HG0378590
HORVU.MOREX.R2.2HG0085960		HORVU.MOREX.R2.5HG0375380	HORVU.MOREX.R2.5HG0365470	HORVU.MOREX.R2.2HG0117960	HORVU.MOREX.R2.6HG0521860	HORVU.MOREX.R2.1HG0022420		HORVU.MOREX.R2.5HG0430150	HORVU.MOREX.R2.6HG0487620	HORVU.MOREX.R2.3HG0183720		HORVU.MOREX.R2.3HG0245930		HORVU.MOREX.R2.2HG0163470	HORVU.MOREX.R2.3HG0239250
HORVU.MOREX.R2.5HG0385900		HORVU.MOREX.R2.5HG0396560	HORVU.MOREX.R2.2HG0090280	HORVU.MOREX.R2.5HG0370880	HORVU.MOREX.R2.4HG0328360	HORVU.MOREX.R2.7HG0585670		HORVU.MOREX.R2.2HG0106890	HORVU.MOREX.R2.7HG0613950	HORVU.MOREX.R2.1HG0065960		HORVU.MOREX.R2.6HG0512420		HORVU.MOREX.R2.5HG0353320	HORVU.MOREX.R2.2HG0160030
HORVU.MOREX.R2.5HG0371740		HORVU.MOREX.R2.1HG0003760	HORVU.MOREX.R2.2HG0144920	HORVU.MOREX.R2.6HG0464630	HORVU.MOREX.R2.6HG0469370	HORVU.MOREX.R2.7HG0559320		HORVU.MOREX.R2.3HG0230790	HORVU.MOREX.R2.4HG0286330	HORVU.MOREX.R2.3HG0202320		HORVU.MOREX.R2.2HG0177740		HORVU.MOREX.R2.6HG0509990	HORVU.MOREX.R2.1HG0034920
HORVU.MOREX.R2.2HG0091290		HORVU.MOREX.R2.2HG0174690	HORVU.MOREX.R2.2HG0128360	HORVU.MOREX.R2.6HG0488970	HORVU.MOREX.R2.6HG0461020	HORVU.MOREX.R2.3HG0240500		HORVU.MOREX.R2.3HG0194760	HORVU.MOREX.R2.7HG0566080	HORVU.MOREX.R2.2HG0116240		HORVU.MOREX.R2.2HG0135240		HORVU.MOREX.R2.2HG0129620	HORVU.MOREX.R2.4HG0284330
HORVU.MOREX.R2.3HG0216830		HORVU.MOREX.R2.4HG0331200	HORVU.MOREX.R2.1HG0011580	HORVU.MOREX.R2.2HG0103060	HORVU.MOREX.R2.2HG0139240	HORVU.MOREX.R2.4HG0299990		HORVU.MOREX.R2.4HG0339580	HORVU.MOREX.R2.7HG0587420	HORVU.MOREX.R2.3HG0184710		HORVU.MOREX.R2.4HG0335400		HORVU.MOREX.R2.2HG0137690	HORVU.MOREX.R2.3HG0189090
HORVU.MOREX.R2.3HG0262990		HORVU.MOREX.R2.7HG0554790	HORVU.MOREX.R2.4HG0314120	HORVU.MOREX.R2.5HG0407770	HORVU.MOREX.R2.6HG0524030	HORVU.MOREX.R2.3HG0194260		HORVU.MOREX.R2.1HG0038610	HORVU.MOREX.R2.5HG0447190	HORVU.MOREX.R2.4HG0345310		HORVU.MOREX.R2.4HG0341380		HORVU.MOREX.R2.2HG0179480	HORVU.MOREX.R2.5HG0351720
HORVU.MOREX.R2.2HG0096190		HORVU.MOREX.R2.2HG0130620	HORVU.MOREX.R2.4HG0314570	HORVU.MOREX.R2.1HG0049200	HORVU.MOREX.R2.1HG0077480	HORVU.MOREX.R2.2HG0178100		HORVU.MOREX.R2.7HG0565420	HORVU.MOREX.R2.UNG0625310	HORVU.MOREX.R2.1HG0046710		HORVU.MOREX.R2.2HG0168800		HORVU.MOREX.R2.6HG0513380	HORVU.MOREX.R2.7HG0598570
HORVU.MOREX.R2.5HG0370870		HORVU.MOREX.R2.1HG0038180	HORVU.MOREX.R2.7HG0566230	HORVU.MOREX.R2.6HG0502720	HORVU.MOREX.R2.3HG0205180	HORVU.MOREX.R2.7HG0606000		HORVU.MOREX.R2.7HG0551420	HORVU.MOREX.R2.2HG0116500	HORVU.MOREX.R2.7HG0612810		HORVU.MOREX.R2.7HG0572520		HORVU.MOREX.R2.6HG0511670	HORVU.MOREX.R2.5HG0427630
HORVU.MOREX.R2.5HG0382720		HORVU.MOREX.R2.5HG0435810	HORVU.MOREX.R2.3HG0185950	HORVU.MOREX.R2.2HG0158520	HORVU.MOREX.R2.4HG0339670	HORVU.MOREX.R2.5HG0399900		HORVU.MOREX.R2.4HG0281070	HORVU.MOREX.R2.4HG0276650	HORVU.MOREX.R2.7HG0540250		HORVU.MOREX.R2.4HG0336450		HORVU.MOREX.R2.3HG0269570	HORVU.MOREX.R2.1HG0018300
HORVU.MOREX.R2.7HG0528910		HORVU.MOREX.R2.5HG0389380	HORVU.MOREX.R2.6HG0459050	HORVU.MOREX.R2.5HG0379250	HORVU.MOREX.R2.6HG0468650	HORVU.MOREX.R2.3HG0257020		HORVU.MOREX.R2.5HG0411080	HORVU.MOREX.R2.5HG0376820	HORVU.MOREX.R2.7HG0593920		HORVU.MOREX.R2.4HG0298940		HORVU.MOREX.R2.1HG0055720	HORVU.MOREX.R2.7HG0563100
HORVU.MOREX.R2.7HG0601290		HORVU.MOREX.R2.2HG0079040	HORVU.MOREX.R2.6HG0526610	HORVU.MOREX.R2.6HG0468260	HORVU.MOREX.R2.6HG0488170	HORVU.MOREX.R2.7HG0571790		HORVU.MOREX.R2.5HG0435080	HORVU.MOREX.R2.1HG0075620	HORVU.MOREX.R2.2HG0146750		HORVU.MOREX.R2.3HG0235870		HORVU.MOREX.R2.2HG0112770	HORVU.MOREX.R2.3HG0209650
HORVU.MOREX.R2.6HG0511750		HORVU.MOREX.R2.6HG0502060	HORVU.MOREX.R2.4HG0347430	HORVU.MOREX.R2.1HG0019270	HORVU.MOREX.R2.4HG0330890	HORVU.MOREX.R2.2HG0144580		HORVU.MOREX.R2.1HG0054010	HORVU.MOREX.R2.7HG0623020	HORVU.MOREX.R2.5HG0407460		HORVU.MOREX.R2.7HG0593880		HORVU.MOREX.R2.2HG0151440	HORVU.MOREX.R2.5HG0371390
HORVU.MOREX.R2.1HG0069250		HORVU.MOREX.R2.4HG0330010	HORVU.MOREX.R2.5HG0417200	HORVU.MOREX.R2.4HG0277190	HORVU.MOREX.R2.1HG0050530	HORVU.MOREX.R2.7HG0584140		HORVU.MOREX.R2.6HG0511260	HORVU.MOREX.R2.1HG0077460	HORVU.MOREX.R2.7HG0566240		HORVU.MOREX.R2.7HG0562440		HORVU.MOREX.R2.5HG0380820	HORVU.MOREX.R2.3HG0255230
[truncated: 1,075 more rows]
