# Supplementary material for: Barley TAPETAL DEVELOPMENT and FUNCTION1 (HvTDF1) gene reveals conserved and unique roles in controlling anther tapetum development in dicot and monocot plants
Source: New Phytol. 2023 Aug 10;240(1):173–90. doi: 10.1111/nph.19161 (PMC10952600; doi:10.1111/nph.19161)
Supplement: Supplementary file 5 — Table S4 Analysed attdf1 microarray data and downregulated genes. [file NPH-240-173-s009.xlsx]

## Sheet: AtTDF1 microarray data
New Phytologist Supporting Information
Article title: Barley TAPETAL DEVELOPMENT and FUNCTION1 (HvTDF1) gene reveals a conserved and unique role in controlling anther tapetum development in dicot and monocot plants
Authors: Miaoyuan Hua, Wenzhe Yin, José Fernández Gómez, Alison Tidy, Guangwei Xing, Jie Zong, Shuya Shi, Zoe A. Wilson
Article acceptance date: 20 June 2023
Table S4. Analysed attdf1 microarray data and down-regulated genes.
	Row	Col	Start	Sequence	ProbeUID	ControlType	ProbeName	GeneName	SystematicName	Description	logFC	AveExpr	t	P.Value	adj.P.Val	B
11305	154	70	1527	AAAGCCCAAAAATGGTATGGCCGTTTCTAAGCTTACCAAATACGCCGGAGCATTGGATTG	10764	0	A_84_P10741	AT3G01270	NM_110993	ref|Arabidopsis thaliana Pectate lyase family protein mRNA [NM_110993]	-7.04286	13.5137	-26.9887	9.1637e-06	0.00105699	4.74091
14685	201	42	539	ATGAAGATCGCGAGGACCGGATATCGTGATTTTCGTCTCTGTATGTGTTATTCATGGTAA	14107	0	A_84_P248235	AT5G26060	NM_122507	ref|Arabidopsis thaliana Plant self-incompatibility protein S1 family mRNA [NM_122507]	-6.83094	11.5867	-39.2317	1.99365e-06	0.000718203	6.23709
187	3	39	855	ATCAATCTAACTCAAATGCTAGACCGCTTCAGCGTAAAAATGAGCGTCCGGTGGCACTTT	162	0	A_84_P13222	ACA5	NM_100681	ref|Arabidopsis thaliana alpha carbonic anhydrase 5 (ACA5), mRNA [NM_100681]	-6.62541	11.4742	-32.0449	4.55178e-06	0.000823948	5.45605
17799	243	72	1617	TGACTCGTGAATTGGGTAGTAATTGTTGTGTGGATTCGCATTTATGCGAGAATGTTTTAA	17160	0	A_84_P144579	AT3G07850	NM_111664	ref|Arabidopsis thaliana Pectin lyase-like superfamily protein mRNA [NM_111664]	-6.61122	14.5982	-46.493	9.96554e-07	0.000618528	6.82985
27044	369	41	1569	TTTATCACCTGAAGAGTGACTTGTGTGATTGGGTAGTAATGTTATGTGATTCGCAATATG	26139	0	A_84_P59200	AT3G14040	NM_112258	ref|Arabidopsis thaliana Pectin lyase-like superfamily protein mRNA [NM_112258]	-6.51558	14.3492	-33.7416	3.68812e-06	0.000778921	5.66211
31344	427	64	2939	GTCGGTAGTGAAGCTCAAGGGTCTTGACATTGATAATCTTAACCAACACTACACCGTCTA	30338	0	A_84_P15338	HA6	NM_126721	ref|Arabidopsis thaliana H[+]-ATPase 6 (HA6), mRNA [NM_126721]	-6.46349	13.3832	-21.4116	2.34918e-05	0.00162868	3.71951
36755	501	53	523	AATGTTTTAATGAGGTTTCGACTTCGCCATGGAGTTTAGCTTTACAAGTGAGAGGAGCCA	35587	0	A_84_P259610	AT3G01240	NM_110990	ref|Arabidopsis thaliana splicing regulatory glutamine/lysine-rich-like protein mRNA [NM_110990]	-6.35414	13.5332	-44.14	1.23204e-06	0.000633884	6.65523
35904	490	33	1503	ATTTGGTGCCAAATCATCCTGTCAAGTATCGGATGATGACGATCTTATCCATGGCTCATG	34674	0	A_84_P15251	CYP704B1	NM_105617	ref|Arabidopsis thaliana cytochrome P450, family 704, subfamily B, polypeptide 1 (CYP704B1), mRNA [NM_105617]	-6.30717	12.4639	-36.9013	2.55975e-06	0.000733591	6.00866
9846	134	62	312	ACACAGAGAAGAAGTGTGTTATTGCTGTTTCAATGATCGTAGCAGGTGTTATCGTAGTTT	9336	0	A_84_P582862	AT2G29790	NM_001336225	ref|Arabidopsis thaliana maternally expressed family protein mRNA [NM_001336225]	-6.30163	11.6343	-26.3825	1.00517e-05	0.0011166	4.64329
36340	496	18	1314	GACGAGATGTCATCTATTGCCGATGAAGTATCGTTCGAAAGCCCTAGAACATCATCGCAT	35087	0	A_84_P18445	PAP21	NM_115141	ref|Arabidopsis thaliana purple acid phosphatase 21 (PAP21), mRNA [NM_115141]	-6.30054	10.8539	-50.7661	6.95838e-07	0.00057271	7.11127
31115	424	52	1068	AGCTCAAGACAAAAATGGTTTGTTATCGGAAAAGAGCGTCAGGGCCATCTACGATGGTAG	30035	0	A_84_P17019	AT1G23240	NM_202163	ref|Arabidopsis thaliana Caleosin-related family protein mRNA [NM_202163]	-6.28244	12.7659	-17.9266	4.82779e-05	0.00234532	2.90369
20194	276	48	1451	ATGTACTTGACATGTACACCAAGATCACTGGAAAGACTCTTGATTTGTCTGTGGACTTGA	19410	0	A_84_P16785	GDI	NM_120992	ref|Arabidopsis thaliana GDP dissociation inhibitor family protein / Rab GTPase activator family protein (GDI), mRNA [NM_120992]	-6.23347	11.8545	-27.3413	8.69196e-06	0.00102235	4.79638
14464	198	40	531	CAGGCAAAGTGAATAAAACGAAAAATAATTTGATTACGGTCAGACATGTTTTTATGTAAT	13819	0	A_84_P540276	AT2G41905	NM_201933	ref|Arabidopsis thaliana transmembrane protein mRNA [NM_201933]	-6.22629	12.1661	-37.1802	2.4823e-06	0.000724999	6.03713
25472	348	21	724	TACCACGAGGAAGCCGACGAACGTATAAACCTTGCTATAAGCATTTACAACGAAAAGCTT	24517	0	A_84_P22912	AT2G04020	NM_126437	ref|Arabidopsis thaliana GDSL-like Lipase/Acylhydrolase superfamily protein mRNA [NM_126437]	-6.18405	10.3973	-36.4869	2.68048e-06	0.000734093	5.96574
26942	368	11	910	ATATGGAGAGTTCTTCTACCGTAAACCAGGAGGGAGAGTTTGTGGTAGGAGTTGTAGCTT	25939	0	A_84_P11754	AT3G21970	NM_113093	ref|Arabidopsis thaliana cysteine-rich repeat secretory protein, putative (DUF26) mRNA [NM_113093]	-6.11417	11.5828	-40.5664	1.73915e-06	0.000718203	6.35873
36023	491	82	2160	AAGATTGGTGATGATGGAAAATTGACTGAAGAGATTCTTGCAGCTGGTCCTAACTTCTAA	34908	0	A_84_P287970	PCK2	NM_001345714	ref|Arabidopsis thaliana phosphoenolpyruvate carboxykinase 2 (PCK2), mRNA [NM_001345714]	-6.11091	10.9861	-52.2497	6.18579e-07	0.00057271	7.19946
967	13	58	1499	TAAGGCTAAACCATTACGGGCAATCGCTAAGCCACGATTGGCAGCTCATTTGTACACATA	816	0	A_84_P12424	CYP703A2	NM_100010	ref|Arabidopsis thaliana cytochrome P450, family 703, subfamily A, polypeptide 2 (CYP703A2), mRNA [NM_100010]	-6.07098	12.6629	-39.1914	2.00205e-06	0.000718203	6.23331
32022	436	78	282	TGCAAACTTTGAAGGCATAGCTAGTTACCTCCACTAAGGAATTAAAAAACTTGATCAGCG	30936	0	A_84_P722702	AT2G16505	NM_001084428	ref|Arabidopsis thaliana maternally expressed family protein mRNA [NM_001084428]	-6.05393	10.661	-27.5931	8.37339e-06	0.00100744	4.83544
34515	471	12	470	TGGTGTTTTAGGCACCGCTAAAAACGCTACCGATATCATCAAGAACAAGATCCTTGGTGG	33376	0	A_84_P18004	AT1G04670	NM_100347	ref|Arabidopsis thaliana hypothetical protein mRNA [NM_100347]	-6.00252	11.4606	-51.4591	6.5834e-07	0.00057271	7.15303
14784	202	73	825	AAGTACATGAACTATGACTATTGTACTGATCGCTCTAAGTACCAAACTCCTCCTAGAGAA	14159	0	A_84_P212618	XTH3	NM_113409	ref|Arabidopsis thaliana xyloglucan endotransglucosylase/hydrolase 3 (XTH3), mRNA [NM_113409]	-5.98063	14.6227	-18.296	4.44512e-05	0.00223302	2.99843
5058	68	75	533	GTTCCGGAGAAGGAGAAAGAGTATATGTCTACCATAAAACGCATTGTCAAGTTGGTGAAG	4665	0	A_84_P505713	AT3G01250	NM_110991	ref|Arabidopsis thaliana transmembrane protein mRNA [NM_110991]	-5.91871	10.5602	-42.3639	1.457e-06	0.000686405	6.51291
20962	286	78	339	TGGATAGGTGGAAAACAGTGAATTAACCAACCCACCCAAGAGCATAAAATATACATCAAT	20181	0	A_84_P542756	RALFL9	NM_104838	ref|Arabidopsis thaliana ralf-like 9 (RALFL9), mRNA [NM_104838]	-5.84582	11.7847	-51.1527	6.74602e-07	0.00057271	7.13469
29652	405	2	1938	CTATAATGGCACAATACATGCCTCTTGATAATAATCCCAATACTCAACTTTCTTCTCAAC	28633	0	A_84_P21966	VSR2	NM_001202708	ref|Arabidopsis thaliana VACUOLAR SORTING RECEPTOR 2 (VSR2), mRNA [NM_001202708]	-5.83159	10.0507	-76.6999	1.28816e-07	0.00057271	8.17692
36422	497	25	1847	GAAGCATTAACTGGACGGACTACATTACAAACGTTCACATTCCCGGTTTAAGAAGGCATG	35244	0	A_84_P13673	MS2	NM_112032	ref|Arabidopsis thaliana Jojoba acyl CoA reductase-related male sterility protein (MS2), mRNA [NM_112032]	-5.82982	13.3205	-26.1845	1.03648e-05	0.00113525	4.61078
16713	229	14	2674	GACAAGAAGGATTCATGTAAGAACGTTGTGAAGATGCTTGCCGTGCAAGTCAAGTGTGGT	16061	0	A_84_P14829	BGAL11	NM_119667	ref|Arabidopsis thaliana beta-galactosidase 11 (BGAL11), mRNA [NM_119667]	-5.8175	13.3807	-20.321	2.90454e-05	0.0018038	3.48179
17823	244	16	928	GAAATGAAAGTGTTCCCGGTGGATTTTACCCTAAAGGAGCGGATGGAGAAATCGCTAAGT	17068	0	A_84_P11283	AT1G47980	NM_103694	ref|Arabidopsis thaliana desiccation-like protein mRNA [NM_103694]	-5.79758	14.4444	-22.1194	2.05848e-05	0.0015189	3.86624
35179	480	26	1240	ACATATATCACTTTTAGCAAACTTTTTCTTTACCTAGTCGTCACTACTTACGACCCTATG	33965	0	A_84_P577399	PPME1	NM_105663	ref|Arabidopsis thaliana Pectin lyase-like superfamily protein (PPME1), mRNA [NM_105663]	-5.79268	11.3241	-70.4802	1.82024e-07	0.00057271	7.99342
33618	458	50	1826	AGACTCCAAGGTCAGTGACGCATGAAGAAGCCTTGAATATATTGGAGTCGAACGTTGTTT	32471	0	A_84_P17744	AT5G13380	NM_121341	ref|Arabidopsis thaliana Auxin-responsive GH3 family protein mRNA [NM_121341]	-5.74819	11.6952	-27.9058	7.99778e-06	0.000997173	4.8833
26755	365	57	352	TCCAAAGCCCACCTAACAGCATTAAATATACATTTGGTTGACATGTTTCTCATTGGAGTA	25874	0	A_84_P591650	RALFL8	NM_104837	ref|Arabidopsis thaliana ralf-like 8 (RALFL8), mRNA [NM_104837]	-5.73141	12.7139	-25.2713	1.19758e-05	0.00121315	4.45667
10851	148	52	528	TGCAAGGTGGTTGGGAAAATCTAAAGCACGATCAAAGGCAACAATGTTATGCAGTGATTA	10307	0	A_84_P20419	LBD2	NM_100510	ref|Arabidopsis thaliana LOB domain-containing protein 2 (LBD2), mRNA [NM_100510]	-5.72045	11.861	-26.5032	9.86666e-06	0.00111073	4.66295
7141	97	35	1733	CCGAATGGCAAGGAGAACAAAACCACAAGACTGCTAAATACATTGAGTTCAATAACCGTG	6736	0	A_84_P21323	VGDH2	NM_116082	ref|Arabidopsis thaliana VANGUARD-like protein (VGDH2), mRNA [NM_116082]	-5.68933	13.6615	-19.9623	3.12217e-05	0.00186957	3.40033
24090	329	46	375	TCGTCAACTCGCAAGAGGACGTCGTTACATTGGCTACGATGCTCTCAAAAAGAACAATGT	23264	0	A_84_P131316	RALFL4	NM_102592	ref|Arabidopsis thaliana ralf-like 4 (RALFL4), mRNA [NM_102592]	-5.6852	10.467	-34.3102	3.4451e-06	0.000764782	5.72789
8880	121	61	284	ATCTGGAGCGCAAGAGGAATCCGCAAAGTTACCTTCTTCTCCAAGCAAAGACAACAAAGA	8460	0	A_84_P22542	AT5G44540	NM_123821	ref|Arabidopsis thaliana Tapetum specific protein TAP35/TAP44 mRNA [NM_123821]	-5.68312	13.6351	-29.8896	6.04573e-06	0.00091628	5.17121
7797	106	39	1369	CAAGCTACGCGCTTAATTCGTACTGGGCTCAGTTTCGTAACCAAAGCATTCAATGTTTCT	7312	0	A_84_P12958	MEE48	NM_117483	ref|Arabidopsis thaliana O-Glycosyl hydrolases family 17 protein (MEE48), mRNA [NM_117483]	-5.64916	14.3559	-16.9774	6.01639e-05	0.00266726	2.64987
15424	211	56	285	AGAACAAAAACCCTTTGGACAAGAAGAACCCTAACAACACAACCAGTCCAAGCATGCCTG	14840	0	A_84_P19838	AT1G15415	NM_101411	ref|Arabidopsis thaliana late embryogenesis abundant-like protein mRNA [NM_101411]	-5.64099	12.766	-35.8074	2.89417e-06	0.000734093	5.89378
14469	198	46	1115	ATCCGTTCTGGAAACGTTACATGCCAGATGATGCTGTTATTGGAGGAGGTGAAGAAAACT	13829	0	A_84_P10281	STP9	NM_001333431	ref|Arabidopsis thaliana sugar transporter 9 (STP9), mRNA [NM_001333431]	-5.62568	13.514	-20.4626	2.82384e-05	0.00177593	3.5135
3413	46	45	617	TAAGTGCATTGAGAACCATCCTAAAGATGACACCTCGGCTGAAGATCCAGTAGAAACGGA	3039	0	A_84_P18406	AT3G43120	NM_114180	ref|Arabidopsis thaliana SAUR-like auxin-responsive protein family mRNA [NM_114180]	-5.61214	10.4132	-34.9864	3.18145e-06	0.000764782	5.80409
32859	448	17	1677	AATCACTGAGAGATGAATACAACATGCCTGAGACAAGCCTCCAATGTGGTCTAGTGAAGG	31707	0	A_84_P21221	sks11	NM_112184	ref|Arabidopsis thaliana SKU5 similar 11 (sks11), mRNA [NM_112184]	-5.58861	13.0465	-24.3515	1.39257e-05	0.00129991	4.29418
31388	428	29	848	AGAGTTTTGAGTAGAAGCTGTAACTTTAGGTATGAGCTTTACCCTTTTATTAACCCTAAG	30280	0	A_84_P168633	AT3G21920	NM_001338555	ref|Arabidopsis thaliana cysteine-rich repeat secretory protein, putative (DUF26) mRNA [NM_001338555]	-5.5736	10.7229	-22.7622	1.83231e-05	0.00143581	3.99468
25566	349	43	403	CTGAGCTTGCTCGTAGGAACACAAACTTGTTGAAGCTTTGCAAGGATGCTCTTCTCATTA	24703	0	A_84_P14720	AT4G02250	NM_116458	ref|Arabidopsis thaliana Plant invertase/pectin methylesterase inhibitor superfamily protein mRNA [NM_116458]	-5.5731	11.2474	-26.354	1.0096e-05	0.00111834	4.63863
17169	235	21	465	CTGAGGAAACTAAGGAGTCTATTAAAGCCACAGCCAAGACCGTTGAGAGAAGCATGAACA	16512	0	A_84_P15698	AT4G13230	NM_117393	ref|Arabidopsis thaliana Late embryogenesis abundant protein (LEA) family protein mRNA [NM_117393]	-5.56007	13.0346	-24.6939	1.31567e-05	0.00127389	4.35556
22114	302	62	525	AAGCCGGTGACGTAAAAGATACGGCTATGGATATGAGAAACAAAACGTCTAAGTACGTCG	21285	0	A_84_P17290	AT2G03740	NM_126421	ref|Arabidopsis thaliana late embryogenesis abundant domain-containing protein / LEA domain-containing protein mRNA [NM_126421]	-5.54374	14.0294	-30.0416	5.92204e-06	0.000905918	5.19221
36214	494	43	3071	ACAATAAGCTAAGAGATGCTTTGCTTATCACAATCAATGGTATTGCTGCAGGAATGAGAA	34986	0	A_84_P20948	PPC4	NM_105548	ref|Arabidopsis thaliana phosphoenolpyruvate carboxylase 4 (PPC4), mRNA [NM_105548]	-5.53582	9.72391	-54.1441	5.34801e-07	0.00057271	7.3057
4365	59	38	1286	CGAGGGAGTGAAGAAAGTGAAGAGGCATATTTTGGTTAATGATCCTCCAAAGAGATACGA	4023	0	A_84_P248505	AT3G07620	NM_001337725	ref|Arabidopsis thaliana glycosyltransferase mRNA [NM_001337725]	-5.52645	9.69302	-61.2232	3.23668e-07	0.00057271	7.64802
18756	257	2	1031	GATTATCGAAGTTTCATCGCTTTTTTCCAATGTCATAAGCACTCTTTGTTTACCAGTTGT	18035	0	A_84_P558233	PUP6	NM_117929	ref|Arabidopsis thaliana purine permease 6 (PUP6), mRNA [NM_117929]	-5.4773	9.91671	-32.7009	4.19077e-06	0.000799055	5.53751
12516	171	51	814	AAGCTGTAACTTTAGGTATGAGCTTTACCCTTTTATTAGCCCCAAGGGTTCTTACTATAC	12001	0	A_84_P311453	AT3G21930	NM_113089	ref|Arabidopsis thaliana cysteine-rich repeat secretory protein mRNA [NM_113089]	-5.45855	10.9481	-25.7235	1.11419e-05	0.00117715	4.53385
17837	244	34	1449	AAATGCTGAAGTGTGTCAAACAAATTCAAGATATCAACGGTAAAATGGTGAGTGGCAAGA	17098	0	A_84_P250875	AT3G28830	NM_113804	ref|Arabidopsis thaliana mucin-like protein, putative (DUF1216) mRNA [NM_113804]	-5.43844	14.0163	-14.1785	0.000124429	0.0040613	1.80006
11864	162	47	1987	CCATGGCATTCGGCTACCGTCTCTGTGCATACTTTTGCCTTCGCAAGAAAATAAGCATTT	11295	0	A_84_P19321	ABCG26	NM_112162	ref|Arabidopsis thaliana ABC-2 type transporter family protein (ABCG26), mRNA [NM_112162]	-5.41362	12.2449	-21.2545	2.42047e-05	0.00166923	3.68616
25611	350	12	1564	TCAGGATCAACTTTGTGTTCGGAAGATTCGTCGTCTTTGGACTTGTTCTTCTTGGATTGC	24647	0	A_84_P23566	AT5G64790	NM_125875	ref|Arabidopsis thaliana O-Glycosyl hydrolases family 17 protein mRNA [NM_125875]	-5.41227	10.5046	-54.7652	5.10447e-07	0.00057271	7.33906
9742	133	27	459	CAGGAGGCTATTGATACCTTTAGGTTCATGAAATCTGTCGCGGCTAAAATTATGGGAGGT	9275	0	A_84_P308553	AT3G28980	NM_001338995	ref|Arabidopsis thaliana mediator of RNA polymerase II transcription subunit-like protein, putative (DUF1216) mRNA [NM_001338995]	-5.39825	13.3162	-33.5252	3.78617e-06	0.000778921	5.63666
30132	411	39	634	CAGAGAGTGCACATGAAGCTATTCAGTACTCCATGGATCTATACGCTGAGTATATTCTCC	29126	0	A_84_P11677	PPa3	NM_130253	ref|Arabidopsis thaliana pyrophosphorylase 3 (PPa3), mRNA [NM_130253]	-5.38473	12.1734	-24.8821	1.27565e-05	0.00125644	4.38884
5308	72	26	1153	TGGAGCCTCCTTTAAAGGTGCTATGAACTTTCAAGGAAAGGCATCCTCTCAGTCTCAACA	4868	0	A_84_P203368	AT3G28840	NM_113805	ref|Arabidopsis thaliana hypothetical protein (DUF1216) mRNA [NM_113805]	-5.38363	13.1421	-16.3174	7.06196e-05	0.00291899	2.46394
7976	109	7	1579	CCTAAATCTCTCTCTGGTAAAATCATGAGGAGGCTTCTTAGAGACAAGATCCTCAGCATC	7528	0	A_84_P24111	ACOS5	NM_104972	ref|Arabidopsis thaliana acyl-CoA synthetase 5 (ACOS5), mRNA [NM_104972]	-5.38187	14.1543	-20.9146	2.5842e-05	0.00170389	3.613
17222	235	78	990	CAACAGGAAGATACATATGTAATTCTCATTCACTTTACACTGATTCTCTTATGGAGAAGC	16612	0	A_84_P532167	AT1G76470	NM_106297	ref|Arabidopsis thaliana NAD(P)-binding Rossmann-fold superfamily protein mRNA [NM_106297]	-5.37616	10.6615	-35.9651	2.84273e-06	0.000734093	5.91067
23156	316	57	1414	GGAAGACAATGTCAGCTTATAATTGTCTGCTTTGTTTAGAATAAGAAGGAAGACAATGTC	22289	0	A_84_P602531	PAP14	NM_201975	ref|Arabidopsis thaliana purple acid phosphatase 14 (PAP14), mRNA [NM_201975]	-5.37276	12.7332	-17.9212	4.83368e-05	0.00234532	2.90229
11530	157	70	64	CATTTAAAAAGCTTATCAAGCACAATGGCCATCGAAAAGAGAACCATGATTGCCTCCTTC	11055	0	A_84_P736401	AT3G00930	NR_143884	ref|Arabidopsis thaliana miscRNA [NR_143884]	-5.34047	10.0704	-30.2357	5.76859e-06	0.000896788	5.21882
21574	295	26	205	ACCGGCCAGCAGATTAAGGAGAAGGCACAAGGAGCTACCGAATCAGTGAAGAACGCCACC	20801	0	A_84_P21575	AT5G38760	NM_123237	ref|Arabidopsis thaliana Late embryogenesis abundant protein (LEA) family protein mRNA [NM_123237]	-5.33348	13.5322	-55.2546	4.92223e-07	0.00057271	7.36486
3269	44	44	1291	TATCGAACAACTGTCTGCAATGTCCTAAGAATGTTCAAATCTGCCAAGGAACACAAAAGC	2892	0	A_84_P10911	AT3G59510	NM_115813	ref|Arabidopsis thaliana Leucine-rich repeat (LRR) family protein mRNA [NM_115813]	-5.319	12.3662	-21.2442	2.42525e-05	0.00166958	3.68397
35958	491	6	1101	TGCTGTGGAACCGGATTAGTCGAAGTACTATTTTTATGCAACAAAATCAATCCTTTTACA	34775	0	A_84_P14966	AT5G42170	NM_123582	ref|Arabidopsis thaliana SGNH hydrolase-type esterase superfamily protein mRNA [NM_123582]	-5.3123	9.3708	-20.9493	2.56688e-05	0.00170119	3.62052
37909	517	18	889	AGGTGACGAAGAGAATGATGGCTGGACCTGATTCTAAAAGATGGAAATGGGGTACGTCTA	36597	0	A_84_P20927	AT1G30350	NM_102772	ref|Arabidopsis thaliana Pectin lyase-like superfamily protein mRNA [NM_102772]	-5.307	12.1364	-19.1251	3.71447e-05	0.00205727	3.20343
3577	48	55	1320	CATCTCGGACAACCCAAATCCTGATCAGATCAAGAACATCAAGATCGAACCCAATGTTCT	3204	0	A_84_P15137	sks12	NM_104433	ref|Arabidopsis thaliana SKU5 similar 12 (sks12), mRNA [NM_104433]	-5.29642	12.5873	-16.1939	7.28208e-05	0.00297127	2.42822
11096	151	73	276	ACCAAAGGTAACGACTCAATAATCCTATCAGAAGTTGGAAAGCTATGGTTCATCTGTGGA	10626	0	A_84_P717776	AT3G17675	NM_001084703	ref|Arabidopsis thaliana Cupredoxin superfamily protein mRNA [NM_001084703]	-5.26197	10.3935	-25.6913	1.11989e-05	0.00117715	4.5284
31408	428	53	872	GAAGGGTTCAACTGTTTCGATTACTTCCACAAATACTCGGAGTTCTTGGAGTTTGTGGTT	30320	0	A_84_P16963	AT5G16960	NM_001343474	ref|Arabidopsis thaliana Zinc-binding dehydrogenase family protein mRNA [NM_001343474]	-5.25392	13.9277	-49.8284	7.50906e-07	0.000575724	7.05313
38983	531	29	3014	TGCAAGCACCACACCTCTTACAATAGTTCAATGGTTCTTCAGCATTTTCGTTGGCTTCTT	37463	0	A_84_P182454	ACA7	NM_127860	ref|Arabidopsis thaliana Cation transporter/ E1-E2 ATPase family protein (ACA7), mRNA [NM_127860]	-5.23792	10.3271	-51.0889	6.78048e-07	0.00057271	7.13085
11616	159	5	1446	AACGATGGACGTAAGAGATATCCAAAGAAATCGGCAAAATGGTTCAGAAAGTTATTGAGC	11085	0	A_84_P189304	BGLU13	NM_123831	ref|Arabidopsis thaliana beta glucosidase 13 (BGLU13), mRNA [NM_123831]	-5.23626	10.3901	-27.6601	8.29114e-06	0.00100513	4.84575
2788	38	6	3794	TGATGGATCTCATTCCGCTAACAAATCTGCACAACATAACCAGGAACAAGCCGCTGGTTT	2385	0	A_84_P19483	UNE15	NM_117430	ref|Arabidopsis thaliana Late embryogenesis abundant protein (LEA) family protein (UNE15), mRNA [NM_117430]	-5.22576	12.8792	-16.7904	6.29183e-05	0.00272668	2.59802
8239	112	62	2340	TGTGTCTGCTTCTGTGGAATGGGATGATTCGAGAGGACATCTTGTGAGAAGTCCAATTCT	7764	0	A_84_P13929	AT5G03620	NM_001342722	ref|Arabidopsis thaliana Subtilisin-like serine endopeptidase family protein mRNA [NM_001342722]	-5.2231	11.7635	-25.5156	1.15161e-05	0.00119128	4.49857
15441	211	77	3113	ACGTGGAATCAGTAGTGAAGCAGAAGGGACTAGACATTGAGGCTATCCAGCAACACTATA	14869	0	A_84_P18935	HA9	NM_001334999	ref|Arabidopsis thaliana H[+]-ATPase 9 (HA9), mRNA [NM_001334999]	-5.20868	14.4847	-22.1966	2.02955e-05	0.00150874	3.8819
29098	397	47	1251	TATGTAGATTATGATTCCAGAGAGACTCTTACGTTTGGAGGACCTGGTGGACAATGTTGA	28139	0	A_84_P13091	AT5G46200	NM_123989	ref|Arabidopsis thaliana carboxyl-terminal proteinase-like protein (DUF239) mRNA [NM_123989]	-5.20717	10.1346	-68.8871	1.99858e-07	0.00057271	7.94074
36054	492	31	2623	CCAAACACCAAGAAGGAATCTTAAGTGCACAAAAAGGATTCTGGAGACCAGAAACTTCTC	34822	0	A_84_P18438	AT3G51070	NM_114967	ref|Arabidopsis thaliana S-adenosyl-L-methionine-dependent methyltransferases superfamily protein mRNA [NM_114967]	-5.20114	9.90474	-43.2211	1.34256e-06	0.000673037	6.58279
18699	256	24	1146	TATAGCGGAAGGATTCGAGAGTGGACCTTCTGCTCTTTTAGGACTCTTCGAAGGTAAGAA	17929	0	A_84_P16265	AT1G26320	NM_001198169	ref|Arabidopsis thaliana Zinc-binding dehydrogenase family protein mRNA [NM_001198169]	-5.17422	9.7967	-47.8901	8.8304e-07	0.000590865	6.92664
36838	502	65	399	TCACAACATGTGTTGATGTGAGTGTTCAATACGTCCATGTGGGGGTGCATATGCATTCTA	35608	0	A_84_P731276	AT4G28397	NM_001084987	ref|Arabidopsis thaliana non-specific lipid-transfer-like protein mRNA [NM_001084987]	-5.14768	12.7021	-21.7907	2.18756e-05	0.00157239	3.79881
4852	66	5	160	AATTTCAGCAGCCGAACTCGAAGAAGCTCTTAAGACACTTGGTTCGGTAACAGCTGATGA	4400	0	A_84_P17910	PC1	NM_001343504	ref|Arabidopsis thaliana pollen calcium-binding protein 1 (PC1), mRNA [NM_001343504]	-5.13547	9.72202	-31.258	5.03738e-06	0.000859056	5.3552
32956	449	42	373	GCCGGAGGTCTCGTCAGGGCCATATCTTCTTTCGCAATTGGAAAGATAAAAAAGGAGATT	31889	0	A_84_P583926	AT3G28820	NM_113803	ref|Arabidopsis thaliana mediator of RNA polymerase II transcription subunit-like protein, putative (DUF1216) mRNA [NM_113803]	-5.13206	10.1486	-27.402	8.61379e-06	0.00102235	4.80585
34776	474	67	1614	CACATTGGTTCTGGAAAAGGTATATGCTTCCAGAGGACGACCACCATGACATAGAGAAGA	33609	0	A_84_P12661	STP6	NM_111470	ref|Arabidopsis thaliana sugar transporter 6 (STP6), mRNA [NM_111470]	-5.11588	11.58	-23.3122	1.66282e-05	0.00140431	4.10116
9939	136	1	1042	ATCCGAGAAAGCTTACAGAACAATTTCTAAAAAGCTTGTCCAGGATATCAAGAATGGCCT	9376	0	A_84_P21877	EXL4	NM_106241	ref|Arabidopsis thaliana extracellular lipase 4 (EXL4), mRNA [NM_106241]	-5.1103	14.4865	-30.5376	5.53966e-06	0.000891256	5.25974
2832	38	56	281	GCCACCACACTTACCTCTCTTTGTAACCTCCCCTCTTTTGATTGTGGCATAAGTGCCTAG	2475	0	A_84_P21508	AT5G07230	NM_120805	ref|Arabidopsis thaliana Bifunctional inhibitor/lipid-transfer protein/seed storage 2S albumin superfamily protein mRNA [NM_120805]	-5.10493	11.864	-27.7452	8.18806e-06	0.00100513	4.8588
18749	256	80	524	TCTCGTATGTGTCTGTGTATATACAAAAATGCATAAGTCGAGAAATCTCTGGATATTCAC	18023	0	A_84_P601683	AT3G13227	NM_148718	ref|Arabidopsis thaliana serine-rich protein-like protein mRNA [NM_148718]	-5.08814	10.265	-54.1062	5.36333e-07	0.00057271	7.30364
29616	404	47	1503	GTTGTTGCTAATTCTTGCAACTGTTTGACCGGAGATACTACTTGTGAACCTGCAAGCCAA	28564	0	A_84_P171613	AT5G17500	NM_121756	ref|Arabidopsis thaliana Glycosyl hydrolase superfamily protein mRNA [NM_121756]	-5.07261	11.584	-16.1328	7.39396e-05	0.00297753	2.41047
11372	155	63	824	CCTCAAAGCAAGCAATGTATGTTTTGGTAAACACAAAACGTACGGAACTAGACAACAAGA	10898	0	A_84_P574834	AT2G31985	NM_179848	ref|Arabidopsis thaliana lipoprotein (DUF1264) mRNA [NM_179848]	-5.06848	11.0625	-25.2508	1.20154e-05	0.00121402	4.45314
5096	69	31	502	TTTGGTCGAGAAAAACACTGACACTGCTTCCAAGACGCTTATGGAGATGACACTGCAGAT	4739	0	A_84_P13106	AT5G50030	NM_124382	ref|Arabidopsis thaliana Plant invertase/pectin methylesterase inhibitor superfamily protein mRNA [NM_124382]	-5.02921	12.127	-18.7906	3.98985e-05	0.00213293	3.12195
23794	325	39	1628	TGAGAACTTGGAGAGGAAATACCTAGGCGAGCAATTGTATGTCAGTGTTCTATCACCGGA	22967	0	A_84_P18921	sks14	NM_104432	ref|Arabidopsis thaliana SKU5 similar 14 (sks14), mRNA [NM_104432]	-5.02386	12.1702	-16.6103	6.57209e-05	0.0027842	2.54747
23880	326	55	1780	CATTCAAGTCGCGAATCTTCTCTATTTTAGGTTATTTGCTTCAAGGTATGCCACTGAAAA	22996	0	A_84_P17912	AT5G28470	NM_001344071	ref|Arabidopsis thaliana Major facilitator superfamily protein mRNA [NM_001344071]	-5.01839	11.469	-30.6863	5.4311e-06	0.000882877	5.27969
22095	302	41	161	ATAGGAGACTTGGACGGTAAATGTAGCCAAGACGGAGAAAAGTTGTGCATGAGATACATG	21249	0	A_84_P723202	SCRL24	NM_001036699	ref|Arabidopsis thaliana SCR-like 24 (SCRL24), mRNA [NM_001036699]	-5.01133	9.44302	-31.9372	4.61472e-06	0.000823948	5.44244
14882	204	23	1695	GTCTGGGGAGCTAACTACTTCAAAAACAATTTCAACAGATTGATGATGATTAAAGCAAAG	14214	0	A_84_P12139	AT5G44400	NM_123807	ref|Arabidopsis thaliana FAD-binding Berberine family protein mRNA [NM_123807]	-5.00393	13.6007	-15.2765	9.21417e-05	0.00343463	2.15335
11095	151	71	459	ACCGATGGCGATGGATACATCTCGTACCAAGAATTCATTGATTTCGCAAGTGCCAATCGT	10624	0	A_84_P23983	AT3G03430	NM_001337471	ref|Arabidopsis thaliana Calcium-binding EF-hand family protein mRNA [NM_001337471]	-4.99737	11.6661	-34.0777	3.54198e-06	0.000774044	5.70118
32055	437	32	467	CATTGCAATTTGCATGTCTACGAATTCGTCTTGCATTGGTAATCCAATATTCCATGTGAT	31000	0	A_84_P607442	AT5G61605	NM_125554	ref|Arabidopsis thaliana EMBRYO SURROUNDING FACTOR-like protein mRNA [NM_125554]	-4.99731	11.0391	-18.7498	4.02513e-05	0.00213556	3.11191
37439	510	75	858	TGTTTACAACCTTATCAGATTTACGGATAAGCCACTCCGAGAACTCACTAAGAGCGCTTC	36170	0	A_84_P14005	NIP4;1	NM_123140	ref|Arabidopsis thaliana NOD26-like intrinsic protein 4;1 (NIP4;1), mRNA [NM_123140]	-4.98958	10.7923	-17.652	5.13904e-05	0.00241233	2.83184
16029	219	68	1051	CAGAGTCTCTTGGGGTTGAGTTTGTGCCATTGGAAGTTAGCATTAAAGAGACTGTAGAGA	15441	0	A_84_P23670	AT1G51410	NM_104019	ref|Arabidopsis thaliana NAD(P)-binding Rossmann-fold superfamily protein mRNA [NM_104019]	-4.98403	10.3275	-52.3169	6.15335e-07	0.00057271	7.20335
7627	104	7	565	TCAAGACAATGGTTTGTTGACGGAAGATGCAGTAAGAGGCGTCTACGATGGTAGCCTTTT	7115	0	A_84_P16073	AT1G23250	NM_001332596	ref|Arabidopsis thaliana Caleosin-related family protein mRNA [NM_001332596]	-4.97934	10.5485	-19.7836	3.23811e-05	0.00190401	3.35912
31422	428	69	319	TTTCAATTCCCTACCCCATCAGTTTTAGCACCAATTGCGACAGTATATCGACTGCCGTGT	30346	0	A_84_P10877	LTP12	NM_115018	ref|Arabidopsis thaliana lipid transfer protein 12 (LTP12), mRNA [NM_115018]	-4.96361	14.9841	-25.904	1.08292e-05	0.00115695	4.56418
36749	501	47	569	TGAGGAAGACTCCTCTCGCTGAATGCCCTCAAGTTTTCAAGGAGCTTGGAATCGTCCCTG	35578	0	A_84_P17606	AT1G29140	NM_102655	ref|Arabidopsis thaliana Pollen Ole e 1 allergen and extensin family protein mRNA [NM_102655]	-4.96195	13.6489	-22.719	1.84651e-05	0.00144404	3.98619
34379	469	23	1534	ACTGCCAAGATGTCCTTGGAGGATATCACTAAGTATTGGAAACGCCTTGTGGAACACAAG	33254	0	A_84_P24034	GAD5	NM_001161149	ref|Arabidopsis thaliana glutamate decarboxylase 5 (GAD5), mRNA [NM_001161149]	-4.94347	12.9656	-27.3906	8.62839e-06	0.00102235	4.80407
6288	85	63	243	ATCTATCCAAGAGGGTGGACAGCAGCTGAAGCAGAAGGCACAAGGTGCGAGTGAGACCAT	5933	0	A_84_P16900	AT5G53820	NM_124761	ref|Arabidopsis thaliana Late embryogenesis abundant protein (LEA) family protein mRNA [NM_124761]	-4.93663	14.5781	-31.3808	4.95751e-06	0.000853217	5.37116
19231	263	41	1037	CCAGTACCTTTTCTGGGACGATATTCATCCTTCCCAAATTGCTTACATAGTCATCAGTCT	18534	0	A_84_P10574	AT1G06990	NM_100572	ref|Arabidopsis thaliana GDSL-like Lipase/Acylhydrolase superfamily protein mRNA [NM_100572]	-4.93663	11.7458	-14.5963	0.000110704	0.00380383	1.93781
19223	263	32	1511	AATATGTTGATGGAGAGTCCAGTGACACTGATTTGATGCGAGACTGCTTTAAAAATAACA	18519	0	A_84_P17670	AT4G35670	NM_119732	ref|Arabidopsis thaliana Pectin lyase-like superfamily protein mRNA [NM_119732]	-4.92656	9.85493	-12.984	0.000177193	0.00502287	1.38135
947	13	37	1245	AGTGGGGTCTGATTCTTGCTTTTGGACCTGGTGTTACATTTGAAGGCATTATCGCTCGAA	778	0	A_84_P13883	LAP5	NM_001342307	ref|Arabidopsis thaliana Chalcone and stilbene synthase family protein (LAP5), mRNA [NM_001342307]	-4.91162	14.6529	-25.617	1.13317e-05	0.00118559	4.51583
30399	415	4	0	ATATAACAAAATGGCATTGTCTCTTTAAGCAAGGGCTTAACATGAGGTATCGTAATTACG	29359	0	A_84_P738089	A_84_P738089	A_84_P738089	Unknown	-4.90763	9.94597	-40.9028	1.68149e-06	0.000718203	6.3884
1933	26	40	405	TTCTAGACGCTATATCTTTGAGAAGCATGTATGGGAAGTAAAGGAGATGGATATCTAAGA	1606	0	A_84_P56070	AT5G52160	NM_124595	ref|Arabidopsis thaliana Bifunctional inhibitor/lipid-transfer protein/seed storage 2S albumin superfamily protein mRNA [NM_124595]	-4.9004	10.7283	-29.035	6.80436e-06	0.000938639	5.05041
33292	454	17	822	TTGTGGATGAAGTATGGAGAATTCGGATACGAAGATTTAGAACTTGGATGTTTCGATGTT	32122	0	A_84_P14098	MYB99	NM_125626	ref|Arabidopsis thaliana myb domain protein 99 (MYB99), mRNA [NM_125626]	-4.88354	10.93	-16.1853	7.29765e-05	0.00297127	2.42573
32813	447	42	1314	GTTGGAGAGGGTGGATCTGTATCAGCCAATTGGATTGGATGATATTCAACTGCTTCCGAT	31748	0	A_84_P137289	DAF1	NM_116088	ref|Arabidopsis thaliana F-box family protein (DAF1), mRNA [NM_116088]	-4.83336	10.451	-26.4733	9.91215e-06	0.00111073	4.65809
8253	112	78	638	GTGAAAGTATTTTGAATGTTGTTGTATGTCACCTTGGTTTGATTTGCTACTACCAGATTG	7791	0	A_84_P566998	AT3G49540	NM_114814	ref|Arabidopsis thaliana hypothetical protein mRNA [NM_114814]	-4.82993	14.0447	-54.1364	5.35114e-07	0.00057271	7.30528
3301	44	80	1067	AGAGAGCGAGAGCCAGAGTTACTGCAATAAAAAGTGTATCCATGGAGAGAGTGTGTGTGT	2957	0	A_84_P19435	AT3G63093	NM_001340190	ref|Arabidopsis thaliana hypothetical protein mRNA [NM_001340190]	-4.82101	11.6133	-35.6809	2.93628e-06	0.000734093	5.88016
12178	166	80	889	CCATCAAAACCACCAAAAATCTGCTCATATTGATTCAAAATGCAAGTATCATGTTCCGAG	11628	0	A_84_P19862	AT1G23690	NM_102217	ref|Arabidopsis thaliana hypothetical protein (Domain of unknown function DUF220) mRNA [NM_102217]	-4.8201	10.133	-18.1349	4.60721e-05	0.00228618	2.95738
33287	454	11	287	CCGGTTACTGCTCTCCTTCTAAAAAGTGTTACTGCTATTATCATTGCCCTTAACGATTTT	32112	0	A_84_P587318	LCR5	NM_128395	ref|Arabidopsis thaliana low-molecular-weight cysteine-rich 5 (LCR5), mRNA [NM_128395]	-4.81	13.7899	-63.0908	2.86259e-07	0.00057271	7.72595
3739	50	65	1478	ATGTACTTCATGATCTTGAGAAAGAAACGGTGTCGTTTGTTCCCACTGAATGTGGAAAAT	3373	0	A_84_P23843	AT2G03200	NM_126371	ref|Arabidopsis thaliana Eukaryotic aspartyl protease family protein mRNA [NM_126371]	-4.79477	11.7676	-34.5473	3.34964e-06	0.000764782	5.75486
18083	247	64	951	AACAAATATCAACCACCTGTTACACAAGAACCCGATGCCCAATTTGCAGCCTTGGCAATA	17435	0	A_84_P14337	AT1G35490	NM_001333158	ref|Arabidopsis thaliana bZIP family transcription factor mRNA [NM_001333158]	-4.77767	11.1552	-36.0431	2.81772e-06	0.000734093	5.91897
22065	302	6	498	GAAGAACATTTACGTGGGACTCTTTAAGCAGTAGCTTGAACGATTTATATCATTTTTGGT	21189	0	A_84_P608809	AT3G22510	NM_113150	ref|Arabidopsis thaliana Pre-rRNA-processing protein TSR2, conserved region mRNA [NM_113150]	-4.7735	10.3511	-32.2968	4.40878e-06	0.000809353	5.48759
8983	123	2	743	CAACCAAAACTATGTTTCAACGAAAATGTTACCATCAGTTCGTCGAAACATCACTTCGTC	8508	0	A_84_P196974	AT5G26730	NM_180541	ref|Arabidopsis thaliana Fasciclin-like arabinogalactan family protein mRNA [NM_180541]	-4.77221	12.7991	-16.6222	6.55312e-05	0.0027842	2.55082
30556	417	11	2259	ACCACTATGATTGCTTCGTGGCTATGAAAGAGTTGTAACCGAGAAAGAAAAGCAAGAAGC	29519	0	A_84_P177214	SULTR3;5	NM_121965	ref|Arabidopsis thaliana sulfate transporter 3;5 (SULTR3;5), mRNA [NM_121965]	-4.76972	10.6699	-62.9055	2.89722e-07	0.00057271	7.71842
6110	83	34	1004	CCCAGAAAGCCTACGAAGTAATATCTAAACCTATTGTCTATCAGATAGCGAAAGGCCTTG	5734	0	A_84_P22823	EXL6	NM_106243	ref|Arabidopsis thaliana extracellular lipase 6 (EXL6), mRNA [NM_106243]	-4.75727	14.1178	-11.976	0.00024487	0.00617338	0.995824
28628	390	81	1090	GAAAGGAAGATTTGTGAAAGCTGGTGACAGTTATGATTATGATCCATCATCACCGACGAC	27636	0	A_84_P17440	BBX10	NM_113084	ref|Arabidopsis thaliana B-box type zinc finger protein with CCT domain-containing protein (BBX10), mRNA [NM_113084]	-4.75512	9.97418	-46.2877	1.01474e-06	0.000619972	6.81521
32531	443	63	1653	CGACAAGATATTTAAACGATATTAATCGACACATGGAGACCGTTCTCGGAACATCTAAGG	31498	0	A_84_P13030	AT5G18910	NM_121896	ref|Arabidopsis thaliana Protein kinase superfamily protein mRNA [NM_121896]	-4.74692	9.25715	-30.6741	5.43989e-06	0.000882877	5.27806
10779	147	55	567	CTCCCAAGAAATGGTCTCGTTTTAGCTTATTGGGCTGCTAATTTTATCTAAAATTTCATG	10312	0	A_84_P515906	MSP2	NM_124050	ref|Arabidopsis thaliana microspore-specific promoter 2 (MSP2), mRNA [NM_124050]	-4.74377	11.8827	-37.6589	2.35601e-06	0.000724999	6.08528
17959	246	8	569	TCCCGACGTTGAGAAATTAAATTAACTACCAGGATATATATCTATGAATATTGGGAAGGG	17193	0	A_84_P599242	A7	NM_118981	ref|Arabidopsis thaliana Bifunctional inhibitor/lipid-transfer protein/seed storage 2S albumin superfamily protein (A7), mRNA [NM_118981]	-4.74089	13.3712	-15.0665	9.743e-05	0.00355052	2.08792
904	12	71	849	CGTCCTTTAGATGACATTCATGGACTGCCTCAAAATCTGCTCACTAATGGAAACTCGGCT	711	0	A_84_P20135	AT2G42940	NM_129855	ref|Arabidopsis thaliana Putative AT-hook DNA-binding family protein mRNA [NM_129855]	-4.70918	11.4363	-14.4919	0.00011395	0.00386108	1.90378
27680	378	10	4102	TGACCTTTGGGAGATTACGTATATTCAGATTCAATGGATTGCTCCAGCGCTCAAGGATGA	26655	0	A_84_P23597	GNL2	NM_121966	ref|Arabidopsis thaliana GNOM-like 2 (GNL2), mRNA [NM_121966]	-4.70903	9.74648	-34.7234	3.2809e-06	0.000764782	5.77471
31055	423	65	444	TGTGTTTGAACTGGATTATAGCGAAACTTCCGACATGCTGCAGTAATAAACAAGGGGGTA	30053	0	A_84_P23102	AT3G21940	NM_001338556	ref|Arabidopsis thaliana Receptor protein kinase-like protein mRNA [NM_001338556]	-4.70416	9.12412	-38.8293	2.07936e-06	0.000720172	6.19915
4082	55	40	714	CAGCCATTGCAGCTATTGTTTATGATACTATCTTTATCGGTAGTAATGGACATGAACCAC	3753	0	A_84_P18499	TIP1;3	NM_116377	ref|Arabidopsis thaliana tonoplast intrinsic protein 1;3 (TIP1;3), mRNA [NM_116377]	-4.70343	11.6867	-15.2386	9.30695e-05	0.00344715	2.14161
15772	216	33	268	CAGTGATTGTGGCCGTCGCAGGAGCCGCTTTTGCTATAACCAAGAAATTGAAAGAGAATA	15086	0	A_84_P17498	AT3G52620	NM_115122	ref|Arabidopsis thaliana transmembrane protein mRNA [NM_115122]	-4.69421	11.1865	-37.172	2.48453e-06	0.000724999	6.03631
9329	127	62	909	GGTGGCAATAATCACAACGCTACTTCATCTTCGTGGTTAAAACTCGCAAGTGGTGATTGG	8901	0	A_84_P572778	AT1G02040	NM_100084	ref|Arabidopsis thaliana C2H2-type zinc finger family protein mRNA [NM_100084]	-4.69324	11.9976	-31.1044	5.13958e-06	0.000859056	5.3351
37639	513	47	598	CACTGACATCTTGGTTAATGCGTACCGTAAGTTCCTTAACCATGACAAACTCAACGTCGC	36393	0	A_84_P17460	ATA1	NM_114164	ref|Arabidopsis thaliana TAPETUM 1 (ATA1), mRNA [NM_114164]	-4.69216	13.6389	-14.3335	0.000119104	0.00397033	1.85166
33869	461	82	2005	TAGCTATCAATCTACCAACTATCAAAAGACACACTCAAAATCCGCAGGCAAAAGCTCCGT	32809	0	A_84_P10834	AT3G28780	NM_113799	ref|Arabidopsis thaliana transmembrane protein, putative (DUF1216) mRNA [NM_113799]	-4.6914	14.0202	-16.4951	6.75956e-05	0.00283293	2.51481
28716	392	18	704	CAAGTGCACAAAGACAACAATATTTGGAGATGCAAAGTAAGAGTTTAGCATTGAGAGAAC	27670	0	A_84_P501967	AT1G66235	NM_148632	ref|Arabidopsis thaliana no-apical-meristem-associated carboxy-terminal domain protein mRNA [NM_148632]	-4.67721	9.29688	-17.0373	5.93124e-05	0.00264269	2.66636
11062	151	33	542	TAAAGCCCATGGGCCTTAAAGCTGTTATGATTATAATATATAAAATAAACACGGCCTCGA	10561	0	A_84_P507098	AT1G02813	NM_100161	ref|Arabidopsis thaliana pectinesterase (Protein of unknown function, DUF538) mRNA [NM_100161]	-4.67229	11.8316	-15.7016	8.24856e-05	0.00318396	2.28288
35161	480	6	938	AAACCGGCAGTGGATATTATGATGGAATCATGAAGTACTTTGGAAAAGGTCACTTCGATG	33932	0	A_84_P154025	AT3G28750	NM_113796	ref|Arabidopsis thaliana hypothetical protein mRNA [NM_113796]	-4.66377	13.0917	-23.6831	1.55947e-05	0.00136723	4.17123
21709	297	13	343	TGATCTTATTCATTTCCTATTTATTTCCATTTCACTTGTTTATTAATAAAACAGAGAAAG	20919	0	A_84_P189364	AGP23	NM_115629	ref|Arabidopsis thaliana arabinogalactan protein 23 (AGP23), mRNA [NM_115629]	-4.66286	14.8427	-27.1366	8.96209e-06	0.0010403	4.76428
29183	398	53	460	CCAAACCTCACTGATAGAACCAGACGAGCTTCTAGGAAATTGATCAAAGGATTTTACTAG	28151	0	A_84_P594990	AT5G61630	NM_125557	ref|Arabidopsis thaliana transmembrane protein mRNA [NM_125557]	-4.65949	11.1441	-25.5327	1.14847e-05	0.00119128	4.50149
7454	101	49	122	TGAGGCTGCTCCACGTATCATCAACGGTGGTGAATTCAAAACACTAACGGACGCAATAAA	7045	0	A_84_P17154	NP307500	NP307500	tc|GB|AC010675.6|AAG52566.1 putative pectin methylesterase; 8433-9798 [NP307500]	-4.65843	10.7583	-24.1582	1.43844e-05	0.00130501	4.25907
13782	188	83	279	GACGAAAGAGGATTGCAACTAGGTTGCTTATGTTTTTCTTCGGATTGTAAGTGACAATTG	13190	0	A_84_P518012	AT2G04675	NM_126497	ref|Arabidopsis thaliana hypothetical protein mRNA [NM_126497]	-4.65798	9.04404	-49.0165	8.03035e-07	0.000579132	7.00121
7390	100	67	438	GGAAAAGAGAAGTGTCACCTTTTGGTTACGGATGAGATGTTTGGTCCGAGCAAGTGCAAA	6932	0	A_84_P21284	AT3G53080	NM_115168	ref|Arabidopsis thaliana D-galactoside/L-rhamnose binding SUEL lectin protein mRNA [NM_115168]	-4.64449	9.70808	-44.1641	1.22929e-06	0.000633884	6.6571
26657	364	14	1129	AGCTTGGTTTCATCAGGAAGATGAGATCAGAGACAATTGAATTCAATCCTATATTGTTTC	25665	0	A_84_P178364	GRF12	NM_102411	ref|Arabidopsis thaliana general regulatory factor 12 (GRF12), mRNA [NM_102411]	-4.64215	13.2176	-25.3553	1.18152e-05	0.00120674	4.47114
29632	404	65	1031	TCAGCCAGCGGCATAGTAACGCAAACGTACATATACGTGACTCGACAAAGAAACCCTTTT	28595	0	A_84_P159655	HVA22J	NM_129161	ref|Arabidopsis thaliana HVA22-like protein J (HVA22J), mRNA [NM_129161]	-4.6386	11.8672	-19.9407	3.13589e-05	0.00187492	3.39538
37730	514	62	1053	TATATGGAAACCGTCAAACGCATTCTTGCTAAAGCAATCCTCATTTCATATGCGGAGCAC	36420	0	A_84_P311163	AT3G52980	NM_115158	ref|Arabidopsis thaliana Zinc finger (CCCH-type) family protein / RNA recognition motif (RRM)-containing protein mRNA [NM_115158]	-4.6239	9.38634	-37.4509	2.40988e-06	0.000724999	6.06447
7906	108	5	1046	GAAGATTTACAAAAGCTGGTGCTGATTATGACTATGACCCACGAGCTAATGATATTAACA	7390	0	A_84_P21788	AT1G05290	NM_100408	ref|Arabidopsis thaliana CCT motif family protein mRNA [NM_100408]	-4.6186	10.0074	-46.7629	9.73275e-07	0.00061577	6.84893
32489	443	16	406	ATTAAAGTGAGAGATCTGTTTAAAGTTTCGGTTCATTTGCAGAAAGCAAAAGAAGCACCA	31414	0	A_84_P535658	AT1G54620	NM_104339	ref|Arabidopsis thaliana Plant invertase/pectin methylesterase inhibitor superfamily protein mRNA [NM_104339]	-4.61822	8.91863	-24.5449	1.34847e-05	0.00129235	4.32898
4599	62	62	632	CTTGAATACTATTTTCAAGACTTTTGGTATTAAGGTGAAGCTTAACGAGGAAGACACTTC	4200	0	A_84_P22269	AT3G62180	NM_116083	ref|Arabidopsis thaliana Plant invertase/pectin methylesterase inhibitor superfamily protein mRNA [NM_116083]	-4.6173	10.937	-36.1431	2.78606e-06	0.000734093	5.92958
30843	420	82	1109	TTATATGTATATTATGGATACAACAGTTGGTCCTTATAGCAGAATGAAGAGGAAGCTCTC	29791	0	A_84_P18512	DES-1-LIKE	NM_116731	ref|Arabidopsis thaliana fatty acid desaturase family protein (DES-1-LIKE), mRNA [NM_116731]	-4.60792	10.7233	-28.362	7.48657e-06	0.000958478	4.95187
4008	54	35	1133	AATAATACCGTTAAACCGAGGCAGCAACGGTGCAGAAACATTCCTGGAAATCCATTGGGA	3611	0	A_84_P21815	AT1G05577	NM_148436	ref|Arabidopsis thaliana UPSTREAM OF FLC protein (DUF966) mRNA [NM_148436]	-4.60553	10.3633	-34.0279	3.56319e-06	0.000774044	5.69543
34240	467	25	260	TCCAAAGCTTTATCAAGAAAAGTCCATCAACTCCAAACTGAAGAAAGATACAAAATCAGC	33121	0	A_84_P581278	AT3G55570	NM_115414	ref|Arabidopsis thaliana cytoplasmic tRNA 2-thiolation protein mRNA [NM_115414]	-4.58476	9.17569	-56.036	4.64772e-07	0.00057271	7.40519
27304	372	79	366	ACAAATGGATTAAGATCCAATGCTCGAAGATCATTCATGGAATATAGGTCTCTCTATCTC	26354	0	A_84_P505729	AT3G05725	NM_202502	ref|Arabidopsis thaliana hypothetical protein (DUF3511) mRNA [NM_202502]	-4.58126	9.51983	-58.0883	4.01234e-07	0.00057271	7.50623
14269	195	63	915	ACCAGAGGGAGAGAAGATATATGCAAACTGTTTTTGTCCCGGTTGGGTGAAAACCGCAAT	13715	0	A_84_P12164	AT5G51030	NM_124482	ref|Arabidopsis thaliana NAD(P)-binding Rossmann-fold superfamily protein mRNA [NM_124482]	-4.57935	11.1512	-17.9048	4.85162e-05	0.00234743	2.89804
7319	99	67	1705	AAGAAGTGATGCAGAGTCTCAAGGAACTACAAGACATCAACAGTCAAATCGTGAGTGGCA	6931	0	A_84_P233539	AT3G28790	NM_113800	ref|Arabidopsis thaliana transmembrane protein, putative (DUF1216) mRNA [NM_113800]	-4.56482	14.445	-38.8218	2.08099e-06	0.000720172	6.19844
5440	74	5	283	TTGACAAACCCTCTCATCCTAATTCTCCTACGGTTTATGACTGGATGTATAGCAACGAGA	4980	0	A_84_P15919	AT5G44300	NM_123797	ref|Arabidopsis thaliana Dormancy/auxin associated family protein mRNA [NM_123797]	-4.56212	10.975	-17.5423	5.27038e-05	0.00244685	2.80277
26988	368	60	280	GCTCCACGTATCATCAACGTGAATCCAAAGGGAGGTGAATTCAAAACACTAACAGACGCA	26027	0	A_84_P22455	AT5G07410	NM_120823	ref|Arabidopsis thaliana Pectin lyase-like superfamily protein mRNA [NM_120823]	-4.55531	11.3669	-17.765	5.00798e-05	0.00238568	2.86157
784	11	25	818	CAGGACTTATCGCTTAAAAATTGCACTGTGTGTTTGGACTGGATTATGACGAAGCTTCCC	624	0	A_84_P10808	AT3G21960	NM_113092	ref|Arabidopsis thaliana Receptor-like protein kinase-related family protein mRNA [NM_113092]	-4.55415	10.0016	-38.6543	2.11805e-06	0.000720172	6.18246
1301	18	4	884	AAAGAAAGAAGAGGAAAGAGGTTCGGAATCGCATTGCCGAGGAAGTATTTAGCAAATGTG	991	0	A_84_P121352	AT5G50830	NM_001036974	ref|Arabidopsis thaliana nuclear polyadenylated RNA-binding protein mRNA [NM_001036974]	-4.5496	9.82785	-29.7183	6.18907e-06	0.000916298	5.14736
23386	319	68	4524	GTAGAACCACCACCTCTTATCCGAGAGAATTCTGGTTTTAGCTTTCTATTGCCATGTTCT	22598	0	A_84_P21805	XIE	NM_104334	ref|Arabidopsis thaliana Myosin family protein with Dil domain-containing protein (XIE), mRNA [NM_104334]	-4.54251	11.858	-27.6505	8.30283e-06	0.00100513	4.84428
18073	247	54	1598	AAGAAACTAGCGGCAGAGAGATTAATCGTGGAGTCATACTTGGGAAGGCCATGGAAGAAA	17415	0	A_84_P15456	VGD1	NM_130272	ref|Arabidopsis thaliana Plant invertase/pectin methylesterase inhibitor superfamily (VGD1), mRNA [NM_130272]	-4.54013	15.1603	-34.8563	3.23018e-06	0.000764782	5.7896
11866	162	49	733	ACTTTAGGTATGAGTTATATCCTTTTCTTAGAAACTACAGCAACAGTACAATGAGAGCTC	11299	0	A_84_P12876	AT4G20670	NM_118185	ref|Arabidopsis thaliana cysteine-rich repeat secretory-like protein mRNA [NM_118185]	-4.52893	12.2765	-26.8145	9.4086e-06	0.00107887	4.71314
18092	247	75	1235	TGTTTTTCGACAAAATACGAAGGAAGGGAAATGCCGTGCGTTATTTGTCTATATGTAACT	17454	0	A_84_P60960	AT5G39880	NM_123351	ref|Arabidopsis thaliana transmembrane protein mRNA [NM_123351]	-4.52558	11.0546	-37.5617	2.381e-06	0.000724999	6.07558
31888	435	10	1429	AAGACACATTGTACGTTAACAACGGTCGTCAGTTCTACAGAAACTGTGTGGTCTCGGGAA	30818	0	A_84_P51070	VGDH1	NM_130271	ref|Arabidopsis thaliana Plant invertase/pectin methylesterase inhibitor superfamily (VGDH1), mRNA [NM_130271]	-4.52117	11.9362	-24.226	1.42215e-05	0.00129991	4.27142
16069	220	26	2268	ATGGTCTAACGGAATGTACAATGTGAGAAGTCCATTCGTTGTAACCAGCAAAGACGACAA	15368	0	A_84_P16204	AT1G20150	NM_101869	ref|Arabidopsis thaliana Subtilisin-like serine endopeptidase family protein mRNA [NM_101869]	-4.51672	9.51086	-47.0602	9.48399e-07	0.00061577	6.86974
29928	408	75	1007	ACCAAGCCGTTTGTGGATCTATACGCAACTAACGAGACAGCATTCTTTGAGGATTTCGCT	28893	0	A_84_P12149	AT5G47000	NM_124071	ref|Arabidopsis thaliana Peroxidase superfamily protein mRNA [NM_124071]	-4.51545	11.5972	-15.7517	8.1431e-05	0.00316198	2.29791
31842	434	45	1161	AGAAGACTCTCCGCGTCTCCATTTAACCGAATCACAGCTTGATAACGATGGTGATGACAA	30734	0	A_84_P10833	LARP6c	NM_001338382	ref|Arabidopsis thaliana RNA-binding protein (LARP6c), mRNA [NM_001338382]	-4.51491	11.3672	-28.0476	7.83435e-06	0.000985012	4.90477
15032	206	22	264	TGACCGGACCCTCGCTCTCCATTTACCTGGAAAATGTTCTGCCAATTTTCTTCCATGTAA	14359	0	A_84_P21146	AT3G07450	NM_111624	ref|Arabidopsis thaliana Bifunctional inhibitor/lipid-transfer protein/seed storage 2S albumin superfamily protein mRNA [NM_111624]	-4.51073	12.1789	-23.9584	1.48786e-05	0.00132264	4.2224
35650	486	75	1227	ATTGAAGAAGGAAGCATCATTCATCAACTCATGTCTCATTCTTGCATCTTTTGTAACTCT	34463	0	A_84_P562240	AT1G61050	NM_104785	ref|Arabidopsis thaliana alpha 1,4-glycosyltransferase family protein mRNA [NM_104785]	-4.51029	9.31746	-37.3408	2.43901e-06	0.000724999	6.05339
2868	39	17	1086	CTTCAAGGGTTTAGTTCTGAAAAGGTTGCTCCTTTAGTAGCTCTTACTACTTTTATTGCT	2550	0	A_84_P10733	GGPS2	NM_127943	ref|Arabidopsis thaliana geranylgeranyl pyrophosphate synthase 2 (GGPS2), mRNA [NM_127943]	-4.50964	14.6956	-19.738	3.26856e-05	0.00191545	3.34853
2707	37	2	1341	GAAACCGCAAAGAAAAAGGCTTCTCAAGTTGCGGGAGAAATAAGAGACCGTTATGCTGAG	2377	0	A_84_P21041	AT2G18340	NM_001335592	ref|Arabidopsis thaliana late embryogenesis abundant domain-containing protein / LEA domain-containing protein mRNA [NM_001335592]	-4.48956	9.84856	-31.4392	4.92005e-06	0.000853217	5.37873
18186	249	14	473	CTTTGGTATGTTGCGCAATATTTTGTACTAGTGGATCGTTATCAAAGTACTACTCTCTAT	17496	0	A_84_P518026	LCR10	NM_127114	ref|Arabidopsis thaliana low-molecular-weight cysteine-rich 10 (LCR10), mRNA [NM_127114]	-4.48361	8.5042	-24.9953	1.25231e-05	0.00124918	4.40871
32268	440	12	1598	AAGAGTCATCTTACGCTTGCGATGCTCGGAGTAACGGAATTTGAAGCTGATGATCTTTTG	31118	0	A_84_P22817	AT1G66460	NM_001334240	ref|Arabidopsis thaliana Protein kinase superfamily protein mRNA [NM_001334240]	-4.47098	10.5154	-21.0202	2.53193e-05	0.00169108	3.63586
5596	76	21	276	AGCCTGCAACAAAGTCTGCAATAGCCGGTTTTTTCAGGTATAGACTACCATTCCAGGGAT	5155	0	A_84_P22333	AT4G20420	NM_118161	ref|Arabidopsis thaliana Tapetum specific protein TAP35/TAP44 mRNA [NM_118161]	-4.46909	12.5552	-13.7766	0.000139679	0.00435197	1.66346
9059	124	4	647	GCGATCCAAAATGCAGTGGTTGACTTGAGAAAAATTAGCAGCAATTGCTTGGCGTTGTCT	8513	0	A_84_P21826	AT1G10770	NM_100953	ref|Arabidopsis thaliana Plant invertase/pectin methylesterase inhibitor superfamily protein mRNA [NM_100953]	-4.46682	11.4058	-40.7774	1.70271e-06	0.000718203	6.37739
28613	390	62	2142	CCGGCGAAAGTGGTGAGTCGTCTTTGCATAGGATCGAAGCAAAGGAAGAAGAACATATTT	27609	0	A_84_P18697	AT5G16500	NM_121655	ref|Arabidopsis thaliana Protein kinase superfamily protein mRNA [NM_121655]	-4.46469	9.82946	-35.6687	2.94038e-06	0.000734093	5.87884
23431	320	38	1970	ACCACCAAATGGAAACATCGCTCCACCGGGTTACTATCTTATCTTTGCCATCTACAAAGG	22545	0	A_84_P19813	AT5G19580	NM_121963	ref|Arabidopsis thaliana glyoxal oxidase-related protein mRNA [NM_121963]	-4.46337	14.5883	-33.2173	3.93136e-06	0.000780325	5.60003
1614	22	12	877	TAGGTATGAGCTTTACCCTTTTGTTAATGCCAAGACTGGTCCTAATTCTTATTTTAAGAG	1282	0	A_84_P22156	AT3G21910	NM_113087	ref|Arabidopsis thaliana cysteine-rich repeat secretory protein, putative (DUF26) mRNA [NM_113087]	-4.44709	10.3696	-29.5024	6.37571e-06	0.000916298	5.11706
37189	507	38	976	TTGTATTTCATTTGGTGAGCTTGTTAGAAACAGAGAAGGCCGGTTTGGTGAAGTTTCTGG	35981	0	A_84_P11203	AT5G46650	NM_124035	ref|Arabidopsis thaliana RING/U-box superfamily protein mRNA [NM_124035]	-4.44413	9.46469	-60.2362	3.459e-07	0.00057271	7.60492
35000	477	67	1559	GAAAAATGGATTGGCTGTTTCAAAGCTGACCAAATATGCCGGAGCACTTGATTGCAGAGT	33892	0	A_84_P14121	AT5G15110	NM_121515	ref|Arabidopsis thaliana Pectate lyase family protein mRNA [NM_121515]	-4.44178	9.75283	-23.3147	1.6621e-05	0.00140431	4.10164
7526	102	57	1109	CAAGATATTGACAAAAACGAAGTTACGCCTTTCCTCACTCTTGGTTACATTAAGGGCTCC	7059	0	A_84_P11108	AT5G07430	NM_120825	ref|Arabidopsis thaliana Pectin lyase-like superfamily protein mRNA [NM_120825]	-4.4387	12.6698	-14.2885	0.00012062	0.00399365	1.83674
31198	425	69	765	TGAGATTGTCAGAGACATGAAGGAGAAGCTCTCGTACATTGCCTTGGACTATGAGCAAGA	30204	0	A_84_P11801	ACT12	NM_114519	ref|Arabidopsis thaliana actin-12 (ACT12), mRNA [NM_114519]	-4.43097	9.88291	-40.3062	1.78546e-06	0.000718203	6.33551
5098	69	34	2063	ATGATGACTTTTACTCAACATATGCGAGTGAAGCTGATGGGAGATCGTCGAGGGGACTAT	4742	0	A_84_P16302	PRK2A	NM_126680	ref|Arabidopsis thaliana Leucine-rich repeat protein kinase family protein (PRK2A), mRNA [NM_126680]	-4.42138	10.8679	-31.2323	5.05428e-06	0.000859056	5.35185
12293	168	40	1340	GGTAACATTTGTGGCATTGAGTGTTCTATTGTTTGTGGTGGCTCTAGTGGACAAAAAGCA	11702	0	A_84_P138169	AT2G13350	NM_126924	ref|Arabidopsis thaliana Calcium-dependent lipid-binding (CaLB domain) family protein mRNA [NM_126924]	-4.4172	11.2588	-41.1358	1.64295e-06	0.000718203	6.40873
3122	42	47	3477	ATCCCTGTACCCAAGACACCGATGAGCGTCTACTTCAAGAAACCGTTCCGTAAATACAAA	2751	0	A_84_P16460	ACA9	NM_113013	ref|Arabidopsis thaliana autoinhibited Ca(2+)-ATPase 9 (ACA9), mRNA [NM_113013]	-4.41476	10.9664	-36.0819	2.80538e-06	0.000734093	5.92309
34742	474	25	1144	CAGCGGTAGAAGATCGTTTTCTGGTTTTGATTCGTTGCCTAAACCGAGTAACAATGTTCC	33538	0	A_84_P12703	AT3G23770	NM_113281	ref|Arabidopsis thaliana O-Glycosyl hydrolases family 17 protein mRNA [NM_113281]	-4.39732	11.2789	-29.3096	6.54832e-06	0.000916298	5.08974
25261	345	37	2182	TCCGAGGCTTTGGATGTTCTCAGGCTATCTGTTGATCCAACTGATCATGATCTTGGTTTC	24396	0	A_84_P19915	PAB3	NM_102123	ref|Arabidopsis thaliana poly(A) binding protein 3 (PAB3), mRNA [NM_102123]	-4.36956	13.6971	-22.4868	1.92521e-05	0.00148774	3.9402
16205	222	16	358	AAATGAATGCCGCTACGCCGTTTATGACTTCGACTTCACCACTGCTGAGAATATCCAGAA	15497	0	A_84_P10278	ADF10	NM_124615	ref|Arabidopsis thaliana actin depolymerizing factor 10 (ADF10), mRNA [NM_124615]	-4.3439	11.9326	-17.5779	5.22729e-05	0.0024362	2.81223
32068	437	45	1765	AAGCAAAGTCTGAGGTCGAACAATGCATTGCATACTTAAAAATGAAAAGAGAGTGTGATC	31024	0	A_84_P13615	AT3G26820	NM_113594	ref|Arabidopsis thaliana Esterase/lipase/thioesterase family protein mRNA [NM_113594]	-4.34328	11.0272	-20.9137	2.58465e-05	0.00170389	3.6128
26298	359	34	1215	ATTGGTGCGACGGCTCAACAGAGTTATAACATAGGCTATGATCTCGAAGCAATGGAGGTT	25401	0	A_84_P10082	AT4G30040	NM_119150	ref|Arabidopsis thaliana Eukaryotic aspartyl protease family protein mRNA [NM_119150]	-4.34196	9.28576	-48.8453	8.14593e-07	0.000579132	6.99007
31107	424	43	520	GTGACAACTGCTAAGTTCTCTGTTGTCGGCACAGTCGCCACCGTCGGCTTCTTCTTCTTT	30018	0	A_84_P10184	AGP6	NM_121442	ref|Arabidopsis thaliana arabinogalactan protein 6 (AGP6), mRNA [NM_121442]	-4.33935	13.1893	-24.976	1.25626e-05	0.00124993	4.40531
26133	357	15	1729	TACGGAGAGGCAGAAAGAGTGTTTAGAGATATCTATTGGGAACTAAGAGACGTCGTGGTG	25225	0	A_84_P565469	MS1	NM_122131	ref|Arabidopsis thaliana RING/FYVE/PHD zinc finger superfamily protein (MS1), mRNA [NM_122131]	-4.32626	9.00253	-26.1433	1.04314e-05	0.00113555	4.60398
8778	120	25	923	AGAAAGGAGCTATTCCTGCACTTCCCACTCCAGCTGATGCTCAAAAGCTCATGAAATCTA	8264	0	A_84_P16632	AT4G10260	NM_117094	ref|Arabidopsis thaliana pfkB-like carbohydrate kinase family protein mRNA [NM_117094]	-4.30884	12.5964	-17.7831	4.98747e-05	0.0023812	2.86629
17071	234	2	886	AGTCAGAGGAGAACGTCGACTTGGTGTTCGGTGATGTTTTGGATTGGATTAAGACACGAT	16325	0	A_84_P19795	AT5G14980	NM_121502	ref|Arabidopsis thaliana alpha/beta-Hydrolases superfamily protein mRNA [NM_121502]	-4.30676	12.0594	-14.7309	0.000106685	0.00372465	1.98132
28918	395	11	2392	AGCTGAGGAAGCTGAACATAGAGTCACAGTTATGGCAAAAATCAAGGAAAGGGCTTGACC	27928	0	A_84_P12844	AT4G08630	NM_001340601	ref|Arabidopsis thaliana fas-binding factor-like protein mRNA [NM_001340601]	-4.30463	9.91596	-27.6096	8.35311e-06	0.00100744	4.83798
20587	281	69	690	TACTACATAACATCCACCATTTTGTTATTCCAAATCACGACATTATATTAAGCTGCGTCG	19875	0	A_84_P507153	AT1G07795	NM_100654	ref|Arabidopsis thaliana forkhead box protein G1 mRNA [NM_100654]	-4.30383	10.2155	-25.4156	1.17015e-05	0.00120409	4.48149
28328	386	63	749	ATCAACGAACAATAATATCAACATCAAAGCTAGTGATTGCAGTTTTAAGGCCAAACTCTG	27330	0	A_84_P528560	AT1G54540	NM_104332	ref|Arabidopsis thaliana Late embryogenesis abundant (LEA) hydroxyproline-rich glycoprotein family mRNA [NM_104332]	-4.29534	8.89905	-26.5318	9.82348e-06	0.00111073	4.66759
28663	391	39	1427	CGGGTCAGGGTTTAAATGCAATAGTGTTGTATGGAAAGCCCTAAAAAACATTGACCCTCC	27704	0	A_84_P24118	KCS15	NM_001339560	ref|Arabidopsis thaliana 3-ketoacyl-CoA synthase 15 (KCS15), mRNA [NM_001339560]	-4.29228	13.2078	-14.4014	0.000116859	0.00391219	1.87408
36325	495	81	1965	TAGAGACGGAAGACAAGGACATATGAATCTAAGGCAAAACCAAAACCAACCTTACTCTTA	35195	0	A_84_P16141	AT1G03050	NM_100186	ref|Arabidopsis thaliana ENTH/ANTH/VHS superfamily protein mRNA [NM_100186]	-4.28175	9.79748	-33.9221	3.6087e-06	0.000775316	5.68317
10716	146	66	1328	GTAACAATATATGGAGACAGCCCTGCTTTGTTAAACAGCAGCGTGCTGTAGAACATTTTT	10187	0	A_84_P138809	AT5G61720	NM_125566	ref|Arabidopsis thaliana hypothetical protein (DUF1216) mRNA [NM_125566]	-4.26621	12.8776	-35.5046	2.9962e-06	0.000741504	5.86106
3998	54	23	525	AGTTCAGTGATATTATGAAAGATTTCGACGAACCGGGTCACTTGGCACCCACGGGATTAT	3591	0	A_84_P19534	PRF4	NM_119079	ref|Arabidopsis thaliana profilin 4 (PRF4), mRNA [NM_119079]	-4.25716	11.2152	-24.2765	1.41016e-05	0.00129991	4.28059
33627	458	61	463	AAGGTCTCCAAGGATATTGTCAAGATGCTCATCAAGTATGTCACCACTACTGCAGCATGA	32489	0	A_84_P11009	VATG3	NM_118728	ref|Arabidopsis thaliana vacuolar ATP synthase G3 (VATG3), mRNA [NM_118728]	-4.25683	12.8352	-22.2003	2.02818e-05	0.00150874	3.88265
25591	349	76	1501	ATAATGTTGTGAAACCACCACCATCACAATCAGAGCCATCACATGCTACTCCTTGGTCAA	24753	0	A_84_P17362	NPC5	NM_111225	ref|Arabidopsis thaliana non-specific phospholipase C5 (NPC5), mRNA [NM_111225]	-4.24702	10.766	-28.9963	6.84144e-06	0.000938645	5.04482
8117	111	2	1766	TCTTGGGAAAACAAAGAAATTGTCGGATTCGGATAAAGCAACAACTGGTGTTGCAAATGG	7660	0	A_84_P23888	Iqd4	NM_001336066	ref|Arabidopsis thaliana IQ-domain 4 (Iqd4), mRNA [NM_001336066]	-4.24099	9.58555	-44.9784	1.1409e-06	0.000633884	6.7192
6029	82	16	633	GCACGTATGGATATGAAGGGTGCAAAGAAGTATACATTATGTAATGATCCAAAGTCTGCT	5568	0	A_84_P582345	AT5G03590	NM_001342719	ref|Arabidopsis thaliana GDSL-like Lipase/Acylhydrolase superfamily protein mRNA [NM_001342719]	-4.22912	10.264	-16.6852	6.45381e-05	0.002758	2.56854
28065	383	20	485	CTAGCTAGCTAATGAAGTTGAGTCTTTATTGTATAGTATGTATCAATAAACGTAACGGCC	27108	0	A_84_P584547	AT1G68875	NM_105561	ref|Arabidopsis thaliana hypothetical protein mRNA [NM_105561]	-4.22613	14.5715	-11.4096	0.000297121	0.00693922	0.764405
15575	213	60	2324	TGAGGATATTGAATCTTTCATTGATGACTTGTTTGATGGCAACCCAACTTCTATGGCACG	14989	0	A_84_P12247	EXO70C1	NM_121318	ref|Arabidopsis thaliana exocyst subunit exo70 family protein C1 (EXO70C1), mRNA [NM_121318]	-4.2233	10.0035	-47.7779	8.91541e-07	0.000590865	6.91904
20843	285	29	698	GTTGGGTAGTGGTTGTAACTTTAGGTATGAGCTTTACCCTTTTGTTGGTAGTAACAAGCG	20097	0	A_84_P15534	AT3G21900	NM_001338554	ref|Arabidopsis thaliana Receptor-like protein kinase-related family protein mRNA [NM_001338554]	-4.21691	10.4672	-26.4352	9.97048e-06	0.00111073	4.65188
28040	382	76	745	ATTTTGAAGAGTTTAAGATTATGATGACTATGGGATCTAGACGTGATAATGTCATGGGAG	27060	0	A_84_P22710	AT1G24620	NM_102304	ref|Arabidopsis thaliana EF hand calcium-binding protein family mRNA [NM_102304]	-4.21259	9.96545	-25.4903	1.15627e-05	0.00119294	4.49425
19801	271	10	224	CGTGGTTGAAGTGTTGTGATAGACTAATAATACCAGGACCATGTATGTGTAAGTATATTA	19060	0	A_84_P731112	AT3G59455	NM_001084844	ref|Arabidopsis thaliana Bifunctional inhibitor/lipid-transfer protein/seed storage 2S albumin superfamily protein mRNA [NM_001084844]	-4.21142	8.88632	-40.1514	1.81372e-06	0.000718203	6.32158
4596	62	59	289	TGGCTCTTTAAACATAGGATTGGAGTAAAACCGAAGAACAATCCAGCTCCGAAAGGAGCC	4194	0	A_84_P22456	GRP16	NM_180457	ref|Arabidopsis thaliana glycine-rich protein 16 (GRP16), mRNA [NM_180457]	-4.20147	11.8567	-12.9368	0.000179797	0.00506879	1.36401
17986	246	39	1254	GTACCATCAAGCTCGCCAACACCAAGAATTTGGTGAATGGAAAGGTCAGGTTTGGATTCA	17245	0	A_84_P23113	sks13	NM_001338046	ref|Arabidopsis thaliana SKU5 similar 13 (sks13), mRNA [NM_001338046]	-4.18731	13.7787	-24.6896	1.31661e-05	0.00127389	4.35478
33298	454	23	1104	TTAGCTCTTCTTCCTCTGTCTCTTTTGTTATTGTGGGATTTTTGTTGGTTTAGTGTAGAG	32132	0	A_84_P221148	TET15	NM_125165	ref|Arabidopsis thaliana tetraspanin15 (TET15), mRNA [NM_125165]	-4.18308	11.4092	-30.6719	5.44149e-06	0.000882877	5.27776
16963	232	51	409	ACGGTCAAGAAAGGGTTTCATTGGATCAAAGACAGGTATTCTCATATTATACACGGATGA	16265	0	A_84_P14704	AT3G62640	NM_116129	ref|Arabidopsis thaliana DUF3511 domain protein (DUF3511) mRNA [NM_116129]	-4.17608	9.24257	-24.0275	1.47053e-05	0.00132264	4.23513
36853	502	81	1716	TTCCGGTTAGAGATGAAAATCCGATACCGGGAAATGTCATCCGTTGTGGCAAAGTTCGAT	35635	0	A_84_P21900	sks18	NM_106229	ref|Arabidopsis thaliana SKU5 similar 18 (sks18), mRNA [NM_106229]	-4.1754	12.8658	-12.2978	0.000220237	0.00573732	1.1224
38004	518	36	1615	TTGCCCCAATTGGAGGACTCAGAACCATCATTATCAACGCCAAGACCTACAAGTTCTTCT	36632	0	A_84_P19872	LHT2	NM_102286	ref|Arabidopsis thaliana lysine histidine transporter 2 (LHT2), mRNA [NM_102286]	-4.17014	12.7687	-22.3249	1.9826e-05	0.00149371	3.90778
7201	98	15	1098	CTGATTTCACTGGAAGTCTACACAATTACCAGGAATTGAAGTCTCCTTTGCCTCAGCAAC	6699	0	A_84_P12056	GDPD6	NM_120885	ref|Arabidopsis thaliana PLC-like phosphodiesterases superfamily protein (GDPD6), mRNA [NM_120885]	-4.16343	12.1012	-15.6947	8.26307e-05	0.00318641	2.28083
17855	244	56	569	TGTGAGCAAGAAAACGGCCAAGTACGTCGGAGATAAAGCCAAGGAGGTTAAAGAAGCTAT	17135	0	A_84_P13477	AT2G03850	NM_126431	ref|Arabidopsis thaliana Late embryogenesis abundant protein (LEA) family protein mRNA [NM_126431]	-4.16335	15.0622	-20.8066	2.63911e-05	0.00171515	3.58944
38488	524	67	1486	GGGATGATTTTTCGAAGAGGAAAGATCTATTTGATCCCAAGAAACTGTTATCTCCAGGGC	37071	0	A_84_P18266	CKX2	NM_127508	ref|Arabidopsis thaliana cytokinin oxidase 2 (CKX2), mRNA [NM_127508]	-4.15887	9.62494	-14.3111	0.000119854	0.00398843	1.84425
23986	328	10	256	AGTGAACCACTCACAAAATGTTTCTCTTGATTCTGTTTTAGTTACTCTCCAATGTGATTC	23064	0	A_84_P550001	AT2G33690	NM_128927	ref|Arabidopsis thaliana Late embryogenesis abundant protein, group 6 mRNA [NM_128927]	-4.15648	12.0793	-36.2328	2.75803e-06	0.000734093	5.93906
5393	73	36	1289	CGGTTTGGTCGGAGCTCTTTGCGATAACGCCAATGTTATCTTCGGTGGAAAACTTAGTTT	5034	0	A_84_P11788	PGA4	NM_100158	ref|Arabidopsis thaliana polygalacturonase 4 (PGA4), mRNA [NM_100158]	-4.15249	15.8287	-23.0773	1.73272e-05	0.00141577	4.05606
21630	296	2	616	GTACACAAGACTTATCAGTTAAAAATTGCAGTGTGTGTTTGGATTCGATTATTGCAAAGC	20764	0	A_84_P120322	AT2G31620	NM_128719	ref|Arabidopsis thaliana Receptor-like protein kinase-related family protein mRNA [NM_128719]	-4.1523	10.3744	-29.5418	6.34107e-06	0.000916298	5.12262
3260	44	33	324	GATGCTACAAATTCCTTAAAGGAAGCTCTAACGATCATTAAGTCGCGTGATTATAAAACC	2873	0	A_84_P517681	AT5G46970	NM_124068	ref|Arabidopsis thaliana Plant invertase/pectin methylesterase inhibitor superfamily protein mRNA [NM_124068]	-4.1517	8.70466	-32.3107	4.40104e-06	0.000809353	5.48933
3229	43	81	439	TCACGATCAAGAAAACAGGACAATCAATGGTGTTTGGTCTGTACGAAGAGCCAGTGACTC	2958	0	A_84_P13443	PRF5	NM_127535	ref|Arabidopsis thaliana profilin 5 (PRF5), mRNA [NM_127535]	-4.14481	11.5686	-19.4968	3.4357e-05	0.00197273	3.29203
35873	489	83	540	AGACATTGAACTCCGTCGGCGTGGCTCCAAAGGGAATCTGAAAACTTTCTGAAGAATCAA	34760	0	A_84_P205498	AT1G63060	NM_104984	ref|Arabidopsis thaliana ribosome biogenesis NEP1-like protein mRNA [NM_104984]	-4.14155	11.5276	-29.7965	6.12314e-06	0.000916298	5.15827
10033	137	39	1506	ATCCCCTTAAGTGCACTCCTATTCCTCGAATCATAAATCATGAACCTTCTAATACGCAGA	9567	0	A_84_P12392	CYP705A24	NM_102611	ref|Arabidopsis thaliana cytochrome P450, family 705, subfamily A, polypeptide 24 (CYP705A24), mRNA [NM_102611]	-4.13402	14.3344	-18.9235	3.87751e-05	0.00209707	3.15452
24003	328	30	1001	TCGGAGTTTTGACATACAGATCAATTAGCCTAAAAACCAGGCCTTGCCCTTCTCCAGTTT	23100	0	A_84_P12727	NIP7;1	NM_111485	ref|Arabidopsis thaliana NOD26-like intrinsic protein 7;1 (NIP7;1), mRNA [NM_111485]	-4.11882	11.9335	-20.2045	2.97308e-05	0.00181646	3.45552
34192	466	55	1788	TTTGGTGATCTTGTTGAACTCTCCAAGTTCAAGAAACCCACTTCAGGACGAGCTGGTAGT	33031	0	A_84_P23056	AT3G08790	NM_111713	ref|Arabidopsis thaliana ENTH/VHS/GAT family protein mRNA [NM_111713]	-4.11442	10.4037	-48.4136	8.44678e-07	0.000589796	6.96167
21322	291	69	664	TTAAACCGATCAACGAATTCAAGAATGGCAGCTCTCAGTTTACTGTCGTTCGTGGTAACA	20596	0	A_84_P13652	AT3G29070	NM_113829	ref|Arabidopsis thaliana emp24/gp25L/p24 family/GOLD family protein mRNA [NM_113829]	-4.11381	10.515	-23.2286	1.68728e-05	0.00140697	4.08518
36572	499	20	1644	CTCTAGCGGCAGCGATCACGTCCATTATGAACGGTTCCAGTCATCAAAATAATAACACCA	35382	0	A_84_P14772	WRKY31	NM_001341528	ref|Arabidopsis thaliana WRKY DNA-binding protein 31 (WRKY31), mRNA [NM_001341528]	-4.09589	9.09954	-36.6682	2.6268e-06	0.000734093	5.98461
31600	431	21	834	ACGATAACAAATGCTACTTGGAGATCAACTACACCTTCGACATCCGCAAGAGTTGGCAAT	30550	0	A_84_P22704	AT1G62450	NM_104925	ref|Arabidopsis thaliana Immunoglobulin E-set superfamily protein mRNA [NM_104925]	-4.09144	12.3731	-10.966	0.000347948	0.00762211	0.575017
32018	436	74	703	TGCCGTTCAAGGCATTTTCTTCAATGCTTATTTCCTTGGATACCTAATTTCTCCCAAATT	30928	0	A_84_P18337	AOX1B	NM_113134	ref|Arabidopsis thaliana alternative oxidase 1B (AOX1B), mRNA [NM_113134]	-4.08541	9.75857	-23.0005	1.75634e-05	0.00141601	4.04121
12280	168	27	1608	ATACTATATGATATTTCTGGTGCATGCAGGTATACCAAGCTCAGCCGCTTGGGTGCAGAT	11678	0	A_84_P11851	AT3G57620	NM_115622	ref|Arabidopsis thaliana glyoxal oxidase-related protein mRNA [NM_115622]	-4.08469	12.9969	-16.7318	6.38137e-05	0.00273601	2.58163
36966	504	40	1535	TCGAGTTCATTCTCCAAATCACTCTCCCAAAGATGAATACCCTTTGCCAAAGAATGCTTT	35704	0	A_84_P14799	sks10	NM_118949	ref|Arabidopsis thaliana SKU5 similar 10 (sks10), mRNA [NM_118949]	-4.07858	11.1223	-13.6004	0.000147095	0.0044518	1.60222
11597	158	64	1512	TTCACCGTTGAGAAGTATCTGGACCCTCTCTATAGACAAGAACGAAGAAAAGATAAGAAC	11045	0	A_84_P15852	AT5G13350	NM_121338	ref|Arabidopsis thaliana Auxin-responsive GH3 family protein mRNA [NM_121338]	-4.0701	9.36412	-51.4563	6.58485e-07	0.00057271	7.15286
35830	489	33	1012	CTGCTGGTGAGTACGGTTCATATATGAGAGACCGTAGCGCTGAGCTTTAGAACTGAAAAA	34673	0	A_84_P573423	AT4G36600	NM_119823	ref|Arabidopsis thaliana Late embryogenesis abundant (LEA) protein mRNA [NM_119823]	-4.0636	10.7159	-30.3151	5.70733e-06	0.000896788	5.22963
14814	203	26	1658	GCGGAATGGACAGAGGAAGAGAAGAGCTTAGGACTACACGAAGGAAGCATTAAATTTGCT	14219	0	A_84_P24087	NRT2.6	NM_114375	ref|Arabidopsis thaliana high affinity nitrate transporter 2.6 (NRT2.6), mRNA [NM_114375]	-4.06098	9.98318	-18.06	4.68502e-05	0.00231186	2.93816
22323	305	51	889	ATCAACATGTGTTTAATGTGGATAATGTCTTGTGGGATTTACAAGCTGATGATCTCATCA	21541	0	A_84_P15962	MYB80	NM_124993	ref|Arabidopsis thaliana myb domain protein 103 (MYB80), mRNA [NM_124993]	-4.05126	10.3593	-45.7291	1.06632e-06	0.000631749	6.77481
15505	212	66	1632	GATAAGTATCATCTGATTGATTCCAAGAATGGTCGTATTCAGATTGAGCTTCAGTGGAGA	14856	0	A_84_P12463	SYTB	NM_001332438	ref|Arabidopsis thaliana Calcium-dependent lipid-binding (CaLB domain) family protein (SYTB), mRNA [NM_001332438]	-4.04839	11.1999	-27.8215	8.09692e-06	0.000999675	4.87047
3462	47	12	1445	CATTGTTTTGGGTGTGGTTAATCTTTTGGGGATGGTTTTTACACTGTTGGTTCCTGAATC	3126	0	A_84_P24130	PHT1;7	NM_115327	ref|Arabidopsis thaliana phosphate transporter 1;7 (PHT1;7), mRNA [NM_115327]	-4.04306	11.3651	-20.0337	3.07724e-05	0.00185118	3.41669
12669	173	61	998	GACGACGATGATGTGGATGATGTTTACAAAGTGATCAACAAGATGAGGATATATGCTTGA	12165	0	A_84_P573078	RALFL17	NM_128849	ref|Arabidopsis thaliana RALF-like 17 (RALFL17), mRNA [NM_128849]	-4.04184	12.915	-25.523	1.15025e-05	0.00119128	4.49984
28432	388	18	1958	TTCAGGAGATGACAATGGAGGCTCTTTGCATCGGATAAAATCAGATGTTGCGATCGATTC	27395	0	A_84_P11712	AT3G02810	NM_111149	ref|Arabidopsis thaliana Protein kinase superfamily protein mRNA [NM_111149]	-4.04084	9.60321	-28.5205	7.31849e-06	0.000953891	4.97536
13253	181	59	1330	GGCTCGACTTTATCGACTCATATCCTGTAGACGTACCTGACTCTACAAATATCAGACCAG	12723	0	A_84_P19722	KCS21	NM_124284	ref|Arabidopsis thaliana 3-ketoacyl-CoA synthase 21 (KCS21), mRNA [NM_124284]	-4.03876	11.2044	-20.0653	3.05763e-05	0.00184374	3.42391
35530	485	18	316	ATATTGCGAAGCTCAGAATTACGAAGGGTAAGCTTGTTCAACACCGCTTAAGGACTCATC	34364	0	A_84_P247655	AT4G04402	NM_148223	ref|Arabidopsis thaliana two-component phosphorelay mediator mRNA [NM_148223]	-4.03144	10.6191	-5.0392	0.00686454	0.0481134	-3.02956
24723	338	27	985	CCGGTCAAACGGAACAAGGAAGTGGTGGTGACTTGTGATGTTAAGGTTAAGGGACTATTA	23800	0	A_84_P553488	AT2G22180	NM_127786	ref|Arabidopsis thaliana hydroxyproline-rich glycoprotein family protein mRNA [NM_127786]	-4.02782	11.1682	-18.9294	3.87265e-05	0.00209707	3.15595
23616	322	79	939	GACAAACACTTGAAGTTCCTGGATTTTGTGCTTCCGTATATAAGAGAAGGGAAGATAACG	22761	0	A_84_P23994	AT3G03080	NM_111178	ref|Arabidopsis thaliana Zinc-binding dehydrogenase family protein mRNA [NM_111178]	-4.01325	10.1121	-43.029	1.3672e-06	0.000676713	6.56733
3735	50	61	1629	AGTCTTCAGACTCTCATACTTTTGTACATGATCTACATAACCAATTGGAACAAAGAGGTG	3365	0	A_84_P586678	AT4G00350	NM_116258	ref|Arabidopsis thaliana MATE efflux family protein mRNA [NM_116258]	-4.01291	10.0412	-22.088	2.07041e-05	0.0015189	3.85984
36892	503	40	540	GTGACTACAACTTCTGCTGCGTGTTTCGAATGGATTTTCAAGATGTTTTCAAAGTGCTGT	35703	0	A_84_P12699	AT3G21980	NM_113094	ref|Arabidopsis thaliana cysteine-rich repeat secretory protein, putative (DUF26) mRNA [NM_113094]	-4.00995	9.40562	-28.9634	6.87313e-06	0.000939696	5.04007
29800	407	7	92	TAATAAAAATGGCTTCCAAAGCTATCTTCTTCTCTTTCTTTGTCGTCTCCGCCGTGTGTT	28779	0	A_84_P291404	AT5G45880	NM_123956	ref|Arabidopsis thaliana Pollen Ole e 1 allergen and extensin family protein mRNA [NM_123956]	-4.00814	10.719	-28.7568	7.07661e-06	0.000941189	5.01004
1217	16	81	1429	TGGAGAGAGGATTGACATGAGCGAGAATCCTGGATTGCTTTGTAACATGAGGACTCCATT	990	0	A_84_P22834	CYP98A8	NM_106114	ref|Arabidopsis thaliana cytochrome P450, family 98, subfamily A, polypeptide 8 (CYP98A8), mRNA [NM_106114]	-4.00727	13.6273	-15.5486	8.58098e-05	0.00326077	2.2367
7621	104	1	1838	AATTACACTTGAGCCTCGCGATGGTTGACGTGGAGGATAATGACTCTGTGTCAAACAGTA	7104	0	A_84_P23872	AT2G16750	NM_001335488	ref|Arabidopsis thaliana kinase with adenine nucleotide alpha hydrolases-like domain-containing protein mRNA [NM_001335488]	-4.00401	13.6386	-24.6467	1.32595e-05	0.00127389	4.34716
16717	229	19	761	TGTGTTAGAAAGAGTAAAACTGGAGATGGTTCTTCAGCTTTGGAGTTGAGTGATATTGAA	16070	0	A_84_P16926	cPT9	NM_125444	ref|Arabidopsis thaliana Undecaprenyl pyrophosphate synthetase family protein (cPT9), mRNA [NM_125444]	-3.98321	12.1099	-10.6801	0.000386482	0.00809005	0.448854
10839	148	39	1250	GGTTCAAAGACTTGAAAGAAATGTGTCAGACGCACTCATGTGATCTCCGTATGGGAGCTT	10284	0	A_84_P14515	GDH3	NM_111262	ref|Arabidopsis thaliana glutamate dehydrogenase 3 (GDH3), mRNA [NM_111262]	-3.9713	12.0012	-12.69	0.000194225	0.00529238	1.27219
15431	211	64	668	AAACACAAACAGGTTAAGAAGATCAAACTGAGATACGCACCCAAGAAATGAGTTTGTTTT	14852	0	A_84_P121472	AT5G26700	NM_180544	ref|Arabidopsis thaliana RmlC-like cupins superfamily protein mRNA [NM_180544]	-3.97125	11.0465	-32.5881	4.25024e-06	0.000802864	5.52366
4433	60	42	1248	AAGCTGATCATGAATACGATGAACTCCATCAGTTTCTTGATATCATTGACGATAGGCAAT	4031	0	A_84_P13697	LBD27	NM_114657	ref|Arabidopsis thaliana LOB domain-containing protein 27 (LBD27), mRNA [NM_114657]	-3.95606	11.5463	-21.1795	2.4555e-05	0.00167858	3.67013
28859	394	20	833	GGAGAAAGAGCTGCACGACTTGATGAATAAGCACACAAACGTAAGTAAACTGCTGGAAAA	27815	0	A_84_P608886	AT3G58240	NM_115686	ref|Arabidopsis thaliana TRAF-like superfamily protein mRNA [NM_115686]	-3.95036	11.3526	-19.1428	3.7006e-05	0.00205663	3.20768
38522	525	20	435	GTTTGATCTAGGATTTGTGGCCACACGTTATCTGCATAGCATCTTGGCATCTTCACCCAA	37109	0	A_84_P128101	AT3G15830	NM_112453	ref|Arabidopsis thaliana phosphatidic acid phosphatase-related / PAP2-like protein mRNA [NM_112453]	-3.93934	9.55147	-18.7886	3.99156e-05	0.00213293	3.12146
1584	21	62	531	GATGGCCGGATTAACTTCCAGGAGTTCGCAAAGGCTATTAACTCTGCTGCATTTGATGAT	1370	0	A_84_P12488	AT1G32250	NM_102958	ref|Arabidopsis thaliana Calcium-binding EF-hand family protein mRNA [NM_102958]	-3.9371	10.8013	-28.5736	7.26326e-06	0.000949859	4.98318
6852	93	43	1169	TAATATTATAACTGAGGAATCACGAAAGCTGGGTTTGATTCGTGGAAAAGGAAAGTTATC	6461	0	A_84_P10759	AT3G10890	NM_111926	ref|Arabidopsis thaliana Glycosyl hydrolase superfamily protein mRNA [NM_111926]	-3.93621	10.8533	-15.7743	8.09624e-05	0.00315004	2.30465
15119	207	33	164	ATGGACAACAAGCAAAACGCGAGCTACCAAGCCGGTCAAGCCACTGGCCAGACTAAGGAG	14522	0	A_84_P18335	AT3G02480	NM_111115	ref|Arabidopsis thaliana Late embryogenesis abundant protein (LEA) family protein mRNA [NM_111115]	-3.93454	12.3503	-33.7486	3.68498e-06	0.000778921	5.66293
1190	16	48	460	TTGTTGAATCGGTCATTGAAGATGCTAAAAGACAGTACGCGGAAAAAGCCAAAGTCGGGT	936	0	A_84_P24002	VHA-E2	NM_111690	ref|Arabidopsis thaliana vacuolar H+-ATPase subunit E isoform 2 (VHA-E2), mRNA [NM_111690]	-3.93174	11.4266	-18.5835	4.1731e-05	0.0021699	3.07068
9799	134	7	764	TGAGTTTGTTGTTGACGTTGATCGTAATAGTGATACCAATGAGAAGAATTCTAACAATGC	9242	0	A_84_P13116	SWEET3	NM_124698	ref|Arabidopsis thaliana Nodulin MtN3 family protein (SWEET3), mRNA [NM_124698]	-3.93131	12.1964	-19.6182	3.35031e-05	0.00194368	3.32056
12167	166	67	1521	CAGATGCTTTTGCCAGAAGCACTTGAAGGCTCAACAAGCAAGGGACCAAAACCAAGATTT	11608	0	A_84_P271080	AT3G56600	NM_001339803	ref|Arabidopsis thaliana phosphatidylinositol 4-kinase gamma-like protein mRNA [NM_001339803]	-3.93072	10.3464	-51.7518	6.43257e-07	0.00057271	7.17037
2496	34	10	2865	TCTTGTTCGGTGTCAAGTTAAAGAAGAATAGACAGCAAAAGCAATCAGCATCATCCCTCT	2109	0	A_84_P270870	AT1G58215	NM_001333822	ref|Arabidopsis thaliana spindle pole body component 110 mRNA [NM_001333822]	-3.93039	9.39667	-18.3017	4.43948e-05	0.00223302	2.99989
15269	209	35	1059	TTTGTCTGACAACCCTTTCATTGTACTCGGCCTGGTTAGATATAAATAATAAACTTATGC	14666	0	A_84_P152588	AT5G16920	NM_121698	ref|Arabidopsis thaliana Fasciclin-like arabinogalactan family protein mRNA [NM_121698]	-3.92639	10.1668	-46.7266	9.76363e-07	0.00061577	6.84638
23664	323	57	1111	TCATCCGAGTGAAGAAGGATGGAGATCTGTTTACTCAGTTCTACACAAACATCTCAAAGC	22859	0	A_84_P19274	AT3G09930	NM_111828	ref|Arabidopsis thaliana GDSL-like Lipase/Acylhydrolase superfamily protein mRNA [NM_111828]	-3.92211	10.7662	-40.1801	1.80844e-06	0.000718203	6.32417
36202	494	29	487	ACGTTCATGGATATGACATTGCAAATGGAGAACATTATCGATGTTGCCCTTGGAGCCACC	34963	0	A_84_P14996	AT5G50060	NM_124385	ref|Arabidopsis thaliana Plant invertase/pectin methylesterase inhibitor superfamily protein mRNA [NM_124385]	-3.91942	9.2175	-18.03	4.71673e-05	0.002317	2.93042
32774	446	85	1038	TAGCTGATCATGGGGTTTTAAGACAGGCGTTTCAGCTTCCTAACATGAACTGGCACTCAT	31678	0	A_84_P22715	NAC025	NM_104792	ref|Arabidopsis thaliana NAC domain containing protein 25 (NAC025), mRNA [NM_104792]	-3.90934	13.7181	-14.8456	0.000103405	0.00366628	2.01803
2115	28	77	725	CCAAAACTGCGCTGAAAACACTTCAAACTTGGGGTATAAACCTTCGAAATCCAGGTGCAG	1805	0	A_84_P196514	AT1G23570	NM_102206	ref|Arabidopsis thaliana hypothetical protein (DUF220) mRNA [NM_102206]	-3.90661	13.4106	-16.7674	6.32686e-05	0.00273011	2.59158
4615	62	79	980	ATCCGGGTGTAATCATGTCAACCAACAAACATGGAAAAACAGAAGTTTCTCCTAAACAGT	4231	0	A_84_P11352	AT1G23580	NM_001332610	ref|Arabidopsis thaliana transmembrane protein, putative (Domain of unknown function DUF220) mRNA [NM_001332610]	-3.90602	10.5083	-18.5699	4.18545e-05	0.00217343	3.0673
6301	85	79	1409	CCAGACGCATTGAACCATCCCAAATTTCCTTCACAGATTGTCGAGCCAGGGAAAAAATAC	5958	0	A_84_P19641	AT5G15140	NM_121518	ref|Arabidopsis thaliana Galactose mutarotase-like superfamily protein mRNA [NM_121518]	-3.88264	11.719	-39.2005	2.00015e-06	0.000718203	6.23417
22005	301	25	3646	TTGATCCAAAAAATGAAGATGTGATGGTAGTTACTGAAAGCTATGCATTGTATCAGAGGA	21220	0	A_84_P584647	AT2G26610	NM_179752	ref|Arabidopsis thaliana Transducin family protein / WD-40 repeat family protein mRNA [NM_179752]	-3.88155	9.25395	-39.8539	1.86963e-06	0.000718203	6.29459
33406	455	60	1001	CACTGCTCTTCTTACTTCACTGGTCAAGTTCTTCACCCTAATGGAGGAGCTGTGGTAAAT	32342	0	A_84_P10365	AT1G54870	NM_001333678	ref|Arabidopsis thaliana NAD(P)-binding Rossmann-fold superfamily protein mRNA [NM_001333678]	-3.87526	11.1788	-16.7615	6.33578e-05	0.00273011	2.58995
4684	63	71	706	ATCAATGCTTATTGGGATCTTGTGCATTGTTTTCAACGTCATCATGTATGCTGCTCCTCT	4366	0	A_84_P15991	AtVEX1	NM_125680	ref|Arabidopsis thaliana Nodulin MtN3 family protein (AtVEX1), mRNA [NM_125680]	-3.8728	11.0928	-34.0545	3.55182e-06	0.000774044	5.69851
30043	410	29	1555	ATGACACAACATTCTGGAGCCAAGGAGGCAATGAGAATATGGTCTTTGAGAGAAACTTGC	28964	0	A_84_P10142	AT5G01760	NM_120254	ref|Arabidopsis thaliana ENTH/VHS/GAT family protein mRNA [NM_120254]	-3.87249	10.6695	-32.6744	4.20464e-06	0.000799055	5.53426
5634	76	66	2110	GAAAGTTCATTTACGGAGGCTTCAACGGCTTCCCCAGAAAGTTCAATTATGGTGGCTTCA	5228	0	A_84_P13588	AT3G05610	NM_111434	ref|Arabidopsis thaliana Plant invertase/pectin methylesterase inhibitor superfamily mRNA [NM_111434]	-3.85692	9.64647	-16.2816	7.12479e-05	0.00293256	2.45364
6693	91	29	711	ACCCTCTTTCAGATAGTTCTACTCATAGTAGAAAGTCTACATCACGTCATAGGAAGCCAA	6297	0	A_84_P501779	RIC3	NM_100325	ref|Arabidopsis thaliana ROP-interactive CRIB motif-containing protein 3 (RIC3), mRNA [NM_100325]	-3.85148	9.56865	-32.9749	4.05059e-06	0.00079193	5.57085
37773	515	24	842	AGTGGAGGAATCTTCTTGTTTTCAACATTTGTCTCCTCATTCTCCTCATAACCGTCTATT	36483	0	A_84_P21521	TET11	NM_101710	ref|Arabidopsis thaliana tetraspanin11 (TET11), mRNA [NM_101710]	-3.8512	10.2278	-39.613	1.91647e-06	0.000718203	6.2725
11568	158	31	1524	TTGCACGAGAATGTTTCTCATGGATCCAGTTTACTACCTTTGATCTGCGGGTTCATTCCC	10989	0	A_84_P10552	AT1G80470	NM_001334988	ref|Arabidopsis thaliana F-box/RNI-like/FBD-like domains-containing protein mRNA [NM_001334988]	-3.84309	9.70685	-18.7123	4.05791e-05	0.00214419	3.10265
27629	377	39	367	TGGAGCATTATACATGTTGATAGACTTAATAACAAGTTGTGGGCGTATGTACGCGTGTTT	26706	0	A_84_P145049	PCR1	NM_101357	ref|Arabidopsis thaliana PLANT CADMIUM RESISTANCE 1 (PCR1), mRNA [NM_101357]	-3.84231	10.347	-42.0963	1.4952e-06	0.000696014	6.49062
30705	419	8	285	AGAACATGGCACAAGGAGCAGCCGATGCTGTGAAGAACACTCTCGGGATGAGTCCGGCTA	29665	0	A_84_P19002	AT1G52680	NM_104146	ref|Arabidopsis thaliana late embryogenesis abundant protein-related / LEA protein-like protein mRNA [NM_104146]	-3.84076	13.2973	-18.4752	4.27305e-05	0.00218984	3.04362
37745	514	81	709	TAGGAAAGGCTTTGCGCTTGATGTTGTTGAAACAGATATGAAGAGAACAGCTCCCTTCCC	36450	0	A_84_P219968	AT4G18920	NM_118009	ref|Arabidopsis thaliana histone acetyltransferase (DUF1264) mRNA [NM_118009]	-3.83597	9.87269	-29.5121	6.36712e-06	0.000916298	5.11843
22152	303	21	572	AAGCTTATTCATGATGCTGAACAAGCTAAGCCTAGTACTGCTGCAGTAGATGCACCACCA	21360	0	A_84_P11265	AT5G62750	NM_125670	ref|Arabidopsis thaliana hypothetical protein mRNA [NM_125670]	-3.83453	10.8273	-13.6699	0.000144115	0.00441282	1.62646
30574	417	32	339	TGCGTTCGCACAGTACATTAGCTCTCCAAACGCTCGCAAAGTGCTCCTTGCTTGCAATGT	29556	0	A_84_P23763	AT1G66850	NM_105356	ref|Arabidopsis thaliana Bifunctional inhibitor/lipid-transfer protein/seed storage 2S albumin superfamily protein mRNA [NM_105356]	-3.83332	16.8791	-13.7573	0.000140469	0.00436267	1.65679
17668	242	6	2327	TACAGGCAAATACAGTAGAGGAACTACCAGAACTGCTACTAGGAACTTGTCGGCTCAATT	16908	0	A_84_P287930	AT3G54800	NM_001035785	ref|Arabidopsis thaliana Pleckstrin homology (PH) and lipid-binding START domains-containing protein mRNA [NM_001035785]	-3.83131	9.26242	-12.3722	0.000214991	0.00563891	1.15116
2725	37	22	1050	GGTCCCGAGACTGAGAAGTTTTGGGGACTGTTTCTTCCAAATCTACAGCCTAAGTATGTT	2411	0	A_84_P15628	BG3	NM_115584	ref|Arabidopsis thaliana beta-1,3-glucanase 3 (BG3), mRNA [NM_115584]	-3.82899	8.8145	-13.7157	0.00014219	0.00438824	1.64238
783	11	24	859	TGCGGAATTTCACCAGGGTTTCTCATAGGAGATTCGCCATGGGAATCGAATGTTGAAGTT	622	0	A_84_P10126	BBX9	NM_001341021	ref|Arabidopsis thaliana B-box type zinc finger protein with CCT domain-containing protein (BBX9), mRNA [NM_001341021]	-3.81346	8.87019	-25.6124	1.13399e-05	0.00118559	4.51505
3426	46	59	563	GCCTTAGCCGTTATGGCCTTCTAGATCATTCAGAAATGCTTACTTTTGATTAGCTTTGAG	3062	0	A_84_P532500	AT4G02140	NM_116446	ref|Arabidopsis thaliana hypothetical protein mRNA [NM_116446]	-3.80208	12.2905	-31.3966	4.94736e-06	0.000853217	5.37321
16770	229	78	464	GTGGCTGCCATAAACCAACTCGATGAAGAAGAGATGATTAAAGGCATTGTCATAACTCCA	16172	0	A_84_P15526	AT1G26710	NM_102434	ref|Arabidopsis thaliana transmembrane protein mRNA [NM_102434]	-3.80107	11.4204	-10.0486	0.000492132	0.00940076	0.158036
6159	84	5	1600	TTTCCTCCACGATGGATCAAAAGAGTTCGAAATCGAGCACGAGTTCGAACACGATGAGTT	5687	0	A_84_P12450	ATA27	NM_106244	ref|Arabidopsis thaliana Glycosyl hydrolase superfamily protein (ATA27), mRNA [NM_106244]	-3.7907	15.755	-11.7525	0.000264012	0.00641602	0.905844
19895	272	34	1761	TGTTTGGCTCTTTATGGCAAACTAAGAGATGAAGGTGTTGCTGTGCATCAATGGTGGGGT	19102	0	A_84_P123122	AT1G58120	NM_104594	ref|Arabidopsis thaliana hypothetical protein mRNA [NM_104594]	-3.77621	9.94344	-27.2978	8.74851e-06	0.00102235	4.78959
30284	413	41	745	ACAGCTGCTTTAGTGTATGATAACGTGGTGGTCCCTGTAGAAGATGATCGTGGTTCATCT	29277	0	A_84_P13695	TIP5;1	NM_114612	ref|Arabidopsis thaliana tonoplast intrinsic protein 5;1 (TIP5;1), mRNA [NM_114612]	-3.77331	10.8873	-26.6406	9.66119e-06	0.0011046	4.68519
36671	500	45	494	CAACGAAGAGCCTCTTGTAACCCTTTAATTCTTTCACATTTTCATTTCTCAAAACCCCAA	35431	0	A_84_P557587	AT5G54095	NM_001345078	ref|Arabidopsis thaliana proteoglycan-like protein mRNA [NM_001345078]	-3.77173	11.5448	-52.2258	6.19734e-07	0.00057271	7.19808
24851	339	85	1483	CAAGTCCAATTCTCAGTGAGAGCAATCACATATATGAGAGATGCTGTTGAAAAAACTAAA	24040	0	A_84_P89769	PUB23	NM_129152	ref|Arabidopsis thaliana plant U-box 23 (PUB23), mRNA [NM_129152]	-3.75756	9.79964	-48.0762	8.69161e-07	0.000590865	6.93916
38026	518	60	724	GAACTACTTTCACTCTGTATTGACGCCTTTCTTTTTGATTAATCTGCTACAACTTGGAGG	36675	0	A_84_P611746	AT5G07490	NM_120831	ref|Arabidopsis thaliana transmembrane protein mRNA [NM_120831]	-3.75551	8.69214	-27.506	8.4819e-06	0.00101425	4.82199
4742	64	54	1715	TTTCTGATAACCGGGTGGTCGTTGAGACAAACGCTCCTGTTACTGGGACAGTTTATGTAA	4339	0	A_84_P10038	QRT3	NM_118124	ref|Arabidopsis thaliana Pectin lyase-like superfamily protein (QRT3), mRNA [NM_118124]	-3.74843	14.7154	-17.6041	5.19588e-05	0.00243039	2.81917
22240	304	43	2702	TCGAGCAAGACAAAAAGGATTCATGTCCCAAAGTCGAGAAGAAGCTTGCGGTACAAGTCA	21397	0	A_84_P17250	AT2G16730	NM_127225	ref|Arabidopsis thaliana glycosyl hydrolase family 35 protein mRNA [NM_127225]	-3.74412	8.91199	-25.7054	1.1174e-05	0.00117715	4.53079
22864	312	65	2040	TTAAACCCTTCTGCTTCAAGTAGTGAAGAAATGAATAGAGGCTCAATGAAACGCAATCCT	22012	0	A_84_P12936	PERK5	NM_119609	ref|Arabidopsis thaliana Protein kinase superfamily protein (PERK5), mRNA [NM_119609]	-3.74324	9.49144	-49.322	7.82909e-07	0.000577632	7.02092
15626	214	33	774	CTGCTTCTAAGGCTGGTTGGAGCTTTGATGTTATTCTCTTGTTAGCATTTTTGGCTAGCT	14944	0	A_84_P11034	FLA5	NM_119286	ref|Arabidopsis thaliana FASCICLIN-like arabinogalactan protein 5 precursor (FLA5), mRNA [NM_119286]	-3.74122	12.4143	-25.9592	1.07358e-05	0.00115645	4.5734
16528	226	51	1983	CAAATACTATCAGAATGTGATCCATGAAATGTACAAGACAACAAAGGAAAGTCTAGCTTC	15839	0	A_84_P12853	AT4G11030	NM_117173	ref|Arabidopsis thaliana AMP-dependent synthetase and ligase family protein mRNA [NM_117173]	-3.73926	8.93393	-15.2422	9.2981e-05	0.00344715	2.14273
20229	277	1	0	CTACATGTTCTAGGTTGATACCTAAAAAACCTGGAAAATGTGTTAACGAAGATTGTGATC	19474	0	A_84_P706792	A_84_P706792	A_84_P706792	Unknown	-3.73772	8.47981	-22.0101	2.10034e-05	0.00152653	3.84394
28240	385	48	396	GGCTCCTGAGGAAGTGAGATACGTTTCCATCATCCAGTCCATTTTGAAGGATTTGGGATT	27303	0	A_84_P188464	AT3G01230	NM_110989	ref|Arabidopsis thaliana splicing regulatory glutamine/lysine-rich-like protein mRNA [NM_110989]	-3.73542	9.55281	-33.1141	3.98159e-06	0.000786303	5.58764
32054	437	30	1487	ACCAAAGGCAAATCTCTAGAAGAGATTCAATCTCTTTTCACTGATTCTCCTCCTCAAGAT	30998	0	A_84_P21349	AT4G04760	NM_001340510	ref|Arabidopsis thaliana Major facilitator superfamily protein mRNA [NM_001340510]	-3.72842	10.0433	-15.4203	8.87256e-05	0.00334234	2.1976
11666	159	66	198	TACGCACTCTATGCAATCGTGTACGTGGATCGTGATCAATTTTTCGATGAGTACCGTCGT	11183	0	A_84_P584092	AT4G28088	NM_202900	ref|Arabidopsis thaliana Low temperature and salt responsive protein family mRNA [NM_202900]	-3.72716	9.47058	-10.9429	0.000350883	0.00765901	0.564934
23519	321	56	1438	GACTTTGCTCATCCCTCCGAGAAAGCCTACAAAACAATTGCTAAAAAGCTTGTCGAGGAT	22717	0	A_84_P17176	AT1G75920	NM_001124133	ref|Arabidopsis thaliana GDSL-like Lipase/Acylhydrolase superfamily protein mRNA [NM_001124133]	-3.72682	12.9064	-9.14563	0.000713506	0.0118656	-0.290165
16966	232	55	2513	CTTGAACGGCAAGTTTGATTACAAGAAATTAGTGTCTCCTTGGTCTCACTCTCATAATTG	16270	0	A_84_P14079	CHX25	NM_125232	ref|Arabidopsis thaliana cation/H+ exchanger 25 (CHX25), mRNA [NM_125232]	-3.70748	10.4685	-52.5222	6.05568e-07	0.00057271	7.21517
20424	279	56	1599	TTCAATAGTTACTACCAGAAGAACTCACGTCGTGTTGGTACGTGCTTCTTTGGTGGAGCT	19710	0	A_84_P17631	AT4G26830	NM_001341832	ref|Arabidopsis thaliana O-Glycosyl hydrolases family 17 protein mRNA [NM_001341832]	-3.70624	12.2071	-13.6373	0.000145502	0.00442294	1.61512
18460	252	85	987	ATGCGGTCTAGAATTGGAAGCAAATCAGCAGAGGTTAAAAAGTCTATGGAAACTTACCAA	17751	0	A_84_P597287	AT3G28810	NM_001338971	ref|Arabidopsis thaliana mediator of RNA polymerase II transcription subunit-like protein, putative (DUF1216) mRNA [NM_001338971]	-3.70388	9.29051	-21.4764	2.32053e-05	0.00162494	3.73318
674	9	72	1024	TCTTACATTGCTCTAGACTTCGAGCAAGAGCTAGAGACTTCCAAAACAAGCTCGTCCGTT	580	0	A_84_P23542	ACT4	NM_001085300	ref|Arabidopsis thaliana actin 4 (ACT4), mRNA [NM_001085300]	-3.70134	8.74606	-25.9389	1.07701e-05	0.00115695	4.57001
29001	396	23	989	GTGTAAGTGAAGACACGGGTAAATGTGGTATTGCTATGATGGCAAGCTATCCCTTGCAGT	27949	0	A_84_P15688	AT1G06260	NM_100508	ref|Arabidopsis thaliana Cysteine proteinases superfamily protein mRNA [NM_100508]	-3.70092	15.6985	-15.0014	9.91455e-05	0.00358962	2.06743
27494	375	46	566	TTGTTGTTTCAGTGAGAGGTTGCTTGTGCCTCGTGGTTCAAATTAAAGGTTTATGAATGG	26575	0	A_84_P102366	AT3G15280	NM_112391	ref|Arabidopsis thaliana hypothetical protein mRNA [NM_112391]	-3.69918	12.8045	-52.7566	5.94649e-07	0.00057271	7.22857
17922	245	50	1764	AAAGCTAATTTAACTCGTCAGGTTGAGTTGTGGGAAAACCAATACTTTCAAAATCTTACC	17264	0	A_84_P250085	AT3G61270	NM_001340082	ref|Arabidopsis thaliana O-glucosyltransferase rumi-like protein (DUF821) mRNA [NM_001340082]	-3.69484	10.1516	-19.2031	3.65373e-05	0.00204097	3.22218
9103	124	57	633	AATGGGCAAAGTCTTTAACACTTTCAACATTAAGACCAAACTTAACCAGAAAGATACCGA	8604	0	A_84_P13566	AT2G47050	NM_130273	ref|Arabidopsis thaliana Plant invertase/pectin methylesterase inhibitor superfamily protein mRNA [NM_130273]	-3.69285	13.8908	-20.7037	2.69274e-05	0.00173891	3.56688
24482	334	74	829	GAATGGTGTATCAGAGAGCTTCCCAAGTGTTGTGATGGTAAACAAGGAGGGAGAATTTTG	23601	0	A_84_P18372	AT3G22050	NM_113101	ref|Arabidopsis thaliana cysteine-rich repeat secretory protein, putative (DUF26) mRNA [NM_113101]	-3.68793	8.98918	-10.5016	0.000413227	0.00844643	0.368402
31603	431	25	311	TGAGGAATGAAGCACACTCCAGTGAGATTGGAAAGAGTATCCGACACGTAACCGGATTTA	30556	0	A_84_P19036	AT1G27710	NM_001084141	ref|Arabidopsis thaliana Glycine-rich protein family mRNA [NM_001084141]	-3.68435	10.8774	-13.2373	0.000163979	0.00474955	1.4734
890	12	57	2133	ATCTCATAAGGTTAACTTTCAGGTGTTTATATATAGGTACAAGTGTGCATTACTGCCAAG	684	0	A_84_P553554	PI4K GAMMA 1	NM_129648	ref|Arabidopsis thaliana phosphoinositide 4-kinase gamma 1 (PI4K GAMMA 1), mRNA [NM_129648]	-3.68368	9.3215	-43.4232	1.31722e-06	0.000668911	6.59894
35792	488	73	3007	TGCGGCATACAAACCGTGGCAAAGGAGTTGAAGAAGCAAGCACAAGACATGAGTCAAAAA	34597	0	A_84_P20970	AT1G19230	NM_001332388	ref|Arabidopsis thaliana Riboflavin synthase-like superfamily protein mRNA [NM_001332388]	-3.67542	10.0654	-14.0866	0.000127728	0.00412761	1.76918
33289	454	13	628	ACCGCAAAGGCTACTCGCAGATCAGATAAGTTATTGTTGTACGAGACAGGGGAGATGAAA	32116	0	A_84_P508517	AT3G58310	NM_115693	ref|Arabidopsis thaliana cysteine-rich repeat secretory protein, putative (DUF26) mRNA [NM_115693]	-3.67278	8.85907	-19.3474	3.54453e-05	0.00201385	3.25665
6172	84	20	1299	ATCTACTAGGTGTAAGCTTCGGTTGTATATGTAAACCCAACACATAAAAATTTGTTGCTC	5712	0	A_84_P571306	AT2G38500	NM_129407	ref|Arabidopsis thaliana 2-oxoglutarate (2OG) and Fe(II)-dependent oxygenase superfamily protein mRNA [NM_129407]	-3.67106	9.51796	-49.3215	7.82939e-07	0.000577632	7.02089
1440	19	78	1621	AGTGGAGAAGAATCGCTAAGAACAATAGTTTGCCTGATAGGCATTGGGAGATTGAAGTGA	1256	0	A_84_P21712	PGSIP4	NM_104367	ref|Arabidopsis thaliana plant glycogenin-like starch initiation protein 4 (PGSIP4), mRNA [NM_104367]	-3.66273	9.45611	-23.1488	1.71107e-05	0.00141472	4.06984
29915	408	60	607	TGACATTGGACCAGTATTTTCAGCCTTCTTCTTATCTTAACCTGCCACCACTTTCTTGGT	28869	0	A_84_P17970	AT1G23670	NM_102215	ref|Arabidopsis thaliana OBP32pep protein, putative (DUF220) mRNA [NM_102215]	-3.66211	11.7454	-11.7667	0.00026274	0.00639704	0.91162
5071	69	3	3346	CAAAACTCCAACCATAGTTTTTGTGTGGGCAGGTCTCATTGCCATCACCATCTCTCTACT	4689	0	A_84_P12949	CSLD4	NM_119980	ref|Arabidopsis thaliana cellulose synthase like D4 (CSLD4), mRNA [NM_119980]	-3.65975	9.54562	-31.7365	4.73486e-06	0.000836586	5.41693
38625	526	48	3269	ACACGATTTTGCGAGTTCTTTGCTATAGAGACGATCGTGTGGCTAATCAGTTTTTGAAAA	37159	0	A_84_P10465	AT1G04470	NM_100326	ref|Arabidopsis thaliana hypothetical protein (DUF810) mRNA [NM_100326]	-3.65961	9.60406	-50.1349	7.32328e-07	0.00057271	7.07235
7216	98	31	1535	TCCGCGAGTAACAACGACTTTGTATATGAAACATGGTCTTAAGGTCAGGATTACACCGAG	6729	0	A_84_P89649	CYP86C2	NM_113519	ref|Arabidopsis thaliana cytochrome P450, family 86, subfamily C, polypeptide 2 (CYP86C2), mRNA [NM_113519]	-3.65716	13.6377	-12.4742	0.000208039	0.00553384	1.19034
24587	336	31	362	TGATGCAGATGGTGATGGCTTTGTGAGTTTTGAAGAGTTTAAGACTATGATGAGTTGTAA	23668	0	A_84_P16964	AT5G17470	NM_121753	ref|Arabidopsis thaliana EF hand calcium-binding protein family mRNA [NM_121753]	-3.65149	9.6296	-22.4044	1.95414e-05	0.00149371	3.92374
3408	46	37	289	GGACTTAAGAAAAGTGGGAAGAAATAAGACTAAATCTGCCTCAATGTAATCCTATATCAC	3027	0	A_84_P225639	AT3G16040	NM_112474	ref|Arabidopsis thaliana Translation machinery associated TMA7 mRNA [NM_112474]	-3.65148	9.2815	-37.8938	2.29699e-06	0.000724999	6.10855
13364	183	29	515	AATCAGCATGATGAGACAGAAGTCGTTGCCCAAACCTGAAAAACAACACGTGATAGAAAA	12806	0	A_84_P586578	PCC1	NM_113121	ref|Arabidopsis thaliana pathogen and circadian controlled 1 (PCC1), mRNA [NM_113121]	-3.64887	12.0221	-8.76432	0.000843306	0.01319	-0.492216
19060	261	16	908	CAAGAGGTAATCTATTGGGGAAGCTAGTCAAGTCGAAGCACGAGAATCACGTATCATGCT	18344	0	A_84_P82889	AT3G24600	NM_113371	ref|Arabidopsis thaliana late embryogenesis abundant protein, group 2 mRNA [NM_113371]	-3.64254	10.214	-21.4761	2.32065e-05	0.00162494	3.73312
2933	40	1	1857	CAATCAGCAGAATGGGAACAACAATAACAGTAATGTTACAACGAGCAACGTTGACAATAG	2523	0	A_84_P15672	WRKY42	NM_116683	ref|Arabidopsis thaliana WRKY family transcription factor (WRKY42), mRNA [NM_116683]	-3.63615	9.74834	-21.6976	2.22596e-05	0.00159122	3.77947
21620	295	76	659	TGATGGTAGGGTTAATTACATGGAGTTTAGACAAATGATGAAAAAGGGTCGCTTTTTTAG	20882	0	A_84_P15669	AT4G03290	NM_116567	ref|Arabidopsis thaliana EF hand calcium-binding protein family mRNA [NM_116567]	-3.63524	8.92745	-15.5494	8.57916e-05	0.00326077	2.23694
23232	317	63	207	AGCGAAGACGATCTTTGACGCTACCGGAAATTTGAAGGATAAGACAAGAATGCAGCAGAA	22442	0	A_84_P573215	AT3G24640	NM_113375	ref|Arabidopsis thaliana lyase mRNA [NM_113375]	-3.6284	8.8817	-20.2831	2.92663e-05	0.001805	3.47327
14448	198	22	567	GCTTTTGGCCTCTTTGAAGAACATATTCATTTTTAGTCTCTATTAAATCGCGGTGTATTG	13787	0	A_84_P550260	AT4G14815	NM_117567	ref|Arabidopsis thaliana Bifunctional inhibitor/lipid-transfer protein/seed storage 2S albumin superfamily protein mRNA [NM_117567]	-3.62708	13.5213	-9.07352	0.000736052	0.0121491	-0.327758
23588	322	45	1674	TCAACGCAACTGATGCTTCCAATTTCACGGTCACCAATTTCCTTGTTGGTGAAGGTTGGA	22701	0	A_84_P22924	AT2G47550	NM_130323	ref|Arabidopsis thaliana Plant invertase/pectin methylesterase inhibitor superfamily mRNA [NM_130323]	-3.62683	10.6774	-13.6686	0.000144168	0.00441282	1.62602
14535	199	38	1840	GGAGTACTCAGAGATTGGTAATGTCCCCATATCCAGTAGAAGCGATTTGGATCACTCACA	13956	0	A_84_P23353	RHS17	NM_120001	ref|Arabidopsis thaliana root hair specific 17 (RHS17), mRNA [NM_120001]	-3.62475	11.4093	-26.3099	1.01651e-05	0.00111965	4.6314
11047	151	15	1435	TGTGTGTATGTTATGTGGTGAAGTCAAAGAAGTCGAAATATAGAATCACGACAAGTTTAG	10533	0	A_84_P575998	XBAT34	NM_117514	ref|Arabidopsis thaliana hypothetical protein (XBAT34), mRNA [NM_117514]	-3.62123	10.599	-5.98453	0.00364672	0.0328634	-2.2657
3171	43	16	1131	AGTCAAAGAAAATCACAGCAGAAAGATAAATTGCCAAGTGTATGAATCTAAATCTTCCCC	2846	0	A_84_P519485	AT5G62240	NM_125618	ref|Arabidopsis thaliana Cell cycle regulated microtubule associated protein mRNA [NM_125618]	-3.61782	9.3435	-31.3718	4.96328e-06	0.000853217	5.37
21880	299	47	1938	AGCAGTAGGAGAAAAAGCTCATTTGTTTGTCTTTAACAACGGCTCACAACCTGTGACCGT	21113	0	A_84_P16552	CWINV2	NM_001339580	ref|Arabidopsis thaliana cell wall invertase 2 (CWINV2), mRNA [NM_001339580]	-3.61659	8.60186	-15.1045	9.64442e-05	0.00353105	2.09985
31488	429	58	351	GCAAAACTAGCAGGAGATGTTGTAGGTGAAGTAGTTCAGAAAACAGCTGAGAAAGTTACT	30470	0	A_84_P547884	AT5G64820	NM_125880	ref|Arabidopsis thaliana transmembrane protein mRNA [NM_125880]	-3.61373	9.78762	-22.5495	1.90356e-05	0.00147392	3.95267
28928	395	23	1207	TCCAGCGACTTTCCAATGCTCTAACGTATCACCAAAGCTTGTGGGAACTCAGATTCCAAA	27948	0	A_84_P13099	AT5G48140	NM_124188	ref|Arabidopsis thaliana Pectin lyase-like superfamily protein mRNA [NM_124188]	-3.61371	9.43976	-22.9061	1.78597e-05	0.00141694	4.02284
27241	372	12	528	TATTTTCTTGTTTTAGATGTATTTTGACGATCCCTTCTTCGATGTAACATTGATTATATT	26236	0	A_84_P166023	AT3G26110	NM_113516	ref|Arabidopsis thaliana Anther-specific protein agp1-like protein mRNA [NM_113516]	-3.60679	9.1487	-12.2593	0.000223023	0.00579061	1.10741
23887	326	64	0	ACAACTATCTCAAGCTTCTTACCCGCGAATGACCAGATTATTCGCGACCAAGATCGATCA	23012	0	A_84_P514311	A_84_P514311	A_84_P514311	Unknown	-3.60678	8.72782	-19.3169	3.56726e-05	0.00201863	3.24939
15237	208	84	815	TACTGGACATTTCATGGTTAAGACTACGGATGCTAATGTGAAGTCCAAAAGAAGGCATTA	14611	0	A_84_P599823	AT2G35420	NM_129094	ref|Arabidopsis thaliana RING/U-box superfamily protein mRNA [NM_129094]	-3.60503	9.48684	-23.6571	1.56643e-05	0.00137026	4.16638
35555	485	43	2132	TGACTGTGAAGGAACATCTAGTAATGATTCTAGAGATATGGGAACTAAGAGCCCTACTCC	34409	0	A_84_P20157	PERK4	NM_001335597	ref|Arabidopsis thaliana roline-rich extensin-like receptor kinase 4 (PERK4), mRNA [NM_001335597]	-3.60477	10.7477	-50.2494	7.25538e-07	0.00057271	7.07947
14605	200	32	1937	TACAAGCAGAGGTGAACTCAAGCATAGAACCTTAAGTGTCAAAGAAGACAGATCCCAGAT	13948	0	A_84_P19548	AT4G32510	NM_119403	ref|Arabidopsis thaliana HCO3- transporter family mRNA [NM_119403]	-3.60228	12.2311	-19.1022	3.73259e-05	0.00206438	3.19789
37840	516	23	496	ATATGCTCAAATCGCTTAACCTCACTAAAGAAAACGCTCTCGATCTCCCCAAGGCTTGTG	36482	0	A_84_P23422	AT1G18280	NM_101686	ref|Arabidopsis thaliana Bifunctional inhibitor/lipid-transfer protein/seed storage 2S albumin superfamily protein mRNA [NM_101686]	-3.59774	12.5424	-23.5013	1.60908e-05	0.00138462	4.13707
25293	345	72	749	GATGCGATCCAGCCGAAACTTCTGCATCGACATTATTCTTCTCTGTGTGATCCTTGGAAT	24458	0	A_84_P10849	SYP72	NM_001339202	ref|Arabidopsis thaliana syntaxin of plants 72 (SYP72), mRNA [NM_001339202]	-3.59362	10.7524	-19.8305	3.20719e-05	0.00189834	3.36997
4492	61	24	359	TGAATTTTTCTCATTTGTTTTTAACTCTCTCTATGTTGATCTGATTTCTTGAATAAAATA	4133	0	A_84_P59470	AGP24	NM_123438	ref|Arabidopsis thaliana arabinogalactan protein 24 (AGP24), mRNA [NM_123438]	-3.58507	14.0169	-28.6062	7.22955e-06	0.000949859	4.98799
17203	235	59	2486	ATGATGAAGAACAATGCTAATGGAAATGCTCCATCAGTAGAAAACGACGCAGTTACAGCT	16578	0	A_84_P11058	AT4G37900	NM_119951	ref|Arabidopsis thaliana hypothetical protein (duplicated DUF1399) mRNA [NM_119951]	-3.57756	15.2737	-22.3048	1.98985e-05	0.0014944	3.90374
22647	309	75	789	TGTAACTTTAGGTTTGAGCGTTACCCTTTTGTTAACGCCAAGACCAGTCCTAACTATTTG	21882	0	A_84_P12707	AT3G29050	NM_001339003	ref|Arabidopsis thaliana receptor-like protein kinase-like protein mRNA [NM_001339003]	-3.57659	8.27841	-19.172	3.67779e-05	0.00204856	3.21471
15126	207	40	1284	TGGGACTCTTACCATCCAACGGAAAGAGCTTATAAAATCTTAAGCCAAAAGTTTGTAGAG	14534	0	A_84_P15258	AT1G20120	NM_101866	ref|Arabidopsis thaliana GDSL-like Lipase/Acylhydrolase superfamily protein mRNA [NM_101866]	-3.57546	14.3551	-9.82675	0.000537563	0.00994784	0.0516109
4975	67	63	2384	TTCCCGGATGTGAATTCTTTCCCGACACAAAAGCTCGTATCCTCGGTGTCAAATCTGATT	4643	0	A_84_P23732	PLDALPHA2	NM_001333554	ref|Arabidopsis thaliana phospholipase D alpha 2 (PLDALPHA2), mRNA [NM_001333554]	-3.56664	12.8742	-21.6457	2.2477e-05	0.00160147	3.76867
10234	140	17	835	AAACGCTATACGATGATGTTTGTAGAGTCTGAGTCATATGAGTGTTTCTTGTTGTTTTTG	9675	0	A_84_P109472	TSPO	NM_130344	ref|Arabidopsis thaliana TSPO(outer membrane tryptophan-rich sensory protein)-like protein (TSPO), mRNA [NM_130344]	-3.56458	12.4606	-36.8643	2.57025e-06	0.000733591	6.00486
10583	144	79	1373	CCACGTGCCTTCAAACCCTTTGATTTTGTCGACCTTTTTAACTTCTATCACACAGAAGCT	10068	0	A_84_P12833	AOP3	NM_001340417	ref|Arabidopsis thaliana 2-oxoglutarate-dependent dioxygenase (AOP3), mRNA [NM_001340417]	-3.56333	13.1754	-3.93108	0.0163626	0.0825881	-4.06997
23657	323	50	1110	CAGGACATTGGTGGGTTCTTGAGAACAAAGGAATGGTTCAAAGTGATGATGGGACATGGA	22848	0	A_84_P18202	AT2G31100	NM_128666	ref|Arabidopsis thaliana alpha/beta-Hydrolases superfamily protein mRNA [NM_128666]	-3.56001	9.43004	-44.7667	1.1631e-06	0.000633884	6.70324
13291	182	17	703	GCTCTACAAGAAATATACGGGTAGAGACTTTCCAATTAAAATTCCAGGTGCTGCCGCAGC	12655	0	A_84_P10163	GRP20	NM_120838	ref|Arabidopsis thaliana glycine-rich protein 20 (GRP20), mRNA [NM_120838]	-3.55728	14.7708	-15.3822	8.96145e-05	0.00336933	2.18593
36929	503	83	596	GTGTTAGAAAATGTACGAATGGAGATGATCTTGTACTTTTGGAGTTGAGTGATGTTGAAG	35776	0	A_84_P15980	cPT8	NM_125443	ref|Arabidopsis thaliana Undecaprenyl pyrophosphate synthetase family protein (cPT8), mRNA [NM_125443]	-3.5492	10.2582	-12.8976	0.000181996	0.00509398	1.34956
6143	83	70	1214	TCACGTGTGATTCCAGGCTTGGGAGAATTTGCAGACCGTTACTTTGGGACAAACAACATT	5799	0	A_84_P12691	UKL5	NM_001338874	ref|Arabidopsis thaliana uridine kinase-like 5 (UKL5), mRNA [NM_001338874]	-3.54847	10.5818	-33.3465	3.86961e-06	0.000780325	5.61546
16183	221	77	488	GAACTTGGACAGCAAATTGGGGAGGAAGATCCTTTACTGGAAAGTTTGGAGATCAGTCTG	15591	0	A_84_P83099	AT5G07600	NM_120842	ref|Arabidopsis thaliana Oleosin family protein mRNA [NM_120842]	-3.54665	12.9503	-17.7837	4.98669e-05	0.0023812	2.86647
36833	502	59	644	GTAAGTGGCAATATAAAGTCATTCAACAATGAGACAATGGCTCTCCTCAAAGAGTTGGCG	35598	0	A_84_P552766	AT3G22000	NM_113096	ref|Arabidopsis thaliana cysteine-rich repeat secretory protein, putative (DUF26) mRNA [NM_113096]	-3.54574	8.9181	-16.3052	7.08338e-05	0.00292167	2.46042
31539	430	33	1301	TTGACAGACTAAAAGGTTTCTATGATCGTCATGCCATCTCCAAGGAAGCTATCAAACTCA	30427	0	A_84_P10609	TAT3	NM_128044	ref|Arabidopsis thaliana tyrosine aminotransferase 3 (TAT3), mRNA [NM_128044]	-3.54529	9.74838	-20.8863	2.59845e-05	0.00170389	3.60684
15340	210	42	1483	TAAAGCAACCAAGCTTGACGCAGATTTATGACTTGGTGAGTTCATTGTATGAGTCTAGTT	14677	0	A_84_P19496	AT4G20790	NM_118197	ref|Arabidopsis thaliana Leucine-rich repeat protein kinase family protein mRNA [NM_118197]	-3.54008	8.37698	-26.4753	9.9091e-06	0.00111073	4.65841
38161	520	39	1155	TAAGTTGAGAACCAAGTGGGAATCATGAGAGATTTCTTGTATGTTTTAAGCTTTCTTGTG	36770	0	A_84_P562126	AT1G13470	NM_101217	ref|Arabidopsis thaliana hypothetical protein (DUF1262) mRNA [NM_101217]	-3.53305	10.8527	-37.615	2.36727e-06	0.000724999	6.0809
7247	98	69	815	AAAGAATTTGCTCGAAGATCTTAGACAATTTGTTATCGACATGCACAAAAATTCAGACCC	6793	0	A_84_P611349	AT2G27670	NM_128326	ref|Arabidopsis thaliana hypothetical protein (Domain of unknown function DUF220) mRNA [NM_128326]	-3.52918	8.81158	-24.5057	1.35727e-05	0.00129444	4.32195
10571	144	64	571	TATGGGAGGTTTGTGTCTCCCTTTGTAATTTTGTATGGATCTTGATTAGAAGCTTTCTAT	10045	0	A_84_P188814	AT2G19000	NM_127457	ref|Arabidopsis thaliana hypothetical protein mRNA [NM_127457]	-3.52109	8.74201	-15.8077	8.02729e-05	0.00312632	2.31464
11297	154	58	975	ATGTCGATAACATGTCGGAATATATGTCTGAGACTGGTTCTGTGAGATCTATGCCTCAAT	10746	0	A_84_P563230	RIC6	NM_127602	ref|Arabidopsis thaliana ROP-interactive CRIB motif-containing protein 6 (RIC6), mRNA [NM_127602]	-3.52106	8.19921	-15.6515	8.3556e-05	0.00320624	2.26781
1505	20	64	1652	AGGTCAAGAATGAAGACACAAAAATAGACACAGTTGGATCGGATGAACCGACAGCCTCAG	1230	0	A_84_P522942	AT5G25320	NM_122441	ref|Arabidopsis thaliana ACT-like superfamily protein mRNA [NM_122441]	-3.51803	9.24405	-18.2061	4.53466e-05	0.00226889	2.97558
11389	155	81	730	AAGACCACCAAAACTCTGCTCAAAATGCTTCAAGATAGGGCCACCATACTGCGAGAGATA	10931	0	A_84_P13242	AT1G23600	NM_001084120	ref|Arabidopsis thaliana OBP32pep protein, putative (Domain of unknown function DUF220) mRNA [NM_001084120]	-3.51767	11.3887	-35.6783	2.93715e-06	0.000734093	5.87988
6015	81	85	728	AGGATTGACTTAAATGCCGATCCAGTCGAGGAGGAAGACAAGGTAATTGGAGTTGGATCT	5677	0	A_84_P212908	DAZ3	NM_119735	ref|Arabidopsis thaliana zinc finger (C2H2 type) family protein (DAZ3), mRNA [NM_119735]	-3.51014	9.04655	-21.0663	2.50949e-05	0.00168313	3.64582
27542	376	21	1338	ATGTTGCATAACAGATATTTCTTTCCAGTAGAGGAATTAGAATCTGGCAACACTAGGGCC	26537	0	A_84_P21482	PAP25	NM_119798	ref|Arabidopsis thaliana purple acid phosphatase 25 (PAP25), mRNA [NM_119798]	-3.50897	13.442	-12.8203	0.000186437	0.00515659	1.32089
33032	450	43	666	TATGCAGCTATTTGAGGAAAGTGATGAACCTGAAGATGAACTTGGACTTGACCCTGTGAT	31892	0	A_84_P196044	AT5G02720	NM_001342669	ref|Arabidopsis thaliana valine-tRNA ligase mRNA [NM_001342669]	-3.50514	9.11105	-27.6771	8.27043e-06	0.00100513	4.84836
34679	473	34	630	TTCATCTTCTGGCACAAACATCCTCTCAGTTCCTGCACTCACCATTGTTTTCGTTATTGT	33553	0	A_84_P13789	AT4G08670	NM_116936	ref|Arabidopsis thaliana Bifunctional inhibitor/lipid-transfer protein/seed storage 2S albumin superfamily protein mRNA [NM_116936]	-3.50433	13.2904	-13.5518	0.000149223	0.00449879	1.58521
1888	25	75	1014	ACCGCAGCAAAGAAGAAGACATGGGGTTTCCGTAAACTAGTCAAGTACGGGACATTCAAT	1663	0	A_84_P12917	PIRL7	NM_119134	ref|Arabidopsis thaliana plant intracellular ras group-related LRR 7 (PIRL7), mRNA [NM_119134]	-3.50326	8.94457	-33.0562	4.01011e-06	0.000787957	5.58067
31594	431	14	1468	AGGTCTTAGAGGTAAATTCGGAAAGAAAAGAGGTATGTCAGGAAGTGAAGGAGGTATGTC	30540	0	A_84_P21510	GRP17	NM_120835	ref|Arabidopsis thaliana glycine rich protein 17 (GRP17), mRNA [NM_120835]	-3.50259	16.484	-28.3941	7.4522e-06	0.000958478	4.95663
19009	260	42	3199	CTCAACCACCAGCTTCTCCTACACAACCGAATTCTGATCAAGCAGAGGATTCAAAAGAAG	18247	0	A_84_P13904	AT4G14368	NM_001340923	ref|Arabidopsis thaliana Regulator of chromosome condensation (RCC1) family protein mRNA [NM_001340923]	-3.497	9.36027	-44.3812	1.20492e-06	0.000633884	6.67384
27579	376	68	393	TACACTAATATATATGAGTATATGATAATAATAACACTATTTTATCAGATCTAATGATAT	26609	0	A_84_P160313	AGP40	NM_112978	ref|Arabidopsis thaliana arabinogalactan protein 40 (AGP40), mRNA [NM_112978]	-3.49431	8.08252	-7.22206	0.00178764	0.0210861	-1.40211
22144	303	11	1180	AATGGAACCAAAGCCTAATGACTTTTCGTGTAACACCGTGTTGGGCATGGACTTGTTGAT	21343	0	A_84_P21867	AT1G77530	NM_001334785	ref|Arabidopsis thaliana O-methyltransferase family protein mRNA [NM_001334785]	-3.49211	9.25996	-39.2476	1.99036e-06	0.000718203	6.23858
28233	385	37	849	ACATTTAGAAAGCTGTATGGCAAAATAGACACTGATCTTCAAGCTGGAGATACGATAAAG	27287	0	A_84_P531134	AT1G16360	NM_001332225	ref|Arabidopsis thaliana LEM3 (ligand-effect modulator 3) family protein / CDC50 family protein mRNA [NM_001332225]	-3.49024	9.17256	-31.1139	5.13317e-06	0.000859056	5.33635
25235	345	6	845	AAATGATTGTATCGCGGATGATCATCCATTCGTCGAAAATGAGCACAAGACTGCTCAACT	24344	0	A_84_P20829	AT1G08670	NM_001331784	ref|Arabidopsis thaliana ENTH/VHS family protein mRNA [NM_001331784]	-3.49022	8.98125	-18.6927	4.07515e-05	0.00214419	3.09781
9565	130	69	1148	TTGTTGATCATGCAGTTGGGTATGACACTTCACAGAGGATGCTTGCCTTTCAACAAAGGG	9064	0	A_84_P14930	AT5G24820	NM_122391	ref|Arabidopsis thaliana Eukaryotic aspartyl protease family protein mRNA [NM_122391]	-3.48538	11.1856	-26.9301	9.24517e-06	0.00106325	4.73159
24052	329	1	1121	AGGATCCAGATCTCAAAACAGCTCATAACGTACACAAGATGTCTTCCTTGCTAGGAGGTG	23192	0	A_84_P11369	AT1G23110	NM_001332590	ref|Arabidopsis thaliana fold protein mRNA [NM_001332590]	-3.4845	9.8722	-11.816	0.000258393	0.00633858	0.93157
10410	142	48	294	CACTCTCTGGCATTGACCGCTCCATGGCTCTTCAGCTCCCTCAGAGATGCTCTGCTAATT	9873	0	A_84_P21280	AT3G52130	NM_001339556	ref|Arabidopsis thaliana Bifunctional inhibitor/lipid-transfer protein/seed storage 2S albumin superfamily protein mRNA [NM_001339556]	-3.48243	13.5184	-13.7001	0.000142842	0.00439797	1.63696
9957	136	24	867	GTAATCAACCGTTTGCGAATTTTGATGATCCGCTTTTCTTCGCGCCTAATATGAGAAGCT	9411	0	A_84_P571403	AT3G18360	NM_112721	ref|Arabidopsis thaliana VQ motif-containing protein mRNA [NM_112721]	-3.48188	11.8383	-14.4192	0.000116279	0.00389675	1.87995
36021	491	78	524	ACGTCTCCTCTCTTTGCATAGTATGATGATGTATGAATCTCGATTTACATGATATGTATG	34903	0	A_84_P78279	AT1G67920	NM_105462	ref|Arabidopsis thaliana hypothetical protein mRNA [NM_105462]	-3.46996	10.5012	-30.4346	5.61652e-06	0.000896396	5.24584
38349	522	77	1783	GGATTGTTCAGCTTATACGAACATAGGTGTGATTTGACGTTGATATTGTTGGAGATGGAT	36967	0	A_84_P546710	AT4G10440	NM_117112	ref|Arabidopsis thaliana S-adenosyl-L-methionine-dependent methyltransferases superfamily protein mRNA [NM_117112]	-3.46719	10.8479	-29.1494	6.69619e-06	0.000928491	5.06685
22466	307	47	1296	AATGACCAAAGCATGGTGGTTTGCCTTTGCTTGCCTCCTACTGCTGTTCATACCTTTACT	21686	0	A_84_P11373	AT1G03390	NM_100221	ref|Arabidopsis thaliana HXXXD-type acyl-transferase family protein mRNA [NM_100221]	-3.4611	10.4416	-41.0109	1.66347e-06	0.000718203	6.39786
21702	297	5	785	ATGTTGATGAGCTTAACTCTCGTGTTCAAGGAGCTAATCAACGGGCACGTCACTTGCTTT	20906	0	A_84_P17174	SNAP30	NM_001332096	ref|Arabidopsis thaliana soluble N-ethylmaleimide-sensitive factor adaptor protein 30 (SNAP30), mRNA [NM_001332096]	-3.46009	8.62122	-19.0072	3.80879e-05	0.0020821	3.17489
36754	501	52	1433	GAATGAGACTTTCTATAGATACAGACGTGACATACTTGCTTCTTATAAACATTTTGCTCG	35585	0	A_84_P555958	DD46	NM_102051	ref|Arabidopsis thaliana Galactosyltransferase family protein (DD46), mRNA [NM_102051]	-3.457	12.1256	-17.2554	5.63394e-05	0.00256161	2.72581
26891	367	38	1639	CAAACACACAATCATCTCAGTCTAATCCGCCTTCATCTACTGCTGCCAGAGATATTTTTG	25988	0	A_84_P157855	TC361811	TC361811	Unknown	-3.45044	10.4097	-4.81858	0.00806313	0.0533566	-3.22325
3696	50	15	957	CGCTATGTTCGATGAGAATAAGAAGGAACCAACGTATGAGAAGTTTTGGGGACTGTTTCA	3285	0	A_84_P16574	BGL2	NM_115586	ref|Arabidopsis thaliana beta-1,3-glucanase 2 (BGL2), mRNA [NM_115586]	-3.4487	11.0486	-8.95828	0.00077394	0.0125007	-0.388426
11703	160	25	3120	TATTTGCTTGTCTCTTCTCTACATTACCATTAAGAATTCGGAGATTGATGGAGGATCGTT	11116	0	A_84_P20997	CSLD6	NM_001332996	ref|Arabidopsis thaliana cellulose synthase-like D6 (CSLD6), mRNA [NM_001332996]	-3.44144	10.5182	-26.2061	1.033e-05	0.00113462	4.61434
10430	142	70	952	CAGCCTCCATTACAAGAAGGTCAAGAACAAACAGAGGAAGGACAGTTCTTGATGCAACCA	9909	0	A_84_P588184	LBD10	NM_001335860	ref|Arabidopsis thaliana LOB domain-containing protein 10 (LBD10), mRNA [NM_001335860]	-3.44114	9.24459	-34.4856	3.37417e-06	0.000764782	5.74787
13862	190	9	917	AATGACAAGATGTTGAGCTCTGAAAACTGCAAGATATCTGTTGGGATTGTTCATGAACCT	13210	0	A_84_P21746	PEPC1	NM_001084087	ref|Arabidopsis thaliana Pyridoxal phosphate phosphatase-related protein (PEPC1), mRNA [NM_001084087]	-3.44022	13.4647	-16.3547	6.99713e-05	0.00289833	2.47466
19189	262	76	1806	GGCAAGATCGAGACAATCAGGTTTATTGGAATTTTCTGGGATTTTAACTAAGAGAATGTA	18451	0	A_84_P18816	AT5G60070	NM_125400	ref|Arabidopsis thaliana ankyrin repeat family protein mRNA [NM_125400]	-3.43613	8.50698	-20.0812	3.04784e-05	0.00184374	3.42752
18452	252	74	171	ATGCAATGGTGCATAGACAAAACTGAATTCTTTACTCACGGTTACATTTATGAGCGTTGT	17732	0	A_84_P729000	AT3G11825	NM_001084668	ref|Arabidopsis thaliana Bifunctional inhibitor/lipid-transfer protein/seed storage 2S albumin superfamily protein mRNA [NM_001084668]	-3.4311	8.28639	-13.795	0.000138932	0.00433562	1.6698
28591	390	37	0	ATACAAGTATACAGTCAAAATACATTTGCTCCTCAATGTGATCAACTACGTCAATGGAGT	27569	0	A_84_P285160	A_84_P285160	A_84_P285160	Unknown	-3.43037	8.24875	-14.8969	0.000101978	0.00364826	2.03435
20244	277	17	2704	GCTCTAATTGCTATGGTCCAGAAACTTCAACATGCCAAAAATGGTGTTGACATTGTTTCC	19502	0	A_84_P16523	AT3G45810	NM_114450	ref|Arabidopsis thaliana ferric reductase-like transmembrane component family protein mRNA [NM_114450]	-3.4224	8.5377	-29.3231	6.53603e-06	0.000916298	5.09166
6428	87	50	365	TGCTTAGTTAAGCTACGAGTCAATTCCAAGATGATCAAGGAAAACGGGAAAATAAAGAAT	6054	0	A_84_P233609	AT5G62080	NM_125601	ref|Arabidopsis thaliana Bifunctional inhibitor/lipid-transfer protein/seed storage 2S albumin superfamily protein mRNA [NM_125601]	-3.42239	14.9312	-11.6972	0.000269029	0.00650164	0.883324
16386	224	61	1354	TTTGGGAAATGCTTGGTGATGAGTTATCAGATCACGTCGTCATTGAGCATTCTCACGGTG	15708	0	A_84_P21459	HKL3	NM_119945	ref|Arabidopsis thaliana hexokinase-like 3 (HKL3), mRNA [NM_119945]	-3.42167	10.3804	-22.893	1.79011e-05	0.00141694	4.0203
2039	27	78	3126	AAAGATTTGATGAGCATCAAGCAGAAGATTGGTGGACCAAAAACAAAGATAGGTTGCTTA	1806	0	A_84_P23086	AT3G23270	NM_113228	ref|Arabidopsis thaliana Regulator of chromosome condensation (RCC1) family with FYVE zinc finger domain-containing protein mRNA [NM_113228]	-3.42165	9.21644	-38.1594	2.23242e-06	0.000724999	6.13463
10662	146	2	715	TCTGTTAAATCTAAGTTCGTCGATGATGATAATCAGTGCTACTTGGAGAACAACTACACC	10082	0	A_84_P16123	AT1G12070	NM_101079	ref|Arabidopsis thaliana Immunoglobulin E-set superfamily protein mRNA [NM_101079]	-3.40361	11.2224	-18.6912	4.07653e-05	0.00214419	3.09743
33675	459	32	364	TCTGAGGGCACTAACTTGTTAACCAAATGTTTAGAGTACATTAAATTGCGGGATTTCGAT	32582	0	A_84_P505259	AT5G46990	NM_124070	ref|Arabidopsis thaliana Plant invertase/pectin methylesterase inhibitor superfamily protein mRNA [NM_124070]	-3.39471	8.29704	-16.4455	6.84235e-05	0.00286135	2.50067
31054	423	64	1875	ATTGCGAGCTTTTGATAATGCTAAGCACCGTACTTACGTTGATTTGAAGGACAAATGGAA	30051	0	A_84_P21106	TRFL2	NM_001331707	ref|Arabidopsis thaliana TRF-like 2 (TRFL2), mRNA [NM_001331707]	-3.3939	10.2085	-21.7552	2.20212e-05	0.00157995	3.79144
12463	170	72	382	TTTTGCAGGTCTAGGTCGGTGAATAGTCAAGAAGAGTACAAAAAATGTAGCGGCGGACGA	11901	0	A_84_P14187	AT1G23610	NM_102210	ref|Arabidopsis thaliana hypothetical protein mRNA [NM_102210]	-3.37958	10.1513	-21.0883	2.49891e-05	0.00168151	3.65054
2404	32	76	772	GAAGCGACTGAATCTGGATGTATTGCCAAGTTCGATCTTAATAAATCTCCACCAAAAGAT	2080	0	A_84_P550576	AT4G35610	NM_119726	ref|Arabidopsis thaliana zinc finger (C2H2 type) family protein mRNA [NM_119726]	-3.37462	8.83251	-29.0214	6.81739e-06	0.000938639	5.04844
5184	70	51	411	GGAGCACTGGAGTCCGAAGGAATTGGAGTTTTGAGAATTTGAGAGATCAAGGATTAATAG	4770	0	A_84_P179234	AT5G46770	NM_124047	ref|Arabidopsis thaliana hypothetical protein mRNA [NM_124047]	-3.37147	9.11767	-26.3203	1.01489e-05	0.00111965	4.6331
8202	112	21	434	ACACAGAAGGAAGGTACATTCCTGCAAATCTTGAGAACATGTTTAGTAAGTATGCCCGTA	7692	0	A_84_P514969	AT5G29560	NM_001344085	ref|Arabidopsis thaliana caleosin-related family protein mRNA [NM_001344085]	-3.3702	9.11585	-32.31	4.40141e-06	0.000809353	5.48924
211	3	68	1025	GCGGAGACACAAGTTGATCATGAAGTCTCCGACTATGAAACAAAGGTTCCTCAACTCAGT	214	0	A_84_P17192	AGL104	NM_102063	ref|Arabidopsis thaliana AGAMOUS-like 104 (AGL104), mRNA [NM_102063]	-3.35765	8.70184	-21.2948	2.40197e-05	0.00165939	3.69473
12520	171	56	2040	AATCCAGGACCGCCGGTCATAAATAAGCTACATGTTTCTCACTTTGCGGACTTGATAGGA	12009	0	A_84_P14346	SULTR1;3	NM_001332538	ref|Arabidopsis thaliana sulfate transporter 1;3 (SULTR1;3), mRNA [NM_001332538]	-3.35682	9.82863	-23.4136	1.63374e-05	0.00139151	4.12045
5720	77	78	293	CTCTACAAGAAACGTACAGGGAGGGACCTACCAAAAATTCCAGGATTGACGCCACCGGCT	5389	0	A_84_P23402	GRP19	NM_120837	ref|Arabidopsis thaliana glycine-rich protein 19 (GRP19), mRNA [NM_120837]	-3.35517	16.0532	-14.2257	0.000122777	0.00402599	1.81584
17166	235	18	795	GAACTTATTAGAAACAGAGGATATGATCATCGCCGGTTTGGTGAAGTCTCTGGTCAAACG	16506	0	A_84_P22323	AT4G17920	NM_117902	ref|Arabidopsis thaliana RING/U-box superfamily protein mRNA [NM_117902]	-3.3483	9.84034	-39.9603	1.84938e-06	0.000718203	6.30428
28136	384	15	1339	GTAAACGAAGGGTATATAACGACTCCAGCGGAATTCAATATATGTTTCACCGGATCTTCG	27100	0	A_84_P21864	SARD1	NM_106040	ref|Arabidopsis thaliana Calmodulin binding protein-like protein (SARD1), mRNA [NM_106040]	-3.3362	9.58325	-5.40982	0.00530101	0.0411414	-2.71786
32790	447	16	2824	ATGAGTTCTACAAACTGCCTAAATGGAAACAAAACAAGCTCAAAATGTCTGTCAATCTCT	31704	0	A_84_P19750	VLN5	NM_001345256	ref|Arabidopsis thaliana actin filament bundling protein P-115-ABP protein (VLN5), mRNA [NM_001345256]	-3.33522	9.95714	-29.3607	6.50201e-06	0.000916298	5.097
645	9	41	1084	GGGTTATAGCCATGCAAGGATACAACGTGGGATATGACCTCAGCGCAAAAACTGCTTATA	525	0	A_84_P15697	UND	NM_117361	ref|Arabidopsis thaliana Eukaryotic aspartyl protease family protein (UND), mRNA [NM_117361]	-3.3307	8.19578	-28.1787	7.68698e-06	0.000969601	4.92449
7369	100	45	0	CGGTGCGCCGGCTACTTTGAGACTCGTCAAAGAGGTTAACAAAGTTACTCAACATTAGTA	6894	0	A_84_P707278	A_84_P707278	A_84_P707278	Unknown	-3.32388	8.08692	-17.8259	4.93914e-05	0.00237385	2.87749
2138	29	17	622	TGAGAGCTTATAGAGAGGCACTTTTAGAGTTCAATAAGATATTGGCTCGGGATCCTCGAG	1840	0	A_84_P17165	TSM1	NM_105469	ref|Arabidopsis thaliana S-adenosyl-L-methionine-dependent methyltransferases superfamily protein (TSM1), mRNA [NM_105469]	-3.31327	15.1532	-8.07542	0.00116083	0.0161132	-0.878985
1162	16	18	888	GGGATTCATTGCGGGATACACTAAGCTTCTTAGAGAACATACCATACAGAGCATGCCATT	882	0	A_84_P22786	RBL5	NM_104136	ref|Arabidopsis thaliana RHOMBOID-like protein 5 (RBL5), mRNA [NM_104136]	-3.30999	9.01207	-17.5097	5.31017e-05	0.00245726	2.7941
32799	447	28	1950	ATGAAATATTACGGAGGACTGAAAGTGATGTTAGAGTTGGTGTTCGAAGACCACCACGAA	31722	0	A_84_P237363	AT3G01085	NM_148677	ref|Arabidopsis thaliana Protein kinase superfamily protein mRNA [NM_148677]	-3.3004	8.39488	-11.7919	0.000260501	0.00637429	0.921853
35489	484	49	873	TGGCAAATTCGTCTACATCGATATGTATAACTCACTTCTTGAGGTCATCAATAATCCTAG	34281	0	A_84_P17150	AT1G20135	NM_001123846	ref|Arabidopsis thaliana GDSL-like Lipase/Acylhydrolase family protein mRNA [NM_001123846]	-3.2959	8.1481	-14.0088	0.000130605	0.0041655	1.74287
28860	394	23	1580	ACGTGGTGTGCCTTTAGAAGAAATAGAGAGTCTCTTCGGGAGCTACAGCGCAAACAAAAA	27818	0	A_84_P150618	PMT2	NM_127171	ref|Arabidopsis thaliana polyol/monosaccharide transporter 2 (PMT2), mRNA [NM_127171]	-3.29139	11.5901	-21.5696	2.2801e-05	0.00161515	3.75275
20619	282	19	887	CGTGAGAGAATGTATTCCTCCTAGAGAGGAACAAATTGAGCATATGAAGAAAGTTGTAGA	19797	0	A_84_P14441	GSTU4	NM_128500	ref|Arabidopsis thaliana glutathione S-transferase tau 4 (GSTU4), mRNA [NM_128500]	-3.28962	9.31796	-17.5975	5.20369e-05	0.00243039	2.81744
23143	316	40	0	TCACCATTGCTTTCATCCGTTCGATTGGTTTGTCACGACGACTACATTCTCCGAGTAGAT	22260	0	A_84_P726811	A_84_P726811	A_84_P726811	Unknown	-3.2896	10.3142	-12.4358	0.000210622	0.0055716	1.17564
11993	164	28	796	TTGCAAAAAACTCTGCAATCCTCAAGAAATTCGTTCTCCGCGGTTACACTCGAGAAGAAG	11404	0	A_84_P20036	TLP4	NM_104874	ref|Arabidopsis thaliana tubby like protein 4 (TLP4), mRNA [NM_104874]	-3.28855	8.79324	-40.8992	1.6821e-06	0.000718203	6.38808
22328	305	56	1109	GATGTGCTTACCGAACCTGTAGGATATGTTGTTTTGGAGAAGGTTCTTGATGTTACTCTT	21551	0	A_84_P10722	AT2G03460	NM_126397	ref|Arabidopsis thaliana Galactose oxidase/kelch repeat superfamily protein mRNA [NM_126397]	-3.2872	8.92434	-14.4727	0.000114561	0.00387169	1.89749
11302	154	63	2067	TGGGTTTTTGTGTACCTCAAGGTACCAGAGACAAAGGGAATGCCCCTTGAAGTTATCTCT	10756	0	A_84_P16548	TMT3	NM_115008	ref|Arabidopsis thaliana tonoplast monosaccharide transporter3 (TMT3), mRNA [NM_115008]	-3.27774	11.6183	-17.323	5.5455e-05	0.00253318	2.74408
25347	346	47	463	ACTTTTGACATATGGGTGTTGTATAAATAAGGTAGTGCTGATTAAAGCTTGTGTAGGTAC	24414	0	A_84_P579082	AT1G28375	NM_102604	ref|Arabidopsis thaliana transmembrane protein mRNA [NM_102604]	-3.2755	13.8418	-8.93164	0.000783038	0.0125743	-0.402554
19777	270	70	192	AGTTGTGGCAAACAAAACAAACCTTGTTACGAAGATTGTTTGACGAAATGTGGTCTCCCA	19014	0	A_84_P514961	AT5G26717	NM_180539	ref|Arabidopsis thaliana Putative membrane lipoprotein mRNA [NM_180539]	-3.27114	8.64684	-12.7344	0.000191528	0.00525184	1.28883
6725	91	63	1844	CCTAAAACATCAAACAAAATTGAATCTCTCTAGTAAAGAGAGAATTGGCAACACCTAACC	6353	0	A_84_P547332	AT2G30630	NM_201838	ref|Arabidopsis thaliana P-loop containing nucleoside triphosphate hydrolases superfamily protein mRNA [NM_201838]	-3.26417	8.28535	-20.2298	2.95803e-05	0.00181009	3.46124
23469	320	79	1172	CTTCATGTGCTCAAACGTAAGGCCTAAGCTAGTTGGAACTCAGTTCCCAAAGGCTTGTAA	22616	0	A_84_P17381	AT3G07830	NM_111662	ref|Arabidopsis thaliana Pectin lyase-like superfamily protein mRNA [NM_111662]	-3.25115	9.32943	-16.4454	6.84259e-05	0.00286135	2.50063
14027	192	29	1096	GTGTTGCCTAACCATGTTACATCTTTAGTAAAAGGATTAATCAAGGTACTACTTTGGTAG	13383	0	A_84_P570042	AT5G65205	NM_125918	ref|Arabidopsis thaliana NAD(P)-binding Rossmann-fold superfamily protein mRNA [NM_125918]	-3.2498	12.9724	-15.722	8.20546e-05	0.00317359	2.289
4379	59	55	2401	TCACCAACTGATGAGACCAGCATTAAGGATTCAACAGACACCAAACTTACCGGTTCTCCA	4053	0	A_84_P14438	AT2G30690	NM_128621	ref|Arabidopsis thaliana lateral signaling target-like protein (Protein of unknown function, DUF593) mRNA [NM_128621]	-3.23905	8.62354	-44.6605	1.17444e-06	0.000633884	6.69518
8977	122	81	2057	AAGTGGCAAATAAGTGGTATACCTTGTGAGCATGCTTATGGTGCTATGATAGAGGCTGGT	8497	0	A_84_P299390	TC361288	TC361288	tc|Rep: F5J5.13 - Arabidopsis thaliana (Mouse-ear cress), partial (80%) [TC361288]	-3.23675	9.47654	-22.2799	1.99891e-05	0.00149734	3.89872
29892	408	30	488	ATTATGGCATTTTCTTCAGTGGGATAGGTAATATCATTATACCTAAGAAGCCAGCAAGTG	28821	0	A_84_P15751	PLA2-DELTA	NM_001341968	ref|Arabidopsis thaliana Phospholipase A2 family protein (PLA2-DELTA), mRNA [NM_001341968]	-3.23468	8.81268	-21.1166	2.48534e-05	0.00168151	3.65663
10706	146	53	1355	ATACTGTATGTGATGGAGTATATGAGAGATGAGCTGAAGAAGAAAGGTGACGCAGCACAA	10166	0	A_84_P21808	LAP6	NM_100085	ref|Arabidopsis thaliana Chalcone and stilbene synthase family protein (LAP6), mRNA [NM_100085]	-3.23231	15.195	-19.8502	3.19427e-05	0.00189533	3.37453
17190	235	45	1519	GGAACACATCTAGAGGATGGCAAGATGATCAGATGGCTACAGGCTCTATGCAAAACGAAA	16552	0	A_84_P21029	AMS	NM_127244	ref|Arabidopsis thaliana basic helix-loop-helix (bHLH) DNA-binding superfamily protein (AMS), mRNA [NM_127244]	-3.23195	14.1398	-16.2123	7.2486e-05	0.00297127	2.43359
24154	330	35	368	AGCCCAACCTCTTCTCAAATTGCCAGTTTATGGTGGATATGGAGGATTTTGGGGAGGAAA	23245	0	A_84_P18672	GRP18	NM_001342947	ref|Arabidopsis thaliana glycine-rich protein 18 (GRP18), mRNA [NM_001342947]	-3.22476	13.1339	-13.2013	0.00016578	0.00478402	1.46043
14426	197	79	1480	CAACAGCAACATGTTATATCACATTCTGAACCATTCATGTCTGATGGCAGTTTCTCTTCA	13883	0	A_84_P11593	AT2G26490	NM_128206	ref|Arabidopsis thaliana Transducin/WD40 repeat-like superfamily protein mRNA [NM_128206]	-3.22306	9.12507	-14.977	9.97976e-05	0.00360117	2.05974
14642	200	76	669	CATCAACCATACGGAAATTGTAGAGTGGTAGACGAACCAAATTGTGTGATTATGTGATTG	14023	0	A_84_P249495	AT5G52760	NM_001345008	ref|Arabidopsis thaliana Copper transport protein family mRNA [NM_001345008]	-3.22108	9.43078	-5.88053	0.00389338	0.0340716	-2.34489
18263	250	17	1158	CTTCGCCTAGGTATTCTGGAATGTTCTCTCCACGTCGTCTCTTTTCTCCAAGAACCTATT	17502	0	A_84_P19186	PIRL6	NM_127490	ref|Arabidopsis thaliana plant intracellular ras group-related LRR 6 (PIRL6), mRNA [NM_127490]	-3.22017	11.5547	-17.4542	5.3788e-05	0.00248607	2.77929
22192	303	70	1176	AATCACATGGCATACAAGATTAGAAGACCTGTCTTCGAAGATTTGTTGGTTTGTTCCAGG	21436	0	A_84_P539936	AT2G33190	NM_128878	ref|Arabidopsis thaliana F-box only protein (DUF295) mRNA [NM_128878]	-3.2184	9.02144	-29.6244	6.2694e-06	0.000916298	5.13422
1965	26	77	1174	TTATTGGTGCCATGGCTCAGCAGAATTATAATGTTGGCTATAATCTTCGAACCATGAAGG	1666	0	A_84_P23321	AT4G30030	NM_119149	ref|Arabidopsis thaliana Eukaryotic aspartyl protease family protein mRNA [NM_119149]	-3.21714	7.9752	-23.2614	1.67764e-05	0.00140697	4.09145
21704	297	7	657	AGCTCGTTGAGACAACATTTCAACCAAAAGATTTGAACACAAACAGCTGATTCTTCAAGT	20909	0	A_84_P594944	AT5G47635	NM_124137	ref|Arabidopsis thaliana Pollen Ole e 1 allergen and extensin family protein mRNA [NM_124137]	-3.21502	11.238	-18.3512	4.39118e-05	0.00221553	3.01241
14838	203	54	1766	GTCAGGCTGAACAAGATTGATTTCGTGAATCACGGACAAATTCCAACGCTTTTAACTAAC	14266	0	A_84_P61410	AT1G13970	NM_101263	ref|Arabidopsis thaliana beta-hexosaminidase (DUF1336) mRNA [NM_101263]	-3.21188	11.5076	-35.9848	2.8364e-06	0.000734093	5.91276
4891	66	46	576	GAAGAAGGGCATTCTCGAGAAGATCAAGGACAAGCTTCCAGGCCACCATAACCACAACCA	4473	0	A_84_P18269	LEA	NM_127721	ref|Arabidopsis thaliana dehydrin LEA (LEA), mRNA [NM_127721]	-3.21183	13.5733	-45.1742	1.12084e-06	0.000633884	6.73386
29971	409	38	1782	GAAGCTGTAAGGAAATCACGGCTTGAGAAATCTGCTACAAGGAAAAATAACAAAACATGT	28979	0	A_84_P13794	AT4G10010	NM_117069	ref|Arabidopsis thaliana Protein kinase superfamily protein mRNA [NM_117069]	-3.21158	9.39267	-28.6911	7.14287e-06	0.000943583	5.00043
13595	186	39	758	AGGAGCTGGTGGAAGTTTTAAGGCTTGGATTAATAAATCTTTAAGACTTAAAGTGACTAC	12973	0	A_84_P17041	AT1G23150	NM_102163	ref|Arabidopsis thaliana hypothetical protein mRNA [NM_102163]	-3.21121	13.0368	-32.3796	4.36299e-06	0.000809353	5.49789
8855	121	35	1226	AGATGACGGAGAAGTGGAGGATAGAAGAAGTTGATTTTAATGTTTGGGGTCTCTCCGTTG	8413	0	A_84_P524838	AT5G66740	NM_126072	ref|Arabidopsis thaliana spindle assembly abnormal protein (DUF620) mRNA [NM_126072]	-3.20606	11.539	-22.3781	1.9635e-05	0.00149371	3.91847
31387	428	28	547	CAAAACATTCACTTTCTATATTAATCTGTTTGCGCATTTAGGCGTTGATCTAGCATTTGG	30278	0	A_84_P735806	AT5G07571	EF183106	gb|Arabidopsis thaliana clone asmbl_14211 unknown mRNA sequence [EF183106]	-3.2055	8.3673	-23.0876	1.72956e-05	0.00141577	4.05806
16161	221	49	1637	AACAGGGACTTGATTTGTCAGCGAGCTCATTGATATGCAGAGAGATGTTGAGTAGATTAC	15546	0	A_84_P19521	WRKY34	NM_118777	ref|Arabidopsis thaliana WRKY DNA-binding protein 34 (WRKY34), mRNA [NM_118777]	-3.20173	10.9396	-25.3529	1.18199e-05	0.00120674	4.47072
10626	145	46	1481	CGTGAACTATTTTCCTTGTTTGATGGAAACAAATATTTATATTGAAGAGAGTGGTCCTCC	10154	0	A_84_P296094	AT4G13960	NM_001340895	ref|Arabidopsis thaliana F-box/RNI-like superfamily protein mRNA [NM_001340895]	-3.20171	8.99872	-26.0909	1.0517e-05	0.00113601	4.59529
10389	142	25	1589	AACTCATCAAAGACGACATTGCTTGATTTTATTGGTTGGAGTGACAATAGTTCAAAAGGG	9831	0	A_84_P568860	ROPGEF9	NM_117395	ref|Arabidopsis thaliana RHO guanyl-nucleotide exchange factor 9 (ROPGEF9), mRNA [NM_117395]	-3.19865	9.37037	-33.7136	3.70062e-06	0.000778921	5.65883
30143	411	50	1175	CATTGAAGGAATTGCAAACAGTTTCGTGGATCCACAACCGAGTTACTCAGCATATAGAGA	29146	0	A_84_P20010	PAP6	NM_104516	ref|Arabidopsis thaliana purple acid phosphatase 6 (PAP6), mRNA [NM_104516]	-3.19272	14.3242	-11.2998	0.000308794	0.00706545	0.718225
13462	184	52	457	CATTCGTGTCGTATACACACCGATATGAAGTTGATCCTTGATATACACTATAAGCAAAAA	12848	0	A_84_P250315	PNP-A	NM_179648	ref|Arabidopsis thaliana plant natriuretic peptide A (PNP-A), mRNA [NM_179648]	-3.18845	9.9942	-23.1241	1.71849e-05	0.00141577	4.0651
32190	439	12	227	ATCCGCAAATACCAGAAGAGTACCGACTTGTTGATCCGCAAATTGCCTTTCCAACGACTT	31117	0	A_84_P20967	MGH3	NM_101844	ref|Arabidopsis thaliana male-gamete-specific histone H3 (MGH3), mRNA [NM_101844]	-3.17872	9.53496	-39.6157	1.91595e-06	0.000718203	6.27274
33724	460	4	1302	AGAGTATTATCTCCAAGGGTATTGGATTGGTGTATTTGGGGATTTCGCCAACGTGACGGA	32534	0	A_84_P117782	AT4G37690	NM_148407	ref|Arabidopsis thaliana Galactosyl transferase GMA12/MNN10 family protein mRNA [NM_148407]	-3.17784	10.9741	-19.9187	3.14996e-05	0.00188045	3.39032
5158	70	19	612	GCAGAGGATATCCTTAAGGCTCTCTAAGAAACATTATCATTCGCTTGTTGTATTGTGAAT	4718	0	A_84_P585411	AT1G60740	NM_104757	ref|Arabidopsis thaliana Thioredoxin superfamily protein mRNA [NM_104757]	-3.1772	10.6946	-38.7405	2.09887e-06	0.000720172	6.19069
30738	419	47	563	CACTCTTTACATTCAAAGAAAAGTGTAAGGGAGAAGTTTCAGAATGATTCAAAGAAGGAC	29731	0	A_84_P545308	AT1G11765	NM_179311	ref|Arabidopsis thaliana Plant self-incompatibility protein S1 family mRNA [NM_179311]	-3.17502	8.08404	-9.94996	0.000511724	0.0096524	0.110995
13183	180	69	689	TTTGCCAAGTGGTGGGAATATGTTGTTTGCAATGAACGGTCCAAGCAAAGTTGTTGCTTG	12598	0	A_84_P19639	PHB5	NM_121434	ref|Arabidopsis thaliana prohibitin 5 (PHB5), mRNA [NM_121434]	-3.1721	8.67828	-29.6244	6.26937e-06	0.000916298	5.13422
12906	176	81	1110	GAAGGAAAATATAGAACAAAAGATCTTGGAGGAGATTGTACCACGCAGGAAGTTGTTGAT	12343	0	A_84_P15778	IDH-III	NM_119730	ref|Arabidopsis thaliana isocitrate dehydrogenase III (IDH-III), mRNA [NM_119730]	-3.17194	11.183	-16.1785	7.31001e-05	0.00297127	2.42376
17154	235	5	988	CTGTAGGATAGAGCCTGAGAATGTGAATTGTCTTGGTTGATATATCATCTATAATAGATC	16485	0	A_84_P702993	ATL1F	NM_001123926	ref|Arabidopsis thaliana RING/U-box superfamily protein (ATL1F), mRNA [NM_001123926]	-3.16858	8.29429	-28.4643	7.37757e-06	0.000958398	4.96705
7072	96	40	1556	GTTGTGCTTACTATAAAACCTAAGTATGGAGTTCAAGTGATATTGAAGCCATTGGTTTCA	6599	0	A_84_P10372	CYP735A1	NM_123206	ref|Arabidopsis thaliana cytochrome P450, family 735, subfamily A, polypeptide 1 (CYP735A1), mRNA [NM_123206]	-3.16669	9.46832	-28.7587	7.07473e-06	0.000941189	5.01032
26003	355	23	1321	CGACGTGTCTACAGGTGGCTCACATGGAGGCCTTCAAGAAACACTTTTATGAAGATATCT	25104	0	A_84_P23905	SHT	NM_127464	ref|Arabidopsis thaliana spermidine hydroxycinnamoyl transferase (SHT), mRNA [NM_127464]	-3.16543	14.7558	-7.76585	0.001351	0.0177344	-1.06275
14738	202	20	471	GCTTTGAGCCTTATGAGCCCTTTGACAACTTTTGTGTTAGAACATTTCATTTCGTTTTTA	14072	0	A_84_P594418	AT2G17660	NM_127320	ref|Arabidopsis thaliana RPM1-interacting protein 4 (RIN4) family protein mRNA [NM_127320]	-3.16235	10.5015	-6.49587	0.00267844	0.0272528	-1.89207
16021	219	60	337	CCTTTGCCTAAATACAAAACCGTCGATGTTGGAAGTAAATCTAGAGGCATCGATGATTTT	15427	0	A_84_P17171	RL5	NM_101808	ref|Arabidopsis thaliana RAD-like 5 (RL5), mRNA [NM_101808]	-3.15702	9.09751	-23.0314	1.7468e-05	0.00141601	4.04718
26821	366	46	618	CTGTTCTGAAGAAACTTGGTTTACCTGAAGGTGGAGAAATGGAGAGAGTGGAGAAGATGA	25858	0	A_84_P18550	CML42	NM_118196	ref|Arabidopsis thaliana calmodulin like 42 (CML42), mRNA [NM_118196]	-3.15646	11.2943	-27.682	8.26447e-06	0.00100513	4.84911
30672	418	51	1146	TACTTAGTGCCAAGTACCTGGAGGTGTCTGGCAAACAAAGGGATGCTTCAAATGGATGAT	29594	0	A_84_P19471	AT1G06250	NM_100507	ref|Arabidopsis thaliana alpha/beta-Hydrolases superfamily protein mRNA [NM_100507]	-3.15446	12.1479	-13.1415	0.000168828	0.00485049	1.4388
10534	144	23	804	TCCTATTCCATGATGTTGTTGTCACTTTCCTTCGGACAACATATATACGCAATATGACAT	9974	0	A_84_P557122	SPX3	NM_130076	ref|Arabidopsis thaliana SPX domain protein 3 (SPX3), mRNA [NM_130076]	-3.15381	11.1728	-13.7501	0.000140765	0.00436402	1.6543
19544	267	65	387	GGTATGGTTAATTTTAAGGAGTTCAAACAAATGATGAGAGGTGGTGGATTTGCTGCTCTT	18862	0	A_84_P10971	UNE14	NM_117355	ref|Arabidopsis thaliana EF hand calcium-binding protein family (UNE14), mRNA [NM_117355]	-3.14965	10.3081	-15.0049	9.90503e-05	0.00358949	2.06856
27552	376	32	706	GAAGGTGAAAATCCGTTTGGAAGTTATGATGATCAGATTGGTCTTGCCCGGGATGATCCA	26556	0	A_84_P23989	AT1G01310	NM_100013	ref|Arabidopsis thaliana CAP (Cysteine-rich secretory proteins, Antigen 5, and Pathogenesis-related 1 protein) superfamily protein mRNA [NM_100013]	-3.14627	9.87502	-27.7142	8.22538e-06	0.00100513	4.85406
17637	241	54	1329	GTGAGGTTGAAGAAAAAGATGGAACTCTTTGGGTTGGATCGGTGAATACTCCTTTCGCTG	16991	0	A_84_P19158	SSL2	NM_129693	ref|Arabidopsis thaliana strictosidine synthase-like 2 (SSL2), mRNA [NM_129693]	-3.14078	13.967	-30.6405	5.46423e-06	0.000882903	5.27356
16810	230	36	1005	AGCCAGATTGTGATGAAGCTATGGAGATGGTACGATGCTTGGCTCTCTTTATAAACCAAG	16102	0	A_84_P13323	AT1G47480	NM_103640	ref|Arabidopsis thaliana alpha/beta-Hydrolases superfamily protein mRNA [NM_103640]	-3.13872	9.45671	-45.2547	1.11272e-06	0.000633884	6.73985
28306	386	40	0	ACAATGACACAACGTAACTAAGTGTTATATGTGGTATGTGCAGTATTATACTTCACATGC	27292	0	A_84_P735278	A_84_P735278	A_84_P735278	Unknown	-3.1383	7.97384	-19.4297	3.48405e-05	0.00198591	3.27619
17874	244	79	269	ATTTTCTGATGGAAGGGTTCCATCTGATATTGTCGGTAAGTATAATCTCATCTCATCATT	17172	0	A_84_P563738	NP230443	NP230443	tc|GB|AB017067.1|BAB08449.1 emb|CAB81795.1~gene_id:MJC20.27~similar to unknown protein [NP230443]	-3.13714	8.19687	-19.1333	3.70805e-05	0.00205663	3.20539
3349	45	52	493	ACAACGAGAGTAGTTCTAATAATCTGATTCAGGATCATATGCGAATCGAAGAAGAAGAAG	3050	0	A_84_P502507	AT5G17590	NM_121765	ref|Arabidopsis thaliana Putative membrane lipoprotein mRNA [NM_121765]	-3.13586	9.33039	-34.3766	3.41802e-06	0.000764782	5.73547
23236	317	68	2551	ATACAGAGCCTTCAAGTCTGTACCTTTGCCTTTTCAAGAACTTGGAGGAAGTAAGAGCGT	22451	0	A_84_P512014	AT3G29060	NM_113828	ref|Arabidopsis thaliana EXS (ERD1/XPR1/SYG1) family protein mRNA [NM_113828]	-3.13512	8.66308	-24.212	1.42549e-05	0.00129991	4.26887
4100	55	61	571	AAGACTAATGAGTTTGGTCTTTCCCTTGGAAATGACGGTGCAGAGCTCGGATACAACTAC	3786	0	A_84_P10801	AT1G26720	NM_102435	ref|Arabidopsis thaliana transmembrane protein mRNA [NM_102435]	-3.13426	13.5358	-8.54666	0.000930526	0.014016	-0.611277
1132	15	68	903	TGAAGAAGCTGATGTTTTCTTAGACGATTTCCCAGCTGACATGTTTGATCAGGTTGATCC	970	0	A_84_P12806	DUO1	NM_115910	ref|Arabidopsis thaliana myb-like HTH transcriptional regulator family protein (DUO1), mRNA [NM_115910]	-3.1337	8.90077	-34.3729	3.41952e-06	0.000764782	5.73505
3353	45	57	1830	GCCTTAGCTTTAACTGCGATGCTTGTTGTTTATAGAGTTATAGCTTATATCGCTTTGACG	3059	0	A_84_P12906	ABCG9	NM_118876	ref|Arabidopsis thaliana ABC-2 type transporter family protein (ABCG9), mRNA [NM_118876]	-3.13225	12.1639	-10.4235	0.000425648	0.00860646	0.332775
13544	185	60	396	AAGCTTATACTATTTGAGATGTTTATGCCTATCCAGGTCGAAGATCTCTGTCGTCATCTT	13005	0	A_84_P15328	AT1G35400	NM_103235	ref|Arabidopsis thaliana hypothetical protein (DUF1184) mRNA [NM_103235]	-3.12064	8.9269	-44.3197	1.21176e-06	0.000633884	6.66911
1272	17	57	891	TTGCTCCACCACCGCATCCGATATTCATTTCGAGGATATTATCCTCAAGGACGTTAGCAA	1079	0	A_84_P16435	AT3G07820	NM_111661	ref|Arabidopsis thaliana Pectin lyase-like superfamily protein mRNA [NM_111661]	-3.11804	13.5014	-11.9436	0.000247535	0.00620457	0.982888
24604	336	53	1192	GAGAGATGCTCCAATGAAATCTCCTTGCTCATTGATTTCTTCAGAAGCAAGTTATTTTAT	23702	0	A_84_P11234	AT5G55320	NM_124914	ref|Arabidopsis thaliana MBOAT (membrane bound O-acyl transferase) family protein mRNA [NM_124914]	-3.11605	9.36988	-29.3544	6.50771e-06	0.000916298	5.09611
438	6	65	2170	GATCATCCAACTTTGAAGATGCCTAAAATGTTTAAACCAGAGGATCCAGGATTCTTCTGA	324	0	A_84_P21263	CNGC16	NM_114670	ref|Arabidopsis thaliana cyclic nucleotide-gated channel 16 (CNGC16), mRNA [NM_114670]	-3.1134	8.48034	-26.9956	9.15414e-06	0.00105699	4.742
36731	501	26	663	TTTTCAGACTAGTACGGAAATGTTTGTCTTGTGCGTCCACTACTAAGGTTACTAATATTG	35541	0	A_84_P514686	AT3G46300	NM_114498	ref|Arabidopsis thaliana hypothetical protein mRNA [NM_114498]	-3.11093	9.52452	-38.2415	2.21293e-06	0.000724999	6.14262
32730	446	33	1678	TACCCCCAAAGAAAAATTGGTCTATTTGTTGTTGTCGTCGTCTGTGTGTGAATTCTTTTG	31592	0	A_84_P172163	AT1G79910	NM_001036227	ref|Arabidopsis thaliana Regulator of Vps4 activity in the MVB pathway protein mRNA [NM_001036227]	-3.11048	12.3877	-42.3864	1.45385e-06	0.000686405	6.51477
30408	415	14	2172	AGATGGATCAAGCTGAGATTTTGCACCTTCTTGAGTCACCTGAAGCTCTTAAGGCTAAAG	29377	0	A_84_P13421	PAB5	NM_105835	ref|Arabidopsis thaliana poly(A)-binding protein 5 (PAB5), mRNA [NM_105835]	-3.10723	14.0438	-19.0306	3.78981e-05	0.00207872	3.18058
36552	498	84	927	ACATGAGGAGGTACATGGAAGCATCGCGACCTATCATAGAATATATTGACAAGCTTTACA	35349	0	A_84_P113182	AT4G39670	NM_120127	ref|Arabidopsis thaliana Glycolipid transfer protein (GLTP) family protein mRNA [NM_120127]	-3.10559	10.7557	-12.3921	0.000213609	0.00561327	1.15885
24831	339	62	1293	AGGAACCACGTAAAGTGGAAGGAGTCTCTGCTTCGTCATGGACTAATGAGTGGTTATCTT	24004	0	A_84_P12174	AT5G54010	NM_124780	ref|Arabidopsis thaliana UDP-Glycosyltransferase superfamily protein mRNA [NM_124780]	-3.10386	11.8177	-18.7861	3.99375e-05	0.00213293	3.12084
23672	323	65	1595	ATCAAAAAGCCCCAAAGGAAAAGCCCAATGTGGTTGTTTAACGTTTTGGTGGGTTGCCTA	22872	0	A_84_P12940	LHT7	NM_001342328	ref|Arabidopsis thaliana LYS/HIS transporter 7 (LHT7), mRNA [NM_001342328]	-3.10341	10.755	-26.1261	1.04594e-05	0.00113555	4.60113
7943	108	49	508	CTCCGGTTACGAAAGAGAACGATAATTTGTATCAGATGATTCTGATTCCTCTAGCTTTTA	7461	0	A_84_P11204	AT5G46940	NM_124065	ref|Arabidopsis thaliana Plant invertase/pectin methylesterase inhibitor superfamily protein mRNA [NM_124065]	-3.10182	11.0343	-9.8287	0.00053714	0.00994472	0.0525593
35847	489	52	1362	AAGTTGAGTGAAGAACAACGATCAATGGCCTATGAGGTGTTGAAAGATTGTTCTTGGGCA	34708	0	A_84_P17126	AT1G11040	NM_100977	ref|Arabidopsis thaliana HSP40/DnaJ peptide-binding protein mRNA [NM_100977]	-3.10005	8.25719	-27.8152	8.10437e-06	0.000999675	4.86951
27957	381	68	310	TGGAAACGGCGGTGGTTGTTGGTTTCCCGGTTGTGAATATAAAAAGTCAACGAAAGGTCA	27046	0	A_84_P21723	DR224890	DR224890	Unknown	-3.09837	12.621	-44.3056	1.21334e-06	0.000633884	6.66803
27426	374	52	1630	TTGATTTCACAGCTCAAGAACTTGCTGGGGCATCTGTTGAACTGCGTCATCGCTTAATAC	26444	0	A_84_P19427	AT3G61160	NM_202742	ref|Arabidopsis thaliana Protein kinase superfamily protein mRNA [NM_202742]	-3.09668	11.5604	-30.1031	5.87288e-06	0.000904101	5.20067
1182	16	38	393	AGAGATTCCGTTTCAGGTATAATTGGGATGGTCACGTTTAAATTTGGGTTTCATTGTTAA	918	0	A_84_P605237	AT3G10460	NM_111881	ref|Arabidopsis thaliana Plant self-incompatibility protein S1 family mRNA [NM_111881]	-3.09248	8.34726	-12.8815	0.00018291	0.0050949	1.3436
28806	393	38	2471	TCAACTGCACTGTCAATGTGTCTTCCGACACGTTTGGTTCTACTTTGGACTGTGGAGATT	27839	0	A_84_P19812	BGAL7	NM_122078	ref|Arabidopsis thaliana beta-galactosidase 7 (BGAL7), mRNA [NM_122078]	-3.09192	14.8447	-35.6956	2.93134e-06	0.000734093	5.88175
13199	181	1	1243	ATATGCAGGAGAATGGAGGAGGAGCTTGTGCCGTTACAGCAACAGATCAGAGAAGTTTTT	12627	0	A_84_P503753	ROH1	NM_105066	ref|Arabidopsis thaliana from the Czech 'roh' meaning 'corner' (ROH1), mRNA [NM_105066]	-3.09042	11.0297	-24.2697	1.41177e-05	0.00129991	4.27936
16938	232	17	1538	GTTGATCCGGATAATTTCTTTAGAAATGAGCAGAGTATACCAACTTTACCTCCTAATAGA	16210	0	A_84_P20868	AT1G30740	NM_102810	ref|Arabidopsis thaliana FAD-binding Berberine family protein mRNA [NM_102810]	-3.08508	8.87444	-36.5474	2.66243e-06	0.000734093	5.97205
3528	47	85	958	CCGTGATATCACCATCAAGATTACTAAGGCTCTGATACAAGATCTTCAAGATATGGGCGC	3258	0	A_84_P10408	AT1G23520	NM_001332606	ref|Arabidopsis thaliana hypothetical protein (DUF220) mRNA [NM_001332606]	-3.07866	11.9982	-10.2502	0.000454907	0.00897466	0.252765
20127	275	49	1668	GAAAGCTGTTGCCAGGAAAGCTCCTTTGGTGAAGATGAAGGTTCACAGATTTCAGAGGTT	19411	0	A_84_P78785	EDA5	NM_111236	ref|Arabidopsis thaliana Exostosin family protein (EDA5), mRNA [NM_111236]	-3.07524	12.8102	-22.2654	2.00421e-05	0.00149845	3.89579
18981	260	10	1848	TAAAGAAGTCTCAGGAATCTAATGACAGTGACATACATGGAAGCACAGCTTCAAGTCCAC	18196	0	A_84_P507561	AT3G21320	NM_113027	ref|Arabidopsis thaliana EARLY FLOWERING protein mRNA [NM_113027]	-3.07515	10.1237	-22.4086	1.95267e-05	0.00149371	3.92457
1554	21	29	2374	GATCATTGATCCTCATTTGGCTGGAACGATTAATCCTGAATCGATGAAGAAGTTTGCTGA	1313	0	A_84_P20519	AT4G39110	NM_120071	ref|Arabidopsis thaliana Malectin/receptor-like protein kinase family protein mRNA [NM_120071]	-3.07494	9.04134	-22.1026	2.06486e-05	0.0015189	3.86281
23556	322	10	1503	AGGTTGAGCCAAAGATGGCTCTAACTATGTACATGAAGCATGGCTTGAAGGTGAATATGG	22643	0	A_84_P12057	AT5G08250	NM_120908	ref|Arabidopsis thaliana Cytochrome P450 superfamily protein mRNA [NM_120908]	-3.07466	9.72764	-23.8214	1.52297e-05	0.00134124	4.19703
37067	505	69	1903	GGACATTTCATCAACATCCATTGCTTCTCTGCAATAACTCAGATATATTGGAGATCTCGA	35895	0	A_84_P20741	AT5G14990	NM_121503	ref|Arabidopsis thaliana WPP domain associated protein mRNA [NM_121503]	-3.07431	8.14486	-24.2488	1.41672e-05	0.00129991	4.27556
23505	321	39	2275	GATCAGATGCTGGACTCGGCAGAGGTTAAGGAGGTTCTGAGGAACAATAACAATACTGTT	22690	0	A_84_P543511	ATCHX5	NM_100690	ref|Arabidopsis thaliana Cation/hydrogen exchanger family protein (ATCHX5), mRNA [NM_100690]	-3.07243	8.31714	-19.1851	3.66764e-05	0.00204582	3.21786
8758	119	81	0	TTTGTACATGATCTACATAACCAATTGGAACAAAGAGGTACCCCCACTCATTTCAGGTTT	8348	0	A_84_P200254	A_84_P200254	A_84_P200254	Unknown	-3.07072	8.67851	-15.9719	7.69933e-05	0.00305644	2.3633
24128	330	1	625	CATACACCTCATGTGTACAACATTATAAGAGTGCAATAAGCAGTCTCAATGATGCTAAGC	23193	0	A_84_P547454	PMEI2	NM_112599	ref|Arabidopsis thaliana pectin methylesterase inhibitor 2 (PMEI2), mRNA [NM_112599]	-3.07042	8.81203	-19.8907	3.16802e-05	0.00188548	3.38386
22029	301	52	2143	GAGGAGATGCACATTGGAGGAAGCACCAGCAAAACTACTACTACTAACCGTGGGATTTAA	21265	0	A_84_P11434	PERK7	NM_103818	ref|Arabidopsis thaliana Protein kinase superfamily protein (PERK7), mRNA [NM_103818]	-3.06359	8.62797	-15.4949	8.70153e-05	0.00329059	2.22038
4218	57	39	965	TGCTCAAAATGCTTCAAGATATGGGTGCCAAGATGCGAGTAGACCCGTACGAAAGTTCTA	3882	0	A_84_P12297	AT1G23590	NM_001084119	ref|Arabidopsis thaliana OBP32pep protein, putative (Domain of unknown function DUF220) mRNA [NM_001084119]	-3.05983	12.333	-21.1841	2.45332e-05	0.00167858	3.67112
7406	100	84	3756	AATGGCTTTATTGTGTTTACAAGCAAATCCAGAATCTCGGCCAACGATGTTGTCAATCTC	6960	0	A_84_P16510	AT1G35710	NM_103273	ref|Arabidopsis thaliana kinase family with leucine-rich repeat domain-containing protein mRNA [NM_103273]	-3.05927	10.4015	-14.0681	0.000128405	0.0041361	1.76293
34114	465	38	1519	TGGTGAAAGTGAAAACTGCTGTGGATCCGCAAAATTTCTTCAGAGACGAACAGAGTATAC	33003	0	A_84_P22770	AT1G11770	NM_101049	ref|Arabidopsis thaliana FAD-binding Berberine family protein mRNA [NM_101049]	-3.05897	8.61447	-14.2968	0.000120339	0.00398843	1.8395
34096	465	18	2493	TGGATTTTCCTGAGAGTCCAGTACATTCACATGAAACAAAAGTCACATATGGTTTAGAGA	32971	0	A_84_P15434	CHX15	NM_126941	ref|Arabidopsis thaliana cation/hydrogen exchanger 15 (CHX15), mRNA [NM_126941]	-3.05624	8.11844	-16.0345	7.57878e-05	0.00302702	2.3817
36185	494	9	1714	GCAACAATTATGGGAAGCTTGTCGCAAAGAAACAGATCAGCTTCTTCCATCTTCTTCTCC	34932	0	A_84_P600237	AT5G23700	NM_001343820	ref|Arabidopsis thaliana coiled-coil protein mRNA [NM_001343820]	-3.05544	9.75628	-17.5934	5.2086e-05	0.00243039	2.81635
2350	32	17	2713	GTTTCTTGAATGGCAAGTTTGATTACAAGAGGTTCTTATCTCCTTGGTCTCACTCTCATA	1976	0	A_84_P20623	CHX24	NM_123065	ref|Arabidopsis thaliana cation/H+ exchanger 24 (CHX24), mRNA [NM_123065]	-3.05353	9.35841	-36.9564	2.54421e-06	0.000733591	6.01431
10319	141	29	681	GACATTAAAGTAAATGGATTATTAGATGCGCACAAGGTTGAGATTGTGTCGGAGAGTTGT	9838	0	A_84_P261670	AT4G39745	NM_148409	ref|Arabidopsis thaliana hydroxyproline-rich glycoprotein family protein mRNA [NM_148409]	-3.05114	8.27759	-23.2357	1.6852e-05	0.00140697	4.08653
9468	129	41	0	TTCCACCGGATATTGTTAATCCGATTTTGTTGGAAGATGCCAATGGGGTCTCAAGGTTAC	9017	0	A_84_P714593	A_84_P714593	A_84_P714593	Unknown	-3.05	8.55771	-12.0055	0.000242477	0.006131	1.00756
9813	134	23	811	ATTAAGAGTGATCGCGGCACACAATCGACAGAGTACAACTGAGCAAAACGGGTATTCGTT	9269	0	A_84_P10162	AT5G07420	NM_120824	ref|Arabidopsis thaliana Pectin lyase-like superfamily protein mRNA [NM_120824]	-3.04768	8.49513	-16.6244	6.54959e-05	0.0027842	2.55145
36767	501	68	334	GATCAAGGGCAAAACCTTAGACGAAGTTATGACCATCAAGAACGCGGAAATCGCTAAGCA	35612	0	A_84_P11682	ISU2	NM_110967	ref|Arabidopsis thaliana ISCU-like 2 (ISU2), mRNA [NM_110967]	-3.04438	10.0091	-19.2557	3.61345e-05	0.00203121	3.23478
6796	92	60	179	ATGTTGTGTCCATATCGTAAAACTTAACATAATTGCGAAACACAAAAAAGAGAACCCGAG	6350	0	A_84_P733519	AT5G44265	NM_001085238	ref|Arabidopsis thaliana Bifunctional inhibitor/lipid-transfer protein/seed storage 2S albumin superfamily protein mRNA [NM_001085238]	-3.04401	7.95841	-20.9376	2.57269e-05	0.00170215	3.61799
38211	521	11	657	GATTGATCCAATTGCAGAGAAGGCTGTGATTGAGATGAAGAAACATTACCAAGTTTTTGA	36850	0	A_84_P15660	AT4G01230	NM_116353	ref|Arabidopsis thaliana Reticulon family protein mRNA [NM_116353]	-3.04213	10.3716	-20.832	2.62607e-05	0.00171427	3.59499
17382	238	10	932	TTGAGGGATCCTGATTCTGAGAATGCTCGTCGAGTTTTGCGCAATTTTGCAGAGTTTCTT	16641	0	A_84_P19078	AT1G19190	NM_101777	ref|Arabidopsis thaliana alpha/beta-Hydrolases superfamily protein mRNA [NM_101777]	-3.03796	10.513	-31.9661	4.59771e-06	0.000823948	5.4461
19283	264	14	2108	TGTGTTACAACACCTACTCCAACTCCTGTACGAAAGACTCGATCTTTGTCATGCAGAAGA	18491	0	A_84_P141829	EXO70H3	NM_111787	ref|Arabidopsis thaliana exocyst subunit exo70 family protein H3 (EXO70H3), mRNA [NM_111787]	-3.03415	9.66109	-10.9759	0.000346701	0.00760611	0.579328
13794	189	11	820	GTCGCCATGGCTGCAAATAAAGACTTGTCATTCGATTATAAACCCACATCGTGTGGAAAT	13212	0	A_84_P21028	ACHT3	NM_128887	ref|Arabidopsis thaliana atypical CYS HIS rich thioredoxin 3 (ACHT3), mRNA [NM_128887]	-3.02618	9.65087	-29.2953	6.56139e-06	0.000916298	5.0877
9963	136	31	1775	AGTCTCCAAGAGTTTCGTAGACTTTTGAGAACTGCAAGTATCAAATCAAGAAATGTTAGA	9424	0	A_84_P20770	CPK16	NM_127343	ref|Arabidopsis thaliana calcium-dependent protein kinase 16 (CPK16), mRNA [NM_127343]	-3.01681	8.41903	-23.4691	1.6181e-05	0.00138462	4.13097
29531	403	38	858	AAATGATAATACTTTCGACAACTCAACTAATATAGCTGTTGTGAGAGCAGACGTTTCTCG	28549	0	A_84_P112722	AT2G41040	NM_129669	ref|Arabidopsis thaliana S-adenosyl-L-methionine-dependent methyltransferases superfamily protein mRNA [NM_129669]	-3.01664	12.8199	-9.65158	0.000577138	0.010443	-0.0340658
249	4	22	2494	AGCTAATCCAGAGAACCGTCGTTCGAGCAACAACACTTCTTCATCAGAAAATCCACCAGA	132	0	A_84_P10489	AT1G72960	NM_105954	ref|Arabidopsis thaliana Root hair defective 3 GTP-binding protein (RHD3) mRNA [NM_105954]	-3.0135	10.5175	-38.3328	2.19149e-06	0.000724999	6.15149
2981	40	54	1672	TAACTTGTACATGAAGTACGGCCTCAAAGTAACCATCACACCAAGGTCGCTGGAAGAGAA	2616	0	A_84_P16149	CYP86C4	NM_101185	ref|Arabidopsis thaliana cytochrome P450, family 86, subfamily C, polypeptide 4 (CYP86C4), mRNA [NM_101185]	-3.01182	12.9424	-11.6912	0.000269578	0.00650682	0.88088
35520	485	5	870	ACAACATTATGGGTGAATCCAATGTGTCAAATCATAACGGTGACATGTTTCAAGAATGGG	34347	0	A_84_P567621	AGL66	NM_106447	ref|Arabidopsis thaliana AGAMOUS-like 66 (AGL66), mRNA [NM_106447]	-3.0116	8.36092	-16.6608	6.49204e-05	0.00277131	2.56169
10402	142	38	1484	TAAAGGATGGTGGCTCGTCTCAATCTGCTTTGAAATTATTTATTCAAGACGTTACGAAGT	9857	0	A_84_P11737	UGT71B8	NM_113075	ref|Arabidopsis thaliana UDP-glucosyl transferase 71B8 (UGT71B8), mRNA [NM_113075]	-3.01051	9.88687	-34.3511	3.42838e-06	0.000764782	5.73257
2576	35	15	447	ACCACAACCCTTTCTTTGACTGTGTGGTTAAGCTTCATTGCTCTACCAAAGCTAAATCCA	2263	0	A_84_P542422	AT5G17340	NM_121740	ref|Arabidopsis thaliana Putative membrane lipoprotein mRNA [NM_121740]	-3.00533	13.3464	-11.324	0.000306168	0.00703652	0.728463
16352	224	24	1474	GATGCAGAAACTTGTTAGGTATACCATGGGATATTTTCACAGCCAAGAATTGTCCCTACT	15647	0	A_84_P506769	LRB3	NM_001340303	ref|Arabidopsis thaliana BTB/POZ/Kelch-associated protein (LRB3), mRNA [NM_001340303]	-3.00257	8.40922	-35.1674	3.11515e-06	0.000762208	5.82414
28457	388	46	1622	CATGGAGAGAAGTAACAACAGCCTTTTTTCTTCTACTTGTTCATCTAGGGAGCTTCAAAC	27444	0	A_84_P16721	AT4G35030	NM_001085023	ref|Arabidopsis thaliana Protein kinase superfamily protein mRNA [NM_001085023]	-3.00139	11.2934	-20.1843	2.98518e-05	0.00181817	3.45095
1676	22	82	582	TTAAAGGAAACCAATGTGACATTGGATCATGTTGTAAGAGTGACAGGGTCTTTCACTGGT	1404	0	A_84_P541362	AT4G03565	NM_148207	ref|Arabidopsis thaliana Cystatin/monellin superfamily protein mRNA [NM_148207]	-3.00113	8.50036	-22.1215	2.05768e-05	0.0015189	3.86667
11359	155	44	1518	CGTGTACTGCGATGATGCATCAATGAACAAGAGTGCGATGCAGTCAGAGAAAATGACTGT	10868	0	A_84_P200134	SFH12	NM_119812	ref|Arabidopsis thaliana SEC14-like 12 (SFH12), mRNA [NM_119812]	-3.00083	8.52021	-14.6855	0.000108021	0.00375907	1.96668
22293	305	17	616	AATAAAAACAAAAATTGAATACAAACAATATATTTATACCAACGTATGGTTCTTGATATT	21490	0	A_84_P526051	RALFL19	NM_179888	ref|Arabidopsis thaliana ralf-like 19 (RALFL19), mRNA [NM_179888]	-3.0002	7.98477	-7.03911	0.00197252	0.0224083	-1.52138
7254	98	78	1560	GACTTGGAAATACTCGGTAGAAACTCTTATTATGGTGATCGTTGGCCTCATAATCGGCTT	6807	0	A_84_P553528	AT2G34030	NM_128954	ref|Arabidopsis thaliana Calcium-binding EF-hand family protein mRNA [NM_128954]	-2.99784	9.45343	-22.3261	1.98216e-05	0.00149371	3.90802
9570	130	75	0	TTCCAGTGGCTTTGACGGTGATTCTGATCAGTTTCTGGTTTGCAACAATGTCTTTGGGAG	9075	0	A_84_P111422	A_84_P111422	A_84_P111422	Unknown	-2.99592	11.4424	-10.2145	0.000461245	0.00901344	0.236106
30823	420	61	873	TGGATCCTTCAAGTCACTACCTGAGATGTTTGATGATTGCATCATCAGTTTTCAGAAGAA	29753	0	A_84_P20941	TKPR2	NM_001334367	ref|Arabidopsis thaliana NAD(P)-binding Rossmann-fold superfamily protein (TKPR2), mRNA [NM_001334367]	-2.99043	13.6904	-20.382	2.86944e-05	0.00178949	3.49548
24243	331	58	1388	ATCATCTCACCACTAAGTACAGATGGTCAATCGTAGGGCCTAGCGATGGAATTCAGTATG	23427	0	A_84_P12143	CYP707A3	NM_180805	ref|Arabidopsis thaliana cytochrome P450, family 707, subfamily A, polypeptide 3 (CYP707A3), mRNA [NM_180805]	-2.98938	11.0538	-7.76592	0.00135095	0.0177344	-1.06271
38474	524	48	513	AGGGACGAAGAGGCTCGGGAAGAATAAACTGTATGCAATGGTGCAGTGTACTTTAGACAT	37040	0	A_84_P14589	AT3G22020	NM_001338559	ref|Arabidopsis thaliana Receptor-like protein kinase-related family protein mRNA [NM_001338559]	-2.98724	8.46355	-15.9378	7.76604e-05	0.00307045	2.35324
8139	111	28	20	TTATAGCCGTTCGCCAGGATTCTATGTAGAGAAGATATTGAAGGTATCCATCAAGCGCAT	7704	0	A_84_P18891	AT2G04066	NM_126447	ref|Arabidopsis thaliana MATE efflux family protein mRNA [NM_126447]	-2.98218	9.44951	-28.2849	7.57006e-06	0.000958502	4.94038
8736	119	54	0	AACGGTTTGCAGTACATGGTCTCTCTGTAACCAATACCACCTCTATATTGACTTCCACCA	8309	0	A_84_P710046	A_84_P710046	A_84_P710046	Unknown	-2.97801	9.10483	-9.86454	0.000529469	0.00984465	0.0699022
24811	339	40	1072	CAGAGAACGGTAAAGTGGTAGTCATAGAATTAGTTACTCCTGATGAGGCAGAGAACGGAG	23966	0	A_84_P149248	IGMT2	NM_101966	ref|Arabidopsis thaliana O-methyltransferase family protein (IGMT2), mRNA [NM_101966]	-2.97727	10.2851	-10.084	0.000485338	0.00932107	0.174783
10903	149	24	2340	TGGAGATTCGTACATTTGTGGTTCAGTTTTATCAGAAACAACGAAGAAGAAAGTTGTTTG	10402	0	A_84_P14113	AT5G66150	NM_001345750	ref|Arabidopsis thaliana Glycosyl hydrolase family 38 protein mRNA [NM_001345750]	-2.97412	9.9682	-27.4017	8.61418e-06	0.00102235	4.8058
38062	519	16	502	TCTCTCTCTAAGTTTTGTTTTTTAATTAAACTTGAGACGGAATCATAAGATTCACATTAT	36730	0	A_84_P249255	AGP11	NM_111036	ref|Arabidopsis thaliana arabinogalactan protein 11 (AGP11), mRNA [NM_111036]	-2.97202	11.5573	-20.1942	2.97926e-05	0.0018174	3.45319
13791	189	8	283	CGAGATTCTACTCGAATACGGGCAAAACCAGGTTCATGTTTGATCACTCTGTCCCTTACT	13207	0	A_84_P543298	ENODL21	NM_001085113	ref|Arabidopsis thaliana early nodulin-like protein 21 (ENODL21), mRNA [NM_001085113]	-2.96921	8.50995	-21.0064	2.53865e-05	0.00169108	3.6329
7457	101	52	493	GGGTACGATCATGAAGGAGGGATTCATATTCCTTGTGAAGAAAGTGTTTTTGAAGAGATT	7051	0	A_84_P10815	AT3G20220	NM_112913	ref|Arabidopsis thaliana SAUR-like auxin-responsive protein family mRNA [NM_112913]	-2.96679	9.79863	-32.7069	4.18763e-06	0.000799055	5.53824
31865	434	68	1865	CCGGAGACGAAACAGGTTCCGATTGAAGAGGTTTATCTTCTTTGGAGACAGCATTGGTTA	30773	0	A_84_P10447	STP14	NM_106370	ref|Arabidopsis thaliana sugar transporter 14 (STP14), mRNA [NM_106370]	-2.96513	11.7693	-19.3372	3.55213e-05	0.00201385	3.25422
14885	204	26	3468	TTAACGTCGCCGGTAGAGATGATGTGAGTGATCTCTCCTCAGAGGACAATACCGAAATAT	14220	0	A_84_P19266	ANX1	NM_111341	ref|Arabidopsis thaliana Malectin/receptor-like protein kinase family protein (ANX1), mRNA [NM_111341]	-2.96358	9.2458	-31.9518	4.60612e-06	0.000823948	5.44429
20264	277	38	404	GTTTCAGCATTTCAATGTGAGGGTTGATAAATTAAAAGAAAAGAGGAGTAACCAGACTTC	19537	0	A_84_P12553	AT1G30020	NM_102742	ref|Arabidopsis thaliana hypothetical protein (Protein of unknown function, DUF538) mRNA [NM_102742]	-2.95947	13.6727	-8.85096	0.000811412	0.0128765	-0.44559
20250	277	23	615	GGGTTTAAACAAGGATCTTACTTAGACAATTGTTTGGTAATGATTAGGTCATTAGATGGG	19513	0	A_84_P504929	AT3G29000	NM_113821	ref|Arabidopsis thaliana Calcium-binding EF-hand family protein mRNA [NM_113821]	-2.95604	8.54585	-3.83948	0.0177093	0.0869015	-4.16396
22446	307	24	1384	GACATCCTCTACACCTCGAGAACACATTGACATGACCGAGAAGCCTGGATTAGTTTGTTA	21646	0	A_84_P23780	CYP98A9	NM_106115	ref|Arabidopsis thaliana cytochrome P450, family 98, subfamily A, polypeptide 9 (CYP98A9), mRNA [NM_106115]	-2.94911	14.049	-9.03401	0.000748778	0.012271	-0.348474
20926	286	37	555	AGTAATACGCCGTAAAAGCTAATTAAGTCATCAACATAAATTGGTGGTAGACTATATGGC	20108	0	A_84_P510806	AT1G51250	NM_104003	ref|Arabidopsis thaliana Plant self-incompatibility protein S1 family mRNA [NM_104003]	-2.94892	8.0379	-9.5936	0.000591026	0.0105913	-0.0627557
3206	43	57	1121	AGGTCAATGTGTTGTGGAACTCCACCTGATTGTCAATGGAAAGCACAAGCTGGTAACGTA	2913	0	A_84_P20015	AT1G33430	NM_103068	ref|Arabidopsis thaliana Galactosyltransferase family protein mRNA [NM_103068]	-2.94867	14.8824	-12.8676	0.000183707	0.00510847	1.33843
17178	235	30	846	CTTTTGGAGAAGCCCTTCACAGAAGGACACGTCATCAGGAAGCCTATGAATTCTTCTTCT	16528	0	A_84_P143879	AT2G27180	NM_128276	ref|Arabidopsis thaliana hypothetical protein mRNA [NM_128276]	-2.94863	12.1976	-32.2431	4.43876e-06	0.000811049	5.4809
32052	437	27	1325	AAAGCCCATCCAATTCAACAACTTCTCATTAGTACCTTACCAATACTAGTTGTAGCCAGG	30993	0	A_84_P509870	AT1G24570	NM_001332654	ref|Arabidopsis thaliana transmembrane protein, putative (DUF707) mRNA [NM_001332654]	-2.94511	9.9121	-32.4881	4.30386e-06	0.000809083	5.51133
19600	268	41	1518	AGCCTGGGACACGAGGAGCAGAAAATGCTTTATGAAAAGCTCGGAGACATTCTTCAACAT	18818	0	A_84_P13848	AT4G26770	NM_118811	ref|Arabidopsis thaliana Phosphatidate cytidylyltransferase family protein mRNA [NM_118811]	-2.94458	10.1103	-14.6037	0.000110479	0.00380278	1.9402
32618	444	74	784	TGTCTAACGTTGAGAGAGTTTCAAGTAAATGTTACGATCGTTGCAATTCTATTGGTTACT	31516	0	A_84_P547471	AT3G23350	NM_113238	ref|Arabidopsis thaliana ENTH/VHS family protein mRNA [NM_113238]	-2.94325	7.98245	-13.4251	0.000154962	0.00460523	1.54049
30505	416	40	314	ACACCGTATCATCCACCTTCAAATCCGTTTACGGATGGTTCGGTGATAAAGCCAAGGAAT	29422	0	A_84_P608442	AT1G19500	NM_101807	ref|Arabidopsis thaliana hypothetical protein mRNA [NM_101807]	-2.94314	8.15502	-9.58256	0.000593716	0.0106055	-0.0682349
2362	32	29	1882	GGCCACATTCGATTCTACGTAATAATCCTTATTGCAAGAGGATTTTCTCGAGGAATCTAT	1998	0	A_84_P79245	PUM7	NM_106466	ref|Arabidopsis thaliana pumilio 7 (PUM7), mRNA [NM_106466]	-2.94256	10.728	-23.5139	1.6056e-05	0.00138462	4.13944
29533	403	40	0	AGATTTCTTGCATATAAACTTTAGCTTCTGCATCATCTTACTATCCACTGAACTCATACC	28552	0	A_84_P724986	A_84_P724986	A_84_P724986	Unknown	-2.93441	8.00235	-22.3783	1.96341e-05	0.00149371	3.91852
20981	287	13	4518	TCAAAGTCGATGGAGAAATTTGAAATAGCGGATATCGAACCGCCACCTTTAATCCGGGAG	20215	0	A_84_P13264	XIC	NM_100746	ref|Arabidopsis thaliana Myosin family protein with Dil domain-containing protein (XIC), mRNA [NM_100746]	-2.93118	10.2643	-27.9355	7.96318e-06	0.000997173	4.88781
27222	371	74	1332	GCGGCGACGATGGTTAGAACTCAGCCATGTTTGGAATATCATGAAGATCTTCCTTCATCT	26344	0	A_84_P281390	AT4G01140	NM_116344	ref|Arabidopsis thaliana transmembrane protein, putative (DUF1191) mRNA [NM_116344]	-2.93008	9.0863	-25.9042	1.0829e-05	0.00115695	4.56421
16603	227	56	1519	AGCTGTCTCTTCTTCTTGTAGAAACGTTAGAGCTAATTACATTGGGACTCAAATCCCACC	15992	0	A_84_P19486	AT4G18180	NM_001341264	ref|Arabidopsis thaliana Pectin lyase-like superfamily protein mRNA [NM_001341264]	-2.92868	9.02892	-30.7657	5.37418e-06	0.000882877	5.29029
4354	59	24	1093	AGCTGGAGAGAGAGCTTTCTTTGGATGATATTCATCGGATTCAAGATCTTCCTGCCTACA	4001	0	A_84_P22719	AT1G03620	NM_001331426	ref|Arabidopsis thaliana ELMO/CED-12 family protein mRNA [NM_001331426]	-2.92844	10.5538	-39.9393	1.85336e-06	0.000718203	6.30237
8678	118	66	676	CTAATGGAGTTTCAAGAAACGATTCTCAGCCCGCTTTCGCGTTTACGCTGTTGATGTCAT	8201	0	A_84_P246445	FLA14	NM_112101	ref|Arabidopsis thaliana FASCICLIN-like arabinogalactan protein 14 precursor (FLA14), mRNA [NM_112101]	-2.9275	9.55844	-20.0747	3.05185e-05	0.00184374	3.42604
16659	228	39	1336	ATTTATAGTGGAGGACTAGACTCTCAAGTTAAGGTTTGGCAGGTTTTGGTGCCGGCCTAA	15964	0	A_84_P18780	AT5G50120	NM_124391	ref|Arabidopsis thaliana Transducin/WD40 repeat-like superfamily protein mRNA [NM_124391]	-2.92602	9.9794	-19.8101	3.22058e-05	0.00189834	3.36526
17904	245	30	504	ACTGACAAGGCTTCAACCACGCTCAAGGAAATGACAGTGCAGATGGAGAAACTACTTGAT	17228	0	A_84_P22350	APPB1	NM_118597	ref|Arabidopsis thaliana Plant invertase/pectin methylesterase inhibitor superfamily protein (APPB1), mRNA [NM_118597]	-2.92599	9.00603	-18.2487	4.49191e-05	0.00225183	2.98644
10535	144	24	377	TCAGACTTGAGTTTAACGCCAAGATGCATTTGCTGAGGCATCTGATCATAGCCCTCACTT	9976	0	A_84_P720658	TC395698	TC395698	tc|Rep: Zinc finger protein CONSTANS-LIKE 4 - Arabidopsis thaliana (Mouse-ear cress), partial (5%) [TC395698]	-2.919	10.0881	-12.4595	0.000209021	0.00554863	1.18473
32944	449	30	645	GTAAAAATTTCGAAATCTTGATGGATAAAGCCTAGGAATGGCTTTTGGTTTCAAGAGAAG	31869	0	A_84_P511401	AT5G20100	NM_122017	ref|Arabidopsis thaliana plant/protein mRNA [NM_122017]	-2.91814	8.48012	-23.1886	1.69914e-05	0.00141362	4.07751
28603	390	49	1620	TCCCTACCGGTAAAATAAAAGGAACCACCATATTGGAAGCCATCCAGAAAGCAGTAGATC	27590	0	A_84_P22271	AT3G62710	NM_116136	ref|Arabidopsis thaliana Glycosyl hydrolase family protein mRNA [NM_116136]	-2.91581	8.88023	-8.46226	0.000967319	0.0143822	-0.658205
13845	189	73	796	GATGATGACGCCGATGGTAATTCAAGTCTCTTGAAAGGAACTAGAATCATCATCCCGAGC	13315	0	A_84_P10840	RABA4D	NM_112051	ref|Arabidopsis thaliana RAB GTPase homolog A4D (RABA4D), mRNA [NM_112051]	-2.91515	8.89213	-22.6857	1.85753e-05	0.00144976	3.97964
16278	223	24	2097	ATCTGTATCATCATTCGCGGATATAGTTTCCATCTGCGTAATGACGGAGCCTGGACTTAG	15646	0	A_84_P21737	SRF4	NM_112145	ref|Arabidopsis thaliana STRUBBELIG-receptor family 4 (SRF4), mRNA [NM_112145]	-2.91462	10.7462	-39.2181	1.99649e-06	0.000718203	6.23582
6335	86	35	1397	TTGTGTGTTCAGTATGAGGCAGATTTCCGACCAAACATGACCATCGTTGTCAAGGCACTT	5883	0	A_84_P14382	AT2G41970	NM_001336947	ref|Arabidopsis thaliana Protein kinase superfamily protein mRNA [NM_001336947]	-2.90658	9.64359	-37.9188	2.2908e-06	0.000724999	6.11103
5268	71	62	2454	ATCAATGTTAATTATTCAGCAGCAGCGTACTCGGGGTCAGCTAGAAGGGCTTCATGATGA	4932	0	A_84_P18442	chx28	NM_115067	ref|Arabidopsis thaliana cation/hydrogen exchanger 28 (chx28), mRNA [NM_115067]	-2.90263	8.62744	-24.2504	1.41634e-05	0.00129991	4.27586
38295	522	16	639	GTTCGGGGCTGCAGCACCAGAGATTCAGAAGATTAAGGGAAAATTCCCACCAAAGAAATA	36859	0	A_84_P19270	GLP8	NM_111467	ref|Arabidopsis thaliana germin-like protein 8 (GLP8), mRNA [NM_111467]	-2.90118	8.81582	-24.349	1.39314e-05	0.00129991	4.29374
36373	496	57	2229	CAAGAATGTGTTGGAAAAGAAAAGTGTTCCATTGATGTTTCCGAGGATAAGTTTGGAGCA	35154	0	A_84_P248705	BGAL15	NM_001332978	ref|Arabidopsis thaliana beta-galactosidase 15 (BGAL15), mRNA [NM_001332978]	-2.89807	13.0544	-12.0892	0.00023584	0.00600392	1.04071
23179	316	85	514	AACATTCGGCTAAGGGCGACCACAGTGACCAGATGAGTCTCTTAAATATGTTTCAGACCA	22338	0	A_84_P533770	AT1G07476	NM_148443	ref|Arabidopsis thaliana transmembrane protein mRNA [NM_148443]	-2.89618	9.03577	-24.4566	1.36837e-05	0.00129869	4.31314
17168	235	20	204	TGCTTCTAACGTTATTCGCTTTTATCCCCGGACTGATATATGCCATCTACGTTCTCACCA	16510	0	A_84_P14370	AT1G57550	NM_104551	ref|Arabidopsis thaliana Low temperature and salt responsive protein family mRNA [NM_104551]	-2.89573	8.28665	-16.2071	7.25805e-05	0.00297127	2.43207
20125	275	46	3243	GCGGCTTCAAATATCTGTGTCACAGAGTATCAAAATCAGCCTCCTTTCTTCAATCCTCCT	19406	0	A_84_P597558	AT5G21080	NM_122116	ref|Arabidopsis thaliana Uncharacterized protein mRNA [NM_122116]	-2.89343	10.2482	-30.2609	5.74905e-06	0.000896788	5.22226
29033	396	61	1401	AACCTGAAGCCGTGTTCGACATTGTGAAGGATATCCATCATCTATCCCAACAACAACAAC	28012	0	A_84_P13475	MGDC	NM_001124829	ref|Arabidopsis thaliana monogalactosyldiacylglycerol synthase type C (MGDC), mRNA [NM_001124829]	-2.88196	11.2586	-7.25273	0.00175877	0.0208887	-1.38237
8635	118	17	1059	ATTGATGCAGGACGATGTGATTTGTGTAGTGATAATAGGCCTTTTGTTTGCGGTTATGCA	8121	0	A_84_P570978	CEG	NM_001338594	ref|Arabidopsis thaliana F-box and associated interaction domains-containing protein (CEG), mRNA [NM_001338594]	-2.88154	8.29654	-23.6409	1.5708e-05	0.00137101	4.16334
14874	204	14	0	CTATAACAATTAAACCCACAACCACACTTTGGGCTGTCCACGAAATACTTGCTCGAGAAC	14197	0	A_84_P740936	A_84_P740936	A_84_P740936	Unknown	-2.87885	8.21332	-14.7357	0.000106547	0.00372465	1.98284
20802	284	72	0	CTTACGAGACGAGCATCTTTGCCTCCTTTACCATCAAAGAGAAGCGAAGTTGGACAAGAT	20019	0	A_84_P14430	A_84_P14430	A_84_P14430	Unknown	-2.8764	8.63168	-20.4583	2.82624e-05	0.00177593	3.51254
2217	30	27	1518	AGACTCTGTTGTGGCTCTCTTCCGTACAGGTAACGCTATTGTTATCAAGATCTTGACCGT	1858	0	A_84_P16683	AT4G26390	NM_118772	ref|Arabidopsis thaliana Pyruvate kinase family protein mRNA [NM_118772]	-2.87488	11.0766	-24.4646	1.36656e-05	0.00129869	4.31457
15274	209	41	545	TTTGACTCTGTTGTGGTTATTCAACCATGGCTCCATTCTAAGCAGTTGCTCGGTTTCACT	14674	0	A_84_P23964	CYS2	NM_128758	ref|Arabidopsis thaliana PHYTOCYSTATIN 2 (CYS2), mRNA [NM_128758]	-2.87426	16.1914	-22.3304	1.98059e-05	0.00149371	3.9089
2655	36	23	3664	CAACTGGCTTCGATCAACTACGATCTTGTCCTAAAGAACGCAAAGGAATCAGTAGAAGCT	2278	0	A_84_P13153	IRE	NM_125625	ref|Arabidopsis thaliana AGC (cAMP-dependent, cGMP-dependent and protein kinase C) kinase family protein (IRE), mRNA [NM_125625]	-2.87173	9.96111	-34.3507	3.42853e-06	0.000764782	5.73252
20159	276	5	1615	AGACGGGTGTGAAGAGAAGCATGGACGGTTTGAGGAGATTACGTTTGAGATAACAGTAAA	19341	0	A_84_P18726	WNK9	NM_001344064	ref|Arabidopsis thaliana Protein kinase superfamily protein (WNK9), mRNA [NM_001344064]	-2.86543	9.46269	-32.3119	4.40037e-06	0.000809353	5.48948
9029	123	53	1609	GAACACAGGACTTTGGTGATTCAACATCAAGTAGCTCATGAGATGCATACACTCATCGAT	8597	0	A_84_P12662	AT1G26610	NM_102423	ref|Arabidopsis thaliana C2H2-like zinc finger protein mRNA [NM_102423]	-2.8618	11.8432	-31.7122	4.74968e-06	0.000836586	5.41382
34641	472	77	2252	AACTGTCGGTGATTTCTTGGCTTCGTCTTTAGATGTAAATGCTTCTGTATTAGTAGTTCA	33483	0	A_84_P14253	CHX2	NM_106588	ref|Arabidopsis thaliana cation/H+ exchanger 2 (CHX2), mRNA [NM_106588]	-2.86035	8.94608	-27.3655	8.6607e-06	0.00102235	4.80016
3612	49	7	357	GTTTTGGGATCAAGTAACAAGTCTCTAGATCAATCTTCAAAGGTTGGACTAAATGAAAAC	3269	0	A_84_P572769	AT4G04580	NM_116696	ref|Arabidopsis thaliana Homeodomain-like superfamily protein mRNA [NM_116696]	-2.859	7.79901	-28.2808	7.57447e-06	0.000958502	4.93978
16296	223	46	516	TCGTCCCACTTCAGGAAACACGATGAAATCATAATCGGTTGTGAGAGCGGTCAAATGTCA	15682	0	A_84_P22400	SEN1	NM_001085028	ref|Arabidopsis thaliana Rhodanese/Cell cycle control phosphatase superfamily protein (SEN1), mRNA [NM_001085028]	-2.8557	12.9575	-19.0543	3.77079e-05	0.00207378	3.1863
26952	368	21	1405	TTAGTGCTGTAGACGAAACGTTTAGTCATTCTGCGACTTGAGATAAGAGAAAATGTTTAC	25958	0	A_84_P129946	AT3G04360	NM_111307	ref|Arabidopsis thaliana Calcium-dependent lipid-binding (CaLB domain) family protein mRNA [NM_111307]	-2.84664	9.27227	-9.93722	0.000514322	0.00968272	0.10489
30780	420	11	678	GGAAATGCTGCATCATCAGATGAACCATCAAAGCATTCAAGACATAACCGAAGCGCACAC	29671	0	A_84_P604259	RIC1	NM_128906	ref|Arabidopsis thaliana ROP-interactive CRIB motif-containing protein 1 (RIC1), mRNA [NM_128906]	-2.8462	8.81461	-21.5159	2.30329e-05	0.00162416	3.74148
29670	405	23	2386	ATTTCTTCTTTACTAACCATTTGCAGGAACATATGAGTGGTGCTTCTATCTCAGTGCCTC	28669	0	A_84_P20181	NP454214	NP454214	tc|GB|AC006403.4|AAD18110.1 putative protein kinase [Arabidopsis thaliana] [NP454214]	-2.84517	8.94776	-38.7849	2.08909e-06	0.000720172	6.19492
6883	93	81	616	TTTATTTGTCTTATTATCCATGTGAATTTCCTCTATAAATTAATTTGCTTGCTTGAATTA	6524	0	A_84_P59020	MAP18	NM_001344569	ref|Arabidopsis thaliana microtubule-associated protein 18 (MAP18), mRNA [NM_001344569]	-2.84362	10.191	-22.8182	1.8141e-05	0.00142726	4.00567
30650	418	27	1263	GATACACAGATGATGGTAAGAGACCATCATCACAGCTACCATCGTCACAGCTCTCTGTTT	29548	0	A_84_P23914	AT1G30050	NM_102744	ref|Arabidopsis thaliana tropomyosin mRNA [NM_102744]	-2.83898	8.64238	-35.1572	3.11885e-06	0.000762208	5.82301
19398	265	63	1291	CAATGTATGTTTGTCCCCATAGAAGACGCAATGTACCATCCAAGATATTCAAAAATAAAG	18709	0	A_84_P613459	HHP2	NM_202914	ref|Arabidopsis thaliana heptahelical transmembrane protein2 (HHP2), mRNA [NM_202914]	-2.83393	12.8677	-20.3101	2.91084e-05	0.0018038	3.47935
13376	183	41	2181	ACGCGGTATCAGTGTCTCAATGTCCTTTGTTTTCGCAACAATCGCGGCTTTTGCACTAAT	12827	0	A_84_P140149	COBL10	NM_112950	ref|Arabidopsis thaliana COBRA-like protein 10 precursor (COBL10), mRNA [NM_112950]	-2.83241	8.83504	-9.63593	0.000580846	0.010481	-0.0417911
4634	63	14	643	TCCAGAGGTTGATTATGCTTTTATCATTGCTTTGCTTGTCATGGTCGATGACAACGAGAA	4268	0	A_84_P119282	AT3G56180	NM_115476	ref|Arabidopsis thaliana LURP-one-like protein (DUF567) mRNA [NM_115476]	-2.83197	8.50125	-11.6494	0.000273464	0.0065754	0.863757
18912	259	7	1201	GAAAGAGGATCATGTTACCGTTTCAAGAAAAAAGTATAGCAGAATCGTCGAGTGTATCTC	18191	0	A_84_P501871	AT1G22120	NM_102062	ref|Arabidopsis thaliana hypothetical protein mRNA [NM_102062]	-2.83166	8.42015	-17.6806	5.10545e-05	0.00240233	2.83939
28619	390	70	641	GAAGTAAAGACGGAAGAATCGATTTCTATGGATTTGTGAAATTCATGGAGAACAACTTCT	27620	0	A_84_P21578	AT5G39670	NM_123329	ref|Arabidopsis thaliana Calcium-binding EF-hand family protein mRNA [NM_123329]	-2.82957	8.75733	-4.84679	0.00789647	0.0526189	-3.19813
38527	525	28	531	TGATCGATCTTAGGGAGAAGGAAAAATCCTAATTATCTTCAAGCTTTTTGTATCCGGTCA	37121	0	A_84_P601676	AT3G11160	NM_111952	ref|Arabidopsis thaliana transmembrane protein mRNA [NM_111952]	-2.82915	9.94358	-15.9843	7.6754e-05	0.00305095	2.36693
35817	489	15	924	TTTCTTTCCATGCTGATCCCGACACTATCCTTGTCACTTTTGGTCGTCAGCTTGAGGTAT	34645	0	A_84_P256090	AT2G38500	NM_129407	ref|Arabidopsis thaliana 2-oxoglutarate (2OG) and Fe(II)-dependent oxygenase superfamily protein mRNA [NM_129407]	-2.82788	9.7327	-36.1075	2.79728e-06	0.000734093	5.92581
28898	394	71	515	TTCTATCGGATGGCTTTCGAATGTAGAGAAATGGAGCCGTGAGAAAGTAACACCTCCCAT	27893	0	A_84_P18719	AT1G68630	NM_105535	ref|Arabidopsis thaliana PLAC8 family protein mRNA [NM_105535]	-2.82586	9.04485	-18.1677	4.57355e-05	0.00227525	2.96579
17857	244	58	1115	TACTTTCGCTTCCATTCCTCCTATAGGAACATCGGCTTCTCCACAAGCTTTCATGGGTTT	17138	0	A_84_P16172	NP214745	NP214745	tc|GB|AC013453.1|AAF71981.1 Hypothetical protein [NP214745]	-2.82397	8.83097	-38.2974	2.19976e-06	0.000724999	6.14806
20124	275	45	617	TGTTTATAACCCGCCATCTCATACCACGGCTAGGGTGATTAATGAGATCATGGTTCCGTT	19404	0	A_84_P93839	AT1G78460	NM_106493	ref|Arabidopsis thaliana SOUL heme-binding family protein mRNA [NM_106493]	-2.82315	12.2733	-12.7812	0.000188736	0.00520082	1.3063
30632	418	9	1968	TACCGGCGGTGGTGATAACAAACCTAACGGCGATTGCAATGATCCTGATTACATTGACTT	29517	0	A_84_P17196	AGC1.7	NM_001334876	ref|Arabidopsis thaliana AGC kinase 1.7 (AGC1.7), mRNA [NM_001334876]	-2.82271	9.75096	-30.3904	5.64986e-06	0.000896788	5.23986
9317	127	47	1348	TATCAATGTATGTTTGTCCCCATAGAAGACGCAATGTACCATCCAAGATATTCAAAAGTA	8875	0	A_84_P513066	HHP2	NM_119232	ref|Arabidopsis thaliana heptahelical transmembrane protein2 (HHP2), mRNA [NM_119232]	-2.82031	12.9002	-20.7987	2.64315e-05	0.00171515	3.58773
17293	236	75	1550	AGAAGAATACGTAACTAGTGAAGAAGCTATTGAGAGAAGGAGGGTAATCGTGGATGATGC	16607	0	A_84_P12688	CDG1	NM_113608	ref|Arabidopsis thaliana Protein kinase superfamily protein (CDG1), mRNA [NM_113608]	-2.81966	9.8483	-17.8852	4.87318e-05	0.00234958	2.89294
38546	525	47	381	TATTGCATCAACACCTTTGGTTAAGAATGTGTTAACATGTTTCTCATTGGAATACCTTCG	37156	0	A_84_P726090	RALFL15	NM_001335782	ref|Arabidopsis thaliana RALF-like 15 (RALFL15), mRNA [NM_001335782]	-2.8125	8.96274	-20.6292	2.7324e-05	0.00174294	3.55048
32047	437	22	361	AACGTGGATTTATAAGTACGTTACCGGAAAACACCCGATGGGAGCGGATAAGGTGGATTA	30984	0	A_84_P13448	AT2G25890	NM_128149	ref|Arabidopsis thaliana Oleosin family protein mRNA [NM_128149]	-2.80851	11.7935	-37.3094	2.44739e-06	0.000724999	6.05023
5798	78	84	1769	CCGTTGAACCGGAAGGATGGGCTCATAAGTTTTGTGAAGTCGAGGATTTGAGATTGAAGA	5398	0	A_84_P525505	AT4G37420	NM_119905	ref|Arabidopsis thaliana glycosyltransferase family protein (DUF23) mRNA [NM_119905]	-2.80495	8.8974	-39.9087	1.85917e-06	0.000718203	6.29958
1036	14	45	319	CTATACCCAGAAGAAGAAGCATCCTTGATTTTCACTTACTCATTTCTAACAAACTTTTGC	795	0	A_84_P290124	PSK2	NM_127851	ref|Arabidopsis thaliana phytosulfokine 2 precursor (PSK2), mRNA [NM_127851]	-2.80334	9.32908	-10.1448	0.000473922	0.00915827	0.203455
14226	195	17	1195	GGTTTGTGTGGGAACATGTGCAGCAAATATGGTCGGAGGAAACAGAGATTAAGGATGATA	13633	0	A_84_P22718	SPP1	NM_104020	ref|Arabidopsis thaliana sucrose-phosphatase 1 (SPP1), mRNA [NM_104020]	-2.80225	11.1501	-16.0719	7.50779e-05	0.00300937	2.39267
22401	306	57	1462	GGTACTGGAAGAGGTTTATGCTCGAGGAAGATGAGCATGACGTTGAGAAGAGAACTGATT	21554	0	A_84_P16828	AT5G26250	NM_122526	ref|Arabidopsis thaliana Major facilitator superfamily protein mRNA [NM_122526]	-2.79713	8.77396	-37.4351	2.41403e-06	0.000724999	6.06289
25195	344	47	2070	ACCACCTCTGGAACAAACAGAGCTCAGAGAAAAGCAAATGCTCTTATACAACTCATAAGC	24273	0	A_84_P12132	PUB15	NM_123599	ref|Arabidopsis thaliana Plant U-Box 15 (PUB15), mRNA [NM_123599]	-2.7948	8.26723	-17.0832	5.86708e-05	0.00262188	2.67894
5045	68	61	1051	TAAAGAAGCTCAGAAGACTGCTCAGCAAGTTGATGAAGAGACTGGTCGGCTTTTGGAAGA	4640	0	A_84_P10207	AT5G25400	NM_122449	ref|Arabidopsis thaliana Nucleotide-sugar transporter family protein mRNA [NM_122449]	-2.79227	10.0692	-12.3955	0.000213376	0.00561092	1.16015
6845	93	36	2324	ATGGATGGATTTGCAGTTCGAGAGTGAATGTGTTGGGATTGAAGTTGAGGATTTGATCTT	6447	0	A_84_P10145	DAU1	NM_001125683	ref|Arabidopsis thaliana TRM32-like protein (DUF3741) (DAU1), mRNA [NM_001125683]	-2.78947	8.86769	-30.2217	5.77952e-06	0.000896788	5.21691
37669	513	81	2112	ATGTCAAGTATCAGCCTGAAGATATCGAGGATCTCATCGACCAGCTCTTTGAAGGCAACA	36449	0	A_84_P16800	EXO70C2	NM_121402	ref|Arabidopsis thaliana exocyst subunit exo70 family protein C2 (EXO70C2), mRNA [NM_121402]	-2.78943	11.2022	-29.5411	6.34176e-06	0.000916298	5.12251
32763	446	72	82	AATGTGTACAAGCCATGGATTGCACAAACGTTTGTTCACACGGTGGTCTCTGCACCAAAA	31657	0	A_84_P703491	AT5G56368	NM_001037004	ref|Arabidopsis thaliana defensin-like protein mRNA [NM_001037004]	-2.78445	8.46164	-23.9696	1.48504e-05	0.00132264	4.22446
38670	527	9	1435	TAGCACTGTCGTAGAACTTGATGGATCAGGGATTTCGTTGCCGATCAAGATATCACAGGT	37215	0	A_84_P14898	AT5G10760	NM_121114	ref|Arabidopsis thaliana Eukaryotic aspartyl protease family protein mRNA [NM_121114]	-2.78255	10.3283	-13.6902	0.000143257	0.00440381	1.63352
23218	317	47	711	TGCCTAAAGGACAAATGATTAACGTCGGAAGTAGAGATGATGTTTCAGCCGTCAAGAAAT	22418	0	A_84_P14513	ArRABA1h	NM_128947	ref|Arabidopsis thaliana RAB GTPase homolog A1H (ArRABA1h), mRNA [NM_128947]	-2.78083	8.31923	-19.304	3.57692e-05	0.00202117	3.24632
16298	223	48	756	ACCCAAAGAAGATGAAGCAAACCCTACAGAAGAAGAAACTTCTGATGCAGCAGCTGAAGA	15686	0	A_84_P22265	PLIM2c	NM_115987	ref|Arabidopsis thaliana GATA type zinc finger transcription factor family protein (PLIM2c), mRNA [NM_115987]	-2.78064	9.12066	-36.4218	2.70007e-06	0.000734093	5.95894
7168	97	65	428	TAGCGGATTGCGTGGTTGGATTCGGTTCATCTACCTTGGGCGGAAAGAAAGGTAATTTAT	6785	0	A_84_P300170	RHS14	NM_118329	ref|Arabidopsis thaliana root hair specific 14 (RHS14), mRNA [NM_118329]	-2.77257	8.9264	-12.1107	0.000234163	0.00599219	1.04923
31895	435	18	168	TTGTACCTGCTTCTTCAAGTTCATCTTCACAACTCGTCTCGGCGCTCTTATCTTATGGCT	30832	0	A_84_P16488	AT3G20590	NM_112951	ref|Arabidopsis thaliana Late embryogenesis abundant (LEA) hydroxyproline-rich glycoprotein family mRNA [NM_112951]	-2.76545	8.97706	-9.38962	0.000643281	0.0111645	-0.16502
25527	348	83	1449	AAACATCTATCTCCAGAGAATCGACTGTGTTCAACTCGATGACTATTCCCCATCAAAGTA	24625	0	A_84_P603333	AT2G23945	NM_127956	ref|Arabidopsis thaliana Eukaryotic aspartyl protease family protein mRNA [NM_127956]	-2.76518	10.2245	-19.2518	3.61641e-05	0.00203121	3.23385
5362	73	2	1406	TAGCAAAACTTGTTCCTGAAACTAAAGGCAGAACCTTGGAAGAGATTCAAGCAATGATGA	4974	0	A_84_P18298	AT3G05150	NM_001337564	ref|Arabidopsis thaliana Major facilitator superfamily protein mRNA [NM_001337564]	-2.7632	9.14932	-28.3261	7.52526e-06	0.000958478	4.94653
22554	308	54	1014	AAGAACGGAATGGTGAACTTCAAAGAGTTTCTCTTCGCATTTACGCAGTGGGTTGGGATA	21700	0	A_84_P20467	AT4G26470	NM_001341801	ref|Arabidopsis thaliana Calcium-binding EF-hand family protein mRNA [NM_001341801]	-2.76264	11.1247	-20.8718	2.60582e-05	0.00170389	3.60367
3470	47	22	959	TCCTCCTATTTACAGGCGTTTGATATGGGAAGAGTACCTTGCAGCCAAAGCAACACACTT	3143	0	A_84_P10045	GA3OX3	NM_118289	ref|Arabidopsis thaliana gibberellin 3-oxidase 3 (GA3OX3), mRNA [NM_118289]	-2.7624	8.73228	-35.6476	2.94748e-06	0.000734093	5.87656
20341	278	51	1085	CTGCTGTGATCACCATGATTCCTCCACTTTTGACATTAGCGATAGGAACCAAGCTTCAAG	19560	0	A_84_P19847	MLO5	NM_128925	ref|Arabidopsis thaliana Seven transmembrane MLO family protein (MLO5), mRNA [NM_128925]	-2.76206	7.95153	-11.7193	0.000267009	0.00647678	0.89234
19630	268	73	0	AGACTCCTTAGTTTCCTCAGTTTTTCCGGTGACCGTATCTTTGATCTTCTCCGTAGTGTC	18878	0	A_84_P710134	A_84_P710134	A_84_P710134	Unknown	-2.7592	8.98494	-14.8417	0.000103513	0.00366628	2.0168
33269	453	74	2260	AGAAATAGTTCCAGAGCTTCTCCGATTAAGAAACTTGGGGAAGGACAATGAACCAGGTAT	32220	0	A_84_P19633	AT5G12000	NM_001343227	ref|Arabidopsis thaliana kinase with adenine nucleotide alpha hydrolases-like domain-containing protein mRNA [NM_001343227]	-2.75538	8.62741	-14.0311	0.000129772	0.00415589	1.75042
15542	213	24	774	CAAGAACATATCTCAGTACGCAATCATGGCCATTGGAATGCAAGTAGAAGATCACCAGTT	14928	0	A_84_P16612	GSTF2	NM_116486	ref|Arabidopsis thaliana glutathione S-transferase PHI 2 (GSTF2), mRNA [NM_116486]	-2.75403	11.1233	-14.9826	9.96476e-05	0.00360113	2.0615
10068	137	75	1316	GTGTCTGATTAGGTTTGGAGAGGAGAGGAAAAAAGTGGAAATTACTAAGGATATGATCAC	9630	0	A_84_P577102	GDPD3	NM_001344478	ref|Arabidopsis thaliana PLC-like phosphodiesterases superfamily protein (GDPD3), mRNA [NM_001344478]	-2.75352	9.07621	-19.998	3.09962e-05	0.00186177	3.40851
12460	170	68	2035	CACCAGGAAGCTTAACTTCAAGAAGAAATCAGAATGCTGCAAGCCAAAGGATCAAGCAAC	11894	0	A_84_P22441	AT5G03250	NM_001342693	ref|Arabidopsis thaliana Phototropic-responsive NPH3 family protein mRNA [NM_001342693]	-2.75311	11.7827	-24.3162	1.40082e-05	0.00129991	4.28779
37443	510	79	964	GATAGTGGATATGATTGGAAGAGATGGAAATGGAGAACGTCCAAAGACGTTTTTAAGAAC	36177	0	A_84_P20852	AT1G11920	NM_101064	ref|Arabidopsis thaliana Pectin lyase-like superfamily protein mRNA [NM_101064]	-2.75238	7.83676	-21.1064	2.49021e-05	0.00168151	3.65444
22622	309	48	1059	TGAAGATCGAAGGCCTTCGTCTAATATGGATCCTTACCTAGTTACCTCCATGATTGCTGA	21831	0	A_84_P18422	GLN1;5	NM_103743	ref|Arabidopsis thaliana glutamine synthetase 1;5 (GLN1;5), mRNA [NM_103743]	-2.75062	13.2819	-29.458	6.41495e-06	0.000916298	5.11079
5614	76	42	951	GCATTTGCCGAATTCGAGTTTAGAGGTATTGAAGGAAATTGGACATGGTGTGAACATTGA	5189	0	A_84_P529493	AT1G72620	NM_105921	ref|Arabidopsis thaliana alpha/beta-Hydrolases superfamily protein mRNA [NM_105921]	-2.74585	9.12796	-23.5707	1.58991e-05	0.00138327	4.15015
26109	356	71	1026	AGAACCTACCCGTTTGTTGAGTATTGGGACAAGTTTTGGAACAGATCACTTGCTACTGCG	25181	0	A_84_P12851	AT4G10500	NM_117118	ref|Arabidopsis thaliana 2-oxoglutarate (2OG) and Fe(II)-dependent oxygenase superfamily protein mRNA [NM_117118]	-2.74494	8.38357	-19.4406	3.47609e-05	0.00198426	3.27878
11194	153	24	4363	GCTGCTGTTCTTGTCGGTTTTTGTGCTCTCTTCTTCTCAGCATTTGCACTTTCAGTCAAA	10686	0	A_84_P22071	ABCG31	NM_128548	ref|Arabidopsis thaliana pleiotropic drug resistance 3 (ABCG31), mRNA [NM_128548]	-2.74409	12.6219	-19.4969	3.43557e-05	0.00197273	3.29208
13573	186	14	1393	CACCAGGACATGAAACTTCAGCCCCATCTAATAGTCTAAGCTTAATAGAAGCAGGGGGAA	12932	0	A_84_P508825	AT5G57200	NM_125102	ref|Arabidopsis thaliana ENTH/ANTH/VHS superfamily protein mRNA [NM_125102]	-2.74394	8.15835	-16.9403	6.06975e-05	0.00267877	2.63964
125	2	55	477	AAAGAAGGGCAAAACCGGTGCTTAAACCAAAAATTGGCATCCAAAATTCAATTAAATCTG	79	0	A_84_P235463	AT3G20450	NM_112936	ref|Arabidopsis thaliana B-cell receptor-associated protein 31-like protein mRNA [NM_112936]	-2.74185	11.9038	-8.23341	0.00107651	0.0153235	-0.787664
10089	138	15	2030	CGAATATGACTGAAGTCGTTGATGAACTGACTATTGAAGATTCTAACGACGACTTTATCA	9528	0	A_84_P13345	AT1G72460	NM_105905	ref|Arabidopsis thaliana Leucine-rich repeat protein kinase family protein mRNA [NM_105905]	-2.74034	8.18373	-25.0678	1.23765e-05	0.00124088	4.42136
6317	86	11	779	AAATGCCGCTTCCTCATTAGGTGGTGCTACTTTTCTGGTCGCTTTTGTTTCTGCTGTTGT	5843	0	A_84_P12241	BCB	NM_122030	ref|Arabidopsis thaliana blue-copper-binding protein (BCB), mRNA [NM_122030]	-2.73753	14.9691	-14.6542	0.000108953	0.00378356	1.95657
3459	47	9	1469	CATGGGAGACAACCCCGGTAATGGTACCGCAACCTCAACCGCCTCTTTATCTAAGTCCTT	3120	0	A_84_P18402	NP301238	NP301238	tc|GB|AP002035.1|BAB02595.1 En/Spm transposon-like protein [NP301238]	-2.73518	9.00668	-24.8866	1.27471e-05	0.00125644	4.38963
8429	115	28	1980	GTAAAAAGAGACATTGTTTTGTTCTTCAAGTCAGTGAGTGAAATGTCTCGTTTGCTTTCT	7995	0	A_84_P233559	AT1G10340	NM_100908	ref|Arabidopsis thaliana Ankyrin repeat family protein mRNA [NM_100908]	-2.73394	8.51166	-5.56144	0.00478838	0.0385226	-2.59503
13270	181	78	788	AGGTCAAGTTGGTATCGCCTTAAACGCGGGTTGGAACTTACCTTATTCAGAATCAGCTGA	12756	0	A_84_P78925	BGLU12	NM_123591	ref|Arabidopsis thaliana beta glucosidase 12 (BGLU12), mRNA [NM_123591]	-2.73313	9.43429	-34.6804	3.29753e-06	0.000764782	5.76988
6830	93	19	1501	CAAAAAATCCAATCCCTAGAAAGTTTGCAATCCGGCCACAGCCAGGAACAAAGGTCAGAA	6420	0	A_84_P20119	AT2G02720	NM_126327	ref|Arabidopsis thaliana Pectate lyase family protein mRNA [NM_126327]	-2.73291	8.84058	-9.58001	0.000594339	0.0106069	-0.0695
5210	70	82	993	CACGGAATCAACCACTTGAAATTCTTGATTCCTTCTATTTGGGACCCTAAGACCAAATCT	4821	0	A_84_P12658	EXL6	NM_111167	ref|Arabidopsis thaliana EXORDIUM like 6 (EXL6), mRNA [NM_111167]	-2.72661	8.07908	-10.2575	0.000453625	0.0089584	0.256164
21468	293	69	986	TTATCAAGAAATATTTCCCGGAAAATCTGAGGTGGTGAAAACGGCATCGAGGCCGTCCAA	20733	0	A_84_P68424	MIOX5	NM_125047	ref|Arabidopsis thaliana myo-inositol oxygenase 5 (MIOX5), mRNA [NM_125047]	-2.72174	9.60174	-8.59988	0.000908208	0.0137967	-0.581904
26526	362	38	1271	GGCGTCAATTTGTTTTCACGATACAAGGTTCAGACTCAACCAAATTCAGCCGACCATCTA	25559	0	A_84_P601515	AT2G05642	NM_180155	ref|Arabidopsis thaliana Nucleic acid-binding, OB-fold-like protein mRNA [NM_180155]	-2.71618	7.94655	-10.4389	0.000423172	0.00857426	0.339794
9190	125	71	930	TCTTTGAGCAATGGGTTCGTTGAATCGATTATCGCTAAAGAAAAGGAGTTTTTCTTGGGA	8769	0	A_84_P18904	AT1G18960	NM_101753	ref|Arabidopsis thaliana myb-like HTH transcriptional regulator family protein mRNA [NM_101753]	-2.71497	11.504	-7.16913	0.00183886	0.0214444	-1.43634
16542	226	67	7904	AGGCGTCACTCCAAGAAGTTCCAAAATCAAAACACTACAAAAGGTTCTAAGAAGACCCAA	15869	0	A_84_P573575	AT5G49680	NM_001085269	ref|Arabidopsis thaliana SABRE-like protein mRNA [NM_001085269]	-2.71491	10.8449	-21.13	2.47891e-05	0.00168151	3.65952
27446	374	74	2925	CAACTAAAGTACTTACGAGAGAAGGAGCTGAAATTGACGACATCACTCTTATCAGAGATG	26483	0	A_84_P11653	SPIK	NM_128118	ref|Arabidopsis thaliana Shaker pollen inward K+ channel (SPIK), mRNA [NM_128118]	-2.71261	10.3516	-22.3431	1.97603e-05	0.00149371	3.91144
20614	282	13	1092	TGGAATTCCACCTATTTGATGTTAACAAGAGCAATCAAGTTTAAGGTGGCATTTGACAAG	19787	0	A_84_P144939	TC361811	TC361811	Unknown	-2.71232	8.58384	-6.06818	0.00346207	0.0318827	-2.20282
15932	218	46	2226	AAGAGTGGTTTGCGGAAGTAGCTCAGATAGCGATAAAGATGTTGATGGGAAAAGGCAACT	15251	0	A_84_P611989	AT1G10385	NM_100913	ref|Arabidopsis thaliana Vps51/Vps67 family (components of vesicular transport) protein mRNA [NM_100913]	-2.70853	10.8695	-22.3012	1.99116e-05	0.0014944	3.90302
18934	259	36	897	GATGCACCATGATGCAATTGCTGAGCCTAATTGGAAGTGTTGCGATTACCCATACGACAA	18238	0	A_84_P17940	ULT2	NM_127650	ref|Arabidopsis thaliana Developmental regulator, ULTRAPETALA (ULT2), mRNA [NM_127650]	-2.70463	10.7747	-22.375	1.9646e-05	0.00149371	3.91785
30253	413	8	1528	AGCAAGTTTGGGTTCTTAGCTATAGTGTTTTTGGGGCTTTACATCGTAGTCTACGCACCA	29219	0	A_84_P14856	INT4	NM_001341102	ref|Arabidopsis thaliana inositol transporter 4 (INT4), mRNA [NM_001341102]	-2.701	13.2596	-30.0304	5.93103e-06	0.000905918	5.19067
36441	497	44	726	TCGTCTACTGGTGATAATGGTGACGATGTTGTAGACACAGCAAGAACCCGTTTGTGCAAA	35281	0	A_84_P15282	AT1G75870	NM_106237	ref|Arabidopsis thaliana hypothetical protein mRNA [NM_106237]	-2.70081	9.23155	-13.9699	0.000132071	0.00419516	1.72968
17098	234	31	410	CGAAGACGATGCAGCAAGTCTAACTACTTATGAATGGATTGTGATAAACGCGTTGGACCG	16378	0	A_84_P20043	AT1G54070	NM_104284	ref|Arabidopsis thaliana Dormancy/auxin associated family protein mRNA [NM_104284]	-2.70066	9.35377	-32.7765	4.15148e-06	0.000799055	5.54675
5220	71	10	2158	CCGAGGACAAAAGTTTTCGCTATGAGAGAACAAGTGATAAGACTGATACCGAGGTTAATG	4839	0	A_84_P612244	AT2G29040	NM_128461	ref|Arabidopsis thaliana Exostosin family protein mRNA [NM_128461]	-2.68827	8.87422	-5.48912	0.00502501	0.0397106	-2.6533
21823	298	66	202	AGTCACCAAGTAACAAGTTCCAAGGAGTTTGTCTCAACTCACAGAGCTGTGCCAAAGCTT	21005	0	A_84_P22973	LCR72	NM_126274	ref|Arabidopsis thaliana low-molecular-weight cysteine-rich 72 (LCR72), mRNA [NM_126274]	-2.68706	7.89123	-10.7449	0.000377302	0.00797475	0.477741
25582	349	66	1640	AATTTGTCTTCCGAAAATGGCCAACGGGTTTCTGGTTCGCGTTCTTTGCCATCGTTTTTA	24737	0	A_84_P17817	CIPK19	NM_123949	ref|Arabidopsis thaliana CBL-interacting protein kinase 19 (CIPK19), mRNA [NM_123949]	-2.68233	10.0794	-36.5763	2.65385e-06	0.000734093	5.97506
11968	163	85	222	TGGGATTGGAGAGCAAGAGAAGATGGGATCTATCTAAAGATAAAAGCTGAGAGAGGTGTT	11498	0	A_84_P15505	AT3G26860	NM_113598	ref|Arabidopsis thaliana Plant self-incompatibility protein S1 family mRNA [NM_113598]	-2.68042	7.89862	-13.8048	0.000138537	0.00433018	1.67317
24869	340	22	6194	AAATCTTGGTAAAGTGAGGATACCAATTGATAAAGTATTGTCAGAAGGAAGTTACAGTGG	23934	0	A_84_P551563	AT1G44120	NM_103538	ref|Arabidopsis thaliana CELLULOSE SYNTHASE INTERACTIVE 2 mRNA [NM_103538]	-2.67953	8.19202	-14.2495	0.000121955	0.00401324	1.82376
36750	501	48	934	CTTTTACTTTCGTGGGTGAAATAGGACAGAGAAAGAATCCTACTTCGTAGGATCTCTCTG	35579	0	A_84_P586893	AT5G28690	NM_001344082	ref|Arabidopsis thaliana carboxylate clamp-TPR protein (DUF1685) mRNA [NM_001344082]	-2.67677	7.95143	-6.13345	0.00332589	0.0311122	-2.15425
19455	266	48	958	AGTACTTTGACACAATGAGAGATATCGGAGCAACTTCTAAATCCTCTGCGGTGTTTATCC	18686	0	A_84_P15467	HIR2	NM_110995	ref|Arabidopsis thaliana SPFH/Band 7/PHB domain-containing membrane-associated protein family (HIR2), mRNA [NM_110995]	-2.67387	10.7389	-10.2369	0.000457246	0.00897962	0.24659
23637	323	22	1363	GTGTACGCAGATGAAGGTACGCAAACCCAAAAGCGACCTGATTTCTGACAACTTCAAGAA	22803	0	A_84_P16903	ANK	NM_124842	ref|Arabidopsis thaliana ankyrin (ANK), mRNA [NM_124842]	-2.67377	9.69168	-16.437	6.85664e-05	0.00286135	2.49824
19637	268	80	809	GTTTGTAGTGCTTTGTTTCTTGTTTTTCCGACCACTCGATATGGTGTTGGTTGCATGACT	18892	0	A_84_P293824	DAU2	NM_123327	ref|Arabidopsis thaliana transmembrane protein, putative (DUF679) (DAU2), mRNA [NM_123327]	-2.672	10.99	-25.1127	1.22866e-05	0.00123504	4.42919
3505	47	60	0	CGAACACTTGAAATGAGGATTTCCAGATTGTCTGAAATATGCATTGTTCATGAAAACATC	3213	0	A_84_P722506	A_84_P722506	A_84_P722506	Unknown	-2.66041	7.5699	-10.4482	0.000421678	0.00856099	0.34405
37742	514	78	608	TTTTATCAAGAACCCTGTGCTCTTGCCCAGACTTCTAATTGCTTGTCGTGTTCCTCATCC	36444	0	A_84_P147958	AT3G12545	NM_148714	ref|Arabidopsis thaliana Bifunctional inhibitor/lipid-transfer protein/seed storage 2S albumin superfamily protein mRNA [NM_148714]	-2.65891	8.42623	-28.7935	7.03996e-06	0.000941189	5.01539
10496	143	63	949	CACGAGACCGTTTGTAGAATTATATGCGAATAATCAGACGGCTTTCTTCGAGGATTTTGC	10043	0	A_84_P14860	AT4G17690	NM_117877	ref|Arabidopsis thaliana Peroxidase superfamily protein mRNA [NM_117877]	-2.65841	7.87909	-7.29164	0.00172296	0.0206333	-1.35744
38866	529	63	385	ATGTATATGTTTCCAAAAATTTCATAGGATTGATCTTCAGTATTGTTGAGGCTCATGGGG	37418	0	A_84_P596385	RALFL25	NM_113421	ref|Arabidopsis thaliana ralf-like 25 (RALFL25), mRNA [NM_113421]	-2.65652	7.89476	-7.73275	0.00137353	0.0179314	-1.08279
4178	56	71	1179	CCGATTTACAGAGACGTCCTGTACTCTGATTACGTCAAGTATTTCTTCAGGAAGGCACAC	3805	0	A_84_P19342	AT3G13610	NM_112207	ref|Arabidopsis thaliana 2-oxoglutarate (2OG) and Fe(II)-dependent oxygenase superfamily protein mRNA [NM_112207]	-2.65562	9.58344	-16.5528	6.66495e-05	0.00280956	2.53118
20819	285	5	482	CTCTCGAGTTTTTCGAGTTCTTGTGATCTAAACAACAACAATTCGATTCCTTACAATTAC	20051	0	A_84_P527043	LBD22	NM_112239	ref|Arabidopsis thaliana LOB domain-containing protein 22 (LBD22), mRNA [NM_112239]	-2.65213	8.45509	-34.4917	3.37172e-06	0.000764782	5.74856
22315	305	42	951	AATTACCAAAACCAGGAGTAGAATGGGACCAGTTGTTGAGTATAAGCCCATGGCTCCAGA	21528	0	A_84_P13202	NAC036	NM_127259	ref|Arabidopsis thaliana NAC domain containing protein 36 (NAC036), mRNA [NM_127259]	-2.65003	11.3879	-4.94613	0.00734189	0.0503036	-3.11051
21154	289	42	1663	TACTTGTCGTTGCTAGACCAATTGAAGAAGGTGGTTAGCACTTTCGAGCCTTGTCTCCAT	20410	0	A_84_P312153	GPAT5	NM_111976	ref|Arabidopsis thaliana glycerol-3-phosphate acyltransferase 5 (GPAT5), mRNA [NM_111976]	-2.64748	10.3133	-2.48843	0.0662118	0.203175	-5.69879
20281	277	57	43	ACACTGCCATACCACCCTCTGCTTCCCAAGGGATGATGCTATACTTCATAAACATGGAAA	19570	0	A_84_P11639	NP453605	NP453605	tc|GB|AC006951.6|AAD25832.1 putative retroelement pol polyprotein [Arabidopsis thaliana] [NP453605]	-2.64709	9.01958	-23.8976	1.50332e-05	0.00133001	4.21116
34470	470	46	855	TCTTGGCATGATTATATGCATTGCTCCTAGTCAGTTTTAAATGCTTTCGGGTAGTATAAA	33292	0	A_84_P508571	AT4G13450	NM_001036547	ref|Arabidopsis thaliana Adenine nucleotide alpha hydrolases-like superfamily protein mRNA [NM_001036547]	-2.64673	9.05747	-14.4488	0.000115323	0.0038825	1.88968
3100	42	21	1210	AGGAAGCCTTGTATCGTTGATCATCTATGGGCACCGTATGATCTGTACCGTTCATCAAGA	2707	0	A_84_P24075	GATL4	NM_111501	ref|Arabidopsis thaliana galacturonosyltransferase-like 4 (GATL4), mRNA [NM_111501]	-2.64567	8.53767	-8.50756	0.00094735	0.0141657	-0.632961
37186	507	34	421	GTTAATCACCATAGACCACGTATTTGTGGTTGTTGTTGTTTCCGTCGGTCCACCAGGTTT	35975	0	A_84_P11266	AT5G63070	NM_125701	ref|Arabidopsis thaliana Ribosomal protein S19 family protein mRNA [NM_125701]	-2.64541	9.52435	-16.9989	5.9856e-05	0.00265965	2.6558
21081	288	44	1626	GCATCTGCCTCTTCAAACTCTACACGTACTTAAACCAAAAGAGTAGAGGAACTGAATAAC	20269	0	A_84_P277270	AT3G26440	NM_001203052	ref|Arabidopsis thaliana transmembrane protein, putative (DUF707) mRNA [NM_001203052]	-2.64132	10.5675	-23.9566	1.48832e-05	0.00132264	4.22206
14033	192	35	812	ATGTAACATGGGAGAAAGGACTCTTGTAGTTAATGAACCTGTTGTGCCGCAACCCGAACT	13392	0	A_84_P297164	AT5G03480	NM_120428	ref|Arabidopsis thaliana RNA-binding (RRM/RBD/RNP motifs) family protein mRNA [NM_120428]	-2.64094	10.8153	-14.0833	0.000127846	0.00412801	1.76808
14155	194	18	691	AACAAGGAGCGAGAGTTGTAGGTACAATTTGTAATCTTAGGTATGAGCTATACCCTTTTC	13499	0	A_84_P16480	AT3G22030	NM_113099	ref|Arabidopsis thaliana Receptor protein kinase-like protein mRNA [NM_113099]	-2.64049	7.78742	-19.241	3.62464e-05	0.00203121	3.23126
15419	211	51	398	TTCAGCCCATGGCTAAAGAATTCAGGCATTACAGGAAAATGTGAAGGCGCATGACTGACT	14832	0	A_84_P282960	AT2G46360	NM_130199	ref|Arabidopsis thaliana hypothetical protein mRNA [NM_130199]	-2.63713	8.04784	-8.62978	0.000895962	0.0136798	-0.565481
24060	329	11	368	AAGGTGGTAGCTAATCCTCTGAAATCGGAAGGAACCATAACAATTGGAGAGGCTCTAGAG	23206	0	A_84_P10216	AT5G27980	NM_122681	ref|Arabidopsis thaliana Seed maturation protein mRNA [NM_122681]	-2.63596	8.46702	-10.7339	0.000378838	0.00799424	0.472861
1194	16	52	802	GATCTCTGAAAAGGAAATACAAAGATGTTCAAGACGAAAATGGATCAATGAGACGAGCGC	944	0	A_84_P567952	AT4G03620	NM_116600	ref|Arabidopsis thaliana myosin heavy chain-like protein mRNA [NM_116600]	-2.63411	7.76132	-16.8045	6.27058e-05	0.00272668	2.60194
28170	384	53	702	ACATCTAGAGCTTGGAAACAAGACAACATTGAGTGTAGACAACAACATCTCTACAACAGA	27165	0	A_84_P19501	AT4G21895	NM_001125551	ref|Arabidopsis thaliana DNA binding protein mRNA [NM_001125551]	-2.63358	8.26234	-9.20058	0.000696897	0.0117358	-0.261707
28824	393	60	786	TGCCGCTATGCAGTCTTCGACTTTGACTTCATCACCGATGAAAATTGCCAGAAGAGCAAA	27876	0	A_84_P15733	ADF7	NM_001341753	ref|Arabidopsis thaliana actin depolymerizing factor 7 (ADF7), mRNA [NM_001341753]	-2.63243	11.7014	-30.1503	5.83549e-06	0.000901894	5.20714
25580	349	64	1755	AAGGAGATGGACGAGCCAGCAGCATCTTCAGAGCGGAAGAGCTCTTCGTCTCCGCATGAA	24734	0	A_84_P21447	AT4G34380	NM_119603	ref|Arabidopsis thaliana Transducin/WD40 repeat-like superfamily protein mRNA [NM_119603]	-2.63174	8.69567	-11.9694	0.000245411	0.00617483	0.993187
18164	248	74	675	GGATGTTTATGAATAAGCCTAAAGGCACTGCTTGATGTTTATATGGAATGGTTATTGAAC	17453	0	A_84_P545008	AT4G31875	NM_119338	ref|Arabidopsis thaliana hypothetical protein mRNA [NM_119338]	-2.62713	8.09434	-22.3751	1.96457e-05	0.00149371	3.91786
9199	125	81	561	ACGATGGAAGAAGATAATTCTATGGAGACGACATTGTTAGGTTTGTCTCGGTTGATTGGA	8784	0	A_84_P569671	AT3G48640	NM_114723	ref|Arabidopsis thaliana transmembrane protein mRNA [NM_114723]	-2.62597	9.56384	-5.29468	0.00573547	0.0430591	-2.81293
4734	64	46	314	TTCCCTAATCTCAGAGGGGAAAGCAGCAAATCTCTTGATGCATTGGTGAAGAACACAGGA	4324	0	A_84_P12020	ATOEP16-2	NM_179063	ref|Arabidopsis thaliana Mitochondrial import inner membrane translocase subunit Tim17/Tim22/Tim23 family protein (ATOEP16-2), mRNA [NM_179063]	-2.62495	12.5159	-22.204	2.02681e-05	0.00150874	3.88339
17107	234	41	613	TGGAGATGCCTGAACAAACCAGCAAAGTAAAGCTTGAGGAGGAAAAAATCTCTGACCAGA	16395	0	A_84_P506433	LBD7	NM_105956	ref|Arabidopsis thaliana LOB domain-containing protein 7 (LBD7), mRNA [NM_105956]	-2.62375	10.5175	-13.7243	0.000141833	0.00438416	1.64535
19370	265	33	1988	TCTGTGCCTTTGTATGACAAAAAGGGTGAGAAAATGAAATCAGTACGGCTTCTTATGCGT	18658	0	A_84_P62660	AT2G40116	NM_179996	ref|Arabidopsis thaliana Phosphoinositide-specific phospholipase C family protein mRNA [NM_179996]	-2.62238	9.14372	-37.7566	2.33124e-06	0.000724999	6.09498
4631	63	11	4132	GCATTCGGTGTTAAGTGTTATGAGTGGAACATCGTCTAATGATACACCTTCTTCAAACTC	4262	0	A_84_P607637	AT1G54280	NM_104306	ref|Arabidopsis thaliana ATPase E1-E2 type family protein / haloacid dehalogenase-like hydrolase family protein mRNA [NM_104306]	-2.62118	10.8824	-34.9199	3.20623e-06	0.000764782	5.7967
24636	337	5	332	TGATAGTGTTTTGGAGGAGCTCCTTGAGGAAGGAGAGAAACCTAACAAGGGCAAGAAGAA	23762	0	A_84_P14970	AT5G43410	NM_123707	ref|Arabidopsis thaliana Integrase-type DNA-binding superfamily protein mRNA [NM_123707]	-2.61978	8.22566	-10.8787	0.000359186	0.00773484	0.536853
9555	130	58	661	GGAAGAAGATATGCCTTTAGGAGGAGTTGAGCATTTGTCAATCCCTGAGATACCAAAGGT	9044	0	A_84_P11260	AT5G61610	NM_125555	ref|Arabidopsis thaliana Oleosin family protein mRNA [NM_125555]	-2.6135	11.7485	-15.1165	9.61373e-05	0.00352642	2.10359
4355	59	26	948	TCAAGCCCCATGAATCCGGTTAATCTCTGTCATTTGATTAGAAGATTATTTGTGCTTTGG	4004	0	A_84_P538761	AT4G19240	NM_118044	ref|Arabidopsis thaliana hypothetical protein mRNA [NM_118044]	-2.61122	11.9865	-4.55361	0.00985592	0.0603675	-3.46437
12485	171	14	332	GTGGTTTTCTGTTTTAGTTTCGTGTCTCAACTCTCAAGTGTAGAGGAATGTTATAAACTA	11944	0	A_84_P57860	AT1G65490	NM_105223	ref|Arabidopsis thaliana transmembrane protein mRNA [NM_105223]	-2.60965	10.9163	-5.3794	0.00541179	0.0416384	-2.74283
12918	177	11	0	CGGGAACACTTTCATTTCCACTTCCATACACAATCCGTAGAATCTCCTCAGGTGTTCTAT	12363	0	A_84_P706246	A_84_P706246	A_84_P706246	Unknown	-2.60786	7.89343	-16.2024	7.26658e-05	0.00297127	2.4307
16399	224	80	1475	TTCTGGTGACAAGGGTTGTGTCTGCAAAAGCTATGACGTCGTTGTGTCAGTCAAAGAAGA	15738	0	A_84_P21264	BT2	NM_001339367	ref|Arabidopsis thaliana BTB and TAZ domain protein 2 (BT2), mRNA [NM_001339367]	-2.60738	11.8676	-6.95323	0.00206738	0.0231364	-1.5783
37020	505	18	410	CTTCGTCTATTTCTACCCTTGCATCGTTATCTTCGACCGTGTCTGATATTGATTCTCCCA	35806	0	A_84_P594026	AT5G35110	NM_001344095	ref|Arabidopsis thaliana hypothetical protein mRNA [NM_001344095]	-2.60546	10.2906	-11.207	0.000319101	0.00720408	0.67886
818	11	64	1985	GCTCATATATTACGTCTTGTTTGGGTTGCACGCAACGTATGATACAGCTAAGGCGACGTT	696	0	A_84_P18552	AAT1	NM_118231	ref|Arabidopsis thaliana amino acid transporter 1 (AAT1), mRNA [NM_118231]	-2.60044	11.728	-14.7125	0.000107224	0.00373679	1.97539
12323	168	76	1196	GTTGTTTTCTTCCTGCAAAAATGCTCATGGGTCTTTATTTGCTTCAAAAGTGGATTGTCT	11765	0	A_84_P12079	AT5G17200	NM_121726	ref|Arabidopsis thaliana Pectin lyase-like superfamily protein mRNA [NM_121726]	-2.59979	9.25361	-14.5391	0.000112468	0.00383746	1.9192
22118	302	66	3470	CAAGTGTTGCGTTTGCTCTGAGATGCCTGTTGATTCGCTCCTGTATAGGTACTTCTGTTT	21293	0	A_84_P17602	AT4G20160	NM_118135	ref|Arabidopsis thaliana golgin family A protein mRNA [NM_118135]	-2.598	8.88974	-23.4962	1.61052e-05	0.00138462	4.1361
27271	372	43	2687	AATCGACGACATCAGGATTATAAGAGATGGCGATTTTCTCCTTCTTCTTAAGGTTTCTTG	26293	0	A_84_P18602	KT5	NM_119402	ref|Arabidopsis thaliana K+ transporter 5 (KT5), mRNA [NM_119402]	-2.59696	11.7246	-21.9437	2.12626e-05	0.0015368	3.83035
3682	49	82	911	ACCTCCACTTTTTTCCTTACCCTTACGACGAAAACGGATGGGCTCCACATGCGTATTTTA	3402	0	A_84_P22164	LPP4	NM_112706	ref|Arabidopsis thaliana Phosphatidic acid phosphatase (PAP2) family protein (LPP4), mRNA [NM_112706]	-2.58609	8.76038	-23.4022	1.63698e-05	0.00139151	4.11829
34706	473	66	48	GTCCTCGACTTCGTCCATGCCGATATGGTGCGGTGCAGTCTTTCGAGTAGGCCAAATCTT	33606	0	A_84_P22934	NP454092	NP454092	tc|GB|AC006439.4|AAD15495.1 similar to gibberellin-regulated proteins [Arabidopsis thaliana] [NP454092]	-2.5852	9.12524	-11.7927	0.000260433	0.00637429	0.922166
8040	109	78	604	CATCATTACAGGTCGAGAATCATGACAAACGTCACACTCAAAATGTGTAGTAGTTTGAAA	7645	0	A_84_P577310	AT1G31720	NM_001332974	ref|Arabidopsis thaliana chitin synthase, putative (DUF1218) mRNA [NM_001332974]	-2.58115	10.7484	-8.1282	0.00113178	0.0158563	-0.848296
23151	316	52	169	GTGATGGATCTTTGTCAACCATGTCGAGTTCTATCGGAAAACAACCAGAGGTGGTGACGT	22279	0	A_84_P701008	TC387651	TC387651	tc|Rep: Retroelement pol polyprotein-like - Arabidopsis thaliana (Mouse-ear cress), partial (16%) [TC387651]	-2.57997	8.05097	-15.056	9.77029e-05	0.00355715	2.08463
17918	245	46	975	AGGATGGAGATCGATTTACTCGGTATTAGGGAACCCTTTAACCGACTTTTTGACCAAACC	17257	0	A_84_P11094	AT5G03600	NM_001342720	ref|Arabidopsis thaliana SGNH hydrolase-type esterase superfamily protein mRNA [NM_001342720]	-2.5788	7.75593	-20.8063	2.63927e-05	0.00171515	3.58937
26648	364	3	833	TCTCGTCGTTTTTCTTTACTCGTGTGGCTGTTGCGTGAGAAAGAACAATCGTGTTCCATG	25646	0	A_84_P17762	TET12	NM_122209	ref|Arabidopsis thaliana tetraspanin12 (TET12), mRNA [NM_122209]	-2.57822	8.3437	-24.9522	1.26113e-05	0.00125159	4.40116
20899	286	7	1576	CTTACAAGTCAATGGCTGCGTTCACACTGTTGCAGATATTCTACTTTGGGCTGTGCTATG	20056	0	A_84_P16253	BOR4	NM_001332168	ref|Arabidopsis thaliana HCO3- transporter family (BOR4), mRNA [NM_001332168]	-2.5765	12.4078	-22.9137	1.78356e-05	0.00141694	4.02433
28719	392	21	579	TGGAGGGGTACCATGGGAATTTTTGTATATTTTATGGTTTTTGCTTTTCCATTCATATGG	27675	0	A_84_P246465	AT5G07475	NM_147847	ref|Arabidopsis thaliana Cupredoxin superfamily protein mRNA [NM_147847]	-2.57579	11.556	-13.3454	0.000158713	0.00465914	1.51213
27800	379	55	1660	TCGCTAAATGCTGTGAGCCTCTGCTTTTATCTGTTTATAGCTAACCATTTTCTCTACAAG	26877	0	A_84_P568790	AT3G54450	NM_202702	ref|Arabidopsis thaliana Major facilitator superfamily protein mRNA [NM_202702]	-2.57155	8.49375	-18.551	4.20275e-05	0.00217952	3.06259
23053	315	29	1009	GTAACGGACTGATCCACCTAATGATGCTTGTGAATATAGGCAATTATGCAATAACTGCAG	22242	0	A_84_P533483	MGT5	NM_119000	ref|Arabidopsis thaliana magnesium transport 5 (MGT5), mRNA [NM_119000]	-2.56203	11.5309	-10.0435	0.000493129	0.00941367	0.155597
8299	113	49	383	TACCTTATAAGAAATGTAAATCCGCCAGCAGTGTTCCGTTATACATGGAATAAAACTAAG	7884	0	A_84_P530216	AT1G09245	NM_179291	ref|Arabidopsis thaliana Plant self-incompatibility protein S1 family mRNA [NM_179291]	-2.56131	7.58363	-15.0166	9.87406e-05	0.00358159	2.07224
2431	33	19	1502	AACAAAAGACTACACGGAGGCAGAATCTGCTAGTTCAGTTTCACAAATTGATAAAACCGT	2125	0	A_84_P528698	AT2G25330	NM_128090	ref|Arabidopsis thaliana TRAF-like family protein mRNA [NM_128090]	-2.55645	8.90518	-29.4046	6.46252e-06	0.000916298	5.10323
23492	321	23	2203	GGGGAAATTCTGGAGAAGGTTGTCCTGTTGCTAAATGTCCAACTGCTAAAGGTGTTGTTG	22663	0	A_84_P17845	OPT8	NM_124732	ref|Arabidopsis thaliana oligopeptide transporter 8 (OPT8), mRNA [NM_124732]	-2.55459	9.10425	-30.9533	5.24259e-06	0.000872323	5.3152
35259	481	41	1263	TATTGAAGGTTTTGCTGACAAAATCGAGGAAGTTGGTACAAATGTGGCTAGGTGTAGCAA	34126	0	A_84_P196584	AK118176	AK118176	gb|Arabidopsis thaliana At3g48650 mRNA for unknown protein, complete cds, clone: RAFL19-49-F04 [AK118176]	-2.54838	9.01049	-4.07378	0.0145002	0.0766925	-3.9261
4104	55	65	1603	CCTTACGCCGAAAAAGCTCTCATACTTGGAGAAGTTAGAGAATTTAAACGGTTTTAGAAG	3794	0	A_84_P585698	ROPGEF8	NM_113373	ref|Arabidopsis thaliana RHO guanyl-nucleotide exchange factor 8 (ROPGEF8), mRNA [NM_113373]	-2.5416	7.67164	-13.1356	0.000169129	0.00485556	1.43669
24316	332	54	1159	AGTGATAAATACTGTGGTGGCTAACGCAGCGTTTAACGGACCTATAGCTAGTCCGTTCAA	23422	0	A_84_P14808	CDEF1	NM_119160	ref|Arabidopsis thaliana GDSL-like Lipase/Acylhydrolase superfamily protein (CDEF1), mRNA [NM_119160]	-2.541	9.21216	-8.3539	0.00101723	0.0148085	-0.719098
15544	213	26	1830	ATAGTAAGGAAGAAGGAGAAGAAGAAATCTGCTAGAAATGGGACGAGTTCGTGGCATCAT	14932	0	A_84_P24000	AT3G09550	NM_001337826	ref|Arabidopsis thaliana Ankyrin repeat family protein mRNA [NM_001337826]	-2.54002	9.76253	-17.8236	4.94172e-05	0.00237385	2.87689
13404	183	70	1967	AACAAATCAATGGAGCTTCAGATCTCCAAAACCTATAAACCCTCAGGTCTAAGAAACTAA	12879	0	A_84_P12519	CPK24	NM_128707	ref|Arabidopsis thaliana calcium-dependent protein kinase 24 (CPK24), mRNA [NM_128707]	-2.53543	8.72595	-12.9124	0.000181164	0.0050874	1.355
142	2	74	3169	GAAACGACCGTGTTGCTAATCAGTTTTTAAAGAAATCGTTTCAATTGCCTAAACGAAGGT	111	0	A_84_P283190	AT2G33420	NM_128902	ref|Arabidopsis thaliana hypothetical protein (DUF810) mRNA [NM_128902]	-2.53525	8.67729	-10.6464	0.00039136	0.00815596	0.433778
3042	41	43	724	TGAGATGTCATTGGGAGAAAGATCAGGAAGAGAACCAAGTCAGGGGCATTGATCTTAATG	2743	0	A_84_P14414	DAZ1	NM_127272	ref|Arabidopsis thaliana C2H2-like zinc finger protein (DAZ1), mRNA [NM_127272]	-2.53353	8.03404	-13.4438	0.0001541	0.00459732	1.5471
4809	65	43	1348	ACAACACCTTTGCCTGATTGGTATCGGGTGACAGAAATGCAAAACGAGGCCTCATATCTT	4467	0	A_84_P17322	MYB101	NM_001084524	ref|Arabidopsis thaliana myb domain protein 101 (MYB101), mRNA [NM_001084524]	-2.53251	11.4423	-14.1215	0.000126464	0.00409692	1.78092
18583	254	58	231	ATTCTCTTGTAAATTTTTCATAATCTTTATTTAGCCTTTGTTGTTCTTTTCTTATCGCTC	17845	0	A_84_P500346	AT2G38905	NM_129448	ref|Arabidopsis thaliana Low temperature and salt responsive protein family mRNA [NM_129448]	-2.53227	10.2162	-20.4524	2.82953e-05	0.00177593	3.51123
28436	388	23	1423	GCAGACAAATGATAAGGTCACAGCTAACGGGATTCTCCATGGCTTCTTCCAAAGCCAAAA	27404	0	A_84_P274390	AT4G03220	NM_116560	ref|Arabidopsis thaliana Protein with RNI-like/FBD-like domain mRNA [NM_116560]	-2.53172	10.4324	-33.3424	3.87157e-06	0.000780325	5.61497
31263	426	60	805	GTTCTATGACTCTCCCGAGTGGAGAACAAGCTGAGAGTTCTAAAAAACGACCTCGCTTAA	30190	0	A_84_P503672	AT1G27860	NM_102551	ref|Arabidopsis thaliana hypothetical protein (DUF626) mRNA [NM_102551]	-2.53017	8.94034	-30.2874	5.72856e-06	0.000896788	5.22587
324	5	15	872	TCTTGGTACGTTCGTCGGATAACCATCAAGACCATGAAAACTCTGATCGAAGATCTTCAA	240	0	A_84_P23647	AT1G23510	NM_102200	ref|Arabidopsis thaliana OBP32pep protein mRNA [NM_102200]	-2.52997	11.4826	-14.5017	0.000113639	0.00385722	1.907
3466	47	17	1196	TCCTGAGGATCATTTTTACAGATTCCAAAGAACTTTCCAGTTCATCAAGTCTCTTGCTAA	3134	0	A_84_P145639	AT5G07610	NM_120843	ref|Arabidopsis thaliana F-box family protein mRNA [NM_120843]	-2.52242	8.69374	-12.6441	0.000197067	0.00533636	1.25489
21036	287	74	1415	CACTGTTGTTATGAAGTATCCTCTTAAAGCTCTTGCTGTGACAAGAAGGAAGGAGAAGAC	20319	0	A_84_P13148	CYP89A3	NM_125525	ref|Arabidopsis thaliana cytochrome P450, family 89, subfamily A, polypeptide 3 (CYP89A3), mRNA [NM_125525]	-2.51951	11.4758	-16.1423	7.37648e-05	0.00297753	2.41322
9819	134	31	652	GCCAGGTGAATTCCGAAGAATTAGGTGATAGATTGTTGTACTTGTACGAGAAATGTGGAC	9281	0	A_84_P178774	BHLH100	NM_180018	ref|Arabidopsis thaliana basic helix-loop-helix protein 100 (BHLH100), mRNA [NM_180018]	-2.51846	8.65301	-14.0629	0.000128594	0.00413852	1.76119
1459	20	15	2683	GACCGCTCGTTGAGGAAGATGCAGAGTACGATCAGTCTTCCAGAGATATTTCAGACTTAA	1142	0	A_84_P22123	CHX19	NM_001338295	ref|Arabidopsis thaliana cation/H+ exchanger 19 (CHX19), mRNA [NM_001338295]	-2.51564	13.7818	-34.2978	3.45017e-06	0.000764782	5.72647
5536	75	29	699	CCTAAAGAAACTGCATGGTTTGGTTATTATGAAGATGAAGGATTCGATACCCTTTTGTCA	5167	0	A_84_P600968	AT4G17483	NM_001341232	ref|Arabidopsis thaliana alpha/beta-Hydrolases superfamily protein mRNA [NM_001341232]	-2.51182	10.718	-16.7605	6.3373e-05	0.00273011	2.58967
10120	138	51	2242	CACTCGCAGAGTATAGGAGACGAGTTCCTTTGCCGTATGAAAAACCTTCAACAGAGAGAA	9589	0	A_84_P213848	CAMS1	NM_148667	ref|Arabidopsis thaliana camelliol C synthase 1 (CAMS1), mRNA [NM_148667]	-2.51156	12.4631	-18.5923	4.16506e-05	0.0021686	3.07289
10533	144	21	1440	CGATGCGTTTCAGCTGCTTCGCGATGGAAAATCTCTTCGGTGCATTCTTCAAATCTCTAA	9972	0	A_84_P16156	AT1G32780	NM_103012	ref|Arabidopsis thaliana GroES-like zinc-binding dehydrogenase family protein mRNA [NM_103012]	-2.51121	13.2132	-16.1537	7.35554e-05	0.0029774	2.41653
29898	408	36	1000	ATCTTCCTCCCAACAACACAAAGATGCATGTCGTATTGATCCCTTCGCCTTCAAAAGGTT	28832	0	A_84_P153825	AT3G28630	NM_180314	ref|Arabidopsis thaliana actin cross-linking protein, putative (DUF569) mRNA [NM_180314]	-2.50893	9.0754	-10.0652	0.000488938	0.00936261	0.165881
21030	287	66	467	GAGTGTGTGGGAAAGGCTTTCACAGATAAAACTACCACTTAGAATCCTTTTTTGGAATAC	20307	0	A_84_P586318	AT1G65845	NM_179515	ref|Arabidopsis thaliana transmembrane protein mRNA [NM_179515]	-2.50551	9.84764	-17.1364	5.79377e-05	0.00260101	2.69348
37770	515	21	945	TGACATTGTCCAATGGATGCAGACAAGAATCACTACTCTTCAAGTAAAGGCTAATAATCA	36479	0	A_84_P17511	AT3G55190	NM_115377	ref|Arabidopsis thaliana alpha/beta-Hydrolases superfamily protein mRNA [NM_115377]	-2.50484	7.89285	-12.9261	0.000180396	0.00507471	1.36006
6931	94	50	438	TGGATGGAGCTGATACATGTTTAGATGATGTGAAGAGATTGAGATCAGTAGATTCTTCGG	6475	0	A_84_P11067	PMEI1	NM_103698	ref|Arabidopsis thaliana pectin methylesterase inhibitor 1 (PMEI1), mRNA [NM_103698]	-2.50303	8.56922	-10.1525	0.000472495	0.00914663	0.207087
30586	417	44	618	AGCTGCTGCCTAACGTTTTCGTAGGAAATGAAGAGAATCTAAGGACGATCGTGAGAGAGT	29580	0	A_84_P597276	AT3G25240	NM_113430	ref|Arabidopsis thaliana sulfate/thiosulfate import ATP-binding protein, putative (DUF506) mRNA [NM_113430]	-2.50262	8.26201	-13.0114	0.000175701	0.0050002	1.3914
11138	152	42	244	CTCATGTCGATCTAATCGAAAAGCTTCTAAACTACAACACTATGGAGAAATCCGACCCCA	10574	0	A_84_P21797	AT1G61700	NM_104852	ref|Arabidopsis thaliana RNA polymerases N / 8 kDa subunit mRNA [NM_104852]	-2.50145	9.00498	-16.5354	6.69328e-05	0.00281688	2.52626
3726	50	50	641	TCACTCGTCAACCAACTGATTGTATTTGTTTCAAGAGCAATCATAGCACATCACAAAGTA	3347	0	A_84_P606215	HR3	NM_114907	ref|Arabidopsis thaliana homolog of RPW8 3 (HR3), mRNA [NM_114907]	-2.50108	9.175	-8.70476	0.00086613	0.0134321	-0.524516
7332	99	85	5949	GCAGCTCAAAAGTCATCTACAAAGCCTAAATTGTTGTCCAAGGCTGAGATAATAAAGGTT	6961	0	A_84_P10917	AT3G60920	NM_001340063	ref|Arabidopsis thaliana beige/BEACH domain protein mRNA [NM_001340063]	-2.50059	8.01428	-13.3757	0.00015727	0.0046447	1.52296
20455	280	3	61	ATGTTTTCTTTTCTCATCCTCCAAGTGTCGGAGGTTTTTCAGGTGGTTATTGCTGCCGTG	19621	0	A_84_P17726	GRP14	NM_001342946	ref|Arabidopsis thaliana glycine-rich protein 14 (GRP14), mRNA [NM_001342946]	-2.49565	9.06577	-20.0669	3.05669e-05	0.00184374	3.42425
35932	490	62	0	TGTCTTGAATCGAACATGACTATAGATTTTGGGCAAACTTAAAGATAACAACATTTCCGG	34725	0	A_84_P735176	A_84_P735176	A_84_P735176	Unknown	-2.49378	7.63434	-14.4937	0.000113892	0.00386108	1.90439
2094	28	54	1508	TTGTACATGAGGCACGGTCTCAAGGTAACCATCTCGTCAAAGTCCCTTGAAGAGAAGATA	1767	0	A_84_P15203	CYP86C3	NM_001198050	ref|Arabidopsis thaliana cytochrome P450, family 86, subfamily C, polypeptide 3 (CYP86C3), mRNA [NM_001198050]	-2.48558	14.1577	-8.64072	0.000891531	0.0136433	-0.559482
5847	79	55	670	TGCAACGGTGGAATAATGTCAGACGCTTTCAGCTATATAATCAAAAACCGAGGCATTGCC	5492	0	A_84_P11936	AT1G29090	NM_102650	ref|Arabidopsis thaliana Cysteine proteinases superfamily protein mRNA [NM_102650]	-2.4855	7.82457	-14.169	0.000124767	0.00406836	1.79686
9416	128	69	1036	CAACAACAAAGAAACTGAAAGAATTGATTACGCTTCACAGATCTCGATTGAAACTTCTGT	8915	0	A_84_P18813	AT5G59490	NM_001345356	ref|Arabidopsis thaliana Haloacid dehalogenase-like hydrolase (HAD) superfamily protein mRNA [NM_001345356]	-2.48527	8.68871	-13.624	0.000146076	0.00443466	1.61046
29303	400	29	560	CCTCAAGAACATGACTCTGCCTTACCTCAAGGAAGTGACTTTAGCATTTCCAAGCTTTGT	28248	0	A_84_P19861	CBL8	NM_105123	ref|Arabidopsis thaliana calcineurin B-like protein 8 (CBL8), mRNA [NM_105123]	-2.48455	9.44819	-12.5984	0.000199948	0.00538906	1.23761
18226	249	60	700	GGGTTATCCACATGTGAGAAATCGGGTGTTCGACTACAACTTGTCGTCCGATTGGAATAT	17571	0	A_84_P706463	AT3G06778	NM_001084648	ref|Arabidopsis thaliana Chaperone DnaJ-domain superfamily protein mRNA [NM_001084648]	-2.48434	11.7141	-18.7706	4.00713e-05	0.00213293	3.11702
14769	202	56	595	TTCTACATGGACATGCTGAGTGAATGCAAGAAGAATTCTGGTTCCGTGGTGGCTGCTTAA	14130	0	A_84_P232289	AT5G09570	NM_120994	ref|Arabidopsis thaliana Cox19-like CHCH family protein mRNA [NM_120994]	-2.48126	13.6884	-9.20295	0.000696192	0.0117358	-0.260484
1159	16	15	2063	CGAGTTTGTGGATATGATGCAAGACACTGGTTTTGGCAAAATGGGTTTAAAGGTGAGTTG	876	0	A_84_P12565	CPK20	NM_129449	ref|Arabidopsis thaliana calcium-dependent protein kinase 20 (CPK20), mRNA [NM_129449]	-2.47629	7.79037	-12.3278	0.000218105	0.00569696	1.13401
27848	380	31	2232	ATGATTCTAAACATCCGATTTCGAGTCCAGAGGGACTAATTGGAAGCCTTGTCATGCTTG	26836	0	A_84_P16797	AT5G12960	NM_121299	ref|Arabidopsis thaliana proline-tRNA ligase (DUF1680) mRNA [NM_121299]	-2.47476	9.04782	-13.4036	0.000155962	0.00462001	1.53286
32461	442	67	1927	AGTTGATGCAACATGTTAACGTCACCATCTTGAAATTGCGGTCTCTATATACCTCCAAGG	31359	0	A_84_P542866	AT2G21720	NM_001335774	ref|Arabidopsis thaliana ArgH (DUF639) mRNA [NM_001335774]	-2.47137	9.35324	-17.2722	5.6117e-05	0.00255446	2.73037
10683	146	27	999	ATTAAACAATGCCTAGAGGTAGACCCGAAGATGCGACCAACCATGCAAGAAGTGCTAGAT	10124	0	A_84_P13043	AT5G25440	NM_001343927	ref|Arabidopsis thaliana Protein kinase superfamily protein mRNA [NM_001343927]	-2.46784	11.3418	-5.4973	0.00499754	0.0395575	-2.64668
29204	398	79	1629	ACTTTCATTAGGAGTTTTAAATTTGGCGATTGTGATACCACAAATGATAGTCTCACTAGG	28192	0	A_84_P19024	SUC1	NM_105846	ref|Arabidopsis thaliana sucrose-proton symporter 1 (SUC1), mRNA [NM_105846]	-2.46646	13.4909	-19.4431	3.4743e-05	0.00198426	3.27936
188	3	40	1902	GCTTGTATCGCAAGTAATCCAGATGAGAGATTAGACATGAGGGAAGCTGTTAGAAGGATA	164	0	A_84_P18866	PRK6	NM_122076	ref|Arabidopsis thaliana Leucine-rich repeat protein kinase family protein (PRK6), mRNA [NM_122076]	-2.4605	8.33898	-22.6388	1.87323e-05	0.00145621	3.97037
7439	101	33	2036	GATGGCTAGTGGTGGCAGACGAAATGGGGCTATCACGGTTTTGTCCTTTATAACGTTTTA	7018	0	A_84_P13103	SHV2	NM_124304	ref|Arabidopsis thaliana COBRA-like extracellular glycosyl-phosphatidyl inositol-anchored protein family (SHV2), mRNA [NM_124304]	-2.46026	12.2007	-8.38998	0.00100026	0.0146818	-0.698739
15577	213	62	1081	ACGAGCCAGTTTACTTCACTCACACGTTACCAGATTTGATTACCTTCTAATTGCAACTTG	14993	0	A_84_P524952	AT1G25240	NM_102333	ref|Arabidopsis thaliana ENTH/VHS/GAT family protein mRNA [NM_102333]	-2.45969	8.58504	-7.57731	0.00148574	0.018856	-1.17794
35314	482	19	719	TTCTCTCTTTGTTTACGTCCAACTACATTATAACATCCTCACTTACTACAAAACGCATCA	34089	0	A_84_P281110	AT2G35730	NM_001336572	ref|Arabidopsis thaliana Heavy metal transport/detoxification superfamily protein mRNA [NM_001336572]	-2.45886	8.91547	-14.1408	0.000125769	0.00408795	1.78743
13690	187	62	660	GAATGTCAACCTCCAGTAATTCTACTATCGCTTCGCATGAAAGTGAGATGCCACTAGCCA	13152	0	A_84_P525480	AT4G30770	NM_119223	ref|Arabidopsis thaliana Putative membrane lipoprotein mRNA [NM_119223]	-2.45688	7.78873	-8.63401	0.000894245	0.0136642	-0.563159
20703	283	39	1053	AATGGACCAGAACTTAGTATCTTCTTCGTAAGAGTATGATTTGATGTAATATATGGTCGG	19964	0	A_84_P545535	AT2G21990	NM_127768	ref|Arabidopsis thaliana MIZU-KUSSEI-like protein (Protein of unknown function, DUF617) mRNA [NM_127768]	-2.45592	7.79008	-6.29248	0.00302055	0.0293295	-2.03766
6632	90	47	1424	AATGTGCTGCTTGGACTTCCTGGCTCGGCTATGAAAGTGTTCCAAGGGATTATGGATATA	6184	0	A_84_P19777	FACT	NM_125751	ref|Arabidopsis thaliana HXXXD-type acyl-transferase family protein (FACT), mRNA [NM_125751]	-2.45336	8.35898	-20.3159	2.90747e-05	0.0018038	3.48066
17135	234	71	1485	AAATCACTTGAGGAGCTTTCCGGCGAAACTGAGCCGGAGAAAATCAAGGAGAAGATTGTT	16452	0	A_84_P13080	PHT1;6	NM_123700	ref|Arabidopsis thaliana phosphate transporter 1;6 (PHT1;6), mRNA [NM_123700]	-2.45215	12.2107	-9.22558	0.000689497	0.0116713	-0.248811
31265	426	62	237	TCGCTTAGAGTCTGTGTAGGTGGTCAAAGAGATGATAATATTCTGATTTGTGGAGTATTA	30193	0	A_84_P586725	AT4G16215	NM_148344	ref|Arabidopsis thaliana hypothetical protein mRNA [NM_148344]	-2.45067	14.1291	-5.12226	0.00647003	0.0462507	-2.95825
26832	366	57	644	TGTATAATCACATTACGTTTGTGATGAGTGTAGCAGACTTGTTGTAGATCAATCTCAAAG	25875	0	A_84_P519778	AT2G10970	NM_126830	ref|Arabidopsis thaliana Plant invertase/pectin methylesterase inhibitor superfamily protein mRNA [NM_126830]	-2.44957	7.56654	-8.73667	0.000853808	0.013301	-0.507184
4150	56	37	1698	GCATTGATGGAAAGGAGAATGCAATGTGCAAAGAGGCTCGAGCTATACAAGAAGGCTAGA	3749	0	A_84_P23960	DL1D	NM_180087	ref|Arabidopsis thaliana DYNAMIN-like 1D (DL1D), mRNA [NM_180087]	-2.44717	8.97567	-21.0984	2.49403e-05	0.00168151	3.65273
28753	392	59	2703	ACATGACGTGGACTCCAAGAGTTCTCTTGAACAGAGCACAAGCTTTGGTCCTGAACATAT	27737	0	A_84_P10986	AT4G20450	NM_118164	ref|Arabidopsis thaliana Leucine-rich repeat protein kinase family protein mRNA [NM_118164]	-2.44458	8.86281	-29.8944	6.04179e-06	0.00091628	5.17188
26968	368	39	693	CGCTTGCGATGAAGATGATAGTAATGGTGCAGCCATATGGATATACCAGGATGATTCAAG	25991	0	A_84_P506777	AT4G03360	NM_116574	ref|Arabidopsis thaliana Ubiquitin family protein mRNA [NM_116574]	-2.44257	8.57358	-10.8491	0.000363099	0.0077882	0.523839
24182	330	69	709	CATTTTCCTCATTAGCTCAAAGGACATCATAAGACCTAATCTCTCAGTCCGGGAAGGCAT	23305	0	A_84_P558791	LCV3	NM_127402	ref|Arabidopsis thaliana like COV 3 (LCV3), mRNA [NM_127402]	-2.44209	8.70972	-19.542	3.40357e-05	0.0019622	3.30269
36986	504	62	260	AATCTTCTATGATTGTCATTGCTCCTGACACGAATTGGTTCCAGAGATTCTGTTTGAAGG	35746	0	A_84_P567105	AT4G18395	NM_117951	ref|Arabidopsis thaliana hypothetical protein mRNA [NM_117951]	-2.43815	7.91714	-7.70806	0.00139064	0.0180474	-1.09779
32323	440	78	457	GACTGAAAAGACAAAACCTACATCAACAGTTGAAGAGGTTAACGTTTCTAACAAGAAGCC	31232	0	A_84_P14142	AT5G09480	NM_120985	ref|Arabidopsis thaliana hydroxyproline-rich glycoprotein family protein mRNA [NM_120985]	-2.43709	11.8066	-18.494	4.25552e-05	0.00218984	3.04832
25290	345	69	1262	GCTCCAACCACATGACTTGCTGCTGAATAACAATGTAATAAAACTTTTTGACATTCAGTT	24452	0	A_84_P20146	NP1659992	NP1659992	tc|GB|NM_201842.1|NP_973571.1 protein kinase family protein;similar to protein kinase family protein [Arabidopsis thaliana] (TAIR:AT1G01540.2); similar to Protein kinase [Medicago truncatula] (GB:ABE93550.1); similar to Os03g0125600 [Oryza sativa (japonic	-2.43569	9.17153	-34.5088	3.36492e-06	0.000764782	5.7505
11669	159	70	1069	TACGTGTGCGATGAGATATATTGTAATGGAGGGGTTGTGTTGCATAACAAAGAGATCAAA	11190	0	A_84_P18459	AT3G55590	NM_115416	ref|Arabidopsis thaliana Glucose-1-phosphate adenylyltransferase family protein mRNA [NM_115416]	-2.43468	9.81091	-13.6356	0.000145576	0.00442294	1.61451
9553	130	56	1814	CCTACGAGTGATAGTAAGCATTTATATTATACTCCAAAGGGTTTAGAGATGAAGCTGAAG	9041	0	A_84_P513461	EXO70G2	NM_104042	ref|Arabidopsis thaliana exocyst subunit exo70 family protein G2 (EXO70G2), mRNA [NM_104042]	-2.43152	8.58822	-31.5557	4.84646e-06	0.000849805	5.39375
4692	63	82	883	TAGGTGTTGATCGGGATCATAGGTACTGTAATCCATTGGGTTACTTGCCGCAAAAGGAGA	4385	0	A_84_P581125	AT2G45610	NM_130123	ref|Arabidopsis thaliana alpha/beta-Hydrolases superfamily protein mRNA [NM_130123]	-2.42598	8.33224	-13.4364	0.000154439	0.00460281	1.54449
27393	374	12	2484	ATCAGCGCCGGAGAAAGTGACTTGGGTGATGACTTGTCATCTGAAGAAAACAGTGGAATA	26382	0	A_84_P21697	ANX2	NM_122751	ref|Arabidopsis thaliana Malectin/receptor-like protein kinase family protein (ANX2), mRNA [NM_122751]	-2.42442	8.57743	-15.6454	8.36872e-05	0.00320624	2.26598
22151	303	20	1481	TATTGAGGAAATGGCCGAGAAGCGTTGGAAAACGCACCCGCGTTGGAAGAAATATTTCAA	21358	0	A_84_P19227	STP2	NM_100608	ref|Arabidopsis thaliana sugar transporter 2 (STP2), mRNA [NM_100608]	-2.42147	13.9281	-10.7687	0.000374002	0.0079256	0.488299
6356	86	57	5133	ATCTTGTGAGGACTGAGCATTGCTCTCCACAAGTTCCGTACGTCCTAAGCAATGTTTTGA	5923	0	A_84_P12941	AT4G35380	NM_001342349	ref|Arabidopsis thaliana SEC7-like guanine nucleotide exchange family protein mRNA [NM_001342349]	-2.41857	8.96714	-16.4031	6.91403e-05	0.00287303	2.48856
2444	33	33	1643	ACAGATATCTCAGAATCTGCATATGCTTCGTAGTTTCATTGAAATGCCAACAGAATCATG	2151	0	A_84_P21742	AT1G18990	NM_101756	ref|Arabidopsis thaliana myosin-binding protein, putative (Protein of unknown function, DUF593) mRNA [NM_101756]	-2.41815	8.62737	-13.7413	0.000141127	0.00436816	1.65125
22789	311	64	1454	TTGTCAGGTGTTGATGATGTTTTTGTTTACTGACACAACCACTATCTGTATGCCTTGTAG	22009	0	A_84_P116402	AT3G57810	NM_001084838	ref|Arabidopsis thaliana Cysteine proteinases superfamily protein mRNA [NM_001084838]	-2.41486	14.8205	-33.5324	3.78286e-06	0.000778921	5.63751
30571	417	29	806	AGAGAGCGGTGCTGATTTTTCGGTGGCTGTTGGATCGACGGCGGTGGCTTCGAAGGTTAT	29550	0	A_84_P277680	LBD20	NM_111247	ref|Arabidopsis thaliana LOB domain-containing protein 20 (LBD20), mRNA [NM_111247]	-2.41084	12.5374	-7.62659	0.00144898	0.0185636	-1.14758
33171	452	47	1080	AGTGTGCAGAGAGTTGAATCAATTTAGCTCTATGCACTCAATTCCAATGGACGAAAAAGT	32034	0	A_84_P514293	AT1G22100	NM_102060	ref|Arabidopsis thaliana Inositol-pentakisphosphate 2-kinase family protein mRNA [NM_102060]	-2.41059	7.90735	-15.2456	9.28966e-05	0.00344715	2.14379
36953	504	23	1388	AATGATGAGTGATGTAGTCACTGCGCTTGAGTACTTAGCCGTGACCAAAACCGAAGAAGA	35680	0	A_84_P116822	AT3G20530	NM_001338485	ref|Arabidopsis thaliana Protein kinase superfamily protein mRNA [NM_001338485]	-2.40731	8.3245	-11.3146	0.000307188	0.00704625	0.724473
35998	491	52	137	TAAGACCACTATCTTGTATAAGCTGAAGCTTGGCGAAATCGTCACTACCATCCCGACCAT	34857	0	A_84_P15857	ARFA1B	NM_001343353	ref|Arabidopsis thaliana ADP-ribosylation factor A1B (ARFA1B), mRNA [NM_001343353]	-2.40718	8.03053	-22.9169	1.78254e-05	0.00141694	4.02495
7587	103	48	1953	GCACAAAGGGAATATCTCTGTTTATGTTTCAGTGCTAAGAAACGAGTACATCTCCGTAGC	7180	0	A_84_P16990	SVL5	NM_125202	ref|Arabidopsis thaliana SHV3-like 5 (SVL5), mRNA [NM_125202]	-2.40663	7.85545	-8.69252	0.000870917	0.0134629	-0.531182
34295	468	7	2504	GACAGAGCCTCAAATGAATCCTCAAGATAAACTTACAGCAAAGGAGGAACGTTTTCAATC	33092	0	A_84_P569894	AT5G13940	NM_121397	ref|Arabidopsis thaliana aminopeptidase mRNA [NM_121397]	-2.40424	8.47909	-19.594	3.3671e-05	0.00194476	3.31489
27174	371	19	1635	TGTTCTATTTCTTCGCGGGTATGGTCTTGATCATGACCATTTTCATTTACTTCTTGTTGC	26249	0	A_84_P16817	STP11	NM_122233	ref|Arabidopsis thaliana sugar transporter 11 (STP11), mRNA [NM_122233]	-2.40397	7.89917	-6.04989	0.00350145	0.0320426	-2.21651
24802	339	30	1241	GTTTCAAAGATCCAATGGTTTCCAGCCGTACATGAGTGTGACAGAGTCTGCAAGGGAAAA	23947	0	A_84_P186864	IQD12	NM_001342739	ref|Arabidopsis thaliana IQ-domain 12 (IQD12), mRNA [NM_001342739]	-2.40359	10.59	-29.3564	6.50585e-06	0.000916298	5.0964
8843	121	20	474	ATCTCACGTCAAAGATTACGCTAGAGAATACGGTGGTTACTTCCATGGCAGGGCTAAAGA	8389	0	A_84_P21228	AT3G18570	NM_112743	ref|Arabidopsis thaliana Oleosin family protein mRNA [NM_112743]	-2.40068	9.83965	-23.8515	1.51517e-05	0.00133738	4.20262
33820	461	27	1557	TGCTCCTATAGTTGTGCTTACTATAAAACCTAAGTATGGAGTTCAATTAGTTTTGAAGCC	32718	0	A_84_P11392	CYP735A2	NM_105381	ref|Arabidopsis thaliana cytochrome P450, family 735, subfamily A, polypeptide 2 (CYP735A2), mRNA [NM_105381]	-2.39871	9.97962	-34.9011	3.21327e-06	0.000764782	5.79461
28508	389	21	866	GAGATGATACTCCCATCAAATTCTCGGTTTGGCCAATCATGTTTGCGCTAGGTTTACTTT	27542	0	A_84_P229729	AT2G20142	NM_201758	ref|Arabidopsis thaliana Toll-Interleukin-Resistance (TIR) domain family protein mRNA [NM_201758]	-2.39744	9.67978	-3.53803	0.0231768	0.103009	-4.48244
9721	133	2	2443	CAACACTCGAAGCTACTTTGCAATATGAATCCGGTCAAAATAAAGCACTATCATCATCTC	9233	0	A_84_P538499	AT2G37290	NM_001336648	ref|Arabidopsis thaliana Ypt/Rab-GAP domain of gyp1p superfamily protein mRNA [NM_001336648]	-2.39683	8.73084	-19.0754	3.7539e-05	0.0020674	3.19141
4741	64	53	1638	AATTCTATTGCAGATATCTCAGAATTTGCACATGCTTCGTAGTTTTGTTGCTATGCCTTC	4337	0	A_84_P163153	AT1G74830	NM_106141	ref|Arabidopsis thaliana myosin-binding protein, putative (Protein of unknown function, DUF593) mRNA [NM_106141]	-2.39683	7.65284	-8.08571	0.0011551	0.0160558	-0.872989
13811	189	32	555	TGAATACATCACAACCGTTTTCCGTAACCCGTACAATCTCTCTGTGGTCCAGATCAGCAT	13247	0	A_84_P53170	FLA3	NM_128006	ref|Arabidopsis thaliana FASCICLIN-like arabinogalactan protein 3 precursor (FLA3), mRNA [NM_128006]	-2.39388	9.23662	-13.373	0.000157401	0.00464504	1.52197
1620	22	19	459	TTATGGAGACGAAACCTCCTAGAGTCAAGGTAACGGAGACTGAGGATTGGAGTTTGTTGT	1295	0	A_84_P573240	AT3G43110	NM_114179	ref|Arabidopsis thaliana transmembrane protein mRNA [NM_114179]	-2.39318	8.72472	-25.3348	1.18541e-05	0.00120704	4.46762
23676	323	71	1275	ACACTATGCTTACGTAACTTCAGAGAGAAGGAAGAATCTGTCATCGTCAAGAAACTCCTT	22881	0	A_84_P302220	FBD1	NM_117473	ref|Arabidopsis thaliana FBD-associated F-box protein (FBD1), mRNA [NM_117473]	-2.39225	8.51424	-26.1112	1.04837e-05	0.00113555	4.59866
25374	346	77	3291	TGGCCTCAGCTTGTTACCTAGAACCGAAAACGTAAAATCATCTGGCTGGAGATTTACCAA	24468	0	A_84_P17805	AT5G42490	NM_123614	ref|Arabidopsis thaliana ATP binding microtubule motor family protein mRNA [NM_123614]	-2.39068	8.57687	-12.8856	0.000182677	0.0050949	1.34512
37516	511	79	1298	GATTTAAGTAGCTCACGATGGGTAAAATTGGAAACACACGGTGGTCATGTTCAAGCTGGC	36313	0	A_84_P12443	AT1G80440	NM_106692	ref|Arabidopsis thaliana Galactose oxidase/kelch repeat superfamily protein mRNA [NM_106692]	-2.39051	13.0741	-9.16698	0.000706995	0.0118328	-0.279089
19144	262	26	119	GTTTGGTTATGGTTTAGCCATTAGTAGAGTTTGTGGAACATTCATGTTTTTAGGTCATGT	18364	0	A_84_P551623	NM_001125338	NM_001125338	gb|Arabidopsis thaliana uncharacterized protein (AT3G50674) mRNA, complete cds [NM_001125338]	-2.38969	9.60387	-9.2362	0.000686382	0.0116438	-0.243343
25622	350	24	534	AAGAAGAAAGCGAAAAGCCAGGTTGTTGTCGTTTCCATTGATGACTCGGCCTCTCAAGAT	24669	0	A_84_P516438	AT3G21570	NM_113052	ref|Arabidopsis thaliana proline-rich nuclear receptor coactivator mRNA [NM_113052]	-2.38824	8.76157	-9.90034	0.000521941	0.00976543	0.0871659
16106	220	68	1478	GGCTCGACAAGATAGTTACAAACTGTTCCAAGCAGGGTTGGTGGAAAGACACATTTAAGT	15442	0	A_84_P18476	AT3G59830	NM_115845	ref|Arabidopsis thaliana Integrin-linked protein kinase family mRNA [NM_115845]	-2.38823	9.8286	-28.8898	6.94481e-06	0.000941189	5.0294
23847	326	14	1429	GCTTTTATCTCTGCGTTTGTCAAAGGTGTTCCTCTGTCGTCATCGAGGGTAGAGACTAAT	22931	0	A_84_P15797	scpl30	NM_117599	ref|Arabidopsis thaliana serine carboxypeptidase-like 30 (scpl30), mRNA [NM_117599]	-2.38586	9.04611	-26.5722	9.76276e-06	0.00111073	4.67414
33506	457	2	1208	CTAATTCAATCGTCTGAGTCACAACGTTCAACTCCAGCCAAGAGACCTCTACAAGAACAG	32390	0	A_84_P13244	LPAT3	NM_104004	ref|Arabidopsis thaliana lysophosphatidyl acyltransferase 3 (LPAT3), mRNA [NM_104004]	-2.38475	8.42331	-14.3386	0.000118934	0.00396804	1.85334
36694	500	69	0	CCTTTAGGGTTTGACATGTAATGATACAATGTCTCATTAGAAGCATAAGTCTGTCCAAGA	35473	0	A_84_P712708	A_84_P712708	A_84_P712708	Unknown	-2.38236	8.1562	-14.5408	0.000112414	0.00383746	1.91977
18587	254	62	425	CATCATGGGTCTAGTTTCTTTGGTGGGCATTCAAGTTTTGCTGCCATGCCAACTGGTTTA	17852	0	A_84_P16190	AT1G74990	NM_106156	ref|Arabidopsis thaliana RING/U-box superfamily protein mRNA [NM_106156]	-2.37983	9.48654	-28.4224	7.42194e-06	0.000958478	4.96084
19071	261	28	2124	AAGAAAAGATATAAATAGTCAGCTAGAGCAACAGATCAGCTCTCTGATTAGCAGCAACAA	18367	0	A_84_P19090	AT1G70430	NM_001334447	ref|Arabidopsis thaliana Protein kinase superfamily protein mRNA [NM_001334447]	-2.37876	10.7439	-14.1334	0.000126034	0.00408977	1.78494
6822	93	10	347	GCTTTTCTTCAAATTTCAACTGATTTGCCCATCCTCTCGTAGAGTAATATCTTCATCATC	6405	0	A_84_P732884	AT2G13547	NM_001335392	ref|Arabidopsis thaliana hypothetical protein mRNA [NM_001335392]	-2.37653	8.07626	-16.6245	6.5495e-05	0.0027842	2.55147
27995	382	26	953	TTGAGTTTGCGAGGTCAATGGTCAGAATGAGTAATATCGGTGTGGTTACCGGAGCTAATG	26972	0	A_84_P16942	AT5G64120	NM_125808	ref|Arabidopsis thaliana Peroxidase superfamily protein mRNA [NM_125808]	-2.37632	10.6996	-10.9316	0.000352331	0.0076794	0.55999
16734	229	39	1279	ACACAGCTCGTAATACAAATTAACTGCATCTATAGTGCAGCACAGCAATACAAGTTGGGG	16106	0	A_84_P212308	AT5G08540	NM_120940	ref|Arabidopsis thaliana ribosomal RNA small subunit methyltransferase J mRNA [NM_120940]	-2.36829	15.5394	-13.902	0.000134685	0.004254	1.70651
11749	160	79	1755	CACATTGGTTCTGGGGAAAGTTTATTCCTGATGAAGCTGTCAATATGGGTGCTGCTGAGA	11208	0	A_84_P21192	STP4	NM_001338428	ref|Arabidopsis thaliana sugar transporter 4 (STP4), mRNA [NM_001338428]	-2.36633	14.4381	-19.6758	3.31066e-05	0.00193214	3.33404
907	12	75	1049	TAAGACTGAATGGTTTGATGTTGTGCTTAGAGTTCCCAAATCATATGAATTGGTACATGT	718	0	A_84_P17683	AT4G39580	NM_120118	ref|Arabidopsis thaliana Galactose oxidase/kelch repeat superfamily protein mRNA [NM_120118]	-2.36617	8.51866	-33.2949	3.89412e-06	0.000780325	5.60931
38574	525	76	1511	ATACAGAAGAGATAGATTGTTTGAAGCGAGTAGGAGGGTTAAACGAGAACGCAGGCTCCA	37210	0	A_84_P576340	AT1G06750	NM_001331666	ref|Arabidopsis thaliana P-loop containing nucleoside triphosphate hydrolases superfamily protein mRNA [NM_001331666]	-2.36169	8.36211	-25.7055	1.11737e-05	0.00117715	4.53081
35111	479	30	1623	ATCTGGGGACCTAAGTACTTCAAAGGCAATTTTGACAGATTGGTGAAGATTAAAACCAAG	33971	0	A_84_P10248	AT5G44380	NM_123805	ref|Arabidopsis thaliana FAD-binding Berberine family protein mRNA [NM_123805]	-2.36088	7.76755	-15.6315	8.39882e-05	0.00321254	2.26178
20658	282	67	1330	GAGCAAGTAGTTGTTGAATACAGACACAATCTCAAGAAGATTGAGAGCTCTACGTATGAG	19872	0	A_84_P560220	AT5G46220	NM_123991	ref|Arabidopsis thaliana transmembrane protein (DUF616) mRNA [NM_123991]	-2.35969	9.57669	-31.8975	4.63817e-06	0.000824371	5.43742
11602	158	71	1232	GTTTACAGTTTTGGAGTTGTGCTTTTGGAACTTCTTACCGGGAGAAAACCGGTTGATCAT	11056	0	A_84_P21043	AT2G43230	NM_001202811	ref|Arabidopsis thaliana Protein kinase superfamily protein mRNA [NM_001202811]	-2.35795	10.647	-19.2305	3.63265e-05	0.0020321	3.22875
9408	128	59	1488	TCCGTGAAGAAGAGGAAACTTCAAAACGGAGCAAAGTGCTAAAAAAGGGTTTTGGGAAAT	8897	0	A_84_P582478	AT5G52330	NM_001036985	ref|Arabidopsis thaliana TRAF-like superfamily protein mRNA [NM_001036985]	-2.35479	10.9493	-12.7209	0.000192345	0.00526523	1.28376
2693	36	69	743	CTCCATTGTGTACTACTTTCTTGAGTATTTAAAAATTGACTCCTTATGTATCTTCCGTGC	2353	0	A_84_P110392	AT5G55450	NM_124927	ref|Arabidopsis thaliana Bifunctional inhibitor/lipid-transfer protein/seed storage 2S albumin superfamily protein mRNA [NM_124927]	-2.34723	10.1973	-24.8633	1.27958e-05	0.00125714	4.38553
5026	68	35	2004	TACACAATTAGCGTAGGATTAACGTAAAACTTGTCGTTAGAAGTGTATACAAGTGGGTCC	4602	0	A_84_P554974	AT1G04090	NM_100290	ref|Arabidopsis thaliana vacuolar sorting-associated protein (DUF946) mRNA [NM_100290]	-2.34664	10.7428	-15.4236	8.86488e-05	0.00334234	2.19861
12772	175	10	550	GTTGAAGAGTGAGATTTTGTGTAAGCTAAATACTGTTTCCACTACAACCAAGTCCAGCTC	12220	0	A_84_P16535	AT1G48530	NM_103749	ref|Arabidopsis thaliana proteasome inhibitor-like protein mRNA [NM_103749]	-2.34511	9.59487	-14.0204	0.000130171	0.00416184	1.7468
6042	82	32	607	TCTGACACCATTATTGCCCACGTAAACAAACTCTCTTTCCTTATTTTTGTTTTAGAAGAC	5594	0	A_84_P513574	LURP1	NM_201727	ref|Arabidopsis thaliana LURP-one-like protein (DUF567) (LURP1), mRNA [NM_201727]	-2.3442	10.5872	-11.941	0.000247751	0.00620601	0.981846
27083	369	85	1227	CAGGACAAGACAAACACATGTCAGACAAAGGAGCCATGACCGAAGCTCTTGCACCCACTT	26216	0	A_84_P17393	ATA20	NM_112408	ref|Arabidopsis thaliana anther 20 (ATA20), mRNA [NM_112408]	-2.34025	17.4161	-21.4164	2.34704e-05	0.00162868	3.72053
38768	528	34	1106	GAAATCCAAGGAATGGGAGCGTTTAAGGTTAATGAAGATTACATCTTTCTAGACCATGTA	37258	0	A_84_P564726	DOR	NM_128704	ref|Arabidopsis thaliana F-box and associated interaction domains-containing protein (DOR), mRNA [NM_128704]	-2.34013	10.035	-10.2358	0.000457455	0.00897962	0.246041
26121	356	85	235	TTGAAATCGTCGAGGGTTTTTGCTAGATCGAATTCGTTGAAAAGGGCTTACAGTTTCCGA	25204	0	A_84_P548213	AT2G31945	NM_128753	ref|Arabidopsis thaliana transmembrane protein mRNA [NM_128753]	-2.33827	9.15798	-14.2472	0.000122033	0.00401324	1.823
19164	262	48	1075	TCGAGAGAAACTCGAGAATGTTAAGTGATTTGATTGATTCGGACAATTTCTCATTAACAG	18404	0	A_84_P604064	AT1G43630	NM_103488	ref|Arabidopsis thaliana plant/protein (DUF793) mRNA [NM_103488]	-2.33783	7.44891	-11.147	0.000326003	0.00730089	0.653194
17120	234	55	951	TGCAACCGTTGAACCTGTTTCGAGTTCCTCTAGTACGCAATATCACATCACCGTTAGCAT	16422	0	A_84_P534475	AT5G25950	NM_122496	ref|Arabidopsis thaliana AslB, putative (DUF239) mRNA [NM_122496]	-2.33383	9.02164	-32.7572	4.1615e-06	0.000799055	5.54439
8426	115	25	1003	AGGATGGTAATGGAAGTAGTATCATCGTAACAATGTCGGAGTCTTCTAAGAGTTCTTTCG	7989	0	A_84_P572942	AT1G65760	NM_105249	ref|Arabidopsis thaliana ascorbic acid mannose pathway regulator (DUF295) mRNA [NM_105249]	-2.33018	9.67707	-10.5531	0.000405281	0.00834984	0.391754
18033	247	9	837	TCTCCGACGTATTACTCGTCCATGTTTAAGAACGCTTGTCCTAGCGCTTATAGTTACGCT	17341	0	A_84_P15244	TLP-3	NM_106160	ref|Arabidopsis thaliana thaumatin-like protein 3 (TLP-3), mRNA [NM_106160]	-2.32995	14.7457	-19.0121	3.8048e-05	0.0020821	3.17608
3852	52	22	439	AGAATCCAAGCATCCTCACGTTGGTTAACGCATTGAAAGAACGTTATGCTACCGCTCCTT	3448	0	A_84_P594398	AT2G02795	NM_001335146	ref|Arabidopsis thaliana transmembrane protein mRNA [NM_001335146]	-2.3262	8.19842	-11.9064	0.000250644	0.00624646	0.967972
621	9	15	486	ATTTTTGGAAGTAGGGCTTTTAGGGCCACTAGCAGTAACAGTCACACCGAGGTTCAATCA	478	0	A_84_P22667	COPT3	NM_125294	ref|Arabidopsis thaliana copper transporter 3 (COPT3), mRNA [NM_125294]	-2.3217	11.9794	-13.4641	0.000153169	0.00458942	1.55429
12453	170	61	454	CAGCCGGGAAGCTTTCTCGACTTGAATCTGGAACAGTTTGACCGAACCATGGCGGTCAAC	11882	0	A_84_P13567	SDR3	NM_130281	ref|Arabidopsis thaliana NAD(P)-binding Rossmann-fold superfamily protein (SDR3), mRNA [NM_130281]	-2.31881	8.62616	-14.618	0.000110044	0.00380153	1.94485
22937	313	64	1068	ACGTTTTGTAAGCTCTGTTCTAAAGAGCTTATGGCTCAGAAAGGTCACTGTCCTGTTTGC	22157	0	A_84_P21157	AT3G07120	NM_111592	ref|Arabidopsis thaliana RING/U-box superfamily protein mRNA [NM_111592]	-2.31831	10.3031	-29.5603	6.32496e-06	0.000916298	5.12522
8689	118	79	1340	CACATGATGAGCCTGACAAGAAGATTAGAATATCACTGAAAGAGTACGAAGAATTGAGAG	8223	0	A_84_P521013	AT4G17210	NM_117825	ref|Arabidopsis thaliana weak chloroplast movement under blue light protein (DUF827) mRNA [NM_117825]	-2.31673	8.58227	-24.254	1.41547e-05	0.00129991	4.27652
13197	180	84	487	TGAGGAAGTTTGCGGCTGAGATCGACGTTAGTGAGTTTAGGCTAAGGCCAACAAAAGAAT	12624	0	A_84_P584938	AT4G15715	NM_001341069	ref|Arabidopsis thaliana Proteinase inhibitor I25, cystatin, conserved region mRNA [NM_001341069]	-2.3124	9.71471	-14.2572	0.000121689	0.0040091	1.82634
22665	310	13	1618	CCGAGAGTTCAAAGAGTTTAATGAATTTAACAAAGCCATCAGAACCTGACTTTGAGGCTC	21773	0	A_84_P21880	CNGC8	NM_001332406	ref|Arabidopsis thaliana cyclic nucleotide gated channel 8 (CNGC8), mRNA [NM_001332406]	-2.31229	7.71927	-10.6341	0.00039316	0.00818165	0.428263
27577	376	66	166	TTGGAAAATGCTTTGACGATCCTAAAGTTCCTGGACGTTCTAATTGTGGTTGTCTATACA	26605	0	A_84_P503316	LCR26	NM_119074	ref|Arabidopsis thaliana low-molecular-weight cysteine-rich 26 (LCR26), mRNA [NM_119074]	-2.31006	9.81866	-33.5149	3.79095e-06	0.000778921	5.63543
13955	191	29	6105	AGTGAGAAACAATTTTCACTCGAGATTTCAACTGAAAACGGCTACCACATGAAGAAAAGT	13382	0	A_84_P502242	AT3G28770	NM_001338969	ref|Arabidopsis thaliana transmembrane protein, putative (DUF1216) mRNA [NM_001338969]	-2.30881	7.76529	-5.67215	0.00445189	0.0368653	-2.50698
25420	347	47	605	AGAGAGCTTGCGAAAGGGTATTGAACTCGAAGTTGTAGACATCATTGAAAACGATTCATA	24561	0	A_84_P584352	AT2G21920	NM_127761	ref|Arabidopsis thaliana F-box associated ubiquitination effector family protein mRNA [NM_127761]	-2.30823	7.74929	-23.9903	1.47984e-05	0.00132264	4.22827
7016	95	63	1520	AGAAGAAGGTGCGATTATTATTGGCAAGAAAGTTTCGCTTGAACTTGTGCCTACTCGTCG	6637	0	A_84_P24042	CYP71B23	NM_113528	ref|Arabidopsis thaliana cytochrome P450, family 71, subfamily B, polypeptide 23 (CYP71B23), mRNA [NM_113528]	-2.30154	9.12069	-8.64127	0.00089131	0.0136433	-0.559182
25881	353	53	989	GTACCATGATTGTAACACAAGGGTCTTGAGGAAAAAGGGTGACGTGGAGATTGGGTCAAA	25009	0	A_84_P20809	AT1G23840	NM_102232	ref|Arabidopsis thaliana transmembrane protein mRNA [NM_102232]	-2.29851	9.25331	-8.41303	0.000989609	0.0145801	-0.685778
19499	267	14	1238	ACAACTTGGAGATCCTAGCGTTAAGGATGGAGATCCAAGTTTGAGGAGCAGCAATCAGTA	18772	0	A_84_P22275	NP214019	NP214019	tc|GB|AL356013.1|CAB91582.1 putative protein [NP214019]	-2.29742	7.91721	-24.8172	1.28928e-05	0.00126349	4.3774
5485	74	59	2409	TAAGCTCAGCGGAATCACCAACAAACTTAAGCCAACCATTGCTTGGGACAGACTCCATTT	5073	0	A_84_P266650	AT3G54510	NM_001125365	ref|Arabidopsis thaliana Early-responsive to dehydration stress protein (ERD4) mRNA [NM_001125365]	-2.29367	8.37655	-22.573	1.8955e-05	0.00147059	3.95735
15987	219	22	1663	ACTCGATTCTACGTAACAATCCTTATTGCAAAAGGATTTTCTCACGAAATCTCTTGAAGA	15360	0	A_84_P17190	PUM8	NM_102074	ref|Arabidopsis thaliana pumilio 8 (PUM8), mRNA [NM_102074]	-2.29094	9.00179	-27.3102	8.73232e-06	0.00102235	4.79153
10072	137	79	1163	TATGTCCAAGAAGAGCTGGAGATGCAACAGCTGTTTATGCTTCAACTCAGAAAGCTGAGA	9637	0	A_84_P21875	UGE3	NM_104996	ref|Arabidopsis thaliana UDP-D-glucose/UDP-D-galactose 4-epimerase 3 (UGE3), mRNA [NM_104996]	-2.29013	13.596	-21.5718	2.27914e-05	0.00161515	3.75322
9715	132	81	1398	AGAGCAAATCTTATGAAGATCGAAGAACGGCTCGCAAGTCTACGGACTCTAACCGGTTAA	9225	0	A_84_P20952	AT1G76370	NM_106286	ref|Arabidopsis thaliana Protein kinase superfamily protein mRNA [NM_106286]	-2.28984	8.22601	-7.89358	0.00126821	0.0170493	-0.986136
16163	221	51	627	AAGAGTCATTTCTTTGCTCCTCTCCTTCAATACTCTTGTCACATCAAGCATGCCAAGAAC	15550	0	A_84_P13708	AT3G50570	NM_001339473	ref|Arabidopsis thaliana hydroxyproline-rich glycoprotein family protein mRNA [NM_001339473]	-2.28755	14.2145	-11.6574	0.00027271	0.00656619	0.867061
34269	467	58	1592	ATATCGGCGGCTTCTTCGGTTATGAACGGAACACTTGTAACGTTATTGTCCATACTAATT	33175	0	A_84_P20622	AT5G36260	NM_123017	ref|Arabidopsis thaliana Eukaryotic aspartyl protease family protein mRNA [NM_123017]	-2.28513	10.2688	-20.2581	2.94133e-05	0.00180836	3.46762
3491	47	45	554	AGGGCTTGCGTGTGTAGAAAGGAGTCATCATTTATGTGGATTACGGTAAAGACAATGAGA	3186	0	A_84_P153218	AT4G21780	NM_118298	ref|Arabidopsis thaliana hypothetical protein mRNA [NM_118298]	-2.28233	9.32991	-18.5195	4.23182e-05	0.00218879	3.05471
17413	238	44	908	TGTGGATTAGCATAGATGGGATTGTGTTGATACAAGTCAAGAATTTGCAATGGAAATTCA	16698	0	A_84_P582801	AT2G04220	NM_126457	ref|Arabidopsis thaliana DUF868 family protein (DUF868) mRNA [NM_126457]	-2.27766	7.47495	-10.9854	0.00034551	0.00758995	0.58346
6524	88	81	1167	GTTAGAAACGGGCCATTTATAATGCTATCTGCAACAAAACCCAGCTAAGCTCACCCTCTT	6106	0	A_84_P310813	AT1G78140	NM_106464	ref|Arabidopsis thaliana S-adenosyl-L-methionine-dependent methyltransferases superfamily protein mRNA [NM_106464]	-2.27722	14.3074	-17.3286	5.53828e-05	0.00253284	2.74558
17467	239	25	991	TCCGTGAGATGGCTCTTGATCCCAAGAATCAAATCGATCACACTGAGCTATCAAACGACA	16803	0	A_84_P502516	AT5G21050	NM_122113	ref|Arabidopsis thaliana hyccin mRNA [NM_122113]	-2.27636	10.3826	-29.2073	6.64233e-06	0.0009243	5.07514
16324	223	79	717	CTGTTTCTTTACTTGGCTGAGATGAGAATCGATCGTACTACTGTCATGAAATTGCCCCCG	15736	0	A_84_P18417	TPK4	NM_100132	ref|Arabidopsis thaliana Outward rectifying potassium channel protein (TPK4), mRNA [NM_100132]	-2.27571	9.64568	-8.06551	0.00116639	0.0161503	-0.884769
22984	314	32	199	TTAATCCTGCTATTGATTTAGGACAGAAGATTGAAGCTGCTGCCGGTGGTGAAGCAGCTT	22101	0	A_84_P14632	AT1G02590	NM_100140	ref|Arabidopsis thaliana Aldehyde oxidase/xanthine dehydrogenase, molybdopterin binding protein mRNA [NM_100140]	-2.27446	8.73774	-25.5246	1.14995e-05	0.00119128	4.50012
440	6	68	1926	CGCCACAAGCCCTTTTCAAGGACTCATGTATGATTATATTCGTCTTGAATATCCTGATTC	329	0	A_84_P22729	AT1G09880	NM_001331862	ref|Arabidopsis thaliana Rhamnogalacturonate lyase family protein mRNA [NM_001331862]	-2.27243	11.5876	-12.5264	0.00020459	0.00547561	1.21027
27463	375	7	446	GAAGATTTGTGAATCCACCTCCATTGAGATTCACTTGCCTAGACCGGATCCTTATTCGGA	26514	0	A_84_P15131	AT1G05040	NM_100383	ref|Arabidopsis thaliana UBA-like domain protein mRNA [NM_100383]	-2.27202	8.67709	-23.1479	1.71133e-05	0.00141472	4.06968
18792	257	41	1475	CAACAAGCTTAAAGGTACAATTCCTAGTGTACTCCTCCAGAGAAAGGGCCTAACTATCCA	18104	0	A_84_P11764	AT3G19230	NM_112810	ref|Arabidopsis thaliana Leucine-rich repeat (LRR) family protein mRNA [NM_112810]	-2.27123	8.84236	-23.069	1.73523e-05	0.00141577	4.05447
34512	471	9	2573	GGCTGAAAGATGGACAAGAAGAGCCGTCTTAGTCGAAGAAGTGATTAAGATACTCCTCGA	33370	0	A_84_P598872	AT2G17010	NM_001335527	ref|Arabidopsis thaliana Mechanosensitive ion channel family protein mRNA [NM_001335527]	-2.26722	9.33938	-28.908	6.92699e-06	0.000941189	5.03204
30957	422	36	1094	ACAGCACGGTACGGGATTGTTACTCATCTTTATGGGCATTATTCTCAAGATGGTTCCGGA	29862	0	A_84_P597767	AT1G12600	NM_101130	ref|Arabidopsis thaliana UDP-N-acetylglucosamine (UAA) transporter family mRNA [NM_101130]	-2.26718	10.8534	-25.3189	1.18846e-05	0.00120704	4.46487
12945	177	43	2396	AGCTTGACTTGGGCCGACAATGAAGGCCATAATGTAAGAATCCCTCTTTCTGTGAGAACA	12414	0	A_84_P16867	AT1G66210	NM_105292	ref|Arabidopsis thaliana Subtilisin-like serine endopeptidase family protein mRNA [NM_105292]	-2.26673	7.84763	-4.59788	0.0095252	0.0591761	-3.42342
13565	186	3	5783	TATGAGTACATCATGGGAGTTGTTATCTTCATGCCAGTTACTGTACTCGCGTGGTTCCCT	12915	0	A_84_P16998	CALS5	NM_179622	ref|Arabidopsis thaliana callose synthase 5 (CALS5), mRNA [NM_179622]	-2.26633	11.8339	-18.6774	4.08873e-05	0.00214601	3.09401
38015	518	49	1195	GCTCACTATGATTTCGTAAAAGGAACGTTTGATCTTTGGGAACTTGACTTCAAGACTACC	36655	0	A_84_P23646	BCA3	NM_001332620	ref|Arabidopsis thaliana beta carbonic anhydrase 3 (BCA3), mRNA [NM_001332620]	-2.26366	13.0006	-21.0805	2.50264e-05	0.00168151	3.64888
31264	426	61	1950	GTACATAAAGAGCTCACCAGTAATCGTTATGTACATTGTGAGTAGATGATGCAAATCACA	30191	0	A_84_P180414	AT5G55970	NM_180866	ref|Arabidopsis thaliana RING/U-box superfamily protein mRNA [NM_180866]	-2.26135	13.3001	-27.2899	8.75882e-06	0.00102235	4.78835
27172	371	17	719	GCGTTGTGGTTTGTGAAGCGATGACTGAAGCGATTGTTGTTAGAGATCATCGTGGAGAAT	26245	0	A_84_P146728	SARD1	NM_106040	ref|Arabidopsis thaliana Calmodulin binding protein-like protein (SARD1), mRNA [NM_106040]	-2.26081	8.91448	-5.11833	0.0064881	0.04633	-2.96161
1495	20	54	640	CGGTTTCTACTAAATGCTCCATTGATTTCGACAATGATAACCACGCGCCGTCGCTGTTTA	1212	0	A_84_P166743	AT5G14895	NM_001343377	ref|Arabidopsis thaliana NHL domain protein mRNA [NM_001343377]	-2.25767	10.8736	-16.7875	6.29624e-05	0.00272668	2.5972
6771	92	29	1448	CATGAAGCAAGCTCATAGGGGTACAATGGGTCTTTGTCAGAAACAGGTTCCATCAGACAA	6298	0	A_84_P507254	AT1G50820	NM_103963	ref|Arabidopsis thaliana aminotransferase-like, mobile domain protein mRNA [NM_103963]	-2.25628	11.8025	-8.06475	0.00116681	0.0161503	-0.88521
14473	198	50	983	TGTGCCAAAGCAAGATGATTGCCTTTATAATGAGTTTACTTGGTCTCAATACAAGTTATC	13836	0	A_84_P12607	ATGA2OX3	NM_129007	ref|Arabidopsis thaliana gibberellin 2-oxidase 3 (ATGA2OX3), mRNA [NM_129007]	-2.25543	9.34138	-10.9145	0.000354526	0.00768867	0.552532
28226	385	29	441	CGTATCTAGGGATCATGAAAACATTTGCTGAAGAAATTCAAAGCATATTGAATTCACCTC	27274	0	A_84_P503102	AT3G15440	NM_112412	ref|Arabidopsis thaliana RING/U-box protein mRNA [NM_112412]	-2.25529	8.54111	-21.208	2.44212e-05	0.0016753	3.67622
12679	173	72	682	CAGCAAACTATTTAACCAGACCGGTTTTACCATTGCGGTTGTGAAGAAGGCTCTTGAAGT	12182	0	A_84_P222519	IGMT4	NM_179362	ref|Arabidopsis thaliana O-methyltransferase family protein (IGMT4), mRNA [NM_179362]	-2.25373	10.7005	-7.34326	0.00167682	0.0202672	-1.32455
18048	247	26	2270	TACAGAACAAAGATAGTAAATTTGAATATCCGAAACAGCCTCCGTTCTTGAGTGCCAGTG	17370	0	A_84_P13231	RKF2	NM_001332384	ref|Arabidopsis thaliana receptor-like serine/threonine kinase 2 (RKF2), mRNA [NM_001332384]	-2.25365	8.15352	-11.4485	0.000293111	0.00687124	0.780683
8863	121	43	993	AGGTTGCCGAAACAAAGGGAAAAGCGACAAACACCTCTTGCTGCACAGGTTATATCTCTA	8427	0	A_84_P311153	AT5G16100	NM_121615	ref|Arabidopsis thaliana RWP-RK domain protein mRNA [NM_121615]	-2.25317	8.54	-13.3	0.000160898	0.0046951	1.4959
25140	343	69	1040	AGTTGATGTGCTTACTGGTCGTAACGGTGAGATCAGAAGGAACTGCAGGAGATTCAACTA	24307	0	A_84_P20591	AT5G17820	NM_001343524	ref|Arabidopsis thaliana Peroxidase superfamily protein mRNA [NM_001343524]	-2.2505	7.63979	-22.8228	1.8126e-05	0.00142726	4.00657
22898	313	20	249	ACACAGGTTAAAGAAGATAAGATCAATCAAGCTGAGATGCAGAAGAGAGAAACGCGTCAG	22080	0	A_84_P16776	LEA4-5	NM_120759	ref|Arabidopsis thaliana Late Embryogenesis Abundant 4-5 (LEA4-5), mRNA [NM_120759]	-2.25047	9.52909	-10.4452	0.000422148	0.00856164	0.34271
26155	357	39	0	TATTGTCAACAATACTAACCCCACGAATATATCCGGCTATCGATTTCAACAAAATAAACG	25266	0	A_84_P716411	A_84_P716411	A_84_P716411	Unknown	-2.25002	8.63736	-15.1778	9.45806e-05	0.00348895	2.12273
11123	152	20	181	ATAAATATAAACCATTAAGCCCACATCTCTTCTCATCATCACTAACCAAAACACACTTCA	10541	0	A_84_P234853	KIN1	NM_121601	ref|Arabidopsis thaliana stress-responsive protein (KIN1) / stress-induced protein (KIN1) (KIN1), mRNA [NM_121601]	-2.24613	10.0648	-15.5094	8.66865e-05	0.00328451	2.22481
8942	122	42	2435	GCCTAACGTCGAGCATCAGAAGATTGGTGATACTGGAATACAACAACGTTTCTCTGCTGA	8426	0	A_84_P21021	ATCHX13	NM_128577	ref|Arabidopsis thaliana Cation/hydrogen exchanger family protein (ATCHX13), mRNA [NM_128577]	-2.2453	7.61531	-11.0312	0.000339839	0.00749064	0.603321
6751	92	8	1092	TCTTCCTTAACCAAAGATCCTAACTTTACAGCAGCTTTAGCAGCAGCTGTTACCGGAAAA	6260	0	A_84_P13271	WRKY40	NM_106732	ref|Arabidopsis thaliana WRKY DNA-binding protein 40 (WRKY40), mRNA [NM_106732]	-2.2445	9.89861	-2.62858	0.0569549	0.18471	-5.52763
1609	22	7	722	CAAACGCAGTGGTAGCGGTAAAGGTGAAGAAGGGTCGTTTCAAGGTGATTTGGATTTGAA	1272	0	A_84_P512287	AT5G23160	NM_122222	ref|Arabidopsis thaliana transmembrane protein mRNA [NM_122222]	-2.24226	8.53271	-20.8909	2.59615e-05	0.00170389	3.60783
33888	462	21	2215	ACTTAGGAGCTCAGAGAGTTCAAAGACCTTGATAAATCTGCAAAAGCCTCCGGAACCTGA	32707	0	A_84_P23738	CNGC7	NM_001332197	ref|Arabidopsis thaliana cyclic nucleotide gated channel 7 (CNGC7), mRNA [NM_001332197]	-2.24148	8.40126	-14.1175	0.000126606	0.00409814	1.77959
12400	169	85	1823	TAAGATATCTCCTTTTGCCCCGGTTAGAACACGAGGAACAAGTCTTGGGAGAAGTCCTTT	11921	0	A_84_P17524	AT3G58480	NM_115710	ref|Arabidopsis thaliana calmodulin-binding family protein mRNA [NM_115710]	-2.24083	8.35289	-14.5128	0.000113289	0.00385202	1.91064
13095	179	55	563	GATGAGATCGATGTTGAGTGATTTATTATTCTTTTGCATCTTGGTCGTTACAATGATTCC	12573	0	A_84_P721670	AT3G15440	NM_112412	ref|Arabidopsis thaliana RING/U-box protein mRNA [NM_112412]	-2.24079	10.1652	-15.2023	9.39674e-05	0.00346961	2.13036
30879	421	34	1591	GGTTGTATGACTTCTTCTACCATGGATGCTTGCAGTTGTCATATCAAGAAGAGGAAGACT	29857	0	A_84_P243585	AT3G03510	NM_111222	ref|Arabidopsis thaliana Phototropic-responsive NPH3 family protein mRNA [NM_111222]	-2.23654	9.72673	-24.3552	1.3917e-05	0.00129991	4.29486
27960	381	73	0	ACAATCTGATCAATCACATTCACTCGAGATACACACCACACACTCAAGAAGAAACAAAGA	27053	0	A_84_P734219	A_84_P734219	A_84_P734219	Unknown	-2.23369	7.64487	-21.09	2.49806e-05	0.00168151	3.65092
8518	116	41	1292	CACACAGATAGGACCATAGAGTCCTCCTTTTTTCTCAACTATTAGCCTTTATTGCAAAAA	8018	0	A_84_P542646	GAT1_2.1	NM_101374	ref|Arabidopsis thaliana Class I glutamine amidotransferase-like superfamily protein (GAT1_2.1), mRNA [NM_101374]	-2.23102	8.93494	-24.899	1.27213e-05	0.00125644	4.39181
30012	409	83	2151	AAAGAGAAGGTGATCCTTATAGAAACATTTTAGCGAGGTCCCTCTATCACTTCTCACATG	29058	0	A_84_P293374	AT5G41130	NM_001203516	ref|Arabidopsis thaliana Esterase/lipase/thioesterase family protein mRNA [NM_001203516]	-2.2296	13.1928	-22.0148	2.09853e-05	0.00152653	3.8449
4036	54	67	1538	CCAAACAAGTTTACAATTCGACCTAAACCGGGAACGATGGTCCGGAAACTTACCATGGAT	3663	0	A_84_P19107	AT59	NM_101309	ref|Arabidopsis thaliana Pectate lyase family protein (AT59), mRNA [NM_101309]	-2.22814	8.95333	-6.7232	0.00235049	0.0251477	-1.73383
24900	340	55	1198	CAATGTGGTAACCGAAAAGAGCAAAGCTGATGACATTAAGGAAAGATGGAGATCACATAG	23993	0	A_84_P10406	AT1G23560	NM_001332609	ref|Arabidopsis thaliana OBP32pep, putative (DUF220) mRNA [NM_001332609]	-2.22605	11.7594	-12.705	0.000193313	0.00527721	1.27779
35073	478	70	1238	GTGAGGAATGTTTTGAGCACCAAGAGAATTGGAGGATCTCCATTCTTTTTGCAAGCAATT	33896	0	A_84_P21458	BT5	NM_119924	ref|Arabidopsis thaliana BTB and TAZ domain protein 5 (BT5), mRNA [NM_119924]	-2.22422	12.569	-8.70036	0.000867848	0.0134434	-0.526912
219	3	76	751	TGCCTAAAGGACAGATGATTAATGTTGGAGGCCGAGATGATATCTCAGCCGTTAAAAAAC	229	0	A_84_P23782	RABA1i	NM_102623	ref|Arabidopsis thaliana RAB GTPase homolog A1I (RABA1i), mRNA [NM_102623]	-2.22287	7.83804	-8.34353	0.00102217	0.0148472	-0.724959
31444	429	10	2830	ACCATCACCAAATGCATTAGGACATAAAAGCCTACGACAAGGGGTTCGTGGTATCGTGAT	30387	0	A_84_P16932	ABCA11	NM_001345487	ref|Arabidopsis thaliana ABC2 homolog 15 (ABCA11), mRNA [NM_001345487]	-2.21914	7.86277	-10.8921	0.000357435	0.00772813	0.542718
23457	320	66	1584	GATGGTCGGAAGCTCCGCTGCTGAATTCATCATGGATCTCTATTACAGCTTCAAATCTGA	22595	0	A_84_P21200	AT3G23060	NM_113206	ref|Arabidopsis thaliana RING/U-box superfamily protein mRNA [NM_113206]	-2.2186	9.59105	-20.6972	2.69617e-05	0.00173891	3.56546
18557	254	29	809	GTTTATTTAAACGAGCAGTCCAGTCCAAGTCCAACTCCACGGCTAAGAATACCACGAGTT	17799	0	A_84_P18879	ACA3	NM_120500	ref|Arabidopsis thaliana alpha carbonic anhydrase 3 (ACA3), mRNA [NM_120500]	-2.21799	9.44407	-9.90633	0.000520695	0.0097604	0.0900469
14921	204	67	966	GTGGCTACACGTTTTCAACAAGTACGACTTGTACAGTAAGAGCAAAGTTCACGTTGATGT	14290	0	A_84_P20466	MIOX4	NM_001203915	ref|Arabidopsis thaliana myo-inositol oxygenase 4 (MIOX4), mRNA [NM_001203915]	-2.21746	12.1671	-17.7068	5.07502e-05	0.00239161	2.84627
7732	105	44	501	CGGCGAAGTAAGATCATGTCGAACTCGTTAGCAAATTAAAACTTAGTGTGGTTCATTCAA	7320	0	A_84_P575690	AT2G21237	NM_179680	ref|Arabidopsis thaliana transmembrane protein mRNA [NM_179680]	-2.21634	10.4565	-11.5049	0.000287421	0.00678257	0.804164
36997	504	76	257	GGGAAATATAAACCAGGAAGCAAGTACGAGTATATCCTTAACGATCACATCCGTTTTCTC	35767	0	A_84_P559128	AT4G20680	NM_118186	ref|Arabidopsis thaliana cysteine-rich repeat secretory protein, putative (DUF26) mRNA [NM_118186]	-2.21257	7.59063	-13.8248	0.000137733	0.00431888	1.68005
961	13	52	262	ACATTTTCGAGAAACTCGCTCAGGAATCGTCTCGTCTCGCTCGTTACAATAAGAAACCGA	805	0	A_84_P23385	AT5G02570	NM_120335	ref|Arabidopsis thaliana Histone superfamily protein mRNA [NM_120335]	-2.21155	12.5592	-10.1819	0.000467124	0.00909635	0.220856
33517	457	16	1679	GTTTAATCCTATGAAACCATTTGGTGTAAAGGATAAACGTTCCAAGGTTGCTCTGCCTTA	32414	0	A_84_P597385	AT4G08550	NM_001340595	ref|Arabidopsis thaliana electron carrier/ protein disulfide oxidoreductase mRNA [NM_001340595]	-2.21055	7.96511	-22.1078	2.06286e-05	0.0015189	3.86389
20004	273	75	2719	TAGGAGCACCTACTTACATCGAATGCAGTTCCAAAACTCAAGAGAATGTGAAGGCGGTGT	19317	0	A_84_P18439	AT3G51290	NM_001203123	ref|Arabidopsis thaliana pyridoxal-phosphate-dependent serine hydroxymethyltransferase, putative (DUF632) mRNA [NM_001203123]	-2.20624	13.1094	-21.3547	2.37469e-05	0.00164346	3.70747
26615	363	51	1575	TGGTCAAAGTCAAAACAGCCGTGGATCCAGAAAACTTTTTCAGAGATGAACAAAGTATAC	25729	0	A_84_P18115	AT1G01980	NM_100078	ref|Arabidopsis thaliana FAD-binding Berberine family protein mRNA [NM_100078]	-2.20598	8.2362	-5.92305	0.00379013	0.0336246	-2.31237
22124	302	73	3329	TTGATGAACACAACCAAGAAAGAAGTAGACAAGACAAGGAGACACCGAAACTCGTTTTGA	21304	0	A_84_P17478	AT3G47660	NM_001339324	ref|Arabidopsis thaliana Regulator of chromosome condensation (RCC1) family protein mRNA [NM_001339324]	-2.20595	8.97715	-18.0511	4.69444e-05	0.00231186	2.93586
32144	438	47	914	ACCGGAAAATTGCATAGTACTGGTAGAGAGAACAAAACATTTTTCCGTAAGGGAGAAGTT	31029	0	A_84_P11794	AT3G45080	NM_114377	ref|Arabidopsis thaliana P-loop containing nucleoside triphosphate hydrolases superfamily protein mRNA [NM_114377]	-2.20575	8.8926	-12.0089	0.0002422	0.006131	1.00892
8457	115	59	1016	AGGAGAGAGCTTCTGTCACAAACCAAAAGTTGGAGACTGAGTTAAAGCATGTAGATGATG	8047	0	A_84_P16565	AT3G55180	NM_115376	ref|Arabidopsis thaliana alpha/beta-Hydrolases superfamily protein mRNA [NM_115376]	-2.2056	7.90049	-7.67495	0.00141399	0.0182415	-1.11796
26925	367	78	608	TCTCCTAAATCATTGCAGAAACAGTTCCCGCAGCAGCATGATAATAACATTGATTCAATT	26058	0	A_84_P12599	NF-YB7	NM_126937	ref|Arabidopsis thaliana nuclear factor Y, subunit B7 (NF-YB7), mRNA [NM_126937]	-2.20392	12.3468	-17.8072	4.96019e-05	0.00237595	2.8726
13314	182	41	2008	AAACAATCACCATTAATGAAGAGCTTGAAAGAAAGGTGTTAGCTTCTTTTTTGTTGTCCC	12700	0	A_84_P549343	AT4G02650	NM_116499	ref|Arabidopsis thaliana ENTH/ANTH/VHS superfamily protein mRNA [NM_116499]	-2.20337	8.54293	-8.26378	0.00106117	0.0151971	-0.770295
20904	286	12	1572	TATGATGTCCACAGGTGCTTTAGACCGCCAACTTATGAGGAAGGAGCTTAAGAGAAGAGT	20065	0	A_84_P18737	AT5G38710	NM_123232	ref|Arabidopsis thaliana Methylenetetrahydrofolate reductase family protein mRNA [NM_123232]	-2.19989	10.9557	-12.1159	0.000233767	0.0059861	1.05125
11786	161	35	1191	ACTTTTGGATTCGGACGGTAAAGAAGAAACAGAAGTGACCGAAGAAGTGACCGTTGAGAC	11273	0	A_84_P20824	AT1G23070	NM_102155	ref|Arabidopsis thaliana organic solute transporter ostalpha protein (DUF300) mRNA [NM_102155]	-2.19667	9.61774	-8.70373	0.000866535	0.0134321	-0.52508
2165	29	49	2571	CTTGCTGGTACTCAGAAATTTGAGCTCCCAAAGCAAGAGGTTCGAATTGCTGAGGTGTTT	1899	0	A_84_P17878	ABCA12	NM_001345489	ref|Arabidopsis thaliana ABC2 homolog 16 (ABCA12), mRNA [NM_001345489]	-2.19651	7.70649	-9.64549	0.000578578	0.0104593	-0.0370726
12894	176	69	317	CCTCTGTGTGTTGGGGTTTATCTTTCAATGTAAATATCTTTGGTTAATATGATGAGTCTC	12322	0	A_84_P231269	AT1G24600	NM_102302	ref|Arabidopsis thaliana hypothetical protein mRNA [NM_102302]	-2.19586	14.5148	-16.5551	6.66124e-05	0.00280956	2.53183
34761	474	49	1487	CATCGTTCAACATGGTGGCGGCTGCCAACAAATGACTTGCAGGTATTGGACATTTGTTAT	33579	0	A_84_P14484	AT2G19610	NM_127519	ref|Arabidopsis thaliana RING/U-box superfamily protein mRNA [NM_127519]	-2.19135	9.67252	-14.8418	0.000103511	0.00366628	2.01683
16131	221	10	0	TTTAGCTCCGTTGACTAGAAGGATGTCTCCGTTAGGGAGGATGACAGTATCACTCATGAT	15487	0	A_84_P723901	A_84_P723901	A_84_P723901	Unknown	-2.19099	8.15294	-15.6861	8.28144e-05	0.00319035	2.27823
19036	260	75	1549	GGAGACGCTAGAGAATATGCAGGCTGTGAACAGAATTTATGAACTCGACGGAGAGTTACT	18300	0	A_84_P13501	HEMA3	NM_128681	ref|Arabidopsis thaliana Glutamyl-tRNA reductase family protein (HEMA3), mRNA [NM_128681]	-2.18856	10.0319	-14.2841	0.000120769	0.00399518	1.83529
23817	325	64	1735	CTGGTAATGTTGTCCCGCATGTTAGACATTGTGAAGATATTAGCTGGGGACTTAAGCTTG	23011	0	A_84_P87139	FUT2	NM_001335172	ref|Arabidopsis thaliana fucosyltransferase 2 (FUT2), mRNA [NM_001335172]	-2.18618	10.5408	-16.1654	7.33404e-05	0.0029745	2.41994
9702	132	68	455	AACTGCAGCTACAATTCGAGAGACGAAATGCTGAACCCATGATGATCGAATACGGGAGAT	9204	0	A_84_P522552	AT2G41445	NM_001336911	ref|Arabidopsis thaliana agamous-like MADS-box protein mRNA [NM_001336911]	-2.18142	9.97364	-23.2844	1.67091e-05	0.00140697	4.09585
15437	211	72	994	TGTTATTGAAGGTGGTCATCATTTTATCCAGCAGGAGAAGTCTGAACAAGTCTCTCAAGA	14865	0	A_84_P14655	AT3G51000	NM_114960	ref|Arabidopsis thaliana alpha/beta-Hydrolases superfamily protein mRNA [NM_114960]	-2.17947	15.1092	-20.6601	2.71588e-05	0.00174054	3.55728
14108	193	43	517	AAGAAAAAACATCTTCTGAGACTGAGCCACCAGCACAAGAGACCACACCTGCTGCTAAAA	13539	0	A_84_P23310	AT4G27580	NM_118893	ref|Arabidopsis thaliana phosphatidylinositol transfer SFH5-like protein mRNA [NM_118893]	-2.17785	9.69317	-11.6119	0.000277004	0.00663009	0.848362
12586	172	50	497	CTGATCTGAAGTCTTACAATATGTCTTATGTTCCGATCCAAATAAATTACAAACTCGCAG	12000	0	A_84_P559351	AT5G55460	NM_124928	ref|Arabidopsis thaliana Bifunctional inhibitor/lipid-transfer protein/seed storage 2S albumin superfamily protein mRNA [NM_124928]	-2.17631	9.33196	-12.0891	0.000235845	0.00600392	1.04068
7164	97	61	564	TACTGTCTATCCGAATGTTGACTTTGCTTTTATAGTTTCTCTCATTGTAATCCTCGATGA	6778	0	A_84_P558055	AT3G11740	NM_112006	ref|Arabidopsis thaliana LURP-one-like protein (DUF567) mRNA [NM_112006]	-2.17571	7.97758	-12.5866	0.0002007	0.00540481	1.23313
33739	460	22	1251	TTTGGACCCAATGCAACTACTTTCATTGTCCCAGCTGAAATCTTTCCAGCAAGGCTAAGG	32565	0	A_84_P14025	PHT1;3	NM_123702	ref|Arabidopsis thaliana phosphate transporter 1;3 (PHT1;3), mRNA [NM_123702]	-2.17311	9.4202	-14.0453	0.000129242	0.00414913	1.75525
7150	97	45	1250	AGAGATCTACATGCAGCTTCTTACATCAACAAAACGATCTCGTGGGTGTCATGTTTTGAT	6753	0	A_84_P15922	AT5G44950	NM_123863	ref|Arabidopsis thaliana F-box/RNI-like/FBD-like domains-containing protein mRNA [NM_123863]	-2.17291	9.11895	-14.9541	0.000100414	0.00361545	2.05251
33410	455	65	378	GAACTCCAAAGGCACGTCCAAATGTCCTTGATCATGTTCTTAAGATTATCCTTATAGACA	32351	0	A_84_P606561	AT5G59845	NM_125377	ref|Arabidopsis thaliana Gibberellin-regulated family protein mRNA [NM_125377]	-2.17155	14.6951	-10.0054	0.000500607	0.00950692	0.137462
21564	295	14	1508	AGGGTTGGCTTATATGTACACAGAAGATGAGATTAGGAATGGGATCATGGTTAGGAGAGT	20780	0	A_84_P22369	AMT1;4	NM_119012	ref|Arabidopsis thaliana ammonium transporter 1;4 (AMT1;4), mRNA [NM_119012]	-2.16886	12.4807	-13.0691	0.000172607	0.00493008	1.41251
15744	216	1	384	CTGCTTTTGTCATGGGTTTTAGTTGTGTTGATGAACCACTTTGATCATCTCTCCATGAAT	15033	0	A_84_P543201	AT4G24950	NM_118627	ref|Arabidopsis thaliana transmembrane protein mRNA [NM_118627]	-2.16821	9.1558	-14.6843	0.000108056	0.00375907	1.9663
33385	455	35	1402	AGCACGCAATTAGTAAAACTGAGGTTCGATCGTCTATTGGCGTTGGAGTTGGAGCAAAAT	32301	0	A_84_P18559	TC368093	TC368093	Unknown	-2.16535	11.4468	-12.5112	0.000205587	0.00548728	1.20447
29268	399	69	344	TGTGTTGAGTGTTATCGATATTGATTATGCTTATTGGAAGTGTGGTTTGATCATTCAAGG	28311	0	A_84_P20127	PP2-B4	NM_126286	ref|Arabidopsis thaliana phloem protein 2-B4 (PP2-B4), mRNA [NM_126286]	-2.16095	7.86294	-29.3034	6.55397e-06	0.000916298	5.08886
8432	115	31	518	TCTCTCGTTACGGTGGTGGCGATATATAGTTATTTACTTTTGATTCGCTTCTCCACTTTG	8001	0	A_84_P135955	AT4G29980	NM_119144	ref|Arabidopsis thaliana fasciclin-like arabinogalactan protein mRNA [NM_119144]	-2.15852	12.6056	-6.46972	0.00271967	0.0275361	-1.91057
31973	436	22	1312	TTGCAAAAACAGTAAGGTCGGTTTACAACTCCATACACTGGAGTATGACAACAACAACAG	30839	0	A_84_P548245	AT2G40990	NM_129664	ref|Arabidopsis thaliana DHHC-type zinc finger family protein mRNA [NM_129664]	-2.1572	7.67009	-7.03588	0.00197599	0.0224239	-1.52351
7765	105	84	1167	TTTGAAGGAATTTCTGGAAACGGTGCCGTTTTGTTGCCTAAGCCTCTTCCTTGTGTGGTT	7381	0	A_84_P20335	AT3G52460	NM_115106	ref|Arabidopsis thaliana hydroxyproline-rich glycoprotein family protein mRNA [NM_115106]	-2.15684	10.0651	-14.8892	0.00010219	0.00365134	2.03191
31541	430	36	896	TTACGTGGCCGATAAGCTTACGAAGATGGTTAGTAACTGTCTCGCCATCTCTACGTTGAT	30432	0	A_84_P295424	AT3G36659	NM_148694	ref|Arabidopsis thaliana Plant invertase/pectin methylesterase inhibitor superfamily protein mRNA [NM_148694]	-2.15495	9.19377	-11.1514	0.000325493	0.00729365	0.655073
3234	44	1	1887	ACCAACCCATAAGTCATGATGAAGATAGTATCAAGGGCGGTTCTGGTGGTAGTCTGAAGA	2820	0	A_84_P13194	AT5G19640	NM_001343618	ref|Arabidopsis thaliana Major facilitator superfamily protein mRNA [NM_001343618]	-2.15328	10.2356	-18.2032	4.53754e-05	0.00226889	2.97485
1031	14	40	1311	GATCTAAAGGATTAGTGGAGATGATGAAGATGTCGAAAGATCTGAGACAGAAAGTACCGG	785	0	A_84_P15329	HSPRO2	NM_129558	ref|Arabidopsis thaliana ortholog of sugar beet HS1 PRO-1 2 (HSPRO2), mRNA [NM_129558]	-2.15017	11.6589	-5.17881	0.00621714	0.0451948	-2.91019
27245	372	16	735	GAAAAGGAGGAGGAGCCGATGATCAGTGGTGCTTTGGATTTGAATGTTCCTCCAACAATA	26244	0	A_84_P19560	DAZ2	NM_119694	ref|Arabidopsis thaliana C2H2-like zinc finger protein (DAZ2), mRNA [NM_119694]	-2.14863	8.67854	-16.757	6.34278e-05	0.00273011	2.58867
16974	232	63	3280	TAGAGGAAATGCAAAATGCGGAGATCCAAACAACAAAACACGAAAACAGAGTCTTAGGTT	16285	0	A_84_P19756	AT5G58880	NM_001345327	ref|Arabidopsis thaliana LRR protein mRNA [NM_001345327]	-2.14682	7.73015	-11.4066	0.000297426	0.00693922	0.763176
16851	231	1	518	ATCGTTCTGGCAATGCACTGTTTATGTGAGGTCTTACTAATCCGGGCTCCACTGTGTTAT	16184	0	A_84_P604997	DR345427	DR345427	gb|12825986 CERES-AN65 Arabidopsis thaliana cDNA clone 1361748 5', mRNA sequence [DR345427]	-2.14679	14.3114	-4.52775	0.0100555	0.061235	-3.48841
10180	139	34	921	TGCTATAATCGCAGTCTTTCTTTACTTCTTTATGACAAGGAACAGAAGAACGGCAAAACA	9705	0	A_84_P544019	CRK41	NM_001340291	ref|Arabidopsis thaliana cysteine-rich RLK (RECEPTOR-like protein kinase) 41 (CRK41), mRNA [NM_001340291]	-2.14577	8.9251	-5.39708	0.00534708	0.0412928	-2.72831
34047	464	48	1250	TGTTGGACACATGGAATCTTGTGATGGCAATCTAAACCATTGTCAATGCCATAATAGCGA	32886	0	A_84_P544666	AT2G26850	NM_128242	ref|Arabidopsis thaliana F-box family protein mRNA [NM_128242]	-2.14556	7.74612	-4.75276	0.00846882	0.0550205	-3.28226
33585	458	11	2061	GTAACCCTAACGAGAGACAAAACATGAAGGAGATTGTTAGAAGGATAGAACGAGTAACAC	32405	0	A_84_P15568	PRK3	NM_114156	ref|Arabidopsis thaliana Leucine-rich repeat protein kinase family protein (PRK3), mRNA [NM_114156]	-2.14551	7.5829	-10.841	0.000364186	0.00779929	0.520249
6122	83	47	696	ATGGTTGCATATGAAACAACAACTCCACATTTCAAAAGCAAAATCCTTAGACAAAAGTGG	5759	0	A_84_P249795	AT2G48130	NM_001337299	ref|Arabidopsis thaliana Bifunctional inhibitor/lipid-transfer protein/seed storage 2S albumin superfamily protein mRNA [NM_001337299]	-2.1449	7.69907	-16.551	6.66787e-05	0.00280956	2.53067
32101	437	82	439	GAATTGCCAAAACCAGAAGAAACCAAAGTGCCGGCGTTTACAATGCCAAAGTTTCCTGGA	31090	0	A_84_P13948	PELPK2	NM_120989	ref|Arabidopsis thaliana hydroxyproline-rich glycoprotein family protein (PELPK2), mRNA [NM_120989]	-2.1441	8.85626	-11.4082	0.000297264	0.00693922	0.76383
6618	90	31	1980	CAGCGAAGGACTTCGATTGCGAAGAGGCTGGAATTGTATAGAAGTGCTCAAACGGATATT	6157	0	A_84_P21321	DL1B	NM_001340127	ref|Arabidopsis thaliana DYNAMIN-like 1B (DL1B), mRNA [NM_001340127]	-2.14327	11.6846	-13.2685	0.000162437	0.00472237	1.48461
24236	331	50	1190	CCAACAAGACGATGGATCTTGGGAGTTAGTGGACCATGAGATTGATGATAATGAAGATTT	23415	0	A_84_P10978	DSEL	NM_117969	ref|Arabidopsis thaliana alpha/beta-Hydrolases superfamily protein (DSEL), mRNA [NM_117969]	-2.14216	12.1868	-7.91241	0.00125654	0.0169717	-0.974938
15078	206	73	2986	CGTTGAATCTGTAGTGAAGCTCAAGGGGCTTGACATTGATACCATTCAACAACACTACAC	14446	0	A_84_P20297	HA8	NM_114131	ref|Arabidopsis thaliana H[+]-ATPase 8 (HA8), mRNA [NM_114131]	-2.13854	13.9379	-13.6049	0.000146899	0.00444929	1.6038
30744	419	55	2077	CAGGAGGTCACGATGAACGAGCAGATTGTTTAACGAGACAACTTGCACATGAGATTCAAA	29744	0	A_84_P21350	AT4G04980	NM_001340524	ref|Arabidopsis thaliana hypothetical protein mRNA [NM_001340524]	-2.13844	7.67015	-5.91678	0.00380515	0.0336687	-2.31716
38016	518	50	1709	GACATGGTATAGCTTAAGAGCTACTCACCGAGAAGTAAGAGTTGTGAAGATCTTTGTTGA	36657	0	A_84_P598557	VIN3	NM_001345260	ref|Arabidopsis thaliana Fibronectin type III domain-containing protein (VIN3), mRNA [NM_001345260]	-2.13514	10.2931	-22.8456	1.80525e-05	0.00142604	4.01104
38593	526	10	1062	ACTTGGCATAGGAATAAAGAAGACGAGTTTATTCCTGAGGCTGTTATTGCAGATTCTATT	37094	0	A_84_P23146	PAP19	NM_114481	ref|Arabidopsis thaliana purple acid phosphatase 19 (PAP19), mRNA [NM_114481]	-2.13451	7.9729	-17.9164	4.83894e-05	0.00234532	2.90105
20813	284	84	1425	TTACTTAGCACCGCTACACGAATATAACGAGGAACCTGTGTGTGTGAGACCGTTCCATTT	20040	0	A_84_P10559	MPK11	NM_100038	ref|Arabidopsis thaliana MAP kinase 11 (MPK11), mRNA [NM_100038]	-2.13238	10.3348	-8.00955	0.00119838	0.0164008	-0.917541
30829	420	67	1391	GAGAAAGGAGCACCGGTGGACTGTGCTTTTCCGGTTGATAAGATTCCTATTGAATCTGTT	29764	0	A_84_P17239	AT2G23900	NM_127951	ref|Arabidopsis thaliana Pectin lyase-like superfamily protein mRNA [NM_127951]	-2.13233	8.10527	-5.81573	0.00405739	0.0349576	-2.39479
29339	400	74	365	TGTGGGAGTCGTATCTAATGGATCTGTCTATCTCAATGCTTTTACTTTTCATCAGTTAAG	28319	0	A_84_P562770	TC388785	TC388785	tc|Rep: Predicted protein - Monosiga brevicollis MX1, partial (8%) [TC388785]	-2.13226	9.3438	-28.8748	6.95946e-06	0.000941189	5.02723
3580	48	58	1134	CCAAAATGATCAGGACTGGTAGAGTCCCTTTCTATTGTTTTCCCATGATAGTGATGAAAA	3210	0	A_84_P175491	SRO5	NM_125646	ref|Arabidopsis thaliana similar to RCD one 5 (SRO5), mRNA [NM_125646]	-2.12932	9.78612	-4.60282	0.00948911	0.0590457	-3.41886
13678	187	47	0	CCACATAGTCAGATTTGATTCAAACTACTCGATTTGATTCCTCTATAATGTTGAGTGCAA	13127	0	A_84_P737449	A_84_P737449	A_84_P737449	Unknown	-2.12594	7.49216	-19.0945	3.7387e-05	0.00206484	3.19603
26105	356	64	1694	ACTGGAGCCTTTAATGGTCTCATGTATGACTATATCCGCCTCGAAGGACCTCCTTTAGAT	25171	0	A_84_P22349	AT4G24430	NM_001341672	ref|Arabidopsis thaliana Rhamnogalacturonate lyase family protein mRNA [NM_001341672]	-2.12433	11.3751	-7.73369	0.00137288	0.0179314	-1.08222
17682	242	20	874	AGAAAAGTGATAGGTACGTTTTCAGCAACTGATTTGAAAGGATGTCGCCTACCGGAGTTG	16934	0	A_84_P15209	AT1G15330	NM_101402	ref|Arabidopsis thaliana Cystathionine beta-synthase (CBS) protein mRNA [NM_101402]	-2.12393	8.40582	-9.01589	0.000754706	0.0123217	-0.358005
15145	207	64	1004	TCGGCTTACTAGCAACGCGCTTGCTCTCATTAATATGTACGCCTCTACGCAAGAAAACTT	14575	0	A_84_P18892	AT1G62760	NM_104953	ref|Arabidopsis thaliana Plant invertase/pectin methylesterase inhibitor superfamily protein mRNA [NM_104953]	-2.12107	8.40387	-13.4766	0.0001526	0.00457746	1.5587
34233	467	17	1687	CCGTGGCTCTTTCCAAACTGAATATGGTCGAAGATTCAGCTACCATGCTAAAAGAAGCCT	33109	0	A_84_P14307	BSK11	NM_103979	ref|Arabidopsis thaliana kinase with tetratricopeptide repeat domain-containing protein (BSK11), mRNA [NM_103979]	-2.12035	8.04993	-16.1961	7.27805e-05	0.00297127	2.42887
25155	344	1	1263	CAGTGCTCACCTTCCTCTGTGCATACATATCGATTATATGTATCATGATGTTTGCTACAT	24196	0	A_84_P576883	AT4G11000	NM_001340699	ref|Arabidopsis thaliana Ankyrin repeat family protein mRNA [NM_001340699]	-2.11531	8.68057	-4.45249	0.0106648	0.0634922	-3.55892
20751	284	10	760	ATCTTCAAACTAGTCCAATCTCAGCCTGATTTCGTCGGTAGTGAAATGAGGAAGTCTTTG	19916	0	A_84_P19151	eIF6B	NM_129541	ref|Arabidopsis thaliana Translation initiation factor IF6 (eIF6B), mRNA [NM_129541]	-2.11504	11.1967	-10.3652	0.000435218	0.00870077	0.306022
22528	308	26	1956	ATTTCCCTAAAAAGAGTTCCGGGATGAGATTATCCGGTATCCGATTCTTGCCTTCGATTC	21651	0	A_84_P504197	COBL11	NM_118845	ref|Arabidopsis thaliana COBRA-like protein 11 precursor (COBL11), mRNA [NM_118845]	-2.11422	7.63344	-6.24625	0.00310564	0.0298517	-2.07129
25508	348	61	348	GGTGGCTTTGGTCCTCACATATCTCATCCATTGATCCTCTTGTTAATTTAATTTTGGTCT	24588	0	A_84_P503428	AGP41	NM_203099	ref|Arabidopsis thaliana arabinogalactan protein 41 (AGP41), mRNA [NM_203099]	-2.11365	13.0667	-15.3393	9.06311e-05	0.00339775	2.17272
10367	142	1	2072	GAACAAGCAGGTCCATCGATGGATAAGTCTTCTCTTTGTTCCATTGATGCTGCATCGATT	9791	0	A_84_P12886	CRK5	NM_001341575	ref|Arabidopsis thaliana cysteine-rich RLK (RECEPTOR-like protein kinase) 5 (CRK5), mRNA [NM_001341575]	-2.11085	9.79276	-21.4431	2.33521e-05	0.00162765	3.72616
13719	188	7	623	CGGTTCAAAACCTTTTGCGGTAAAGAATGAATCACACATTTCTATCTACCAAATAATCTG	13058	0	A_84_P106992	AT5G35090	NM_122900	ref|Arabidopsis thaliana hypothetical protein mRNA [NM_122900]	-2.11016	10.5543	-25.3946	1.1741e-05	0.00120498	4.47789
5012	68	18	426	GTCAACTCGTTTATAACGGATTTGCAGTGGAGGACGACAACAATGACGATCAAGAAATAA	4573	0	A_84_P580202	AT2G37610	NM_129317	ref|Arabidopsis thaliana hypothetical protein mRNA [NM_129317]	-2.11011	11.3106	-15.298	9.16205e-05	0.00343156	2.16
13523	185	34	2071	ATCGACGACACATAATGTCTTTGCTTCTCGGTTGATAGACGACGATGACTTTGGTTTCGC	12964	0	A_84_P22162	PRK4	NM_001338461	ref|Arabidopsis thaliana Leucine-rich repeat protein kinase family protein (PRK4), mRNA [NM_001338461]	-2.10997	9.77776	-8.18768	0.00110011	0.0155439	-0.813929
1997	27	28	2735	AGAAAATGAGACAGAGAAGCAACAGGATTCACGGAGCAAAAGCTCGCAACAAGAAACATC	1723	0	A_84_P19512	REN1	NM_001341680	ref|Arabidopsis thaliana Rho GTPase activation protein (RhoGAP) with PH domain-containing protein (REN1), mRNA [NM_001341680]	-2.10869	8.88972	-30.7139	5.41124e-06	0.000882877	5.28338
21881	299	48	1311	ACAGGTGAAAGCATACAGATAGTACATTAATCGATCATATGACAGTAGTTTGGTACAAAC	21114	0	A_84_P600561	AT1G62305	NM_202342	ref|Arabidopsis thaliana Core-2/I-branching beta-1,6-N-acetylglucosaminyltransferase family protein mRNA [NM_202342]	-2.10725	12.2583	-14.7999	0.000104695	0.00369282	2.00345
9507	130	1	196	TAGCAGATTGCGCGGTTGGGTTTGGTTCATCTACCTTGGGTGGCAAGAAAGGTAATATAT	8947	0	A_84_P111502	AT4G22090	NM_118330	ref|Arabidopsis thaliana Pectin lyase-like superfamily protein mRNA [NM_118330]	-2.10592	8.79985	-26.534	9.82013e-06	0.00111073	4.66795
4914	66	73	1945	TGGTCGAGTTGTTAAAAGCCAAGAAGATCGAGGACGACCAAGATAAAGCCAAACATGAGG	4520	0	A_84_P21275	BCS1	NM_114953	ref|Arabidopsis thaliana cytochrome BC1 synthesi (BCS1), mRNA [NM_114953]	-2.10555	9.79687	-2.67	0.0545089	0.179472	-5.47749
22178	303	54	672	AAAGTAGTGGTACAAACAATGGAAGACGACATAGAGTCAAATTTGAAGTTGAAGTCGAGC	21411	0	A_84_P529562	AT2G20620	NM_127625	ref|Arabidopsis thaliana hypothetical protein (DUF626) mRNA [NM_127625]	-2.10251	9.30073	-12.8496	0.000184738	0.00512709	1.33177
39058	532	33	794	TTGGTAATGACAGAGCTTATTACTCTTTGAGAGATACTTGGAGAGACGATTGACTTTGGT	37471	0	A_84_P146688	AT5G25340	NM_122443	ref|Arabidopsis thaliana Ubiquitin-like superfamily protein mRNA [NM_122443]	-2.09504	7.67909	-5.70573	0.00435558	0.0364459	-2.48054
35614	486	31	558	CCCAGAGGAACGAAGTCTTTCTCAAGCTGTGCAAAAACGCTTTGATGATTAACAAAATGT	34388	0	A_84_P12396	AT1G55770	NM_104453	ref|Arabidopsis thaliana Plant invertase/pectin methylesterase inhibitor superfamily protein mRNA [NM_104453]	-2.0944	7.9569	-26.4665	9.92244e-06	0.00111073	4.65699
7602	103	64	1155	TGCAGAGTATTACAAGAAGTTTTGGAGTAGGAATCTGGACCAAGAACATTGCCTCGAGAA	7209	0	A_84_P20605	DMR6	NM_122361	ref|Arabidopsis thaliana 2-oxoglutarate (2OG) and Fe(II)-dependent oxygenase superfamily protein (DMR6), mRNA [NM_122361]	-2.09306	13.079	-12.1657	0.000229961	0.00591573	1.07085
3723	50	46	1021	TTGATGAGAATGAGACACCAGAGAAGGTTGATACTGAAAGCAAAGAAGTTGAAAGTGTCG	3340	0	A_84_P21552	AT5G24880	NM_122397	ref|Arabidopsis thaliana chromo domain cec-like protein mRNA [NM_122397]	-2.09241	7.77788	-11.0371	0.000339112	0.00747882	0.605893
14841	203	57	1263	TCTGAGATGGTGAAGCAGTCGAAGATGTTTTGGAATGAACAGACGAAGCATATGATCGGT	14271	0	A_84_P294924	AT2G38920	NM_001336748	ref|Arabidopsis thaliana SPX (SYG1/Pho81/XPR1) domain-containing protein / zinc finger (C3HC4-type RING finger) protein-like protein mRNA [NM_001336748]	-2.09116	10.6346	-12.331	0.000217874	0.00569472	1.13527
15538	213	19	1063	ACTTTGTACAATGCTGTTCATTCTGATACAACTAGTCATTACAGGACTTTTCTCCTCTCT	14919	0	A_84_P13384	ANN5	NM_001334345	ref|Arabidopsis thaliana annexin 5 (ANN5), mRNA [NM_001334345]	-2.08995	7.71592	-6.43117	0.00278186	0.0279703	-1.93796
36440	497	43	405	GTCAGAATTTGCCTTGTTCGCCACTTAGTGGAAAAGGGAGATCCGTTAACGTTGTTCAGA	35279	0	A_84_P233709	AT5G15190	NM_180492	ref|Arabidopsis thaliana hypothetical protein mRNA [NM_180492]	-2.08782	10.9745	-28.7783	7.05511e-06	0.000941189	5.01318
25044	342	40	1094	TCTTTGTCAGAACCAGTGCAGAACACGACGTGGAGTGTTCCTATGAAGTGTTTGGAAGAT	24112	0	A_84_P217818	AT5G44820	NM_123850	ref|Arabidopsis thaliana Nucleotide-diphospho-sugar transferase family protein mRNA [NM_123850]	-2.08758	9.12635	-28.5823	7.25431e-06	0.000949859	4.98446
15471	212	25	907	CGATCGCAGTCTTTTGTAGCAGTACGCTACTCCTTTTGGCTACAGAAGGTGCTTGAAATT	14790	0	A_84_P94029	AT2G15555	NR_143751	ref|Arabidopsis thaliana other RNA ncRNA [NR_143751]	-2.08699	10.6346	-7.37652	0.0016479	0.020024	-1.30347
1725	23	51	615	ATTTACTTAAAGCAACATGTAAAGTAAAAAGATATACAAAGTGTCCAGCCTAGTCCCCAC	1491	0	A_84_P587054	DSI-1VOC	NM_202050	ref|Arabidopsis thaliana dessication-induced 1VOC superfamily protein (DSI-1VOC), mRNA [NM_202050]	-2.08568	7.57548	-18.5005	4.24947e-05	0.00218984	3.04995
24213	331	22	982	ATCGCTTCGCCAATTTCCGACTTCATGAAAGATAGGTTTAAAGATTTGTTCGAAGCGCTG	23371	0	A_84_P22053	TCH3	NM_001202794	ref|Arabidopsis thaliana Calcium-binding EF hand family protein (TCH3), mRNA [NM_001202794]	-2.08558	12.9082	-5.15688	0.00631376	0.0456085	-2.92878
4496	61	28	765	GCTCTAACGTTATCAGTCTAGAGGAACTCGTTTCATTCCTATCTGCTCGTTACCCATCAC	4140	0	A_84_P15777	DRL1	NM_119708	ref|Arabidopsis thaliana dihydroflavonol 4-reductase-like1 (DRL1), mRNA [NM_119708]	-2.08233	15.0733	-11.9559	0.000246523	0.00618316	0.987785
9433	129	3	1411	TTTTTTCTTTATGCTTTAGGAGCATATTCTTTTCCGATGACTTCTCTTGCTGAAGCGGGC	8950	0	A_84_P17978	AT1G52120	NM_001333528	ref|Arabidopsis thaliana Mannose-binding lectin superfamily protein mRNA [NM_001333528]	-2.08175	8.36983	-30.3653	5.66896e-06	0.000896788	5.23645
6520	88	75	0	GCTATGCCCAAGTTTTTTCTTGAGTCCATCAGATTTTGATGGAAGAGGAGGAGGAATTGG	6096	0	A_84_P736589	A_84_P736589	A_84_P736589	Unknown	-2.08019	8.65687	-20.6529	2.71973e-05	0.00174054	3.55569
5386	73	29	984	AAACGTGAATAAGATCTTTAAGTTTGTGACGGCGAAGCTCTTCGACTTACCATGGACGGT	5021	0	A_84_P24030	SGP2	NM_113065	ref|Arabidopsis thaliana Ras-related small GTP-binding family protein (SGP2), mRNA [NM_113065]	-2.08017	11.5377	-18.3002	4.441e-05	0.00223302	2.9995
25037	342	33	411	ATTTCAGGTGTCTACAATCTTAATATTACACTTCTCATGAAGCATAAACAAATTGCCGCG	24098	0	A_84_P564321	AT3G44230	NM_114291	ref|Arabidopsis thaliana transmembrane protein mRNA [NM_114291]	-2.07926	7.94168	-20.4592	2.82573e-05	0.00177593	3.51274
7592	103	53	3356	TTTAGGAGTTGGCTTCGGGAGCTTGGTCTTAAAGTGAAGAAGATGAATTCTCATGGAGTC	7190	0	A_84_P23478	AT5G41750	NM_180786	ref|Arabidopsis thaliana Disease resistance protein (TIR-NBS-LRR class) family mRNA [NM_180786]	-2.07633	11.1966	-3.58594	0.0221861	0.100002	-4.43087
26288	359	24	1771	TCTCTTCTCATGTTTTCTGAAACAACATTAGAGACATACCAACCGAGAAACGCTAAAACT	25383	0	A_84_P518918	AT2G19610	NM_127519	ref|Arabidopsis thaliana RING/U-box superfamily protein mRNA [NM_127519]	-2.07542	9.08135	-14.7853	0.000105112	0.00369282	1.99878
4740	64	52	357	AAGGACCCTTGTTTCATTCCTTACTGCTACTACACCCCCCGTGACATGGTATCAGTTAAT	4335	0	A_84_P515865	AT5G26690	NM_180545	ref|Arabidopsis thaliana Heavy metal transport/detoxification superfamily protein mRNA [NM_180545]	-2.07491	10.4853	-12.1802	0.000228869	0.0058954	1.07653
29793	406	85	554	TATTTGAGAACAAAACGGCAAAGCTAAAACGCACAGTTTCATTCCCATTGCATAGCCAAG	28769	0	A_84_P553871	AT4G38905	NM_001342511	ref|Arabidopsis thaliana transmembrane protein mRNA [NM_001342511]	-2.07474	9.4516	-18.8307	3.95553e-05	0.0021275	3.13181
25815	352	66	1026	CAAATTAATGTAACGTGTATGTAAATGACCGGAAACGGCGGTGGTCGTCGACGTTATATA	24890	0	A_84_P262920	AT4G39610	NM_120121	ref|Arabidopsis thaliana MIZU-KUSSEI-like protein (Protein of unknown function, DUF617) mRNA [NM_120121]	-2.07449	9.4714	-7.68051	0.00141004	0.0182146	-1.11457
12756	174	77	619	TTCGCTACCTTCGAGGGATTGAAACGGTCTACCGTGTCCACCCTAAACCATTATTAGATT	12192	0	A_84_P562210	AT1G50690	NM_001333449	ref|Arabidopsis thaliana Cystatin/monellin superfamily protein mRNA [NM_001333449]	-2.07359	10.1419	-13.8893	0.000135182	0.00426281	1.70216
5591	76	15	384	GGAATGGATTACGGCATTTTCTTCAGTGGGATAGGTAATATATTTAATCCCCCGGTGCTG	5145	0	A_84_P14805	PLA2-GAMMA	NM_119091	ref|Arabidopsis thaliana Phospholipase A2 family protein (PLA2-GAMMA), mRNA [NM_119091]	-2.07354	7.93268	-7.13754	0.00187028	0.0216879	-1.45688
821	11	67	840	AGATGTTTGGAGAAGGATTGGAGGAAGAGAGACACTGTGGAAGAGCTTCTTCGTCATTCT	702	0	A_84_P17215	MKK10	NM_102965	ref|Arabidopsis thaliana MAP kinase kinase 10 (MKK10), mRNA [NM_102965]	-2.07319	8.30595	-24.7092	1.31237e-05	0.00127389	4.35827
15487	212	45	331	TTTGTTTATCCAAGTGCAATCATAGTTTCCACATGAATTGCATATTCTCTTGGCTTAGAG	14821	0	A_84_P568973	AT5G05910	NM_120673	ref|Arabidopsis thaliana RING/U-box superfamily protein mRNA [NM_120673]	-2.07214	7.58194	-11.6157	0.000276645	0.00662828	0.849915
782	11	22	857	TTACAAAAAGGGTATAGATGTCGAGGAATATGTGGAGAATAATGTCAACGCTGATGCCAC	619	0	A_84_P514207	AT2G16450	NM_127198	ref|Arabidopsis thaliana F-box and associated interaction domains-containing protein mRNA [NM_127198]	-2.07211	8.64601	-13.5428	0.000149625	0.00450048	1.58202
13168	180	51	1309	AAGGAATGGACACTGACAACAGTGGAACCATAACTCTTGAGGAACTAAGACAGGGACTTG	12567	0	A_84_P20754	CPK34	NM_121941	ref|Arabidopsis thaliana calcium-dependent protein kinase 34 (CPK34), mRNA [NM_121941]	-2.07031	7.64599	-5.22753	0.00600884	0.0441484	-2.86909
20123	275	43	839	GACGTTTCGTTTGTGAAAGTATGCCAAATTCATTAACGTTCTCTCGTAAAAGTCTTCACT	19401	0	A_84_P543784	PMEI5	NM_128700	ref|Arabidopsis thaliana Plant invertase/pectin methylesterase inhibitor superfamily protein (PMEI5), mRNA [NM_128700]	-2.06804	7.38418	-5.30577	0.00569176	0.0429502	-2.8037
16170	221	58	68	ATGGCGGATCCAGAGGTTGCTGCGGCTGGAATCGTAAAAAAGAGAACGTTCAAAAAGTTT	15563	0	A_84_P291034	AT5G09500	NM_120987	ref|Arabidopsis thaliana Ribosomal protein S19 family protein mRNA [NM_120987]	-2.06788	10.6219	-15.8168	8.00876e-05	0.00312222	2.31733
24307	332	42	1587	ACGGGATGGCTCCGCGACGATCTTAATGAGTCCAGGCTCGAACTATTTTATTTGGTTTTA	23403	0	A_84_P19305	AT3G25260	NM_113432	ref|Arabidopsis thaliana Major facilitator superfamily protein mRNA [NM_113432]	-2.06758	11.056	-16.0231	7.60062e-05	0.00303265	2.37835
10685	146	29	0	ATCCTAAAGTTAAGAGATGTCTTGAGACCCACGTTACAGATCCTAACCCTGTAGGTCTTT	10127	0	A_84_P708608	A_84_P708608	A_84_P708608	Unknown	-2.06742	7.55995	-13.1075	0.000170588	0.0048831	1.42649
32514	443	46	513	CCAGCTTCACATAGCGCAGCTTCAGCAGACTTTATCTTTACTTTCTCTTTTGATCTTACT	31467	0	A_84_P16326	AT2G26720	NM_128229	ref|Arabidopsis thaliana Cupredoxin superfamily protein mRNA [NM_128229]	-2.06583	8.93039	-24.0803	1.45746e-05	0.00131616	4.24481
6626	90	41	933	TGCAAAACAATAAAGACATTAAAAGCAGCATACCATACCATAAGAAGAACAGCATCCAAG	6174	0	A_84_P21241	scpl16	NM_001337983	ref|Arabidopsis thaliana serine carboxypeptidase-like 16 (scpl16), mRNA [NM_001337983]	-2.06562	7.78258	-11.3575	0.000302585	0.0069886	0.742568
11518	157	56	693	TGATGTCTCTATGAACACAGAGTTTGTTGATGGACTATCAGAACCGATGTGGGACTGGGA	11031	0	A_84_P15868	NAC090	NM_122143	ref|Arabidopsis thaliana NAC domain containing protein 90 (NAC090), mRNA [NM_122143]	-2.06431	8.05588	-3.24229	0.030593	0.122894	-4.80871
24980	341	59	2117	ATATGAAGAAGTTCAGGAAAGTGGCATTGGATAGTCATGAGTACGGTGCAAGCAGCGAGT	24145	0	A_84_P22145	PERK6	NM_112767	ref|Arabidopsis thaliana Protein kinase superfamily protein (PERK6), mRNA [NM_112767]	-2.06372	7.88652	-5.57086	0.00475856	0.0383727	-2.58748
21151	289	39	2500	GGATTTGTGTTGAATCTCGTTAGAGGAGAGAATTTGAGGATGAATTCAGAGCCGGAAGAT	20405	0	A_84_P24141	SDP1-LIKE	NM_202720	ref|Arabidopsis thaliana sugar-dependent 1-like protein (SDP1-LIKE), mRNA [NM_202720]	-2.06285	9.08389	-23.0686	1.73537e-05	0.00141577	4.05438
4664	63	49	467	AACAGAGGAGAAGTAAGGAAAAAGTTGGGACTTGATGAGCTTTATAGATTACTTTCTTTC	4328	0	A_84_P600236	AT5G22545	NM_147904	ref|Arabidopsis thaliana hypothetical protein mRNA [NM_147904]	-2.06199	7.93162	-3.83747	0.0177403	0.08696	-4.16603
11845	162	25	302	TTGTGAGGAGCTCATGCAAACCCTAACTCCTCTTCTTCATCAATTGCAGTTCCTCTCTAA	11257	0	A_84_P19128	WRKY43	NM_130175	ref|Arabidopsis thaliana WRKY DNA-binding protein 43 (WRKY43), mRNA [NM_130175]	-2.0619	7.97228	-15.7121	8.22631e-05	0.00317851	2.28604
20202	276	57	771	CATTACATGCGCGGACATTTACACGGTTTTACTGTTTGGATCTCACTCTCCTACTCATGG	19426	0	A_84_P550912	NP2699781	NP2699781	tc|GB|NM_180099.1|NP_850430.1 protein binding / zinc ion binding;contains InterPro domain Zinc finger, RING-type; (InterPro:IPR001841) [NP2699781]	-2.05963	11.1581	-14.2568	0.000121702	0.0040091	1.82621
3186	43	34	1937	GCTCACCGTCCTTGAAAATGACTCATGAGACTCCACTTTCCGATACAGTCCTGAAACTTT	2874	0	A_84_P539391	AT2G37370	NM_001336656	ref|Arabidopsis thaliana centrosomal protein of 135 kDa-like protein mRNA [NM_001336656]	-2.05314	8.69227	-17.9303	4.8238e-05	0.00234532	2.90464
8133	111	21	1372	TGGAGATGTAAGGAGTAGTTTTTGCTAAAACATTATGCAACTTCTGTTACTCTATTTGCG	7691	0	A_84_P555790	AT5G48657	NM_203180	ref|Arabidopsis thaliana defense protein-like protein mRNA [NM_203180]	-2.05283	8.50107	-5.978	0.00366164	0.0329447	-2.27064
15492	212	50	1774	GTGTATGACTCCTTCAACATCTCTAGAGATTACAGAGATGTTTTGGCTTGCACTCACGAT	14831	0	A_84_P23297	PAP24	NM_118621	ref|Arabidopsis thaliana purple acid phosphatase 24 (PAP24), mRNA [NM_118621]	-2.05283	12.5346	-7.54445	0.00151089	0.0190416	-1.19827
17696	242	37	244	AGAGGAAGAATGCAGTAGATGATGGTTCTCGTGTCAAACAAGTGGAGGAACGCATCAAAA	16963	0	A_84_P54740	AT2G42455	NM_001336974	ref|Arabidopsis thaliana MATH domain/coiled-coil protein mRNA [NM_001336974]	-2.0515	9.07861	-11.9316	0.000248536	0.00622167	0.978067
15452	212	5	1549	TTCTTGGTCGTGGTTAAGTTTTATGTTTATAGAGCTGAGGTTACTGATTCGGTTGATGTG	14752	0	A_84_P20656	PTR3	NM_001344656	ref|Arabidopsis thaliana peptide transporter 3 (PTR3), mRNA [NM_001344656]	-2.05105	10.3333	-14.5792	0.000111229	0.00381514	1.93225
5307	72	25	179	ACTGCTTCTTATACTTTTCACGCTTTCCTCTCAGCTTAAAGTCGTGGAATCTACAGGCCG	4866	0	A_84_P18001	AT1G65500	NM_105224	ref|Arabidopsis thaliana transmembrane protein mRNA [NM_105224]	-2.05051	8.99752	-8.5521	0.000928212	0.0139919	-0.608265
35482	484	41	2937	GCAAGACTACTTTCAATAATGTCTTCCAGGTGTTCTTTGCGTTAACAATGGCAGCGATTG	34267	0	A_84_P298474	ABCB11	NM_001331343	ref|Arabidopsis thaliana P-glycoprotein 11 (ABCB11), mRNA [NM_001331343]	-2.04337	9.04343	-19.9082	3.15674e-05	0.00188163	3.38789
3162	43	7	1247	ATCTCATCGGATTTTGAATTTGGTAAGAGACGGTTTGATTCTCAAGAAGATCCGTCTTCC	2829	0	A_84_P19768	NAC100	NM_001345474	ref|Arabidopsis thaliana NAC domain containing protein 100 (NAC100), mRNA [NM_001345474]	-2.04177	12.5361	-14.1896	0.000124039	0.00405193	1.80377
27705	378	36	1092	TTGAGAAGGCTTTCCGATCTAAGAGGACCTCTGATGCCATTTTCTTCTCTCCTTCCAACT	26701	0	A_84_P13461	AT2G28680	NM_128429	ref|Arabidopsis thaliana RmlC-like cupins superfamily protein mRNA [NM_128429]	-2.04149	15.1384	-9.52637	0.000607649	0.0107492	-0.096229
37541	512	21	1085	GCAGCAACGTCGGCCTGAGATTGAGATTGAGAGTGATCCTGACGACAGAAAACTTTTATA	36215	0	A_84_P21943	XTH30	NM_102950	ref|Arabidopsis thaliana xyloglucan endotransglucosylase/hydrolase 30 (XTH30), mRNA [NM_102950]	-2.0411	11.6288	-10.2478	0.000455325	0.00897596	0.251659
21414	293	3	1387	CTTTGGTTAACTGGATTTGGCACAGCATCCATAGGTTTTCTTGCACTTTCTGGATTCAGT	20630	0	A_84_P16670	PPT1	NM_118497	ref|Arabidopsis thaliana polyprenyltransferase 1 (PPT1), mRNA [NM_118497]	-2.04063	12.9566	-13.5906	0.000147521	0.00446124	1.59879
17585	240	78	998	TGTCTACACACATTATGATCAGGTGATAGAGATGCATACATTCGGTTATCTACTGGTATT	16888	0	A_84_P600095	AT4G19645	NM_148358	ref|Arabidopsis thaliana TRAM, LAG1 and CLN8 (TLC) lipid-sensing domain containing protein mRNA [NM_148358]	-2.03961	12.1324	-7.06429	0.00194573	0.0222028	-1.50481
32216	439	41	69	AAATCCTTTGAGGCGTATAACACTCTTCGTGTAGCACGCACAATGAAGAGACATGCAGGT	31164	0	A_84_P13698	NP033929	NP033929	tc|GB|AL096856.1|CAB51060.1 ribosomal protein L13 homolog [NP033929]	-2.03953	7.65962	-11.242	0.000315172	0.00715669	0.693717
38482	524	59	974	ACCAAACTCGTGGAACGAGCCAAACTCTGACTGGACAGAAGAAACCGAGACTAATTTCTT	37059	0	A_84_P11378	AT1G62190	NM_104900	ref|Arabidopsis thaliana Kua-ubiquitin conjugating enzyme hybrid localization domain-containing protein mRNA [NM_104900]	-2.03841	9.58408	-12.8931	0.000182254	0.00509398	1.34788
9151	125	24	276	CACAAAGATGAATGTCCTTGCTACCGTGATATGAAAAACTCCAAAGGTGGATCCAAGTGT	8693	0	A_84_P23951	AT2G39540	NM_129512	ref|Arabidopsis thaliana Gibberellin-regulated family protein mRNA [NM_129512]	-2.03754	8.55205	-8.24578	0.00107023	0.015273	-0.780584
15554	213	37	739	AAACACATCGAAGTACTAGTACTCCCAGCACTGGTAATAGCAGCAAAGGTTCGAAACAGA	14949	0	A_84_P23240	TC374163	TC374163	tc|Rep: En/Spm transposon protein-like - Arabidopsis thaliana (Mouse-ear cress), partial (8%) [TC374163]	-2.03645	7.72908	-19.3351	3.55368e-05	0.00201385	3.25372
10952	149	77	975	GAAAGAGTGTGGTAAATGTTGTTACCATATAGTGTACAACGTGTTTACAATGTTGCCGGA	10496	0	A_84_P555244	AT2G14830	NM_127047	ref|Arabidopsis thaliana Ist1p mRNA [NM_127047]	-2.0363	7.68888	-14.8685	0.000102764	0.00365722	2.02534
4813	65	47	1869	CCGAAGTTGGCACTCACAATGTACATGAAACATGGTTTGATGGTGAACTTGATCAATAGG	4474	0	A_84_P12090	CYP86B1	NM_122225	ref|Arabidopsis thaliana cytochrome P450, family 86, subfamily B, polypeptide 1 (CYP86B1), mRNA [NM_122225]	-2.03584	10.9035	-8.01298	0.00119639	0.0163857	-0.915526
660	9	58	1235	TCGAGGAGGTGGATTTCAATATTTGTGGATTGTGTTTGGAGAGCTTTTTACCACCGTCGG	554	0	A_84_P110992	AT1G75160	NM_106172	ref|Arabidopsis thaliana DUF620 family protein (DUF620) mRNA [NM_106172]	-2.03578	8.86983	-21.5018	2.30943e-05	0.00162416	3.73852
37057	505	59	933	TATCATTATTATCATTACTGTCATCTCTGTTCTCAAACCATGGACACAGAAAAATGGTGC	35877	0	A_84_P12625	SYP131	NM_001337488	ref|Arabidopsis thaliana syntaxin of plants 131 (SYP131), mRNA [NM_001337488]	-2.03481	10.3993	-22.3319	1.98005e-05	0.00149371	3.9092
37536	512	16	1970	GACAGATTCTTACGTGGCGATACGTGGATCCCACAAACACAAGTTCCGTATACAGCTAAA	36205	0	A_84_P13607	AT3G06830	NM_111563	ref|Arabidopsis thaliana Plant invertase/pectin methylesterase inhibitor superfamily mRNA [NM_111563]	-2.034	7.75234	-5.18847	0.00617515	0.0450069	-2.90202
5413	73	60	2583	CAAAAAGCCAAAGGAGAAAATCTTTCTAAGAAATAATGCGAGATATGTTCAATGCTCAGC	5074	0	A_84_P549716	CHX6A	NM_179280	ref|Arabidopsis thaliana cation/H+ exchanger 6A (CHX6A), mRNA [NM_179280]	-2.03275	7.37696	-5.52084	0.00491952	0.039174	-2.62767
26646	363	85	1631	GCATTATATCCTATAGAACGAAAGCACTGAAGATGTGTGTGGTCATAGCACATAAGATGA	25782	0	A_84_P608304	AT5G54710	NM_001345097	ref|Arabidopsis thaliana Ankyrin repeat family protein mRNA [NM_001345097]	-2.0296	10.8259	-5.75427	0.00422081	0.0357689	-2.44254
14678	201	33	856	TCGTCTTTAAAGGCGGTGAACAAATGGCTAAAGTCACCGGAGCTGACCCAAAGAAGTTAA	14093	0	A_84_P19987	AT1G52990	NM_104177	ref|Arabidopsis thaliana thioredoxin family protein mRNA [NM_104177]	-2.02837	8.90409	-13.0548	0.000173371	0.00494828	1.40727
22330	305	58	2054	AGGAATCTGCAAAGATAAGAATGCCAATCTCTGATTCTTCTTCCCATCAGAAAACTACCA	21555	0	A_84_P19268	ASD1	NM_001337894	ref|Arabidopsis thaliana alpha-L-arabinofuranosidase 1 (ASD1), mRNA [NM_001337894]	-2.02533	15.2745	-10.2472	0.000455432	0.00897596	0.251376
1281	17	67	420	TGCGAGGTTATGATTTCCCAATTCGATATTAATAGGGATGGAATTATCAACTTTGATGAG	1097	0	A_84_P11694	AT3G01830	NM_111049	ref|Arabidopsis thaliana Calcium-binding EF-hand family protein mRNA [NM_111049]	-2.02511	7.79309	-2.29821	0.0816314	0.232395	-5.93421
26449	361	37	1122	CGCCTGATAATAACCAAGTAGTATCTATCAGTTACCATTTAATGATCCCGAAGGCAGCAG	25557	0	A_84_P13017	UMAMIT15	NM_121370	ref|Arabidopsis thaliana nodulin MtN21 /EamA-like transporter family protein (UMAMIT15), mRNA [NM_121370]	-2.02321	10.6722	-29.3984	6.4681e-06	0.000916298	5.10235
19518	267	34	1134	AGTGGCTGCCTCCACAGAAGAACAAAAAGGAGAACTGATCGATGAGGATAAAAGCACAGA	18806	0	A_84_P17918	AT5G10660	NM_121103	ref|Arabidopsis thaliana calmodulin-binding protein-like protein mRNA [NM_121103]	-2.02212	9.0283	-17.2478	5.644e-05	0.0025632	2.72374
26672	364	32	1534	TTCGAGAAATTGGTTAAGATCAAGAGCAGAGTTGATCCCGACAACTTTTTCCGGTACGAG	25695	0	A_84_P17084	AT1G30710	NM_102807	ref|Arabidopsis thaliana FAD-binding Berberine family protein mRNA [NM_102807]	-2.02171	8.46202	-13.4578	0.000153455	0.00459449	1.55207
19645	269	6	599	AGAGAATCTTGTGGCTTCGTTGCTCTCCGGTGATGAGTTGATACCTGAAACTACAGAGTA	18909	0	A_84_P12371	AT1G16510	NM_101516	ref|Arabidopsis thaliana SAUR-like auxin-responsive protein family mRNA [NM_101516]	-2.01821	12.8849	-16.9019	6.12569e-05	0.00269737	2.62902
30721	419	27	1048	CTATCTATTTCACTCGCCATGATCGAGTAGCTAACCAGAAACGTTCATCTCCTGACATCT	29696	0	A_84_P522223	AT5G25290	NM_122438	ref|Arabidopsis thaliana F-box protein (DUF295) mRNA [NM_122438]	-2.01812	9.22747	-15.2816	9.20188e-05	0.00343343	2.15492
27219	371	71	566	GATGCTGAGTTCGAGATAAAGCCCTATATTGAGGCTTTGAGGATGCAACTCGATGGACTT	26338	0	A_84_P13619	C2	NM_112679	ref|Arabidopsis thaliana Calcium-dependent lipid-binding (CaLB domain) family protein (C2), mRNA [NM_112679]	-2.01774	8.83544	-9.06425	0.000739015	0.0121671	-0.332613
22825	312	19	1844	CAGATGCTTCTGGTTCTGAAGATCGCCTGTTACTGTACTTTGGATGATCCAAAACAGAGG	21935	0	A_84_P18180	SOBIR1	NM_128746	ref|Arabidopsis thaliana Leucine-rich repeat protein kinase family protein (SOBIR1), mRNA [NM_128746]	-2.01694	13.4666	-3.56696	0.0225725	0.101154	-4.45126
33766	460	52	943	AACTTTCTCAGTTGTTGCAAAATGTGAGGCAAAAACTGAACAAAGTTGCAGAGTGGTGGA	32620	0	A_84_P10510	HO3	NM_105640	ref|Arabidopsis thaliana heme oxygenase 3 (HO3), mRNA [NM_105640]	-2.01199	11.7225	-7.04157	0.00196988	0.0223848	-1.51976
6999	95	44	472	AGAAGACGAATGATTCATTTGTCAACGCTCACCATCATGATACTTTGCTTAGCTAAATTA	6606	0	A_84_P231379	AT5G46230	NM_123992	ref|Arabidopsis thaliana hypothetical protein (Protein of unknown function, DUF538) mRNA [NM_123992]	-2.01179	12.017	-19.6088	3.35677e-05	0.00194383	3.31838
24888	340	42	1155	AGGACGAGGTAGTGAACAAGCTTGTGACTGATAGGCGTGATTTTGTGGTTAGTGAGACTT	23971	0	A_84_P557120	AT2G43960	NM_129958	ref|Arabidopsis thaliana SWAP (Suppressor-of-White-APricot)/surp domain-containing protein mRNA [NM_129958]	-2.00945	9.94574	-12.9902	0.000176854	0.00502287	1.38363
6046	82	36	980	TCAGGAGAGTTTTTTCGATAGATGGACTGAGTCTTTTTTGAAGATGAGTTTGATGGGAGT	5602	0	A_84_P19119	AT2G24800	NM_001335963	ref|Arabidopsis thaliana Peroxidase superfamily protein mRNA [NM_001335963]	-2.00861	9.56891	-10.768	0.000374101	0.0079256	0.487979
25480	348	29	1880	AACTTGTTATCCAAGAAAGAGTGAGGTTATAAGAAGAGAAGAGAAACTAACCTCCATTTC	24532	0	A_84_P60380	EDA39	NM_119459	ref|Arabidopsis thaliana calmodulin-binding family protein (EDA39), mRNA [NM_119459]	-2.00739	10.5037	-4.38913	0.0112126	0.0655356	-3.6189
957	13	47	2145	AGAACTCATTGTGAATCGTTGGACAGTCAAGTCCTGAATCTACCCGAGAGTCCGTTTTCT	798	0	A_84_P175581	AT2G05160	NM_001335272	ref|Arabidopsis thaliana CCCH-type zinc fingerfamily protein with RNA-binding domain-containing protein mRNA [NM_001335272]	-2.00701	11.7126	-23.423	1.63107e-05	0.00139151	4.12225
36074	492	53	1108	TCGACGTCAGGATGATTACAACGGTTCGTGATGATTACAACGTCAGGATGATTACAATGG	34860	0	A_84_P589759	AT1G20795	NM_179361	ref|Arabidopsis thaliana F-box family protein mRNA [NM_179361]	-2.007	8.35434	-28.3698	7.47823e-06	0.000958478	4.95302
23795	325	40	1346	TGGTCTGATCGAATCCATTTGTATCCTGTCTGTGGAGATACTTCAAGTGCATTGAAGACA	22969	0	A_84_P23792	KCS7	NM_105785	ref|Arabidopsis thaliana 3-ketoacyl-CoA synthase 7 (KCS7), mRNA [NM_105785]	-2.00661	13.545	-6.80524	0.00224436	0.0243574	-1.67784
2315	31	58	473	TCCAGAGCAACTGTTGTTGTTCTATGAAATCCCTACAGGAAGAACACACAGACCATTCTC	2050	0	A_84_P20196	AT1G36950	NM_103351	ref|Arabidopsis thaliana RING/U-box superfamily protein mRNA [NM_103351]	-2.00073	8.71195	-10.532	0.000408516	0.0083858	0.382194
16889	231	45	1043	CAAAAGCCAGCGGGAACCGAACAAAATTTTGGGTTATATAATCCAACAGATATGAAGCCC	16252	0	A_84_P11297	AT5G20390	NM_122046	ref|Arabidopsis thaliana Glycosyl hydrolase superfamily protein mRNA [NM_122046]	-2.00042	7.76279	-8.23477	0.00107581	0.0153192	-0.786886
9464	129	37	835	AAAGCCGCCAACAGGATTAAGTATTTCCAAGACTATTGTGGCAAGCTTGGAGTTGCACCT	9010	0	A_84_P21007	CHI	NM_129919	ref|Arabidopsis thaliana chitinase (CHI), mRNA [NM_129919]	-2.00029	9.53299	-6.44122	0.00276548	0.0278692	-1.93081
22274	304	82	1267	AACGGAAGATCGATATCTGGTCCTGATTTTAGCTTGGAGTTACTCTTTGGCCCAGCTTGT	21456	0	A_84_P23469	PTEN1	NM_123302	ref|Arabidopsis thaliana Calcium/lipid-binding (CaLB) phosphatase (PTEN1), mRNA [NM_123302]	-2.00005	7.95026	-6.42681	0.00278901	0.0279845	-1.94107
17298	236	80	0	GATATAGTAAGAGATGAAAACCTTTTCTTCATCTATGGATGCTATGACCAAGAAGAAAGC	16615	0	A_84_P710863	A_84_P710863	A_84_P710863	Unknown	-1.99993	8.51474	-17.8157	4.95055e-05	0.00237517	2.87483
508	7	60	1025	AAGCCACTAATATGGTAGTGGCGAAGGGCTCGTTCGACGGAATCATAAGTAAACCGTATA	432	0	A_84_P12556	AT2G19010	NM_127458	ref|Arabidopsis thaliana GDSL-like Lipase/Acylhydrolase superfamily protein mRNA [NM_127458]	-1.99906	7.54247	-6.21812	0.00315884	0.0301408	-2.09186
4584	62	46	855	AAGTCACCGATGTTCACAAGGTTAAGATTGCTTAAGAATGTTTTGAGTAGAGAGAAGACC	4174	0	A_84_P20032	AT1G53820	NM_104259	ref|Arabidopsis thaliana RING/U-box superfamily protein mRNA [NM_104259]	-1.99771	7.66682	-23.0573	1.73884e-05	0.00141577	4.05219
25641	350	44	1210	AGATACAATGTTTTCCTCTATCCATCTTCCTAAAGAGAGTGAAAGATCACCAAAATTGAC	24705	0	A_84_P508148	AT1G52155	NM_148579	ref|Arabidopsis thaliana transmembrane protein mRNA [NM_148579]	-1.99638	11.9285	-14.5207	0.000113043	0.00384729	1.91319
12374	169	54	599	ATTCGCTTCTGCTGATTCTTCCAAATAATCATCACTGATCGGTCGGACCACTTTACCTCA	11868	0	A_84_P68884	MSRB8	NM_118304	ref|Arabidopsis thaliana methionine sulfoxide reductase B8 (MSRB8), mRNA [NM_118304]	-1.99464	7.58286	-6.8888	0.00214225	0.0236361	-1.62141
30785	420	17	1492	TTCTTTTAACGTAAAACCCAAGAAAAGTAATTAGGGTTAGAGTTCGAAGTCAATCGGATG	29682	0	A_84_P571144	AT1G61860	NM_104868	ref|Arabidopsis thaliana Protein kinase superfamily protein mRNA [NM_104868]	-1.99351	8.7995	-21.9632	2.11861e-05	0.00153411	3.83434
22681	310	32	320	CTCTCGTGTTTACGTTTGGGTCAACGATTGCGGAATCGTTGTTCAAATTCCTATCATCGG	21806	0	A_84_P211958	UPI	NM_123724	ref|Arabidopsis thaliana Serine protease inhibitor, potato inhibitor I-type family protein (UPI), mRNA [NM_123724]	-1.99198	8.6808	-4.67514	0.00897949	0.0571013	-3.3526
12997	178	22	2970	AAGACAACGACGACGGCGATAATTTCATCCTCCCACCAAACATTGGACACCAATATGCAT	12380	0	A_84_P10822	AT3G19020	NM_001338376	ref|Arabidopsis thaliana Leucine-rich repeat (LRR) family protein mRNA [NM_001338376]	-1.98944	9.23518	-16.8886	6.14522e-05	0.0027003	2.62534
26220	358	33	1575	CCTTAATGGAGGAGAAGGCAGAAATCGAGAATCAGATTAAAGACGCAGAGGGAGAGCAAT	25257	0	A_84_P193364	AT1G56660	NM_001333792	ref|Arabidopsis thaliana MAEBL domain protein mRNA [NM_001333792]	-1.98748	9.54479	-2.92654	0.0417942	0.150839	-5.17187
3778	51	22	577	ATTGCGAAAGGCGTTATCCCGGAAAAGTGGAGTCCTGGTGCTATTTACCATTCTAAGGTT	3447	0	A_84_P19425	EXPB5	NM_001340051	ref|Arabidopsis thaliana expansin B5 (EXPB5), mRNA [NM_001340051]	-1.98742	8.31873	-6.19076	0.00321168	0.0303854	-2.11194
27203	371	53	611	TCCAGATCTCGCAACGAATTTGGTTTTAAAGAATCAAAATCTCAAGAATGTTTACATGGG	26308	0	A_84_P563477	AT3G58290	NM_115691	ref|Arabidopsis thaliana TRAF-like superfamily protein mRNA [NM_115691]	-1.98595	10.7773	-7.11955	0.00188847	0.0218341	-1.46861
36576	499	24	1187	ATTGGAACTTAGTGGAAGTAAGATGACAGGAAAGGAACTTGTTGTAAAGACGGTGCCGCT	35390	0	A_84_P15680	TC369105	TC369105	Unknown	-1.98542	7.66925	-17.4312	5.40755e-05	0.00249641	2.77314
34010	464	3	424	TTATTGTCCAAGTCATTGCCTTTGTCGGTGTTTGAAGACGTTCATGGTGATGATCATGAT	32817	0	A_84_P578899	AT5G49600	NM_124338	ref|Arabidopsis thaliana plant/protein (Protein of unknown function, DUF538) mRNA [NM_124338]	-1.98142	8.09752	-11.2955	0.00030926	0.00707175	0.716415
35705	487	59	776	TTTAGTTGCCTTGTGCTCTTCTGAGCTAGTGATTGTTGTGTTTTTGTGTGAAGACTCTTT	34574	0	A_84_P71314	AT1G54860	NM_104359	ref|Arabidopsis thaliana Glycoprotein membrane precursor GPI-anchored mRNA [NM_104359]	-1.98079	13.7049	-10.7066	0.000382695	0.00805389	0.460689
9991	136	70	535	ATGAAAACAGGTCATTCCGGTGGCACCGTGTTGATCAAGGCGACACAATTGAGATTTTCA	9482	0	A_84_P21351	AT4G05230	NM_116762	ref|Arabidopsis thaliana Ubiquitin-like superfamily protein mRNA [NM_116762]	-1.98034	10.0806	-19.27	3.6026e-05	0.00202981	3.23819
32820	447	52	849	GTGGACAGAAACTACTACAACTACAATCAACTACCAGCCGTTGATCTTGCTTCCACCAGT	31765	0	A_84_P577954	AGL90	NM_122679	ref|Arabidopsis thaliana AGAMOUS-like 90 (AGL90), mRNA [NM_122679]	-1.97949	7.90354	-18.4074	4.33713e-05	0.00220247	3.02659
18229	249	64	1150	ATGACTGCAGCGCTTGGCTCCAGCCACCTCATGACAATTTTAATTTTTGACTATCATCCT	17578	0	A_84_P89709	AT3G18720	NM_112758	ref|Arabidopsis thaliana F-box family protein mRNA [NM_112758]	-1.97924	9.63305	-16.1822	7.3032e-05	0.00297127	2.42485
15737	215	76	784	ACACACACAAAGATGAGAAAACAAAACAAAACAAAAAGAGAGTATATATACTTATACTGC	15160	0	A_84_P271130	AT1G80180	NM_106667	ref|Arabidopsis thaliana hypothetical protein mRNA [NM_106667]	-1.97465	8.6265	-14.9116	0.000101573	0.00364377	2.03903
18508	253	56	896	ACCGTTGTTTAGTTTGCTTAAAGTGAATGGAAAGCTTGTGGCTTTAGGCTTACCGGAGAA	17842	0	A_84_P288260	CAD2	NM_127743	ref|Arabidopsis thaliana cinnamyl alcohol dehydrogenase homolog 2 (CAD2), mRNA [NM_127743]	-1.97368	9.94833	-24.5182	1.35446e-05	0.00129444	4.32419
12456	170	64	0	CGGAGGACAGATTGGTGAGCATTACAGTTTCTTGTTCAACACCAAGGTTAGTGATCAATG	11888	0	A_84_P288270	A_84_P288270	A_84_P288270	Unknown	-1.9718	11.8733	-8.03149	0.00118571	0.0163112	-0.904668
33608	458	37	0	ATGAATCTACTACGCTACACGTCGAAATCGATTCAAAAGGCGATCGAGCACCGAATCGAA	32450	0	A_84_P241355	PRSL1	NM_120176	ref|Arabidopsis thaliana GRAM domain family protein (PRSL1), mRNA [NM_120176]	-1.97173	7.3777	-15.9616	7.71947e-05	0.00306133	2.36026
18165	248	76	641	TTTAGTTGGGTGTGTGATGAGTTTAGTTGGTTATATTGGTGATATCATGGAGGAGGATAA	17456	0	A_84_P95386	AT3G47410	NM_114609	ref|Arabidopsis thaliana hypothetical protein mRNA [NM_114609]	-1.97125	8.53897	-20.8754	2.60396e-05	0.00170389	3.60447
20580	281	62	1221	TGTTTTGAGGGTTTTGGTCTTCATGTGCCGGGTGAATTTTCGGATCAACTGCAGTGGATA	19861	0	A_84_P21369	AT4G12100	NM_117280	ref|Arabidopsis thaliana Cullin family protein mRNA [NM_117280]	-1.97103	11.5017	-8.25157	0.0010673	0.0152424	-0.777271
20205	276	60	675	TTTCTCCGTCACTGTTGATAAGAACGTTGATTATGCCTTCATTGCATCTCTCATTGTCAT	19432	0	A_84_P223559	LURP1	NM_127019	ref|Arabidopsis thaliana LURP-one-like protein (DUF567) (LURP1), mRNA [NM_127019]	-1.97028	12.143	-20.6014	2.74744e-05	0.00174968	3.54431
10275	140	61	732	TATAAGTCAACTCCAAAGGAGAAGACGGTGAAGCCATCAGAAGTTGAGATTTCTGCTACG	9750	0	A_84_P18743	SWEET8	NM_001036909	ref|Arabidopsis thaliana Nodulin MtN3 family protein (SWEET8), mRNA [NM_001036909]	-1.96821	13.7704	-6.55808	0.0025834	0.0267166	-1.8483
31211	426	2	1527	GACAGTTCCATTCCACGTAGACAACAAAGAAGCGGGTTTAATGAAGAACTACGGTTCACT	30092	0	A_84_P22195	scpl48	NM_114370	ref|Arabidopsis thaliana serine carboxypeptidase-like 48 (scpl48), mRNA [NM_114370]	-1.96636	15.0942	-7.63484	0.00144294	0.0185172	-1.14252
4254	57	81	208	TTGCCTACATGAAGGCTACAACATAGGAAAATGTGTAATGAGAAGAACAGGAAAGGCTTG	3951	0	A_84_P573597	AT5G55565	NM_203209	ref|Arabidopsis thaliana defensin-like protein mRNA [NM_203209]	-1.96191	7.35534	-13.7067	0.000142565	0.00439636	1.63926
20883	285	75	1730	TCCGGTTGTTCAGGGAAGCTTTCTGAAACTTCTACCACCAGAACTTGAAGTGAGACCAAA	20174	0	A_84_P20092	AT2G20470	NM_001335685	ref|Arabidopsis thaliana AGC (cAMP-dependent, cGMP-dependent and protein kinase C) kinase family protein mRNA [NM_001335685]	-1.96186	11.536	-14.7921	0.000104918	0.00369282	2.00095
2195	30	2	531	ACAAGGAGAAGCAAGACAAGGCTAATGGCGAAACCGTTGAAACCATCGATTCCACTTATT	1815	0	A_84_P24184	ISU3	NM_116646	ref|Arabidopsis thaliana ISCU-like 3 (ISU3), mRNA [NM_116646]	-1.96047	10.139	-11.5836	0.000279717	0.00667734	0.836695
8602	117	59	1588	GATGAAGATTAACGGATTTAGCTTTGGTTTCGTGTGTTTGTTATCACAAGATTTCCTTTC	8188	0	A_84_P517834	AT1G16290	NM_001332220	ref|Arabidopsis thaliana transglycosylase mRNA [NM_001332220]	-1.95764	10.8757	-11.0454	0.000338108	0.00747238	0.60945
28989	396	9	1287	TGGATCTGTGAGCCGCTCTATTTTCTTTATTTGATGTTGCAATGTAACATACTGAAGATC	27925	0	A_84_P165283	AT4G29550	NM_001341972	ref|Arabidopsis thaliana hypothetical protein (DUF626) mRNA [NM_001341972]	-1.95321	9.62629	-22.8976	1.78866e-05	0.00141694	4.02119
24150	330	31	775	GAATCTAGGACGCAAGATGACTTTTTTGGTTAAAGGATGATGCTTATTGATAGTACATGA	23239	0	A_84_P580614	AT5G24790	NM_122388	ref|Arabidopsis thaliana transmembrane protein, putative (Protein of unknown function, DUF599) mRNA [NM_122388]	-1.94931	11.8076	-6.00118	0.00360903	0.0326365	-2.25313
21	1	21	609	AAATGTAGTCTGTTTGTAATGATCTCATTAGTGGTTTGAATCGTTTGATTCCTTGTACCG	19	0	A_84_P127071	AT5G05220	NM_120604	ref|Arabidopsis thaliana hypothetical protein mRNA [NM_120604]	-1.94762	8.58641	-9.38176	0.000645408	0.0111915	-0.169004
24958	341	37	2604	ACTGTAGCTTGGGGATTCTTCTTTAGGGTTCTCTTCTACTTCACACTCTTGATCGGAAGC	24105	0	A_84_P16557	ABCG20	NM_115211	ref|Arabidopsis thaliana ABC-2 type transporter family protein (ABCG20), mRNA [NM_115211]	-1.94711	10.6399	-3.85956	0.0174031	0.0859103	-4.14325
11004	150	53	841	TCGGAAGCGAAGGATTTGTTGAGGAAAATGATATGTCGTGATGTTTCTCGGCGATTTTCT	10454	0	A_84_P18331	PPCK2	NM_111324	ref|Arabidopsis thaliana phosphoenolpyruvate carboxylase kinase 2 (PPCK2), mRNA [NM_111324]	-1.94596	9.33585	-8.18528	0.00110137	0.0155528	-0.815314
36680	500	55	2619	AAGATGACTCGTGATGCTCATGAGCCATTTATGAAGTCTATGTATGAAGACGAAGATGAA	35447	0	A_84_P73234	CHX23	NM_001035898	ref|Arabidopsis thaliana cation/H+ exchanger 23 (CHX23), mRNA [NM_001035898]	-1.94508	8.89817	-8.22328	0.00108168	0.0153804	-0.793473
10461	143	21	350	TGTCAAGTTTTGAAGGAAAGTGATGCAGAAGAGATTGCGATTAGGATCGTGATTGGCGCT	9971	0	A_84_P537755	AT3G45320	NM_114401	ref|Arabidopsis thaliana transmembrane protein mRNA [NM_114401]	-1.94443	8.24368	-21.5103	2.30571e-05	0.00162416	3.74031
32650	445	25	1517	CGGCTCTTCTTCAACATCAGATTCCAGCAAGCTTATTCTACTGGAAGAGGCAACAGAACA	31576	0	A_84_P13121	BGLU41	NM_124837	ref|Arabidopsis thaliana beta glucosidase 41 (BGLU41), mRNA [NM_124837]	-1.94324	11.2632	-11.0461	0.000338022	0.00747238	0.609757
19038	260	78	257	AAGAGGAAGCCCAGAAACAAAGGATTCCTCGTTTCAGATGTTCTCCACGAATCCCCTTTT	18305	0	A_84_P115752	AT5G42530	NM_123618	ref|Arabidopsis thaliana hypothetical protein mRNA [NM_123618]	-1.94234	15.0906	-18.933	3.86964e-05	0.00209707	3.15683
5371	73	13	2289	GCAAGTCCCGCCTTGAGAAATCTGCTACAAAGAAGAACAAAGATATCTCAGTCAAAGCAT	4992	0	A_84_P22691	AT1G33770	NM_103096	ref|Arabidopsis thaliana Protein kinase superfamily protein mRNA [NM_103096]	-1.94108	9.50964	-13.9093	0.000134401	0.00424845	1.70901
4901	66	57	902	ATTCGGAGTCGTATAAAAGAAAAGTCGTTTTGGACGGGTTTCTTGGACGGCAAAATCGCG	4494	0	A_84_P166103	AT5G08240	NM_120907	ref|Arabidopsis thaliana transmembrane protein mRNA [NM_120907]	-1.94046	8.56784	-11.0868	0.000333106	0.00740904	0.627337
35205	480	54	250	TTTCTAAGGAAGAGAGATCTAAAGGAGAAGATGATGATGATCCTATGGAGGAGGTTTCTT	34012	0	A_84_P516311	AT2G32360	NM_128795	ref|Arabidopsis thaliana Ubiquitin-like superfamily protein mRNA [NM_128795]	-1.93632	9.28415	-11.3318	0.000305331	0.00702711	0.731742
15165	208	2	0	CACCATGTATCTGTTTGGACATTCAAAGGACGGTATGTGTTGGAGACAACATCGTAGAGA	14471	0	A_84_P702407	A_84_P702407	A_84_P702407	Unknown	-1.93505	7.50223	-13.333	0.000159304	0.00466951	1.50771
18433	252	51	1037	CGTTGGTGATCTTACTAGAATGGGGACCGGTGTCTATATTCCACCTCAAAATATAGACAA	17698	0	A_84_P211798	AT5G55880	NM_124970	ref|Arabidopsis thaliana hypothetical protein (DUF295) mRNA [NM_124970]	-1.934	11.6787	-8.99458	0.00076175	0.012385	-0.369235
38750	528	13	731	CAACCCGTACGATGCAAATGGATTCATCTTCATCAACTGCCTCGTATATGGAACAGGCAT	37222	0	A_84_P20263	AT3G24130	NM_113318	ref|Arabidopsis thaliana Pectin lyase-like superfamily protein mRNA [NM_113318]	-1.92846	7.87784	-13.2952	0.000161127	0.00469828	1.49422
15934	218	48	2604	GTGGAGAATGCGAAACGCAATTTCACTGTATTTGCTTGGGGATTTGCGGACACAACTCTT	15255	0	A_84_P23154	ABCA6	NM_114645	ref|Arabidopsis thaliana ABC2 homolog 5 (ABCA6), mRNA [NM_114645]	-1.92788	7.69355	-13.8986	0.000134817	0.00425472	1.70536
18334	251	14	1514	ATAAACACTACATGGCTTCTCTTCCCAACAGTAACTATTAATTGTTAGGCTAACTTCATC	17638	0	A_84_P577514	AT2G31210	NM_128677	ref|Arabidopsis thaliana basic helix-loop-helix (bHLH) DNA-binding superfamily protein mRNA [NM_128677]	-1.92784	12.3088	-8.50976	0.000946396	0.014159	-0.631741
874	12	41	1231	CATATTTTCACACATAAGTGGTGTGAACTCTTTCAAATGCAATTATCCAATCCAGTCTTG	653	0	A_84_P590571	AT1G04500	NM_100329	ref|Arabidopsis thaliana CCT motif family protein mRNA [NM_100329]	-1.92321	7.69687	-10.4015	0.000429236	0.00862486	0.322677
28262	385	73	2019	AACTGATGATGATGACAATCTTGCAGATCCTGATTACAAAATCCCACTACTGATCAAAGA	27347	0	A_84_P540757	GEX1	NM_001345128	ref|Arabidopsis thaliana gamete expressed protein 1 (GEX1), mRNA [NM_001345128]	-1.92136	8.64689	-11.9031	0.000250923	0.00624942	0.966643
23135	316	31	2508	ACAAGAGCAGAAGAAGCAATGTGGATATATTTAGAGAGGCTTAGGAGAGAAGCTTATTTG	22247	0	A_84_P108472	QS	NM_124400	ref|Arabidopsis thaliana quinolinate synthase (QS), mRNA [NM_124400]	-1.92123	12.9794	-10.0081	0.000500061	0.00950115	0.138779
29461	402	47	807	GTTTAGCGAGTGGAGCTCAAATGTTTATGCAGAAGCCTTTGAAGCTTGCTGATGTTGAGA	28415	0	A_84_P21088	RR16	NM_001202793	ref|Arabidopsis thaliana response regulator 16 (RR16), mRNA [NM_001202793]	-1.92077	12.2453	-7.46924	0.00157044	0.0195006	-1.24512
19859	271	78	490	GCACTATGGCTTTGATTTCAAGATAAGGGGATATTTACGTTATGAACGTAGCATGGTAAT	19177	0	A_84_P127561	AT4G15680	NM_117659	ref|Arabidopsis thaliana Thioredoxin superfamily protein mRNA [NM_117659]	-1.91951	10.146	-9.78872	0.000545861	0.0100491	0.0331391
5113	69	52	2150	ATGGACTTTTCTCGTGTTTTAGTAAGATTTGTGGTGTGGAATGCAGTTTCGTATGCGGTG	4771	0	A_84_P12331	AT1G04540	NM_100333	ref|Arabidopsis thaliana Calcium-dependent lipid-binding (CaLB domain) family protein mRNA [NM_100333]	-1.91878	9.25213	-7.95681	0.00122954	0.0167109	-0.948627
33957	463	20	1157	ATGTATGAAAGGTAGGGATAGTTTGGTAATTTTACAAGGGTTGTTAGATGGAAAGAGATC	32841	0	A_84_P541993	AT2G27310	NM_128290	ref|Arabidopsis thaliana F-box family protein mRNA [NM_128290]	-1.91727	10.5992	-14.089	0.00012764	0.00412761	1.76998
1586	21	64	1317	ATTGAGGAGACAGTGAATAAGCTAACAAAGGTGAGGAAGCACAAAGTGAAAGCTCTTATT	1374	0	A_84_P559372	AT5G61260	NM_125519	ref|Arabidopsis thaliana Plant calmodulin-binding protein-like protein mRNA [NM_125519]	-1.91522	10.2932	-10.9749	0.000346829	0.00760611	0.578886
37248	508	19	857	GAGGATATGGTTGATGTGAATCTAAAGACTTCGAGCAATTCGGCTCAAGGGGAGCAACAA	35950	0	A_84_P20572	RABH1e	NM_121064	ref|Arabidopsis thaliana RAB GTPase homolog H1E (RABH1e), mRNA [NM_121064]	-1.91499	11.0408	-15.6439	8.37188e-05	0.00320624	2.26554
9428	128	83	567	CCCTGCCTACGGCTTGTCTTCTTATTCCTCTTTTCTTAACCATTGCTAGCTTTCGTTTCA	8941	0	A_84_P22796	ENODL7	NM_106629	ref|Arabidopsis thaliana early nodulin-like protein 7 (ENODL7), mRNA [NM_106629]	-1.91322	11.5485	-16.6185	6.55914e-05	0.0027842	2.54976
10510	143	80	2175	GTGAAGCCAAGTAATGCTAAGGTTCTCCAAATTCTGTGTGAGAATGTGGTGAGTAGCTAC	10069	0	A_84_P18264	JAR1	NM_001202828	ref|Arabidopsis thaliana Auxin-responsive GH3 family protein (JAR1), mRNA [NM_001202828]	-1.91286	15.0718	-22.9702	1.7658e-05	0.00141694	4.03531
12272	168	18	619	TTACTTATGGCCTTATGGGTTGTGAATTTTAATCGAGCATTGTTCATATTGTAGTCCTTC	11664	0	A_84_P261390	AT5G48210	NM_124196	ref|Arabidopsis thaliana prolamin-like protein (DUF1278) mRNA [NM_124196]	-1.91151	11.2806	-4.59499	0.00954634	0.059237	-3.42608
28680	391	59	404	TGTCAAGGATGTATCGGAGGCGAATGGGTTTGCGAGAGAAGCTATAGAGTCTAGCATTTT	27736	0	A_84_P11775	AT1G34560	NM_103179	ref|Arabidopsis thaliana hypothetical protein (DUF1184) mRNA [NM_103179]	-1.90902	8.83027	-15.1272	9.58631e-05	0.00352076	2.10694
30450	415	62	1621	TGAGCTTAGGCCTTCTTTGAAAGATATTGTTTGGAAATGGCAAGGAAACAACAACAATAG	29458	0	A_84_P18763	CIPK20	NM_123950	ref|Arabidopsis thaliana CBL-interacting protein kinase 20 (CIPK20), mRNA [NM_123950]	-1.90687	10.2159	-4.40858	0.0110409	0.0649304	-3.60044
7022	95	70	1289	ATTGTGACTCTTTCAAGTGTAGTCCTGGCTCTTCGTGTTTTTCTCCTCCTCCGAGTCAAA	6647	0	A_84_P22501	AT5G25550	NM_122466	ref|Arabidopsis thaliana Leucine-rich repeat (LRR) family protein mRNA [NM_122466]	-1.9055	9.85773	-18.0551	4.69018e-05	0.00231186	2.9369
26733	365	26	1592	CATTCAGCTATGTGGTTCAAACATTTTCTTGAGAGATCCGGAAAGCCAATGCCGATGGAT	25824	0	A_84_P21551	BGLU31	NM_001343879	ref|Arabidopsis thaliana beta glucosidase 31 (BGLU31), mRNA [NM_001343879]	-1.90504	7.39667	-4.44603	0.0107192	0.0637283	-3.56501
7051	96	18	2258	CGATATACCTTCTATTCCTCAGAATTTCTTCAGGAGATTACCATCAAGAGCTGATAGCAT	6561	0	A_84_P11929	AT4G20080	NM_118127	ref|Arabidopsis thaliana Calcium-dependent lipid-binding (CaLB domain) plant phosphoribosyltransferase family protein mRNA [NM_118127]	-1.90269	8.93979	-15.2376	9.30947e-05	0.00344715	2.1413
30303	413	62	614	TCTTGTTCATCCTTACGGTCTTAACTGCCTCCGCTGCTCGTCATTACTGATTTTCTTACA	29313	0	A_84_P193694	AT4G25040	NM_118636	ref|Arabidopsis thaliana Uncharacterized protein family (UPF0497) mRNA [NM_118636]	-1.90176	12.6626	-10.0692	0.000488156	0.0093614	0.167809
34346	468	68	825	AGGCAGGTATGATAGCTTCTACTTTGACCGTAGACAAGGAACGAGAGTTTTGAGTAGGAG	33191	0	A_84_P278240	AT3G29040	NM_113826	ref|Arabidopsis thaliana cysteine-rich repeat secretory protein, putative (DUF26) mRNA [NM_113826]	-1.90056	7.33002	-11.3513	0.000303244	0.00699439	0.739963
20937	286	49	1602	GCTTATTGGTAAGAAGAATGCCTTTTGAGTTTTAATCACTCCAAAACCAGTGTTTCACTT	20131	0	A_84_P541364	ENT6	NM_001340533	ref|Arabidopsis thaliana equilibrative nucleoside transporter 6 (ENT6), mRNA [NM_001340533]	-1.89934	13.421	-6.99313	0.00202263	0.0228119	-1.55178
9071	124	21	575	TGGTGAAAAGGGTGTTTTCTTAGCACTAATTTATAGTCGCTTGTTCTGTGTTGTATTGTA	8541	0	A_84_P289454	TC387741	TC387741	tc|Rep: Expressed protein - Arabidopsis thaliana (Mouse-ear cress), complete [TC387741]	-1.89855	8.52916	-11.3576	0.000302573	0.0069886	0.742618
2686	36	61	627	TTTCAGTTATACTCTCCGGATGGCACACACACGGGCATAAAGCGAACAGATTACCTTGTT	2338	0	A_84_P23351	AT1G48180	NM_103715	ref|Arabidopsis thaliana target of trans acting-siR480/255 protein mRNA [NM_103715]	-1.89765	9.77574	-18.1166	4.62608e-05	0.00229263	2.95269
10974	150	18	1281	AAACCAATCAAAGTTCATAGTGATTCCGCCGCAAGAAAGACAACTCCCTCTATCTTTAAC	10392	0	A_84_P11151	AT5G24940	NM_122403	ref|Arabidopsis thaliana Protein phosphatase 2C family protein mRNA [NM_122403]	-1.89761	8.02748	-6.96982	0.00204863	0.0229858	-1.56726
11211	153	42	1711	ACGCAACAAAACTTTGTTGGTGGTGGATTCTCTAGAGCAAAGGAAGAACCAAACGAGGAG	10719	0	A_84_P17326	WRKY33	NM_129404	ref|Arabidopsis thaliana WRKY DNA-binding protein 33 (WRKY33), mRNA [NM_129404]	-1.89711	11.288	-3.69159	0.0201738	0.0942568	-4.31844
19124	262	5	2739	TGACGGATTCAACTAATGATTCTTCAATTGAGCTGTCCATGAATTTCACAACAGAGCTTA	18326	0	A_84_P10528	IOS1	NM_104059	ref|Arabidopsis thaliana Leucine-rich repeat protein kinase family protein (IOS1), mRNA [NM_104059]	-1.89698	8.67528	-6.73151	0.00233946	0.0250761	-1.72813
982	13	74	3005	CACAAGCTCCTCATTCAGCAACTTTCAAACGAAAGACACTAGCTTCTCGACGAGCTTTAT	845	0	A_84_P12178	AT1G56120	NM_104490	ref|Arabidopsis thaliana Leucine-rich repeat transmembrane protein kinase mRNA [NM_104490]	-1.89695	11.1601	-24.6582	1.32345e-05	0.00127389	4.3492
20968	286	84	972	CTCATCGTGTGTACTTGTGATGAAAGTGGTAAGCCTTGCATATACATTGTGAAGGGGGAT	20192	0	A_84_P523086	AT3G16590	NM_112532	ref|Arabidopsis thaliana F-box and associated interaction domains-containing protein mRNA [NM_112532]	-1.89669	9.08102	-11.2023	0.000319635	0.00720782	0.676854
11783	161	32	437	TTGGCTTGATCAACGAAATCAACGGTAATATCTCTCAAGTTATGGAGATTTACTCTGATT	11268	0	A_84_P609564	ELF4-L1	NM_128549	ref|Arabidopsis thaliana ELF4-like 1 (ELF4-L1), mRNA [NM_128549]	-1.89623	9.49597	-14.2211	0.000122936	0.00402599	1.81431
10349	141	65	1218	AAGTTTACATTGCAATTGGGTTGTAAGAGAATGGACGAAGAGTCTATCATCTTCAAGGAA	9898	0	A_84_P521331	AT5G22670	NM_122173	ref|Arabidopsis thaliana F-box/RNI-like/FBD-like domains-containing protein mRNA [NM_122173]	-1.8953	7.90984	-13.6713	0.000144053	0.00441282	1.62697
3824	51	75	2804	AACAGGGTTTATGCCGTATGTGTTTGAAGGATCATCTCCAGGAGCTGGCAAGTTTGGATA	3531	0	A_84_P13678	AT3G42850	NM_114153	ref|Arabidopsis thaliana Mevalonate/galactokinase family protein mRNA [NM_114153]	-1.89413	13.8778	-24.0018	1.47695e-05	0.00132264	4.23039
9215	126	14	1405	GACGAGGAATGCTTCTGAGGACCAAACCGGATCTGAAGAAACCTTCACTGATGAGTTTAT	8674	0	A_84_P238683	AT1G45100	NM_103585	ref|Arabidopsis thaliana RNA-binding (RRM/RBD/RNP motifs) family protein mRNA [NM_103585]	-1.89253	9.17051	-7.44137	0.00159325	0.0196714	-1.2626
846	12	9	1749	GAGTAAGAAAAGCGATTAGACAGACGAAACATGTATTCGCTAGACCTAATGGACGCAGCG	598	0	A_84_P11396	AT1G11990	NM_101071	ref|Arabidopsis thaliana O-fucosyltransferase family protein mRNA [NM_101071]	-1.89202	7.4457	-8.11252	0.00114032	0.0159311	-0.857394
24486	334	78	1849	CAAGTGACGGAAGAGAATTTTGCGAACGGACTGATCTATCCGCCTTTTGCAAACATCAGA	23609	0	A_84_P20610	NADP-ME3	NM_001343952	ref|Arabidopsis thaliana NADP-malic enzyme 3 (NADP-ME3), mRNA [NM_001343952]	-1.89121	12.7556	-10.2548	0.000454106	0.00896338	0.254887
14173	194	40	1065	GCAATACCTCATTGTGCTTCGAAGAAACTGTTTTCATGATCTATTTAGATCTTTGAAACG	13534	0	A_84_P18492	AT3G44870	NM_114356	ref|Arabidopsis thaliana S-adenosyl-L-methionine-dependent methyltransferases superfamily protein mRNA [NM_114356]	-1.88707	9.64606	-13.977	0.000131804	0.00419348	1.73207
32961	449	47	2102	TCATACATGATGCAGAAGCCATAGTGCCCACAGAGACAACCGAAGATGAGTTTATAAGCA	31899	0	A_84_P19658	AT5G24240	NM_122330	ref|Arabidopsis thaliana phosphatidylinositol 4-kinase gamma-like protein mRNA [NM_122330]	-1.8868	12.6515	-7.99108	0.00120918	0.0165146	-0.928407
29558	403	70	1546	ATTCTGGTGCTCCTGGTAGAAGCGACGGTTCTAGATCGGTTTTGACTAATCTACTTCAGT	28603	0	A_84_P16097	AT1G24140	NM_102260	ref|Arabidopsis thaliana Matrixin family protein mRNA [NM_102260]	-1.88656	11.841	-17.542	5.27066e-05	0.00244685	2.8027
35468	484	23	334	ATAAGCCTGCTCCTTGTGCAGAGTGGACTATATCGACTTCACATTGCAATGCGTATGACT	34237	0	A_84_P153368	AT5G54148	NM_001161306	ref|Arabidopsis thaliana sarcosine dehydrogenase-2C protein mRNA [NM_001161306]	-1.88517	8.21878	-20.2334	2.95592e-05	0.00181009	3.46205
22930	313	57	470	AAACCCGAGAAAGAAGTACCGGGATCAGCACAAGAAAATAGTCATTAACCGCAAAGGACA	22145	0	A_84_P572323	AT3G28230	NM_001125255	ref|Arabidopsis thaliana something about silencing protein mRNA [NM_001125255]	-1.88471	9.64117	-18.4367	4.30932e-05	0.00219691	3.03395
15256	209	18	1101	TCTTGTTGCTGAAGAAGAAAGAATAAGGAAAATGGAAGCTGATCACGAAGCTTCTAGTAG	14643	0	A_84_P275720	AT5G24130	NM_122318	ref|Arabidopsis thaliana polypyrimidine tract-binding-like protein mRNA [NM_122318]	-1.88159	8.19762	-16.3386	7.02501e-05	0.00290679	2.47004
31732	433	5	719	TGGCGTCCTCTACTGTAAAGTCCACTTCAATCAGCTCTTTCTCGAGAAAGGCAGTTACAA	30663	0	A_84_P18282	PLIM2a	NM_001036468	ref|Arabidopsis thaliana GATA type zinc finger transcription factor family protein (PLIM2a), mRNA [NM_001036468]	-1.88049	9.04914	-11.4379	0.000294196	0.00689255	0.776256
14530	199	33	1531	CACAAGAAAAATACGAAGAATATCAAGATTACGAAGACGATTTTCTCGAAACACAAAGGC	13949	0	A_84_P18179	ARI9	NM_128735	ref|Arabidopsis thaliana RING/U-box superfamily protein (ARI9), mRNA [NM_128735]	-1.8803	8.76875	-11.0504	0.000337498	0.00747238	0.611617
30925	421	85	617	TTCAATAAGAAATTGGCTTTGGATCCCCGAGTCGAGGTCTCTCAGATTTCCATTGGAGAT	29947	0	A_84_P18111	CCOAMT	NM_202375	ref|Arabidopsis thaliana caffeoyl-CoA 3-O-methyltransferase (CCOAMT), mRNA [NM_202375]	-1.88026	8.3577	-15.2868	9.18919e-05	0.00343343	2.15654
19413	265	79	1241	AAACCCAATACTAACCAAACATTAAAGAAGATATTGTGTAGGGATTTCGTAAGACTTCCC	18737	0	A_84_P601734	AT3G28630	NM_180314	ref|Arabidopsis thaliana actin cross-linking protein, putative (DUF569) mRNA [NM_180314]	-1.87711	7.53042	-13.6599	0.000144539	0.00441282	1.62298
31527	430	18	3604	ACTCGTCTTTATTGGCAAAGGGTCCAAAGGGAGCTTATTTCTCATTGGTCAGTCTCCAGA	30403	0	A_84_P12718	ABCB18	NM_113759	ref|Arabidopsis thaliana P-glycoprotein 18 (ABCB18), mRNA [NM_113759]	-1.87701	7.60225	-11.7269	0.000266319	0.00646405	0.895436
38871	529	68	1167	AATTTGATGTGTGTGTTTCTATTGGGAGGGATCTTCGCTGGAGTTTGTTTGGGTTGGCTT	37426	0	A_84_P17033	ENT7	NM_104845	ref|Arabidopsis thaliana equilibrative nucleoside transporter 7 (ENT7), mRNA [NM_104845]	-1.87393	11.7606	-8.78222	0.000836589	0.0131533	-0.482544
9611	131	42	1719	AACAATTACTTGCAAGTCAAGGCTGTTGTTACTTCCCTCAAGAACCCTGCCTGGCTCTAA	9157	0	A_84_P17025	ALDH2B7	NM_001332622	ref|Arabidopsis thaliana aldehyde dehydrogenase 2B7 (ALDH2B7), mRNA [NM_001332622]	-1.87364	13.946	-9.27065	0.000676402	0.0115647	-0.225651
15069	206	64	815	TATTACCGTAGAGGTTACTTAGATGATCAAGGGAGGTTCCATAAAGGATCTCCTCATGCG	14429	0	A_84_P592391	AT1G04445	NM_001331479	ref|Arabidopsis thaliana C2H2-like zinc finger protein mRNA [NM_001331479]	-1.87348	7.55134	-11.4843	0.000289483	0.0068107	0.7956
27386	374	4	507	ACTTTCTCTGCCTACCGAGCAATAGAGGACAAGCTTGACACACATGCTATGACTACACTT	26368	0	A_84_P509274	AT3G06545	NM_148693	ref|Arabidopsis thaliana transmembrane protein mRNA [NM_148693]	-1.87277	10.969	-9.55604	0.000600242	0.0106685	-0.081427
20830	285	16	749	CGTGAGGGAATGCATTCCTGATAGAGAGAAACATATTGAGCACATGATGAAAATTGTAGG	20072	0	A_84_P12551	GSTU3	NM_128501	ref|Arabidopsis thaliana glutathione S-transferase tau 3 (GSTU3), mRNA [NM_128501]	-1.87276	7.54619	-20.7155	2.68654e-05	0.00173891	3.56947
33405	455	59	552	AGCGCAGAGGATATTCTCAAGGCTCTTTAAGAAACTTTATCGTTTCGCTTGTTGTATTGT	32340	0	A_84_P169033	TPX2	NM_105269	ref|Arabidopsis thaliana thioredoxin-dependent peroxidase 2 (TPX2), mRNA [NM_105269]	-1.8723	12.7868	-15.232	9.32314e-05	0.00344894	2.13958
7967	108	81	1017	GCTAAAGGCAAAGAAGGGTTCTCTGAAATTGAGAGTTTTGAGAGTGAGTTCGACTCTAAG	7511	0	A_84_P17824	UMAMIT7	NM_124120	ref|Arabidopsis thaliana Nodulin MtN21 /EamA-like transporter family protein (UMAMIT7), mRNA [NM_124120]	-1.8715	8.07864	-11.4126	0.000296807	0.00693922	0.765672
4372	59	46	1011	GGTCGACGGTTCGTGTTGTAGCGAGTATGTCTCGGCTAACGGTGGTGGAACCGAAGACAA	4037	0	A_84_P19790	UGT72E2	NM_126067	ref|Arabidopsis thaliana UDP-Glycosyltransferase superfamily protein (UGT72E2), mRNA [NM_126067]	-1.8709	8.73082	-16.3931	6.93119e-05	0.00287711	2.48567
16008	219	45	1594	GCTAGTGTTTATGAAACAAGTATAAAAGAAGAGGTGGATTCGTCCGCGGAGTCGTTGAAT	15400	0	A_84_P11714	AT3G04210	NM_001337506	ref|Arabidopsis thaliana Disease resistance protein (TIR-NBS class) mRNA [NM_001337506]	-1.86816	11.8145	-10.7695	0.000373883	0.0079256	0.488679
11709	160	32	1554	TATGTTGCATATGATCATGCATTCTATTTGGTTACGGAGGCTTAATGTTCGAATCCCTCT	11127	0	A_84_P191594	AT5G11130	NM_121151	ref|Arabidopsis thaliana Exostosin family protein mRNA [NM_121151]	-1.86661	12.592	-19.8055	3.22362e-05	0.00189834	3.36419
29034	396	62	1977	ATCAACGACCAACAAGTCTGTTACAGTATCTATTGACGATAAGTCAATGTCTGATTTAGA	28013	0	A_84_P13831	CRK7	NM_118444	ref|Arabidopsis thaliana cysteine-rich RLK (RECEPTOR-like protein kinase) 7 (CRK7), mRNA [NM_118444]	-1.86579	7.49394	-5.71525	0.00432875	0.0363225	-2.47307
634	9	29	760	AAACTCGGATGCAGGAAATCAATGAAGAGCTGGAAAGTTTGAAACAGAAATGCTTAGACC	503	0	A_84_P583983	AT3G58360	NM_115698	ref|Arabidopsis thaliana TRAF-like family protein mRNA [NM_115698]	-1.86434	9.52842	-9.21119	0.000693743	0.0117077	-0.256229
16772	229	80	367	AGCTCGCCATCAAGAACATCATATCTAAGATTGTCAAGGAGATCCGCGATAGAGATCACC	16175	0	A_84_P140429	AT2G41780	NM_001084569	ref|Arabidopsis thaliana hypothetical protein mRNA [NM_001084569]	-1.86391	11.3789	-9.06173	0.000739822	0.0121702	-0.333931
6307	85	85	1078	ATTTTAAAGATCAATATGACGAAAACGAAATCTTCATATTCGACCTCGATTCCAACACCG	5969	0	A_84_P539957	AT5G66830	NM_126082	ref|Arabidopsis thaliana F-box protein (DUF295) mRNA [NM_126082]	-1.86378	8.91644	-15.9122	7.81672e-05	0.00308425	2.34566
20564	281	44	560	TGTAGAGAGTGGTGAGGTTGAGATCCAAATCGAGTGGATCAATGTTACTGGTTCAAGCGA	19832	0	A_84_P17987	AT1G23140	NM_102162	ref|Arabidopsis thaliana Calcium-dependent lipid-binding (CaLB domain) family protein mRNA [NM_102162]	-1.86325	11.7306	-20.4372	2.83813e-05	0.00177847	3.50782
18782	257	29	718	ATCTGCATGAACCGTTTCAACACCTTGTTCCTACTAACGTTTGTGATTTTTATCAAAATC	18085	0	A_84_P21563	AGL36	NM_180549	ref|Arabidopsis thaliana AGAMOUS-like 36 (AGL36), mRNA [NM_180549]	-1.86044	8.74884	-7.79466	0.00133175	0.0175926	-1.04537
1807	24	59	970	TTTACATAACTTGGTTCTTATCAAGTTTCAGGGCGACAAGGTTATAGTTCCAAAAGATTC	1504	0	A_84_P23499	AT5G47330	NM_124104	ref|Arabidopsis thaliana alpha/beta-Hydrolases superfamily protein mRNA [NM_124104]	-1.85886	10.5103	-13.1143	0.000170233	0.00487938	1.42896
8810	120	64	1269	GGCTGTGATTCGAGCCTCTACATTGTGTAGTAAGGGACGAAGATGCTGTTTTGTGTCATT	8323	0	A_84_P132645	AT2G20670	NM_127631	ref|Arabidopsis thaliana sugar phosphate exchanger, putative (DUF506) mRNA [NM_127631]	-1.85768	13.8614	-10.6807	0.000386394	0.00809005	0.449127
17152	235	3	1697	CTTATAACGTGATTAAGAACTGGAACTACACTGGTCTCGTTGACGCCATTCATAACGGTG	16481	0	A_84_P22388	AT4G33070	NM_119461	ref|Arabidopsis thaliana Thiamine pyrophosphate dependent pyruvate decarboxylase family protein mRNA [NM_119461]	-1.85725	10.427	-15.8178	8.00663e-05	0.00312222	2.31764
28676	391	54	1611	TAAGTATAGAAGGGACCATAAGATACTACACAGCCCTACTATGTCTAGGAATGTGAGAAT	27729	0	A_84_P580215	AT2G40955	NM_129660	ref|Arabidopsis thaliana hypothetical protein mRNA [NM_129660]	-1.85642	8.32253	-19.1366	3.70549e-05	0.00205663	3.20618
2428	33	16	709	AAACACTAAAAATGAGGATATGGTTGATGTAAACCTGAAACCAACTTCGAATTCATCCCA	2119	0	A_84_P21025	RABH1d	NM_127794	ref|Arabidopsis thaliana RAB GTPase homolog H1D (RABH1d), mRNA [NM_127794]	-1.85629	7.33799	-12.8295	0.000185905	0.00514819	1.32429
28366	387	23	670	CCTTTCTTCTTTCTGCAATCATGTCGCCCTGTCTCTCCTCTTAGTCTTCCTCTCCTTCAT	27403	0	A_84_P517994	AT1G79780	NM_106627	ref|Arabidopsis thaliana Uncharacterized protein family (UPF0497) mRNA [NM_106627]	-1.85518	12.6472	-12.7896	0.000188236	0.00519437	1.30946
34785	474	78	1220	GGAGATTTTCGAAGACGAATATCATCAAAATCATCTGCCTCTTATAACAATGAACCAACC	33628	0	A_84_P12439	AT1G68110	NM_105481	ref|Arabidopsis thaliana ENTH/ANTH/VHS superfamily protein mRNA [NM_105481]	-1.85454	10.1459	-5.01303	0.00699487	0.0487894	-3.05222
16254	222	79	983	AGAAGTGCTTAGGCTTGCGAATGCTTGTGGAGCCATCACAACAACAAAGAAAGGAGCTAT	15596	0	A_84_P23204	AT3G59480	NM_115810	ref|Arabidopsis thaliana pfkB-like carbohydrate kinase family protein mRNA [NM_115810]	-1.85208	14.0955	-7.82278	0.0013133	0.0174574	-1.02846
32702	445	82	1637	AGATCAAAGGGAATAGAACAAGCAACTGAGTTTTGTGCTGAATCTTCTGATTGTGGTTCA	31673	0	A_84_P14562	ARI3	NM_113687	ref|Arabidopsis thaliana RING/U-box superfamily protein (ARI3), mRNA [NM_113687]	-1.84978	9.96247	-10.7985	0.00036991	0.00788417	0.501516
16330	224	1	1350	AAAGCTTCTTGCTCCAATGTGAAGTTGGACACCCGAGGAAATGTTTCTCCTCTTTGCACT	15608	0	A_84_P12655	QRT2	NM_111676	ref|Arabidopsis thaliana Pectin lyase-like superfamily protein (QRT2), mRNA [NM_111676]	-1.84879	8.9328	-16.3127	7.07015e-05	0.00291929	2.46259
23929	327	26	1415	GAATGTTATAGGCCGTTGCAGCAACCTTTGTATGCAACACCTCCATGTGTCATCTCCTAA	23091	0	A_84_P170853	AT2G42005	NM_180030	ref|Arabidopsis thaliana Transmembrane amino acid transporter family protein mRNA [NM_180030]	-1.84867	11.3345	-11.3804	0.000300165	0.00696974	0.752193
3592	48	70	2187	GGTCAAGTATGAAGCTTAAAGATGATCTTTCATCGTCTTATCGAGCCCACGACGATTATG	3231	0	A_84_P17197	SRF5	NM_106547	ref|Arabidopsis thaliana STRUBBELIG-receptor family 5 (SRF5), mRNA [NM_106547]	-1.84802	7.49466	-10.3966	0.000430042	0.00862831	0.320419
8186	111	85	1232	GAAACACTCATCCGTTGTTTGAAACATAGTAGTACTGCTTAAATCATTGATGTTCAAAGC	7800	0	A_84_P519306	AT4G39753	NM_120137	ref|Arabidopsis thaliana Galactose oxidase/kelch repeat superfamily protein mRNA [NM_120137]	-1.84707	9.16704	-10.1338	0.000475954	0.00917675	0.198302
33640	458	77	813	TTTGTACGGGCTTGTTCAATGCACTCCTGATCTTACAAGTCAAGACTGTTTGAGATGTCT	32515	0	A_84_P271800	EP1	NM_118446	ref|Arabidopsis thaliana receptor-like protein kinase-related family protein (EP1), mRNA [NM_118446]	-1.84698	10.936	-9.49424	0.000615796	0.0108561	-0.112304
26300	359	36	551	GATGACACTCTGCTCCAACAGATCAAGAGTGGGTTTGATGATGGAAAAGATCTAGTGGTG	25405	0	A_84_P14263	ELF5A-1	NM_101261	ref|Arabidopsis thaliana eukaryotic elongation factor 5A-1 (ELF5A-1), mRNA [NM_101261]	-1.84624	11.1468	-10.9838	0.000345714	0.00759018	0.582751
14544	199	49	784	GGTTTTCCTGACGTTTTCAAAAGGGTATCCGATCTCGGAAGCGGAAGTAAGGGTTTACTT	13973	0	A_84_P555121	AT1G49290	NM_103819	ref|Arabidopsis thaliana Rho guanine nucleotide exchange factor mRNA [NM_103819]	-1.84595	7.70086	-5.90181	0.00384128	0.0338597	-2.32859
5946	81	3	695	AAAGTGCTATATTTGGGATTGGAGAAACGATACAACTTCAGCCTTGATGATCTCAACGTT	5546	0	A_84_P613051	AT1G79915	NM_001334935	ref|Arabidopsis thaliana Putative methyltransferase family protein mRNA [NM_001334935]	-1.84554	7.88426	-12.0588	0.000238223	0.00604085	1.0287
4820	65	54	980	CTACAGACCTCCTCCAATGCCGACACAACATAGTGTCTTAACCGATTCAGGAGTTACAAT	4487	0	A_84_P512581	BGLU36	NM_001333491	ref|Arabidopsis thaliana beta glucosidase 36 (BGLU36), mRNA [NM_001333491]	-1.84396	7.82123	-3.74488	0.0192413	0.0915072	-4.26238
37993	518	23	2151	TTTTGCATATGATGAAAGTACTCACCAACAGAGAGTTGACAGATGGACGTGCAGTTGAAC	36608	0	A_84_P510013	AT1G79640	NM_001334911	ref|Arabidopsis thaliana Protein kinase superfamily protein mRNA [NM_001334911]	-1.84343	11.349	-16.8786	6.15995e-05	0.0027003	2.62256
29532	403	39	1621	TTATTGAGCTTGGAGTGAAGCTATATATATGGGGCAAGATCATAATATGTTTATATCGGC	28550	0	A_84_P513046	MC2	NM_001036634	ref|Arabidopsis thaliana metacaspase 2 (MC2), mRNA [NM_001036634]	-1.84046	7.77495	-8.01808	0.00119344	0.0163662	-0.912536
37033	505	31	980	TCATAGCTTACAGCCACAATCTCAATGCCTTCTACCGCGACTTTGCAAGGGCAATGATTA	35829	0	A_84_P19829	AT5G58390	NM_125225	ref|Arabidopsis thaliana Peroxidase superfamily protein mRNA [NM_125225]	-1.83975	10.4192	-15.8878	7.8652e-05	0.00308819	2.33844
23481	321	9	445	CCCTTATTTATCCGAATTAACTATAGTACATACGTAATTGCTTACGTAACGTTATAGGCG	22641	0	A_84_P702564	TC405253	TC405253	tc|Rep: KED-like protein - Zea mays (Maize), partial (13%) [TC405253]	-1.83874	7.43767	-6.78474	0.00227031	0.0245367	-1.69177
27157	370	84	1360	CGTAAAGGCAAAAGACGTGTGAACATCGCTTATTCAGATTCTCTCGTTTACAAGGAATCC	26215	0	A_84_P16342	ARSK1	NM_128186	ref|Arabidopsis thaliana root-specific kinase 1 (ARSK1), mRNA [NM_128186]	-1.83803	9.03138	-7.08562	0.00192338	0.022094	-1.4908
3422	46	54	1219	GTTCCCGCAACATCTTACAGATGAACAAAGGGCAGAGATTCATAGCATTCTTCAAGACTC	3054	0	A_84_P19109	AT1G44160	NM_103540	ref|Arabidopsis thaliana HSP40/DnaJ peptide-binding protein mRNA [NM_103540]	-1.8359	8.53432	-8.89866	0.000794485	0.0126984	-0.420101
30461	415	75	1621	TGATCTTAGCTTTGTCGATGTTTCTTCCGCGGTTGTCTTACATAATCTGAGACCGGAGAT	29481	0	A_84_P20526	AT4G14780	NM_117563	ref|Arabidopsis thaliana Protein kinase superfamily protein mRNA [NM_117563]	-1.83579	11.7709	-22.1324	2.05358e-05	0.0015189	3.86888
34327	468	45	907	TCAGATGAATGTGAAGATTGACAGTGCGGATGATTTTACCCTGCAACTGGAGAAAGTTAG	33156	0	A_84_P17219	AT2G41920	NM_129756	ref|Arabidopsis thaliana Protein kinase superfamily protein mRNA [NM_129756]	-1.83487	8.15888	-18.424	4.3214e-05	0.0022002	3.03075
17439	238	75	351	AAATGTCTTAGGAAAGAGAAGTGTAAGTTGTTTGTTCCAGACAAGATTTTTGGTCCGAGC	16747	0	A_84_P527135	AT3G53050	NM_115165	ref|Arabidopsis thaliana D-galactoside/L-rhamnose binding SUEL lectin protein mRNA [NM_115165]	-1.82847	7.16222	-15.8321	7.97763e-05	0.00311849	2.32188
36221	494	53	254	CACTTGTGGTGCACCCGATACCTTGAGGCTTGTCAAAAAGGTTCGAAAAATCAACCAACA	35002	0	A_84_P578598	AT3G53070	NM_115167	ref|Arabidopsis thaliana Putative membrane lipoprotein mRNA [NM_115167]	-1.82757	7.2047	-11.6295	0.000275336	0.00660502	0.855592
28664	391	40	1009	GATTCCACCAATCTCTTGTTTGGAAGTTGGAGCCCTTTTGATTTCACTGCCGATGGATGA	27706	0	A_84_P18443	AT3G52440	NM_001339574	ref|Arabidopsis thaliana Dof-type zinc finger DNA-binding family protein mRNA [NM_001339574]	-1.82218	10.3643	-15.0417	9.80779e-05	0.00356417	2.08014
27611	377	18	1045	CCAAGGAGGCAGTGAAGTTGCAATGTAGCAAGAATGTTCCTTGCAAAAACGTTCAGCTCT	26670	0	A_84_P17123	AT1G78400	NM_106487	ref|Arabidopsis thaliana Pectin lyase-like superfamily protein mRNA [NM_106487]	-1.82138	9.49815	-13.75	0.000140768	0.00436402	1.65427
32327	440	82	1360	CAGGAATACTTTCAAAAGAAAAGAAGATCCGAGACATTCGTTCACCTCATGCAAAAGCTC	31239	0	A_84_P21049	PLA2A	NM_128213	ref|Arabidopsis thaliana phospholipase A 2A (PLA2A), mRNA [NM_128213]	-1.82103	11.3602	-8.36411	0.00101239	0.0147766	-0.71333
24287	332	20	0	TTGAATGAGTGTTTGATTAATTAATTGTTTTAGAGCTTCTACATTTAGGCTGCTGGAGCG	23368	0	A_84_P724671	A_84_P724671	A_84_P724671	Unknown	-1.82069	7.28828	-14.9063	0.000101719	0.00364566	2.03734
23144	316	41	1304	GGGATGATTACTTTGGGGTGTAATTGTAAAATCAGATTATCTTTGTGTTTTCCTGGTTTC	22262	0	A_84_P542432	AT5G20810	NM_001036837	ref|Arabidopsis thaliana SAUR-like auxin-responsive protein family mRNA [NM_001036837]	-1.82028	12.7021	-12.6494	0.000196735	0.00533475	1.2569
14611	200	42	417	TAGCCAGTACTTTTTCAAGGTTTTCTTCAATCTCAAAGATGAACTAGAAGCAACCATTGC	13963	0	A_84_P725541	EG501719	EG501719	gb|AYASZ32TR pooled cDNA populations Arabidopsis thaliana cDNA, mRNA sequence [EG501719]	-1.8199	7.17588	-7.07314	0.00193641	0.0221296	-1.49899
11680	159	81	1550	GTGCCCCCAACTGAGAAATCCATGGCTCATTTGTGCAGAAGAAGAGCTTCAGAAATACAA	11211	0	A_84_P14284	TC406041	TC406041	tc|Rep: F20B17.7 - Arabidopsis thaliana (Mouse-ear cress), complete [TC406041]	-1.81828	10.8523	-20.5789	2.75963e-05	0.00175459	3.53934
856	12	22	1346	TTACCTGATCCAACATTTGGTAATAGATTTCTTGTAGAGGAAGAAACAAATTGGCCCTGG	620	0	A_84_P10967	ARCK1	NM_117259	ref|Arabidopsis thaliana Protein kinase superfamily protein (ARCK1), mRNA [NM_117259]	-1.81776	7.624	-4.23156	0.0127286	0.0708791	-3.77058
23336	319	12	1641	AAATCTAATTGTAATGATACTAACGGTTTCACAGGACCTACCGCTTTAGCAAAACCGCCA	22502	0	A_84_P521818	AT3G51360	NM_001339508	ref|Arabidopsis thaliana Eukaryotic aspartyl protease family protein mRNA [NM_001339508]	-1.81746	7.30869	-12.9646	0.00017826	0.00503999	1.37422
35711	487	66	1533	CGCCAGTTCGATCGTATTTATATACTTTTTGGTACCTGAGACAAAAGGCCGATCACTTGA	34585	0	A_84_P16110	ERD6	NM_001035929	ref|Arabidopsis thaliana Major facilitator superfamily protein (ERD6), mRNA [NM_001035929]	-1.81746	11.1356	-4.55245	0.0098648	0.060411	-3.46545
4058	55	8	1724	TCAGTCGAGTGGGAGCGGTCCGATAGAAAACTCAAATATATCAAGAGCATCAGTAAAAGA	3705	0	A_84_P576237	EXO70A2	NM_124613	ref|Arabidopsis thaliana exocyst subunit exo70 family protein A2 (EXO70A2), mRNA [NM_124613]	-1.81744	10.269	-7.58759	0.00147798	0.0188115	-1.17159
31897	435	21	714	CTAGAAGAGGAAGTGAAGCTAACTGGGCGCTGGCTAATTCTCGTTGATTTTGCTTCTAGT	30836	0	A_84_P296824	AT3G15450	NM_001035625	ref|Arabidopsis thaliana aluminum induced protein with YGL and LRDR motifs mRNA [NM_001035625]	-1.81398	16.27	-19.6035	3.36051e-05	0.00194383	3.31712
29115	397	64	2178	AACGGCCACAGTCCTCAAAACATCTGGTGAGTTACTTTGCGACTGCCACAAAAGAGAATA	28169	0	A_84_P137649	WAK1	NM_101978	ref|Arabidopsis thaliana cell wall-associated kinase (WAK1), mRNA [NM_101978]	-1.8133	12.8164	-11.5953	0.00027859	0.00665857	0.841528
18391	252	1	1800	GTTATACAAATGGTTAGTTCCACAGATATTGTATTGCCCACTCCTACTAAACCACCTTTC	17617	0	A_84_P20477	AT4G28670	NM_119009	ref|Arabidopsis thaliana cysteine-rich RECEPTOR-like kinase, putative (DUF26) mRNA [NM_119009]	-1.81326	8.18649	-11.4143	0.000296631	0.00693922	0.766384
30233	412	70	1325	ACCCAAAGATGAACAGAATCTAGTAACTTGGGCTCAACCGGTGTTCAAAGAACCGAGTAG	29180	0	A_84_P10756	AT3G07070	NM_111587	ref|Arabidopsis thaliana Protein kinase superfamily protein mRNA [NM_111587]	-1.81177	9.36498	-18.438	4.30805e-05	0.00219691	3.03429
5315	72	33	225	TGGAGACGTCGTTAGAATTGGTGGTTTCTCTTTATATTGTCCTCCTAGATCATCACCGAT	4882	0	A_84_P573393	AT4G27654	NM_118903	ref|Arabidopsis thaliana transmembrane protein mRNA [NM_118903]	-1.80567	8.49259	-2.22601	0.0885088	0.244809	-6.02429
13553	185	73	1016	AAGTGTTTCGAAGGATGTTCTTCGAGCTCGTGCCATAGGACTGAAGAAACTTGGAACGAT	13026	0	A_84_P19215	AT2G21510	NM_001335759	ref|Arabidopsis thaliana DNAJ heat shock N-terminal domain-containing protein mRNA [NM_001335759]	-1.80428	12.2282	-15.6143	8.43624e-05	0.00322142	2.25659
8650	118	34	2040	CAAGAACGTGGCATTGACCATACCACCACTTAAGGCAATTGACAACATGCCGATGATGAT	8148	0	A_84_P19368	ASN1	NM_180333	ref|Arabidopsis thaliana glutamine-dependent asparagine synthase 1 (ASN1), mRNA [NM_180333]	-1.80072	13.6906	-5.65719	0.00449563	0.0370545	-2.5188
31964	436	12	1938	CTATCTCTTTTGGTCTCGTTGGAACATTAAGTCTTCGAGACGCAACAACACTAATGTTGT	30822	0	A_84_P21935	AT1G59740	NM_104667	ref|Arabidopsis thaliana Major facilitator superfamily protein mRNA [NM_104667]	-1.79913	12.139	-9.11757	0.000722178	0.0119655	-0.304762
25205	344	58	1061	GAAGGTCGAGTGGTTTGGTCCAGTGCTTCCAAATCAAATTCCCCTGGAATATGCATTTGA	24289	0	A_84_P17983	AT1G60570	NM_104741	ref|Arabidopsis thaliana Galactose oxidase/kelch repeat superfamily protein mRNA [NM_104741]	-1.79752	10.6993	-8.80298	0.000828886	0.0130743	-0.471356
22406	306	63	1233	GGTCGGGAAGAAGCAGAAAGGCGTAGTATACCCATTAAGAAAAGAATTTGTCGTGGGTTT	21565	0	A_84_P235873	NP230514	NP230514	tc|GB|AB016893.1|BAB09412.1 gene_id:MYH9.12~unknown protein [NP230514]	-1.79643	9.16926	-8.1572	0.0011162	0.0157112	-0.831511
1986	27	17	1012	ATGAAAAATGCTGAAGCAGCTGCGGATTTGAATCCGGTGGCTGTGGTTGAGACATTCTAA	1703	0	A_84_P23689	AT1G12010	NM_101073	ref|Arabidopsis thaliana 2-oxoglutarate (2OG) and Fe(II)-dependent oxygenase superfamily protein mRNA [NM_101073]	-1.79119	10.2499	-5.36817	0.00545339	0.0417869	-2.75207
32530	443	62	236	TTACGTTTGTTTTGTTGTTCCTTGTGTAACACGCAGATTGAAGAACTGCGCTGAACAAAG	31496	0	A_84_P520350	NP230685	NP230685	tc|GB|AB015479.1|BAB08559.1 gene_id:MTE17.13~unknown protein [NP230685]	-1.79027	8.44123	-7.43359	0.00159969	0.0196991	-1.26748
30330	414	10	1595	AGAAGTGAGGTCTCACGAATACGAGTTTCGTTATCTCTTGGCATTGTAAAATCTAATCCT	29223	0	A_84_P584762	AT3G12540	NM_112089	ref|Arabidopsis thaliana ternary complex factor MIP1 leucine-zipper protein (Protein of unknown function, DUF547) mRNA [NM_112089]	-1.78992	9.3477	-6.98272	0.00203418	0.0228697	-1.55869
16306	223	57	1338	GCAAAATCACGAACAAGAACATCAACAGAAGAAGCAAAGAGAAGAACCAAAGTCTCTTGT	15702	0	A_84_P22664	AT5G04390	NM_120521	ref|Arabidopsis thaliana C2H2-type zinc finger family protein mRNA [NM_120521]	-1.78956	8.68739	-10.1524	0.000472513	0.00914663	0.207042
17186	235	39	0	TTTGGGAAGTTTTATGTAAATATATGTAAATTAATCTGTTTATTTTATCAACCATAAAAA	16543	0	A_84_P124501	A_84_P124501	A_84_P124501	Unknown	-1.78899	9.32045	-12.4341	0.000210738	0.0055716	1.17498
20949	286	62	3951	AAGCTCGAAACAAAGAAAGTGGTATATCTGCAAGATACAACTGTTGTTTCTCCGTTCTCC	20155	0	A_84_P21940	AT1G58050	NM_104587	ref|Arabidopsis thaliana RNA helicase family protein mRNA [NM_104587]	-1.78598	8.66162	-9.17535	0.000704463	0.0118071	-0.274753
31855	434	58	805	TGGTAAGTTGATGTGATTCCTCAACCGGGAAAATGACCATTTGCTTCACACTCTAGTCTC	30757	0	A_84_P57250	GLYI7	NM_001084382	ref|Arabidopsis thaliana Lactoylglutathione lyase / glyoxalase I family protein (GLYI7), mRNA [NM_001084382]	-1.78573	13.5858	-22.0382	2.08947e-05	0.0015243	3.84969
16411	225	8	692	GTTTTGCCTATCAGTTTCTTATTCCAGTAGCTGTTTTCGCAGCAGTTGGGACACGGTACT	15762	0	A_84_P10736	ENODL16	NM_110972	ref|Arabidopsis thaliana early nodulin-like protein 16 (ENODL16), mRNA [NM_110972]	-1.78486	10.1598	-13.3889	0.000156652	0.00463088	1.52763
16219	222	35	2602	CTGATCAGGAAAACTACGATGACTCGACGAAAATGCTTACAGTGAATCTAGACACCGAGA	15527	0	A_84_P14446	FRK1	NM_127476	ref|Arabidopsis thaliana FLG22-induced receptor-like kinase 1 (FRK1), mRNA [NM_127476]	-1.78333	7.44305	-8.94796	0.00077745	0.0125152	-0.393897
20983	287	15	577	TACCTTCTTGCCTCGGACAAAAAGGTATATTTCTTATGAAAGAACAAGATGTGTTTTGTG	20219	0	A_84_P53790	AT1G49500	NM_103838	ref|Arabidopsis thaliana transcription initiation factor TFIID subunit 1b-like protein mRNA [NM_103838]	-1.7821	11.5978	-4.8475	0.00789231	0.0526091	-3.1975
17813	244	6	2177	TAAAGGAAGTTTGGAAGATTATGGAAGCATTAGAAGATAAAGATATCGTGGAAGCATCCC	17050	0	A_84_P134545	AT1G17610	NM_001332314	ref|Arabidopsis thaliana Disease resistance protein (TIR-NBS class) mRNA [NM_001332314]	-1.78121	8.326	-9.65357	0.000576668	0.010443	-0.0330817
3836	52	4	493	ATGCGCTCTTTGTCAAGAGTATAGGCAACTTCAACACAACCGCGATTTGGACTTGGTCAT	3416	0	A_84_P16074	PCR11	NM_105533	ref|Arabidopsis thaliana PLANT CADMIUM RESISTANCE 11 (PCR11), mRNA [NM_105533]	-1.77986	7.61101	-6.2455	0.00310704	0.0298579	-2.07184
4882	66	36	2830	GAAACTTGAAGAGGACACACTCTTTAAGGAAGGTCAGATCACGATACTAAAAGACACGCT	4456	0	A_84_P584691	AT2G39300	NM_129487	ref|Arabidopsis thaliana CAP-gly domain linker mRNA [NM_129487]	-1.77917	12.1295	-15.2484	9.28274e-05	0.00344715	2.14467
27330	373	25	908	AATTTGGAAGGGTTTCGTGTTGAGTGAGGAGGAGATGTGTGATTTAGTGGAACATTTTAT	26401	0	A_84_P311113	HSFA6A	NM_123751	ref|Arabidopsis thaliana heat shock transcription factor A6A (HSFA6A), mRNA [NM_123751]	-1.77819	9.30724	-5.81946	0.00404773	0.0349006	-2.39191
1648	22	52	1199	AGCACTACCTCGACGAAAAGAAGTTGAAGACTTGCCAGACAAAACCTGTTGAGGAAGAAA	1353	0	A_84_P63594	AT4G18205	NM_001036587	ref|Arabidopsis thaliana Nucleotide-sugar transporter family protein mRNA [NM_001036587]	-1.77649	8.09081	-3.32741	0.0282033	0.116453	-4.7134
23756	324	80	1497	ACGTGGAGCGGCTAATGGAGGATCAGATAGCCAAAGTATCAGCTAAACCTGCAAGATTAA	22896	0	A_84_P17803	ERO1	NM_105887	ref|Arabidopsis thaliana endoplasmic reticulum oxidoreductins 1 (ERO1), mRNA [NM_105887]	-1.77544	12.5254	-8.17722	0.00110561	0.0155901	-0.819961
1702	23	26	1286	TATTGATGGCCACAACACATTTAAGATGATCTCACTGATCACCGGCAGAGCACTGATACA	1445	0	A_84_P15435	AT2G34370	NM_128989	ref|Arabidopsis thaliana Pentatricopeptide repeat (PPR) superfamily protein mRNA [NM_128989]	-1.77538	8.54202	-17.965	4.78617e-05	0.00234229	2.91364
20943	286	55	583	CACCAATTTCTTGGTTCATTCGTGATATCACCATCAGGACCACAAAAACCCTGCTCAAAA	20142	0	A_84_P15132	AT1G23645	NM_001332611	ref|Arabidopsis thaliana hypothetical protein mRNA [NM_001332611]	-1.77254	8.99978	-8.57627	0.000918025	0.0138758	-0.594913
21713	297	19	1206	CGAATGCAAATAGAACGGTGGCGAATCACGAGTCCTATGATTCACTGACTCAGGTGTTTA	20927	0	A_84_P16568	AT3G55840	NM_115442	ref|Arabidopsis thaliana Hs1pro-1 protein mRNA [NM_115442]	-1.76987	10.4564	-5.56663	0.00477192	0.0384509	-2.59087
27468	375	14	284	AAAGCTCTACGAGAAGGTGAAAGAAGTTATGAAGAAAATGGTTGCTTTCGCTGAAAACCC	26526	0	A_84_P19110	AT1G51035	NM_001198262	ref|Arabidopsis thaliana hypothetical protein mRNA [NM_001198262]	-1.76918	10.8069	-6.60199	0.00251881	0.0262992	-1.81762
6006	81	74	689	TGTCCCGTGAAGAAAAGGGTTGAACGAGACAGAGATGATCCGAGCTTTGTGATAACAACT	5659	0	A_84_P11156	WRKY50	NM_122518	ref|Arabidopsis thaliana WRKY DNA-binding protein 50 (WRKY50), mRNA [NM_122518]	-1.76915	8.21239	-8.98793	0.000763966	0.0124107	-0.372746
747	10	68	726	TGCATCTTGACAAACCCTAAGATTTCTCGAGACATTAACAAATTGTTGTCAACAAATCTG	573	0	A_84_P537380	AT1G30670	NM_102804	ref|Arabidopsis thaliana basic helix-loop-helix (bHLH) DNA-binding superfamily protein mRNA [NM_102804]	-1.76883	7.839	-23.0064	1.75453e-05	0.00141601	4.04234
25287	345	65	1992	AACATTTTAGGGATTGGTTGGATACAGAAAGAATAGTTGAATTGAGAGTAGAAGTGGCTG	24446	0	A_84_P97916	AT4G29780	NM_119124	ref|Arabidopsis thaliana nuclease mRNA [NM_119124]	-1.76723	12.1697	-1.52179	0.201158	0.411363	-6.90075
29980	409	47	914	GGATTAAGGTTTTGGGAAGAAAAAGATGGAAAGTTAGTGTGATGAGTTGTACCATGAGAC	28996	0	A_84_P612122	AT1G64065	NM_202357	ref|Arabidopsis thaliana Late embryogenesis abundant (LEA) hydroxyproline-rich glycoprotein family mRNA [NM_202357]	-1.76373	8.95376	-18.8659	3.9257e-05	0.00211436	3.14044
11583	158	47	1986	CTTTCTTGCCCCAACAAAAATTATATTCCTTTGGAGGGGAACAAGACCGATGTGGTGAAT	11016	0	A_84_P14946	PEN3	NM_123006	ref|Arabidopsis thaliana putative pentacyclic triterpene synthase 3 (PEN3), mRNA [NM_123006]	-1.76208	9.93016	-15.8737	7.8935e-05	0.00309395	2.33425
32447	442	52	470	GAATTATACAAGATTTCGGGTCCTCATGATAGCAACGACTTGGTTAGTGATGGAGATGAT	31331	0	A_84_P20352	AT3G55890	NM_001339759	ref|Arabidopsis thaliana Yippee family putative zinc-binding protein mRNA [NM_001339759]	-1.76062	11.344	-7.6512	0.00143105	0.0183826	-1.13249
38061	519	15	1365	GTGACGCCGGTCTATGAACGTCAAGACTTGTTTGACGAAATTGATAACTATTTTGGATGA	36728	0	A_84_P19074	MYB51	NM_101715	ref|Arabidopsis thaliana myb domain protein 51 (MYB51), mRNA [NM_101715]	-1.75927	8.10453	-2.62749	0.0570206	0.184888	-5.52895
4487	61	19	1444	CAATGAAGCATTTTTGGCCTATTAGACAAAACAACAAATGTGGTGACCTCAAATTTGCAG	4125	0	A_84_P613352	AT3G61280	NM_001125402	ref|Arabidopsis thaliana O-glucosyltransferase rumi-like protein (DUF821) mRNA [NM_001125402]	-1.75905	7.26835	-4.27967	0.012241	0.0692385	-3.72389
30421	415	30	569	CTTGTTGTAATTTGTTTCTCCTTTGTTAGGAGAAACGTTGTCTTTGTAATAATACTGAAA	29403	0	A_84_P236233	BCP1	NM_102296	ref|Arabidopsis thaliana homolog of Brassica campestris pollen protein 1 (BCP1), mRNA [NM_102296]	-1.75611	7.35527	-3.77029	0.0188147	0.0902581	-4.23581
35770	488	51	1943	AAGGTAAACCAAGCAGAGCCTTATGGGGACATTCTCATTGCAAGAGGACCCAACATGTAA	34560	0	A_84_P12990	SYN1	NM_180442	ref|Arabidopsis thaliana Rad21/Rec8-like family protein (SYN1), mRNA [NM_180442]	-1.75587	10.0393	-10.1975	0.000464294	0.0090593	0.228172
25721	351	51	431	TGAACTCTTGACCATGAAGGAGAATGTGGAAGAGCTAGGTAGGACATGTCATGGCAAAGT	24862	0	A_84_P525560	AT5G15690	NM_121573	ref|Arabidopsis thaliana zinc ion binding protein mRNA [NM_121573]	-1.75473	8.26382	-11.7637	0.000263009	0.0063996	0.910397
14090	193	22	1164	CAATAACGAACTGACTGAGAATTGGAGCGAAAATGATAGAGACACCCCGATGATACCTAT	13503	0	A_84_P14659	scpl37	NM_115060	ref|Arabidopsis thaliana serine carboxypeptidase-like 37 (scpl37), mRNA [NM_115060]	-1.75381	7.80652	-6.2569	0.00308577	0.0297191	-2.06352
22393	306	49	1395	TGAAATGAAACAAGATGATGAAGAAAGTTTGCTTAGAACAGAGTTTGATCTTCAGAAGCC	21538	0	A_84_P20532	UMAMIT8	NM_001341120	ref|Arabidopsis thaliana nodulin MtN21 /EamA-like transporter family protein (UMAMIT8), mRNA [NM_001341120]	-1.75307	11.0678	-7.38437	0.00164116	0.0199865	-1.2985
21197	290	6	390	AATGGGGATAGATTATGTAAGGGCATTAGTAGAAGAAGGAGGGATCCAAGTGGACCAGCT	20351	0	A_84_P21831	GLYI4	NM_001035972	ref|Arabidopsis thaliana Lactoylglutathione lyase / glyoxalase I family protein (GLYI4), mRNA [NM_001035972]	-1.75207	11.907	-16.2093	7.25411e-05	0.00297127	2.4327
25785	352	36	130	CCAAACTGGAACCCGACCCGAAAAGATTCGGATCCAAAAATGGTACAACATCTACAAGGA	24835	0	A_84_P19358	AT3G45180	NM_114387	ref|Arabidopsis thaliana Ubiquitin-like superfamily protein mRNA [NM_114387]	-1.75072	8.72589	-16.8796	6.1586e-05	0.0027003	2.62282
4636	63	16	1631	ATGCGACACTATGGACGAGGAGGAGTATAAGACTTTGGCAAAAAGACAATTTATTGGTTG	4271	0	A_84_P15205	2003-10-01	NM_101505	ref|Arabidopsis thaliana organic cation/carnitine transporter 3 (OCT3), mRNA [NM_101505]	-1.75039	8.58969	-14.6065	0.000110394	0.00380278	1.94112
21591	295	44	1466	TGGAGAAAGTGATGTGATGAAGCTTTACAGAGCTGGAGTCAGCAGCAGATTCTTCCAAAC	20827	0	A_84_P17183	DIN9	NM_001334269	ref|Arabidopsis thaliana Mannose-6-phosphate isomerase, type I (DIN9), mRNA [NM_001334269]	-1.7492	11.6339	-13.2536	0.000163171	0.00472966	1.47926
3230	43	82	721	CTCTCAGTGTTTATATCTTCACAGTGTTCTACTCTTTCAGGAAATGATTGATAGTTGTAG	2960	0	A_84_P595270	AT2G01580	NM_126219	ref|Arabidopsis thaliana transmembrane protein mRNA [NM_126219]	-1.7476	7.27362	-14.276	0.000121045	0.0039985	1.8326
3602	48	82	1061	AACACCGTTAGAAATTCCCAGAGGCATCGGTTGGGACCAATCATACACAACCACACATAA	3253	0	A_84_P252195	AT5G49920	NM_124370	ref|Arabidopsis thaliana Octicosapeptide/Phox/Bem1p family protein mRNA [NM_124370]	-1.74737	8.30989	-7.29551	0.00171944	0.0206049	-1.35497
13441	184	27	720	GGCATCTTGTTGATTGCTTATGTATTTTTCAAGTCATTCATTGTTATACAACGTTGCAGG	12803	0	A_84_P18735	AT5G38070	NM_123167	ref|Arabidopsis thaliana RING/FYVE/PHD zinc finger superfamily protein mRNA [NM_123167]	-1.74549	10.8153	-21.1492	2.46979e-05	0.00168151	3.66364
4399	59	84	1116	ACTACTTCTCATCAATTTGGTTTCATCGACAACGATGATCAGTTTTCCTCCTTCTTCGAC	4097	0	A_84_P51550	WRKY54	NM_129637	ref|Arabidopsis thaliana WRKY DNA-binding protein 54 (WRKY54), mRNA [NM_129637]	-1.74368	11.4854	-12.552	0.000202921	0.00544586	1.22002
25556	349	31	898	GCTTATGATGGCCAAGAATCAAGGTCATGATACTAAATATGACACAACTGGTGGCACTTT	24682	0	A_84_P10706	AT2G41090	NM_129674	ref|Arabidopsis thaliana Calcium-binding EF-hand family protein mRNA [NM_129674]	-1.74237	12.9395	-13.2035	0.000165666	0.00478402	1.46125
27784	379	38	2122	TGGATCATCGAGGGACTCATAATAATGTGTATTCTTCCATGTTGTTAGACGATGATGACT	26847	0	A_84_P17652	PRK5	NM_103943	ref|Arabidopsis thaliana Leucine-rich repeat protein kinase family protein (PRK5), mRNA [NM_103943]	-1.73929	7.6189	-5.07472	0.00669239	0.047279	-2.99897
23337	319	13	1579	ATCAAGTGAGAAGCCAAGACTCGCTAATCAACGATGTGGTAGTATCTAGGAGGGGTTACA	22503	0	A_84_P186924	RK1	NM_001334220	ref|Arabidopsis thaliana receptor kinase 1 (RK1), mRNA [NM_001334220]	-1.73861	9.59682	-12.7514	0.00019051	0.00523126	1.29517
15217	208	61	1543	CCAGTGATTAACCACCATCGCAGCCAAGGAGCAGCTAATTCCATTGAGGTACCTTATTTA	14572	0	A_84_P18390	BRC1	NM_001338346	ref|Arabidopsis thaliana TCP family transcription factor (BRC1), mRNA [NM_001338346]	-1.7338	10.1573	-6.72339	0.00235024	0.0251477	-1.7337
27087	370	4	1457	ATTGGGGATTGGCGAAGCAGGAGGAAGCCAAAGAGATCATCAATGGGGAAGAAAATTTTC	26079	0	A_84_P14560	PAD3	NM_113595	ref|Arabidopsis thaliana Cytochrome P450 superfamily protein (PAD3), mRNA [NM_113595]	-1.73321	7.50418	-8.31407	0.00103637	0.014959	-0.741659
19883	272	19	656	TTGTGTTGATACGTCAGGAACTGAGTTTATCGAATGTCCAGTTTTGCCTAGAGGAAGCTG	19078	0	A_84_P11428	AT1G14220	NM_101288	ref|Arabidopsis thaliana Ribonuclease T2 family protein mRNA [NM_101288]	-1.73242	7.53694	-18.9459	3.85898e-05	0.00209575	3.15998
32228	439	53	432	ATATACACTCGTCGCTGTGGCAGCAGTTGGATCTAGCATGTTGTTCGTGATGATATGGTA	31185	0	A_84_P519846	AT2G35090	NM_129062	ref|Arabidopsis thaliana transmembrane protein, putative (DUF1640) mRNA [NM_129062]	-1.73196	9.8987	-9.92511	0.000516809	0.00972019	0.0990747
34716	473	77	780	GAGCGACGAAAATCAACTGACTCAAACATATCCCCCCAACTAGAATGACTCGTGGACTTT	33625	0	A_84_P255480	AT2G35070	NM_001336540	ref|Arabidopsis thaliana transmembrane protein mRNA [NM_001336540]	-1.73193	11.9629	-10.1657	0.000470077	0.00912205	0.213267
2783	37	84	2206	CAATTCATCTCCGCATTGTGGATCTTGTCGAAAAATAGAATAGAAGATTTAAGATTGAGG	2520	0	A_84_P120852	MEE55	NM_001340855	ref|Arabidopsis thaliana Serinc-domain containing serine and sphingolipid biosynthesis protein (MEE55), mRNA [NM_001340855]	-1.73006	11.567	-17.5715	5.23501e-05	0.0024369	2.81052
15213	208	57	1112	TTCTGTAACCCTCTAGCCGGGTTACGGTTTCTCTGTGAATGTGTGGAGACTCTTAAGATT	14565	0	A_84_P160005	AT3G16210	NM_112492	ref|Arabidopsis thaliana F-box family protein mRNA [NM_112492]	-1.72945	9.4475	-7.74922	0.00136226	0.0178509	-1.0728
20815	285	1	1365	CTAACGTTGATGCTCATAGCGGAGTGCTTCTGAACTACTATGGTCTAACCGAAGCAAGAT	20043	0	A_84_P17531	CSY5	NM_001340022	ref|Arabidopsis thaliana citrate synthase 5 (CSY5), mRNA [NM_001340022]	-1.72712	11.2447	-7.41903	0.00161182	0.0197751	-1.27664
10219	139	82	461	CGAATGATCAACTCAAAACTACAATGGACTAGTCAAATTCAATAGAGCGAAACAATCAAG	9783	0	A_84_P714814	AT4G06410	NR_142012	ref|Arabidopsis thaliana other RNA lncRNA [NR_142012]	-1.72695	8.77384	-15.9483	7.74551e-05	0.00306543	2.35633
6474	88	18	2203	ATTTGGAACAAGAGATATTGGATGGAGCGGATACGTCAATGCTTCTACGTTCCATGGCTT	6001	0	A_84_P520716	ATCHX8	NM_128378	ref|Arabidopsis thaliana cation/hydrogen exchanger family protein (ATCHX8), mRNA [NM_128378]	-1.72643	7.67958	-5.49565	0.00500307	0.0395852	-2.64801
1416	19	52	539	GACTGGGACATTGACTATCAACTAGACATTGGGCTAACCTTCGACATTCCTGTTGTTGGT	1207	0	A_84_P18182	AT2G46140	NM_130176	ref|Arabidopsis thaliana Late embryogenesis abundant protein mRNA [NM_130176]	-1.72345	13.8395	-13.5752	0.000148196	0.00447471	1.59339
22952	313	81	913	TTTATTGATGTTACACCGCCGGACTGGAAATGTAATGGACAGAGTTTTGATGGAAAGGTT	22187	0	A_84_P17793	EXPA24	NM_123293	ref|Arabidopsis thaliana expansin A24 (EXPA24), mRNA [NM_123293]	-1.72298	7.5668	-4.29513	0.012089	0.0687671	-3.70896
38244	521	46	1475	TTCGGTAACAATAATAACACAGGCCAATCTCCGGTTCTTTTGAGGTTGAAAGAAGAGAAA	36913	0	A_84_P23975	WRKY58	NM_001337311	ref|Arabidopsis thaliana WRKY DNA-binding protein 58 (WRKY58), mRNA [NM_001337311]	-1.72237	9.92416	-8.50942	0.000946543	0.014159	-0.63193
32905	448	72	746	AGATCTCTCTAAGGTTTTTCTTCAAAATATGTACCCCGGTTTTTCTGGTGCCATGGGCCG	31795	0	A_84_P103716	AT5G03350	NM_120414	ref|Arabidopsis thaliana Legume lectin family protein mRNA [NM_120414]	-1.72229	12.9967	-12.4832	0.000207439	0.00552539	1.19379
4921	66	81	1413	TGTTGAAAACAAACGTTTGTGTTTTGTCCTGTTGTTGTTAAGATACTAGCCAGTAAATGG	4535	0	A_84_P97286	ALIS5	NM_202446	ref|Arabidopsis thaliana ALA-interacting subunit 5 (ALIS5), mRNA [NM_202446]	-1.72169	11.3159	-17.1577	5.76472e-05	0.00259991	2.69929
32460	442	66	2967	AAGATTTGTAGGGCCAATAGTGTTATCTTACATGTTCCTCATGAAACCCTTTTAAACGTT	31357	0	A_84_P20439	KUP9	NM_001203846	ref|Arabidopsis thaliana K+ uptake permease 9 (KUP9), mRNA [NM_001203846]	-1.72031	12.5952	-16.8168	6.25198e-05	0.00272536	2.60538
15759	216	16	630	AGTATTTAAAGGAAGGTGGTATGTGGGATGCCAGAGCTAATGCGCCTGTTATCTATTACA	15060	0	A_84_P72634	AT4G36500	NM_119813	ref|Arabidopsis thaliana hypothetical protein mRNA [NM_119813]	-1.71904	11.6516	-3.69259	0.0201557	0.094206	-4.31738
6425	87	47	1712	TAAGACTTCACCATGCGGTAAAGGAGGTGAGGACGCTCTAGTGATTCCTGAAACCAAAAA	6049	0	A_84_P10181	AT5G13600	NM_121363	ref|Arabidopsis thaliana Phototropic-responsive NPH3 family protein mRNA [NM_121363]	-1.719	11.2709	-14.7144	0.00010717	0.00373679	1.97598
17234	236	7	2580	ATGGAGACTGCTATTTCTAAAGATGAGTATAAGTCGCTTGTTGTTGTTGATTAAGAAGCT	16489	0	A_84_P227239	AT5G13210	NM_121324	ref|Arabidopsis thaliana Uncharacterized conserved protein UCP015417, vWA mRNA [NM_121324]	-1.71838	10.8591	-9.14541	0.000713573	0.0118656	-0.290277
5447	74	14	1120	CAAAACGGGGATCATAGTTACCACCAAGAAACTCAAGCCATGGATATTGAAGGCAGTCAG	4995	0	A_84_P22617	SAL2	NM_001345617	ref|Arabidopsis thaliana Inositol monophosphatase family protein (SAL2), mRNA [NM_001345617]	-1.71785	8.22729	-9.01945	0.000753536	0.0123161	-0.356131
20518	280	76	1906	ATGTGAATGAATCGCATGCAGAGGATGCTTTAAGGAAAAGCGACTTTGTAAATTTGCTTT	19746	0	A_84_P199084	AT5G38200	NM_001344231	ref|Arabidopsis thaliana Class I glutamine amidotransferase-like superfamily protein mRNA [NM_001344231]	-1.71729	10.7292	-16.526	6.70875e-05	0.00281768	2.52357
22455	307	35	761	TTACATCATCGTACTCTCTTCTTACTCAGCTTATGACAAGTACACACCGCAGAACTCGTG	21664	0	A_84_P249155	PAP11	NM_127370	ref|Arabidopsis thaliana purple acid phosphatase 11 (PAP11), mRNA [NM_127370]	-1.71556	8.34975	-23.5634	1.59192e-05	0.00138327	4.14877
4393	59	73	478	AAAGGTGAGGAAGCAAGTGTGGGCTGGAGTACTCGGCATCTCATCCGACTCCACCAACAA	4080	0	A_84_P54250	AT1G19960	NM_101851	ref|Arabidopsis thaliana transcription factor mRNA [NM_101851]	-1.71553	13.1302	-7.11475	0.00189337	0.0218702	-1.47175
2931	39	84	1855	TGGAGATGAAAGGTTCGAAATTGAACAAGAATCTCGACCTCTTCCAGTCCAAAGTCCACA	2666	0	A_84_P19570	AT4G38550	NM_001342501	ref|Arabidopsis thaliana phospholipase-like protein (PEARLI 4) family protein mRNA [NM_001342501]	-1.71544	12.2278	-5.62775	0.00458328	0.0374458	-2.54213
10543	144	32	1131	GTCAGATCGAGCTAGCTGGAAGCAAAAGGAAAAGAGATTACTAAAACAAGCTCTACATTT	9990	0	A_84_P505812	AT3G18320	NM_001338334	ref|Arabidopsis thaliana F-box and associated interaction domains-containing protein mRNA [NM_001338334]	-1.71195	10.3127	-14.21	0.000123323	0.00403284	1.8106
4791	65	23	2330	TGTTCTGTGGATTTGTGATCGGACACATCTTCACTTCATACAAACACTTGTGGTTTATAG	4431	0	A_84_P15524	RLP38	NM_113213	ref|Arabidopsis thaliana receptor like protein 38 (RLP38), mRNA [NM_113213]	-1.70631	11.2137	-13.9605	0.00013243	0.00419975	1.72646
2903	39	55	1575	TAGAGCTAAAGATAGTATTTCCCTTCTGATGGAACAACCTGTGTACACCATCCACCGCTA	2617	0	A_84_P19744	NHX3	NM_124929	ref|Arabidopsis thaliana Na+/H+ (sodium hydrogen) exchanger 3 (NHX3), mRNA [NM_124929]	-1.70539	9.30243	-18.3631	4.37966e-05	0.00221258	3.01542
36580	499	28	213	AAACTTGTATTTCTCCAGAAGCTCCATCGAAACCTCATACGCATTTCCCGAGATCTACAT	35397	0	A_84_P151488	AT2G16030	NM_127162	ref|Arabidopsis thaliana S-adenosyl-L-methionine-dependent methyltransferases superfamily protein mRNA [NM_127162]	-1.70439	7.4378	-13.7895	0.000139157	0.00433916	1.66789
6177	84	25	905	TGATCTTAAGAACAACAACAAGTGACTAGATTCTTTCACATAACGAAAAACCCGGTGTTT	5720	0	A_84_P574986	AT3G28490	NM_113769	ref|Arabidopsis thaliana Oxoglutarate/iron-dependent oxygenase mRNA [NM_113769]	-1.70288	7.66666	-8.38523	0.00100248	0.0146859	-0.701415
28902	394	76	2146	CGTTGCTCCTTTGATTTTCCTCATACTCATTTTGGTGTTTTGCAAGGCATAGAGAACCCA	27900	0	A_84_P20369	DIN2	NM_001340024	ref|Arabidopsis thaliana Glycosyl hydrolase superfamily protein (DIN2), mRNA [NM_001340024]	-1.70242	9.52243	-6.28765	0.00302931	0.0293998	-2.04116
34310	468	26	1077	GGAATGGGATACTTGCTCAAGGACAAGGACAATATGAGAGAGAAGCACCAAGTTTTGCTC	33123	0	A_84_P152118	AT1G52200	NM_001333530	ref|Arabidopsis thaliana PLAC8 family protein mRNA [NM_001333530]	-1.70044	7.6992	-4.82173	0.00804429	0.0532861	-3.22043
8076	110	38	769	CTCCGAAACCAATCGCTTATTTTGAATACGAATTCTTCACCAAGATAACACAATTCCAGT	7577	0	A_84_P18018	AT1G78850	NM_106533	ref|Arabidopsis thaliana D-mannose binding lectin protein with Apple-like carbohydrate-binding domain-containing protein mRNA [NM_106533]	-1.69916	8.5594	-4.2331	0.0127126	0.070835	-3.76908
20827	285	13	1997	GAACACAAACTGTGACCATAGAGAGTCTCAATGCTTGGAATATGGATCGTCCTCTGCAAA	20066	0	A_84_P15409	cwINV4	NM_129177	ref|Arabidopsis thaliana cell wall invertase 4 (cwINV4), mRNA [NM_129177]	-1.69738	14.3827	-11.3226	0.00030632	0.00703652	0.727865
19827	271	40	1590	AGAAAGTCTTGAGGTTGCTTGGAAGTGGCAAAAGACTCATCCCCATGGATATGCTTCTTC	19111	0	A_84_P11931	AT4G20460	NM_118165	ref|Arabidopsis thaliana NAD(P)-binding Rossmann-fold superfamily protein mRNA [NM_118165]	-1.69716	14.092	-12.5668	0.000201968	0.00543146	1.22563
28352	387	8	1763	GAATAATTTCACAGTCGAGAATTTCTTGTTAGGAGATGGTTGGATGGTTCAGAGTGGTGT	27377	0	A_84_P21341	ATPMEPCRB	NM_116466	ref|Arabidopsis thaliana Plant invertase/pectin methylesterase inhibitor superfamily (ATPMEPCRB), mRNA [NM_116466]	-1.69543	12.6308	-4.96454	0.00724432	0.0498799	-3.09441
5353	72	78	1064	CGGTGTCTATGATCCTTACATCAACAATAATCTCTAATCACAAAAGAGGGAGAAGAACTA	4958	0	A_84_P591338	AGL36	NM_180549	ref|Arabidopsis thaliana AGAMOUS-like 36 (AGL36), mRNA [NM_180549]	-1.69447	7.82553	-17.7264	5.05231e-05	0.00239019	2.85143
34825	475	39	1274	GACATCTGATCGTACACTACGATGGCATTTGCGATACGATTCTACGTGCACTATTGCTCA	33702	0	A_84_P264050	AT1G08310	NM_001084019	ref|Arabidopsis thaliana alpha/beta-Hydrolases superfamily protein mRNA [NM_001084019]	-1.69285	9.10516	-13.8578	0.000136421	0.00429149	1.69137
8774	120	16	822	AGAGAGCTCGAATGTTAAGGAACATATCTGGAAAGAGAGCTCGAAACTTTATTTTGTTGG	8252	0	A_84_P544696	AT2G36110	NM_129170	ref|Arabidopsis thaliana Polynucleotidyl transferase, ribonuclease H-like superfamily protein mRNA [NM_129170]	-1.69281	7.79346	-10.4463	0.00042198	0.00856164	0.343189
33891	462	24	1602	ATGGAACAATAGACTATGGCGAGTTTATCGCAGCCACAATGCATATCAACAGACTTGACA	32713	0	A_84_P15850	CPK17	NM_121256	ref|Arabidopsis thaliana calcium-dependent protein kinase 17 (CPK17), mRNA [NM_121256]	-1.69245	7.23592	-3.93426	0.0163181	0.0824913	-4.06674
32434	442	35	1749	CCGCAGGAGGATGTTGATCTCCAGCTAACCGATCCGTTTTCCGTAAGGATAAAAGTTATT	31305	0	A_84_P19815	AT5G09210	NM_120957	gb|Arabidopsis thaliana GC-rich sequence DNA-binding factor-like protein (AT5G09210) mRNA, complete cds [NM_120957]	-1.69229	8.46788	-19.0026	3.81254e-05	0.0020821	3.17377
23447	320	56	2528	CCATACTACAACGTCATCAAAGGGGCTGTAGCGAAGGATAACCTCAATCTTTCTGAGACT	22575	0	A_84_P172771	AT5G06930	NM_001342911	ref|Arabidopsis thaliana nucleolar-like protein mRNA [NM_001342911]	-1.69217	11.2892	-24.1953	1.42949e-05	0.00129991	4.26583
5325	72	44	1204	GCACCCAAGATTCTTGAGTTAGGCTCTAACATATCTTCCACTCGTCACTCTTGGTATTTG	4901	0	A_84_P540960	AT1G51770	NM_001084230	ref|Arabidopsis thaliana Core-2/I-branching beta-1,6-N-acetylglucosaminyltransferase family protein mRNA [NM_001084230]	-1.68974	8.94682	-22.6664	1.86398e-05	0.0014519	3.97582
27840	380	22	1000	TTCAAGGTGGATGTGTACAATCGTGTTAACAGTATCCCTCGTCGAGGAAGTGAAGCCAAT	26819	0	A_84_P15742	AT4G27450	NM_118880	ref|Arabidopsis thaliana aluminum induced protein with YGL and LRDR motifs mRNA [NM_118880]	-1.68849	13.9898	-21.7	2.22495e-05	0.00159122	3.77998
173	3	23	2069	TGATGAGAGTGACGCAATGGAGACTTAGTAGGACTAATAGCAAATCGAATGTTTGATATG	133	0	A_84_P118682	PAD4	NM_115103	ref|Arabidopsis thaliana alpha/beta-Hydrolases superfamily protein (PAD4), mRNA [NM_115103]	-1.68837	11.1755	-5.89751	0.00385174	0.0338966	-2.33188
34935	476	76	1586	GCGTTTCTGAGCTCCAAGGTGGAAAAGTTTGAGGGGGAATCTTTGTTAGAGAACGTCTTT	33770	0	A_84_P21462	AT4G38560	NM_001085043	ref|Arabidopsis thaliana phospholipase-like protein (PEARLI 4) family protein mRNA [NM_001085043]	-1.68725	8.21793	-5.09098	0.00661529	0.0468862	-2.98501
13856	190	2	643	TTTGACTCTTGTGTATAGTTTCGGAATGTTTTGAACATTGTGTGATTAAGAGGGTTTCAG	13197	0	A_84_P282130	EDA24	NM_105722	ref|Arabidopsis thaliana Plant invertase/pectin methylesterase inhibitor superfamily protein (EDA24), mRNA [NM_105722]	-1.68711	7.63578	-4.66324	0.00906102	0.0573864	-3.36345
25851	353	21	1137	TGATAGTCCTTCGACGAATAATAATTACCATACGGATCAGCAATTACACCATCATCATCA	24956	0	A_84_P130986	ASL1	NM_126086	ref|Arabidopsis thaliana ASYMMETRIC LEAVES 2-like 1 (ASL1), mRNA [NM_126086]	-1.68406	10.2054	-9.37026	0.000648532	0.0112316	-0.174835
2554	34	75	1661	ACAAAGGTAGATTCAGGAAAGGTTATTCTTGTGCGGCTGTAAGATTGGTTGAAGATGTGG	2224	0	A_84_P12219	BST1	NM_125908	ref|Arabidopsis thaliana DNAse I-like superfamily protein (BST1), mRNA [NM_125908]	-1.68202	10.8373	-7.7164	0.00138483	0.0180018	-1.09271
29318	400	49	1995	CCAGTGATTCCATATCCGGAATCTCCACAGAATCAATCAGGTGTTGATGGGAACAGTAGA	28278	0	A_84_P14499	AT1G07330	NM_100607	ref|Arabidopsis thaliana dentin sialophosphoprotein mRNA [NM_100607]	-1.682	7.84353	-5.15217	0.00633474	0.0456676	-2.93278
19763	270	54	237	ACAACAACAGCTAAGGATAATCCGTTCGCGTTTGATCTTTCACCTTCGTCATCTCGGTTC	18987	0	A_84_P611334	AT2G22880	NM_127853	ref|Arabidopsis thaliana VQ motif-containing protein mRNA [NM_127853]	-1.67998	8.06171	-1.69525	0.163679	0.361622	-6.68852
3354	45	58	566	ATATGAAGGACGACGTGTGGTTTTGGACTTGGATCTTAATTTCCCTCCTCCACCTGAGAA	3061	0	A_84_P21931	ERF11	NM_102603	ref|Arabidopsis thaliana ERF domain protein 11 (ERF11), mRNA [NM_102603]	-1.67968	10.4553	-2.80351	0.0474072	0.163741	-5.31732
11070	151	42	450	ACTCTTCAGAACGATGTAGATGAGCTCAGGAAGATGGGAACTAACTGCTTGTTGCTTGCT	10573	0	A_84_P20822	AT1G60760	NM_104759	ref|Arabidopsis thaliana Plant invertase/pectin methylesterase inhibitor superfamily protein mRNA [NM_104759]	-1.67888	7.50964	-6.69504	0.00238833	0.0254118	-1.75318
11877	162	64	0	TGAACTTCGGCAGCTTCAATGTAATAGCGCATAGAATCAAGGAGATCTTCATTTTGATCC	11321	0	A_84_P730265	A_84_P730265	A_84_P730265	Unknown	-1.67846	9.61666	-7.50454	0.00154214	0.0192778	-1.22309
29814	407	23	2609	TCAGGAGCTTAAACAGTGTATCAAATCTGAAAACCTGAGACTGAGGACAGGATTGAACCA	28807	0	A_84_P12236	AT5G16900	NM_001343470	ref|Arabidopsis thaliana Leucine-rich repeat protein kinase family protein mRNA [NM_001343470]	-1.67738	7.82518	-17.9727	4.7778e-05	0.00234112	2.91565
27171	371	16	758	TGTAGTCATGTTGGATTGGCGAAGAACAACGTTGAATCTCGTCCGTTACTTCCTGGGATT	26243	0	A_84_P19557	AT4G34750	NM_001203986	ref|Arabidopsis thaliana SAUR-like auxin-responsive protein family mRNA [NM_001203986]	-1.67727	13.6509	-14.1639	0.000124944	0.00406836	1.79519
30566	417	24	971	GGTTCTGAGCAACAATGAGAATAACTACTTCAACAACTTGACTGGAGGGTTGACTCATGA	29541	0	A_84_P15903	NAC094	NM_123345	ref|Arabidopsis thaliana NAC domain containing protein 94 (NAC094), mRNA [NM_123345]	-1.67588	8.83481	-17.9201	4.83483e-05	0.00234532	2.90202
12933	177	29	3893	CCTTCACGGTTGTAATGAAGTTTAAGCATATATTTTCATATTTCTAGGTGTGATCAACCC	12392	0	A_84_P560906	CRK8	NM_001341577	ref|Arabidopsis thaliana cysteine-rich RECEPTOR-like kinase (CRK8), mRNA [NM_001341577]	-1.67265	7.38437	-4.69423	0.00885051	0.0565663	-3.33522
20682	283	14	1252	GATCATAATTCATCAGGATATGAAAGAATCTCCTTAGGAGGTGAAGCGTTGCTTTTAGAT	19923	0	A_84_P564417	AT4G12820	NM_117351	ref|Arabidopsis thaliana F-box/kelch-repeat protein, putative (DUF295) mRNA [NM_117351]	-1.67209	7.92203	-16.8334	6.22709e-05	0.00272362	2.61
8573	117	23	299	GCACTCTAACTCAACCAAAGGAAAAGGCCCATAAGTGATGAAATTATTTTATGTCTCAAC	8130	0	A_84_P740964	AT5G08760	NM_001085080	ref|Arabidopsis thaliana transmembrane protein mRNA [NM_001085080]	-1.67144	10.8028	-5.64832	0.00452182	0.0371845	-2.52582
29643	404	77	1044	GAATGCATCAATGTTAAAGGTGAATCTAATGGTGTAATGAAGCCAAAACTAGCTTGCTTG	28616	0	A_84_P21579	AT5G39910	NM_123354	ref|Arabidopsis thaliana Pectin lyase-like superfamily protein mRNA [NM_123354]	-1.66808	10.698	-5.38827	0.00537922	0.0414378	-2.73554
13103	179	64	479	GGTGGAGATGCACTTGGAGACGCTTGTTGTTGAGAATGAAGGCTATTGTGTGATATGCAT	12589	0	A_84_P16452	AT3G15740	NM_112444	ref|Arabidopsis thaliana RING/U-box superfamily protein mRNA [NM_112444]	-1.66783	10.6071	-11.3959	0.000298544	0.00695689	0.758681
2634	35	85	1085	CACTGTGGGACTCCTAGGAAATTCCATTTATTTCAGTGGTACTCATACAAAGTCGAAGGT	2376	0	A_84_P587624	AT4G22180	NM_118340	ref|Arabidopsis thaliana F-box protein (DUF295) mRNA [NM_118340]	-1.66737	7.31284	-7.55324	0.00150411	0.0189963	-1.19283
12713	174	26	2036	GAGGTGAGGCAGGCCAACAAGGTTCTATGCCTTTGCAAAAGAGATTTCAAGAATCTGGAA	12103	0	A_84_P14787	AT4G25580	NM_001341752	ref|Arabidopsis thaliana CAP160 protein mRNA [NM_001341752]	-1.66147	8.98481	-3.37573	0.0269449	0.113017	-4.6598
617	9	11	1114	GATACTGGACGGTTAAAGTTTGGTGGTAGTCATCCTAAAGTGCATAAAGCACGTAAGAAA	471	0	A_84_P10034	XTH29	NM_118017	ref|Arabidopsis thaliana xyloglucan endotransglucosylase/hydrolase 29 (XTH29), mRNA [NM_118017]	-1.66099	8.70112	-12.9111	0.000181238	0.0050874	1.35452
36967	504	41	715	AAAGACTGCAACGACTGTCTCTCTTATGGTTTCAGTAACGCGACCAAAGGAAGAGTTGGT	35706	0	A_84_P190054	CRK41	NM_001340291	ref|Arabidopsis thaliana cysteine-rich RLK (RECEPTOR-like protein kinase) 41 (CRK41), mRNA [NM_001340291]	-1.66096	8.39534	-4.56033	0.0098048	0.0601955	-3.45813
17605	241	18	3260	AGAGTTGTGCTACACGAGATGGGCTCTAGAAGCATTTGTGGTATCAAACGCTCAAAGGTT	16929	0	A_84_P15981	ABCG28	NM_125467	ref|Arabidopsis thaliana ABC transporter family protein (ABCG28), mRNA [NM_125467]	-1.66064	9.03973	-21.4708	2.32301e-05	0.00162494	3.73199
6765	92	23	1290	GTATATTCAGACACTGCTCTATACAAGAGTCTAGGAACCAGTTTATATAATCCAGCCAAC	6287	0	A_84_P10549	AT1G72540	NM_105913	ref|Arabidopsis thaliana Protein kinase superfamily protein mRNA [NM_105913]	-1.65975	7.85419	-17.2993	5.57625e-05	0.00254425	2.73769
27545	376	24	2018	TTCTTACAAGGAGATTGGATCAGTGCCTCAGGCTCTCCCGTTAAGTTGGGTCTTTATGAT	26543	0	A_84_P22940	AT2G26450	NM_179746	ref|Arabidopsis thaliana Plant invertase/pectin methylesterase inhibitor superfamily mRNA [NM_179746]	-1.6597	9.94706	-5.50835	0.00496072	0.0393785	-2.63774
1375	19	6	1293	GTGGTTACATTGCCAAGAATTGCAATGGTTAAGTTCAAGGAAGAGATGGAAGCTTTAGAG	1125	0	A_84_P18260	SDT	NM_127915	ref|Arabidopsis thaliana spermidine disinapoyl acyltransferase (SDT), mRNA [NM_127915]	-1.65903	11.4347	-10.6098	0.000396747	0.00824596	0.417344
24595	336	41	1287	GGTGTGTTAGGAGATGGATTATTCAGAACGACATCGTACCAATTACCCGGTTTAAATTGG	23684	0	A_84_P12666	NAC2	NM_112419	ref|Arabidopsis thaliana NAC domain containing protein 2 (NAC2), mRNA [NM_112419]	-1.65837	13.3514	-21.0068	2.5385e-05	0.00169108	3.63297
24928	341	3	2383	TCCTACAACAGCTAGTTGGAGCTCAAGGCGGTTACAGAATATAAGTAGCAGCTCACTTAT	24046	0	A_84_P20740	AO	NM_121480	ref|Arabidopsis thaliana L-aspartate oxidase (AO), mRNA [NM_121480]	-1.65817	13.3521	-10.2194	0.000460368	0.00900966	0.238398
7674	104	63	1311	ATCGCGGAGAAGATAAAACTCTACAACAAATCATCGAGTAGCAATGTCCAGCTTATGGTT	7208	0	A_84_P140339	AT5G38396	NM_148059	ref|Arabidopsis thaliana F-box/RNI-like superfamily protein mRNA [NM_148059]	-1.65795	8.95805	-8.0556	0.00117197	0.0161935	-0.890555
21300	291	44	2027	TTTTGGATCCCAAGAGTAAAGCCAAGATCAACCATGGTATTGCTATATGTCACATGGACA	20553	0	A_84_P12298	JP630	NM_102224	ref|Arabidopsis thaliana BURP domain-containing protein (JP630), mRNA [NM_102224]	-1.65747	11.4605	-13.407	0.000155803	0.00461882	1.53407
14082	193	13	272	AATGACTAGTTTATGGCTCAACTCTGACTATGTCAAGTGCTTCAACGGCTCTGGTGAACT	13489	0	A_84_P509791	AT4G23960	NM_118528	ref|Arabidopsis thaliana F-box family protein mRNA [NM_118528]	-1.65705	9.14384	-21.6002	2.267e-05	0.00161172	3.75916
2866	39	14	387	CTGCTAAATGTGGTGTTAATATAGGAGTCCCTTTCTCTAAGACTGTGGACTGTAACAGGT	2545	0	A_84_P161573	AT4G33355	NM_001036705	ref|Arabidopsis thaliana Bifunctional inhibitor/lipid-transfer protein/seed storage 2S albumin superfamily protein mRNA [NM_001036705]	-1.65541	11.0407	-4.17488	0.0133335	0.0728293	-3.82603
35526	485	11	2169	TGCTTCTGATCCACAATGCAAGGAGATATCCACTTTCGTGGACGCACTATGTGTTCGTTA	34358	0	A_84_P566037	TTL2	NM_001338142	ref|Arabidopsis thaliana tetratricopetide-repeat thioredoxin-like 2 (TTL2), mRNA [NM_001338142]	-1.65501	9.64684	-23.9973	1.47808e-05	0.00132264	4.22956
22869	312	71	1727	ATTCCAAATGCAACAAGATCCTTTTGCAATGTCCAACAACATTGCTCCTCCCACTAATGT	22022	0	A_84_P10063	AT4G25940	NM_118727	ref|Arabidopsis thaliana ENTH/ANTH/VHS superfamily protein mRNA [NM_118727]	-1.65474	9.8757	-16.8428	6.21312e-05	0.00272055	2.61261
36476	497	83	1454	GTGCTATGATGATAGTGCCTCTCTTGTGGGAGAGATAAGTGATTTGTTTCTTAACAAAGT	35346	0	A_84_P15994	ARI14	NM_125768	ref|Arabidopsis thaliana IBR domain-containing protein (ARI14), mRNA [NM_125768]	-1.65088	9.26549	-10.8697	0.000360373	0.0077516	0.532889
27980	382	10	1229	AGGAAAATCTAAACGACCACAAGCTAGTCTCCTTTGTGGTTTAAATGGTGGTGGACGTCG	26945	0	A_84_P19434	AT3G62860	NM_001340180	ref|Arabidopsis thaliana alpha/beta-Hydrolases superfamily protein mRNA [NM_001340180]	-1.6501	11.7393	-19.3932	3.51067e-05	0.00199817	3.26755
8173	111	68	1031	GTGAAGTTTACGAAGAAAGATTAAGGAACAACAAATTAAGCAAGCTGGTAGAAGCTGGCT	7773	0	A_84_P12920	AT4G30470	NM_119193	ref|Arabidopsis thaliana NAD(P)-binding Rossmann-fold superfamily protein mRNA [NM_119193]	-1.64973	13.013	-9.70085	0.000565653	0.0103163	-0.00981819
18971	259	82	923	TAGAGAAGAAATTGACGACTGTTTCGTGGTTTCTGAAAGGAAACTCACTACCGATATGTA	18310	0	A_84_P14505	AT2G32140	NM_128773	ref|Arabidopsis thaliana transmembrane receptor mRNA [NM_128773]	-1.64937	8.30285	-1.95113	0.121218	0.298649	-6.36909
19926	272	68	1312	AGTTAAAACTTTGGGATACACTTTCGGACACTAATGTCTCCAGCAGATACGGAAGCAGAG	19161	0	A_84_P82719	AT4G18900	NM_118006	ref|Arabidopsis thaliana Transducin/WD40 repeat-like superfamily protein mRNA [NM_118006]	-1.64866	9.5351	-12.3006	0.000220042	0.00573605	1.12346
24169	330	53	807	ATATTGCATCTTGACTCTTGTGAGGAAAAGCATGCTTGTGTTTTTGGTGGATATCGCTTG	23277	0	A_84_P16896	AT5G52490	NM_124628	ref|Arabidopsis thaliana Fibrillarin family protein mRNA [NM_124628]	-1.64846	9.67918	-7.45525	0.00158184	0.0195862	-1.25389
33587	458	13	1372	ATGGTGAGATAAAGCTACGAGTCAATTAATTAACTATCTTTTATGAGGAGAACGAGATCG	32409	0	A_84_P71564	MIOX2	NM_127538	ref|Arabidopsis thaliana myo-inositol oxygenase 2 (MIOX2), mRNA [NM_127538]	-1.64608	10.7883	-5.86188	0.00393973	0.0343023	-2.3592
33706	459	68	432	TGGAAACGAATTTATCCTCTGGAAAATGTTGAGGTGTGGAGAAGCAGACTGCAGGAAGAT	32644	0	A_84_P602094	AT5G54720	NM_124853	ref|Arabidopsis thaliana Ankyrin repeat family protein mRNA [NM_124853]	-1.64501	8.48017	-2.93352	0.0414996	0.150127	-5.16368
32845	447	83	465	TATGACAATACACTTACGTTTGTAATGAAGTGCCTTAAGTTTAAGAGGAGAAACTATCGG	31814	0	A_84_P216738	GRP3S	NM_126561	ref|Arabidopsis thaliana glycine-rich protein 3 short isoform (GRP3S), mRNA [NM_126561]	-1.64403	15.4183	-6.47156	0.00271674	0.0275135	-1.90926
23230	317	60	1295	AACCAATCAGGTTCGACGAGTACCGTTCTCTGATAAGGCAAAAGGGTCCTTGTGGAAAAA	22439	0	A_84_P13535	AT2G38240	NM_129381	ref|Arabidopsis thaliana 2-oxoglutarate (2OG) and Fe(II)-dependent oxygenase superfamily protein mRNA [NM_129381]	-1.64362	9.76667	-2.43074	0.0705097	0.211629	-5.76983
5116	69	55	1219	CTTCAGCCAAGTGTGAGGTCCAAATAAAATCAAAGAACCTTAGCTTGTCATCTACTTCGA	4777	0	A_84_P709936	AT5G35926	NM_001344118	ref|Arabidopsis thaliana Protein with RNI-like/FBD-like domain mRNA [NM_001344118]	-1.64341	9.1273	-14.5585	0.000111866	0.00383029	1.92552
15812	216	82	856	ACGGCGGCATGTGTCTAAATTAGAGAAGTTTCATATTTCGGAAAGTTTTTAAATCTTGAG	15169	0	A_84_P130356	AT5G20790	NM_122086	ref|Arabidopsis thaliana transmembrane protein mRNA [NM_122086]	-1.64181	12.3466	-18.7773	4.00132e-05	0.00213293	3.11868
36141	493	45	2569	GATCAATCGGACCAGATGTTCTTTATCCTCTTGAGGCTTTGTAGGATGATGTATTATTCG	34987	0	A_84_P21907	TC385741	TC385741	tc|Rep: F5J5.13 - Arabidopsis thaliana (Mouse-ear cress), partial (58%) [TC385741]	-1.64073	8.07527	-12.7014	0.000193533	0.00527721	1.27644
9023	123	47	953	TGTAATTTGTTGTTGTACCAATACGGCAAATTTAGTCAACCTTTTTGTGTCGTTTCCTTC	8585	0	A_84_P150278	AT2G34610	NM_179902	ref|Arabidopsis thaliana cotton fiber protein mRNA [NM_179902]	-1.6404	7.47331	-7.74749	0.00136344	0.0178603	-1.07385
17791	243	63	1181	ATTGGATTATGGTGAGAGCGAGGTGTGAAGGAACAATGATTAGTGGGTCACAAAAGGAAT	17145	0	A_84_P19214	MAPKKK17	NM_128810	ref|Arabidopsis thaliana mitogen-activated protein kinase kinase kinase 17 (MAPKKK17), mRNA [NM_128810]	-1.63948	11.393	-21.2258	2.4338e-05	0.00167252	3.68004
23134	316	30	901	ATTGTAGATGGAAGTACGGCCAAAGGAGCTTTCTCTATCTCCTCAAAGCCTCACTTCTTC	22245	0	A_84_P22073	HAT9	NM_127845	ref|Arabidopsis thaliana Homeobox-leucine zipper protein family (HAT9), mRNA [NM_127845]	-1.63925	13.2543	-15.8873	7.86618e-05	0.00308819	2.3383
26636	363	75	528	GCTCATCTTCTCTATCCACCATGTTGTTGATCCTTTTCTTCTTCGAAAATCATGAATCAA	25765	0	A_84_P166573	AT1G03700	NM_100249	ref|Arabidopsis thaliana Uncharacterized protein family (UPF0497) mRNA [NM_100249]	-1.63884	9.07916	-8.02177	0.00119131	0.0163662	-0.910371
14197	194	68	1055	GTTTTACCATCAGTTTATTTTAAGAGCGGCTGCGATTAAAGCTCTTGGCTCATTTGGCTC	13578	0	A_84_P12200	PIP2;4	NM_125459	ref|Arabidopsis thaliana plasma membrane intrinsic protein 2;4 (PIP2;4), mRNA [NM_125459]	-1.63828	13.6661	-6.80265	0.00224762	0.0243784	-1.6796
25112	343	35	1502	GCTCTTCCTCGCTAAAGCTTTCCAGGAGAAAGGAAAGAGTTTTGCTTGGTTTTCTATTCA	24251	0	A_84_P286130	AT5G67550	NM_126155	ref|Arabidopsis thaliana transmembrane protein mRNA [NM_126155]	-1.63808	9.67443	-16.1676	7.32998e-05	0.0029745	2.42059
14480	198	59	680	TGAGTTTGTTAGGATACGATGAGTGTACAAAGATGGAGTGTAGGAAGATGGTTAAGGTTT	13849	0	A_84_P18423	AT3G47480	NM_114616	ref|Arabidopsis thaliana Calcium-binding EF-hand family protein mRNA [NM_114616]	-1.6368	8.82193	-5.0109	0.00700559	0.0487999	-3.05406
24521	335	37	1227	GCTCGATTCACTAATCTTCAAGATAGTCTTCAAGTTGCTTGGAGATGGCAAAAAATTCAT	23677	0	A_84_P15920	DUR	NM_123815	ref|Arabidopsis thaliana NAD(P)-binding Rossmann-fold superfamily protein (DUR), mRNA [NM_123815]	-1.63612	11.3566	-22.0426	2.08779e-05	0.0015243	3.85058
4003	54	29	1187	TGAGAATGGTTTCTATAAGATATGTAAAGGTCGTAACATTTGCGGTGTTGACAGTTTGGT	3600	0	A_84_P10705	AT2G21430	NM_127715	ref|Arabidopsis thaliana Papain family cysteine protease mRNA [NM_127715]	-1.63589	13.4305	-7.82316	0.00131305	0.0174574	-1.02824
25455	348	2	1045	ACAGAAAATCAACCATGTATATTATGAATCGGAGTATCGAACAGAATGGTGCAGAGCGAA	24484	0	A_84_P714373	AT1G62305	NM_202342	ref|Arabidopsis thaliana Core-2/I-branching beta-1,6-N-acetylglucosaminyltransferase family protein mRNA [NM_202342]	-1.63576	11.8615	-20.9743	2.5545e-05	0.00169874	3.62593
28580	390	25	2134	ATTATGACGATCATGTCACAGTATATGCCACTTGAGAGCCAAAGAGCTCGTGAAGTTCCA	27551	0	A_84_P15710	VSR7	NM_001203848	ref|Arabidopsis thaliana VACUOLAR SORTING RECEPTOR 7 (VSR7), mRNA [NM_001203848]	-1.63544	9.37928	-8.64687	0.000889051	0.0136375	-0.556113
1287	17	73	3228	GCATTTGCCGGTTGGATCAACAGATTCACTTGAAGAGCTTGCACTTGGCTTTGGATCTAA	1106	0	A_84_P22854	AT1G51790	NM_001333503	ref|Arabidopsis thaliana Leucine-rich repeat protein kinase family protein mRNA [NM_001333503]	-1.63331	7.6405	-5.61436	0.0046238	0.0376588	-2.55277
21929	300	21	1267	TCAACGAGTTGGCTAGTGTGGCCAGAGCTTCAGATTCATGTCATCTTGTGTTCCATTCTA	21071	0	A_84_P161283	AT3G49030	NM_114762	ref|Arabidopsis thaliana FBD, F-box and Leucine Rich Repeat domains containing protein mRNA [NM_114762]	-1.63328	9.43689	-14.0782	0.000128033	0.00413064	1.76636
38179	520	60	1645	TGAGAAGTGCAAGCCTCAAGTCAAAAAATGTTAAAAGCCCTCCTGGTTACCAGCTTTCAC	36806	0	A_84_P11999	CPK18	NM_119774	ref|Arabidopsis thaliana calcium-dependent protein kinase 18 (CPK18), mRNA [NM_119774]	-1.63096	8.00145	-22.9385	1.77574e-05	0.00141694	4.02915
27770	379	24	973	TGGCTTATCAAAGCTCACTTAATTGGTTTCACGTTACATACATATACACATTCATCATCG	26822	0	A_84_P570360	AT2G22750	NM_001335822	ref|Arabidopsis thaliana basic helix-loop-helix (bHLH) DNA-binding superfamily protein mRNA [NM_001335822]	-1.63028	7.23488	-17.7641	5.00906e-05	0.00238568	2.86132
38769	528	35	973	CACATTTCGCGTATAGAAGAGCATTGAGAACAACATTCAAGACAATTCTTGGATTAGAGA	37260	0	A_84_P519899	TBL20	NM_001337407	ref|Arabidopsis thaliana TRICHOME BIREFRINGENCE-LIKE 20 (TBL20), mRNA [NM_001337407]	-1.62782	7.02423	-6.85968	0.00217717	0.0238665	-1.64101
20792	284	60	620	TCAAGATTTCCACCGTGAGACGGCAACATTGGAAGAGTTTATGATGAGAGATCTCGATTT	20001	0	A_84_P226889	AT4G20000	NM_118119	ref|Arabidopsis thaliana VQ motif-containing protein mRNA [NM_118119]	-1.62776	8.03056	-5.50755	0.00496338	0.0393907	-2.63839
8882	121	63	1041	TCGGAAGGAGTAAGTTTCAAGAGTTTTTTCCGTAAAGGGGAAGTTGGTGATTGGAAGAGT	8464	0	A_84_P12457	ST4B	NM_101212	ref|Arabidopsis thaliana sulfotransferase 4B (ST4B), mRNA [NM_101212]	-1.62775	10.7654	-6.51334	0.00265131	0.0270754	-1.87974
16217	222	32	2419	ATTAAGAGTACTTGCTGAAGAATCAACACAGGCTGCAGTAGTCATTAACAGCTCCGGACC	15522	0	A_84_P16705	AT4G31230	NM_001342067	ref|Arabidopsis thaliana kinase with adenine nucleotide alpha hydrolases-like domain-containing protein mRNA [NM_001342067]	-1.62736	7.46044	-5.50832	0.00496083	0.0393785	-2.63777
16422	225	20	366	AGCTATTGATTCCTTAAACCAATCTTTAGACACTGTTAAGTCGCGTGATTACAAAACAGC	15785	0	A_84_P585157	AT5G46930	NM_124064	ref|Arabidopsis thaliana Plant invertase/pectin methylesterase inhibitor superfamily protein mRNA [NM_124064]	-1.62645	7.03213	-12.4258	0.000211299	0.0055771	1.17181
5141	69	85	1343	ACCTCATGGCTTTCGCTAAAAAACAGATTGACTACATACTAGGGCATAACCCACAAGGAA	4825	0	A_84_P18408	GH9A4	NM_001339113	ref|Arabidopsis thaliana glycosyl hydrolase 9A4 (GH9A4), mRNA [NM_001339113]	-1.62508	7.39974	-4.21197	0.0129338	0.0715382	-3.78969
24167	330	50	378	TCTTTCGGGTTTGCTGCTTTGGGGATATCGCTTGAGGAGCTTACCGGAGAAACTAAACCG	23272	0	A_84_P82119	AT4G08895	NM_148303	ref|Arabidopsis thaliana inorganic phosphate transporter family protein mRNA [NM_148303]	-1.62384	7.80883	-23.0012	1.75614e-05	0.00141601	4.04133
13577	186	18	1873	CCATTGTATGATGCATCCCTACTTAAGGAGTTTCGTGTAAACTGGTCTCACCTATGTTAT	12940	0	A_84_P283560	AT2G24600	NM_128021	ref|Arabidopsis thaliana Ankyrin repeat family protein mRNA [NM_128021]	-1.62275	10.7092	-1.76508	0.150715	0.34303	-6.60186
22090	302	36	1504	ATGGAGGAAGTTGTGGCTATGTTGGAGGCTATTGATACTTCCAAAGGCGGAGGAATGATT	21240	0	A_84_P12630	AT3G01490	NM_001337341	ref|Arabidopsis thaliana Protein kinase superfamily protein mRNA [NM_001337341]	-1.62245	13.4834	-12.6519	0.000196579	0.00533424	1.25784
22518	308	16	582	GCACTTCGGCTAATAACTAAAGCAGCCTTTGAGAAAACAAACGACGGTCCACGAAAAGGA	21631	0	A_84_P11894	FUR1	NM_001340534	ref|Arabidopsis thaliana Major facilitator superfamily protein (FUR1), mRNA [NM_001340534]	-1.61913	10.6996	-6.04542	0.00351115	0.0320854	-2.21986
9997	136	76	422	ATAGGAGTCCCTTTCTCTAAGACTGTGGACTGTAACAGCATAAACTGAAAAGAAGATTGA	9493	0	A_84_P548554	AT4G33355	NM_148392	ref|Arabidopsis thaliana Bifunctional inhibitor/lipid-transfer protein/seed storage 2S albumin superfamily protein mRNA [NM_148392]	-1.61791	10.7816	-4.59595	0.00953928	0.0592093	-3.42519
36354	496	36	506	ATTAAAGAAGAGGTCTCGAAGAAGAAGAGAGTTTTTTGACAGCTACTACGAAGACATCTA	35116	0	A_84_P501156	AT2G17785	NM_179637	ref|Arabidopsis thaliana zinc-binding protein-like protein mRNA [NM_179637]	-1.61786	7.89063	-14.6151	0.000110132	0.00380153	1.94391
36448	497	53	738	GCGAATTGGTTAACGATGAAAATCCGGTTCGGTATAAAGAGAGCAGCTTTAACGATTTTC	35295	0	A_84_P15834	KUOX1	NM_001342945	ref|Arabidopsis thaliana KAR-UP oxidoreductase 1 (KUOX1), mRNA [NM_001342945]	-1.61717	7.60666	-14.8634	0.000102906	0.00365801	2.02372
7680	104	70	1447	GTTGAATATATTGACGCTTATGTCTCTAACCTGGCACTTTGTTTATCTCGGTCAGAGACT	7218	0	A_84_P12451	AT1G72100	NM_105868	ref|Arabidopsis thaliana late embryogenesis abundant domain-containing protein / LEA domain-containing protein mRNA [NM_105868]	-1.61691	9.17142	-7.44595	0.00158948	0.0196472	-1.25972
4478	61	10	2451	AACGACGATGATGATGATGGGGATTTCGTCCTACCACCACACATTGGATTCCAATATGCA	4111	0	A_84_P12379	AT1G49490	NM_103837	ref|Arabidopsis thaliana Leucine-rich repeat (LRR) family protein mRNA [NM_103837]	-1.61622	10.6719	-8.6426	0.000890772	0.0136433	-0.558452
8301	113	54	440	CGGTGGCTGCTTCAGGTGTTGTGCTTATGCTGGTCAGGCTGTTCAAACTCAGCCACAGAG	7890	0	A_84_P20068	AT2G05540	NM_126577	ref|Arabidopsis thaliana Glycine-rich protein family mRNA [NM_126577]	-1.6158	15.9054	-22.3844	1.96127e-05	0.00149371	3.91972
15536	213	17	704	GTGGTGAAGATTACATACAGTAAAGAGCCTGTTGGGGATTTTGTGACATACCGATGCATC	14915	0	A_84_P15616	RPB5E	NM_115306	ref|Arabidopsis thaliana RNA polymerase II fifth largest subunit, E (RPB5E), mRNA [NM_115306]	-1.61307	11.8605	-7.91626	0.00125416	0.0169455	-0.97265
31453	429	20	408	TAGCTCATGAATTCTCAGACAAAGGAAACAACCTTCTCTCAACTGGCAAGGACATGGCGA	30404	0	A_84_P21841	GSTF6	NM_001197964	ref|Arabidopsis thaliana glutathione S-transferase 6 (GSTF6), mRNA [NM_001197964]	-1.6127	10.4311	-13.6178	0.000146343	0.00443933	1.60829
2893	39	44	1019	TGTTTGGAGGTGGCGGCGATTTCGAGTTTAGCGAAAATGAGCACTTCTCTATCTTCAGTT	2597	0	A_84_P16571	WRKY70	NM_115498	ref|Arabidopsis thaliana WRKY DNA-binding protein 70 (WRKY70), mRNA [NM_115498]	-1.61182	14.2032	-3.05534	0.0367273	0.138261	-5.02193
26035	355	63	1142	CGACAATGTATGGAATGGTCGCCACGTGGACATGTGTTACCCTACTAACCTAGAAACTAT	25168	0	A_84_P22310	AT4G10950	NM_001340696	ref|Arabidopsis thaliana SGNH hydrolase-type esterase superfamily protein mRNA [NM_001340696]	-1.61114	12.6059	-7.40494	0.00162367	0.0198402	-1.28552
9069	124	18	574	CAGTGTCATTTTCTACCTCAATGAGTCTCATTCTCCTTGTCATCAGCGGTATACGACTAA	8537	0	A_84_P268160	AT3G13950	NM_112249	ref|Arabidopsis thaliana ankyrin mRNA [NM_112249]	-1.61075	8.53549	-4.28026	0.0122351	0.0692155	-3.72332
36560	499	7	445	GTGGTTACGTTGTCTGATATGTACAACGTTGTAAGGTGACACTAGAGAGATATGTGCTTA	35361	0	A_84_P544532	AT1G58225	NM_001198332	ref|Arabidopsis thaliana hypothetical protein mRNA [NM_001198332]	-1.60975	7.30088	-6.04297	0.00351648	0.0320965	-2.22169
36002	491	57	1460	AAGTTTAAAGTATTAGACCATCTCCAATGGTGAGAACCACATGAGAGGCTCTCACCATTT	34866	0	A_84_P77979	AT4G00160	NM_116233	ref|Arabidopsis thaliana F-box/RNI-like/FBD-like domains-containing protein mRNA [NM_116233]	-1.60962	8.98168	-12.3023	0.000219921	0.00573605	1.12412
7697	105	2	343	AAGAAGAAGGGAGTGGAAGAATCAACCCAGAAGATTTCTTGGGTTCCAGATCCCAAAACC	7250	0	A_84_P23233	SAG21	NM_001084877	ref|Arabidopsis thaliana senescence-associated gene 21 (SAG21), mRNA [NM_001084877]	-1.60906	12.802	-5.28932	0.0057567	0.0431306	-2.81739
14534	199	37	1039	AAATCCAAGGTTTTGAAGGGTCAGAGAAGAATCTTAGTAGTAGAGTTTACACCTTTGTTG	13954	0	A_84_P610981	AT5G52620	NM_124640	ref|Arabidopsis thaliana F-box associated ubiquitination effector family protein mRNA [NM_124640]	-1.60831	9.15485	-7.80047	0.00132791	0.0175597	-1.04187
2359	32	26	725	ATTGCTTTTGTAGCTGTTCTTCATGTCATGGGTAAGCTCTATTTTGTCAAGAGCAAATGA	1993	0	A_84_P17533	AT3G60540	NM_202738	ref|Arabidopsis thaliana Preprotein translocase Sec, Sec61-beta subunit protein mRNA [NM_202738]	-1.60768	12.3135	-4.90224	0.00758086	0.0512052	-3.14906
11563	158	24	3116	CTATTAGCTCGCCAGGACAAACGTCCTCAAGGCATAACAACAGTACAGTAGTTGTGAAGA	10980	0	A_84_P19911	AT1G09170	NM_100787	ref|Arabidopsis thaliana P-loop nucleoside triphosphate hydrolases superfamily protein with CH (Calponin Homology) domain-containing protein mRNA [NM_100787]	-1.60716	7.77339	-19.6477	3.32992e-05	0.00194048	3.32748
26419	361	6	1353	CATCTGTATTTCAGTTTTTTGTTTGAAATGGTCATGCCTCTCTTTGTCTTTCGAGCAATA	25498	0	A_84_P69204	IGMT3	NM_101965	ref|Arabidopsis thaliana O-methyltransferase family protein (IGMT3), mRNA [NM_101965]	-1.60689	8.7789	-5.02108	0.00695446	0.0485682	-3.04524
6876	93	74	2704	ATCCGTCTCCTTATAGCACTTTCACTTGGTCTGATGAATCTTTGTCTAGTGATCCAGTGT	6512	0	A_84_P15036	RLK1	NM_001345434	ref|Arabidopsis thaliana receptor-like protein kinase 1 (RLK1), mRNA [NM_001345434]	-1.60491	9.84905	-6.31433	0.00298133	0.0290713	-2.02183
18678	255	83	1337	TCTTCTGATAAAAGATCATCCTTCTTTGCCCTTAGTGAACATAACAATCAACAACCCTTC	18027	0	A_84_P23866	AT2G16980	NM_201747	ref|Arabidopsis thaliana Major facilitator superfamily protein mRNA [NM_201747]	-1.60487	8.90696	-16.3764	6.95966e-05	0.00288586	2.48091
25771	352	22	304	TTCTCACCCAAACTCTCCCACCGTCTACGATTGGCTATACAGCGACGACACTAGGAGCAA	24810	0	A_84_P13568	AT2G33830	NM_001336474	ref|Arabidopsis thaliana Dormancy/auxin associated family protein mRNA [NM_001336474]	-1.60122	16.2799	-4.34023	0.0116586	0.0672678	-3.66559
37475	511	30	3475	TCTTGTTCATTCTAAAACAACCACCATGACTAAGAATCTAGAGGGTTCCACTCGTTACCA	36230	0	A_84_P21962	5PTase14	NM_001336348	ref|Arabidopsis thaliana endonuclease/exonuclease/phosphatase family protein (5PTase14), mRNA [NM_001336348]	-1.60081	10.1837	-20.6743	2.7083e-05	0.00173891	3.56042
33919	462	54	1046	GGATCAAAGAACTTGCAAGAAATCTTGTGACTCTCTTGTGTTGGTTGATGTAATTATTAC	32766	0	A_84_P282290	AT5G61340	NM_125527	ref|Arabidopsis thaliana transmembrane protein mRNA [NM_125527]	-1.60039	12.1002	-10.3663	0.000435047	0.00870077	0.306495
16725	229	28	563	GCGGCCAGTTCGTATAGAAAAGAGAGGCATCTTAGAAGATGTTTCATCCTCAAAGGCGAA	16087	0	A_84_P148708	AT3G27140	NM_113628	ref|Arabidopsis thaliana Protein phosphatase 2C family protein mRNA [NM_113628]	-1.60002	8.98553	-12.3964	0.000213314	0.00561092	1.1605
33857	461	70	599	CCATCAGATCTAAGACATGAAAGGTTTAAAGTTACAATGGTTAATGCTGGTGGAGCTGCT	32792	0	A_84_P224809	AT2G38790	NM_129436	ref|Arabidopsis thaliana hypothetical protein mRNA [NM_129436]	-1.60002	9.27021	-5.69095	0.00439766	0.0366327	-2.49217
12390	169	72	857	TACACAAATTGAATCTAGTCCAATGATTCAATTTGTGTCATGTCTCATGTAGACGTTGTG	11900	0	A_84_P510027	AT2G04495	NM_147243	ref|Arabidopsis thaliana transmembrane protein mRNA [NM_147243]	-1.59829	7.03845	-2.41601	0.0716577	0.213792	-5.78803
30750	419	63	1411	GTTGTAGAGAGCAATATTGCTCTTGTATATACTGAACATAATCTCATTAGCCATAGTCTG	29756	0	A_84_P65364	AT5G04250	NM_001125696	ref|Arabidopsis thaliana Cysteine proteinases superfamily protein mRNA [NM_001125696]	-1.5982	12.1814	-10.9868	0.00034534	0.00758995	0.584049
1518	20	78	1638	CGATTCACCTCTACCGTATTCGAAAACATCTATTTCACTTGGAGAAGATTCCCTTATTGA	1257	0	A_84_P594822	IREG2	NM_001203288	ref|Arabidopsis thaliana iron regulated 2 (IREG2), mRNA [NM_001203288]	-1.59804	7.94613	-18.5999	4.15815e-05	0.0021679	3.07478
12527	171	65	2054	AAGGCATTGTGTTTCGAAAGACCACATTGCCCAAAAAATCTTGTGAGTTGTTTTGCTTCT	12024	0	A_84_P281450	WAK2	NM_101979	ref|Arabidopsis thaliana wall-associated kinase 2 (WAK2), mRNA [NM_101979]	-1.59713	9.8506	-10.496	0.000414102	0.00845071	0.365858
25958	354	59	1163	TGAGATGATGAATACAGCTTCGGTAATCTCTTACGTTACTTCAATGCAAGAGACAATGAT	25021	0	A_84_P279710	AT3G26010	NM_113505	ref|Arabidopsis thaliana Galactose oxidase/kelch repeat superfamily protein mRNA [NM_113505]	-1.59688	9.50433	-12.8099	0.000187043	0.00516872	1.31703
22859	312	58	1528	CAAGGGACTTACCTTGCAAAATGCTTTGATCGTATGGAAGTATGCGAGAAGAATCCTGAA	22001	0	A_84_P11935	NDB3	NM_118269	ref|Arabidopsis thaliana NAD(P)H dehydrogenase B3 (NDB3), mRNA [NM_118269]	-1.59678	12.0026	-8.67399	0.000878222	0.013524	-0.541287
33761	460	47	1333	TCGAAGACATTGTTGGTTTCAGAAACTCTCAACCTCTTTATGCATCGTTGAAAGGATGTA	32610	0	A_84_P12794	AT3G57460	NM_001339869	ref|Arabidopsis thaliana catalytic/ metal ion binding / metalloendopeptidase/ zinc ion binding protein mRNA [NM_001339869]	-1.59607	9.41191	-7.02457	0.0019882	0.022521	-1.53098
32432	442	33	626	AAGGGAAGAAGAAAGCGAATTGGAGAAGCTTCGATATGATGAAAACATGTCGAGACTTGT	31301	0	A_84_P588346	AT3G23680	NM_113272	ref|Arabidopsis thaliana F-box associated ubiquitination effector family protein mRNA [NM_113272]	-1.59352	7.33919	-10.7936	0.000370585	0.00788454	0.499324
19321	264	58	1106	ATTGAACTTTGGTGACACTGGTGATTTTTGTCAGTTTTGGGAGATTGAAGAAGATTGTGA	18564	0	A_84_P548684	AT5G41830	NM_123548	ref|Arabidopsis thaliana RNI-like superfamily protein mRNA [NM_123548]	-1.59148	8.22074	-18.2924	4.44868e-05	0.00223302	2.99751
33329	454	57	2349	TTCGCATAAGCAGGAGTGGTTAATGGAAAAGTGTCGTAGAAACAAGCCCAGAGTTGTCAT	32193	0	A_84_P10696	AY099820	AY099820	gb|Arabidopsis thaliana putative disease resistance protein (At2g24160) mRNA, complete cds [AY099820]	-1.59083	9.12098	-7.78512	0.00133809	0.0176423	-1.05112
12118	166	8	683	CACAAGAAGCTGCAGGTAATCTTCCGGGCCAAGGAACAGCGATCAATATATCAGATTCAT	11513	0	A_84_P19223	RABA2b	NM_100615	ref|Arabidopsis thaliana RAB GTPase homolog A2B (RABA2b), mRNA [NM_100615]	-1.59077	12.0534	-9.254	0.000681204	0.0115969	-0.234195
1688	23	10	0	GCAGGATCTTCACCTAGTGGACAAGCACCAAACATAAATAATAATTACCACGGTAAAAGT	1417	0	A_84_P740740	A_84_P740740	A_84_P740740	Unknown	-1.58823	9.19528	-6.98731	0.00202908	0.0228459	-1.55564
4019	54	50	1838	CCGGAAGATAATCAAATAGATTTAGAATCTCCTCCTTTAGTAAATGTAGATAGTTCCACG	3635	0	A_84_P159915	SLAH2	NM_001341894	ref|Arabidopsis thaliana SLAC1 homologue 2 (SLAH2), mRNA [NM_001341894]	-1.5881	8.56953	-12.6637	0.000195851	0.00532188	1.26226
21699	297	2	895	GGTCTCATGAAACAAACAGTGGAGAACATGAGGGAAAGTATTGGTGAGATTGAGTCTGAT	20901	0	A_84_P515305	AT1G71150	NM_105784	ref|Arabidopsis thaliana cyclin-D1-binding protein mRNA [NM_105784]	-1.58613	9.43862	-11.258	0.000313391	0.00714068	0.700509
1516	20	76	1055	AAGCAGGACATGCTGTGAATTTGGAGAAGTCCAAGGAATTTGTCAAGCATTTGAAATCTT	1253	0	A_84_P10361	AT5G09430	NM_120980	ref|Arabidopsis thaliana alpha/beta-Hydrolases superfamily protein mRNA [NM_120980]	-1.58203	9.65457	-20.3962	2.86135e-05	0.00178729	3.49866
10086	138	10	312	GTCCGATTCACATGGAAATGTTTGTCTTGTACTTGCCCTAATAAGTTTGATCTTAAACAG	9522	0	A_84_P508474	AT3G46310	NM_114499	ref|Arabidopsis thaliana hypothetical protein mRNA [NM_114499]	-1.58152	7.82108	-19.638	3.33664e-05	0.0019415	3.32519
24544	335	65	858	TTTTTCTGGGTTTTTCTCTAATGGGTTTTACAATGTCAATGACTTTGGAAGCATCGATTC	23718	0	A_84_P14710	SIB1	NM_001339806	ref|Arabidopsis thaliana sigma factor binding protein 1 (SIB1), mRNA [NM_001339806]	-1.57782	11.6454	-4.12177	0.0139318	0.0748091	-3.87841
7233	98	50	919	AACAGAAGCAAGTGTACGATCAAGAAGTGATTCAATCATTACAGTGGATGTTGATGAAGC	6762	0	A_84_P555946	AT1G18265	NM_202127	ref|Arabidopsis thaliana zein-binding protein (Protein of unknown function, DUF593) mRNA [NM_202127]	-1.57586	10.9145	-17.7449	5.03106e-05	0.00239019	2.85628
29680	405	34	1087	AGAATCCATTAACCTACATCACCGAAAACGGATATTTTGCATGGTCATTGATGGACAATT	28686	0	A_84_P19846	NP307428	NP307428	tc|GB|AC024261.6|AAG52622.1 cyanogenic beta-glucosidase, putative; 45933-43295 [NP307428]	-1.57316	7.68346	-2.75986	0.0496051	0.169007	-5.36944
25878	353	50	3038	GCCTGGACTTGAGGACACACTTATCTTAACCATGAAGGGTATTGCTGCAGGATTGCAAAA	25003	0	A_84_P23103	PPC3	NM_001338141	ref|Arabidopsis thaliana phosphoenolpyruvate carboxylase 3 (PPC3), mRNA [NM_001338141]	-1.57172	13.6518	-16.1908	7.28768e-05	0.00297127	2.42733
20461	280	11	3174	CCATTCCTCAGTTACTTTAAGAATCCAAGATCCTTATTTAAGGGTTCAAGAAGCCCATCT	19634	0	A_84_P23220	AT3G63380	NM_116203	ref|Arabidopsis thaliana ATPase E1-E2 type family protein / haloacid dehalogenase-like hydrolase family protein mRNA [NM_116203]	-1.57166	7.28992	-6.34686	0.00292408	0.0287496	-1.99835
19109	261	73	794	CTTTGATCGAAGCTCCCAGAGTGCTCAATGAAGTTCTTCTTCAAAACATGTACGCCGGTT	18444	0	A_84_P21212	AT3G16530	NM_112525	ref|Arabidopsis thaliana Legume lectin family protein mRNA [NM_112525]	-1.57159	7.7701	-4.32031	0.0118464	0.0679702	-3.68471
2081	28	37	5451	CACCGATGAAATCTCGAGCTGCATGCAAGAAAAGGACTTTGCGAATGTAAAGTCAGCTTC	1738	0	A_84_P19895	XIA	NM_100339	ref|Arabidopsis thaliana myosin XI A (XIA), mRNA [NM_100339]	-1.5713	9.32578	-14.2439	0.000122145	0.00401355	1.82192
38160	520	38	0	CACATCACGTCCGTATCCTAACATTGTATATACACTACTTGTTTGAGCAACAAATTAAGT	36768	0	A_84_P715742	A_84_P715742	A_84_P715742	Unknown	-1.56995	7.47908	-16.1391	7.38228e-05	0.00297753	2.41231
26385	360	50	1716	TTTTGCAAACGTTAATTTGGGATCTCCAAGAGCCAGGTGGTGTAAGGTTAAGGCAGCTTT	25431	0	A_84_P15883	CBP60G	NM_001203479	ref|Arabidopsis thaliana Cam-binding protein 60-like G (CBP60G), mRNA [NM_001203479]	-1.56801	8.17708	-2.09134	0.103127	0.26964	-6.19303
1834	25	6	480	AGGAGGTCAACGTCATTTATAAATCCGCCGGGGTTTTGTACCGTATGGCTGATAATTGCT	1549	0	A_84_P10001	AT1G23350	NM_102184	ref|Arabidopsis thaliana Plant invertase/pectin methylesterase inhibitor superfamily protein mRNA [NM_102184]	-1.56652	9.16019	-4.41035	0.0110255	0.0648688	-3.59876
26230	358	44	909	AATATGACAAATAAAGACGGTTTGGATCTTCATATCGGTTTGCCTCCACAAGCTACTGGA	25275	0	A_84_P12205	AT5G61620	NM_125556	ref|Arabidopsis thaliana myb-like transcription factor family protein mRNA [NM_125556]	-1.56613	10.536	-15.1278	9.58466e-05	0.00352076	2.10714
29711	405	73	189	GACGATTTTAGAAGGCGGAGAGACCGAAGAAGACAATCAAGAACAAGAAAACGAGGACGT	28749	0	A_84_P191974	DIP2	NM_120399	ref|Arabidopsis thaliana E3 ubiquitin-protein ligase (DIP2), mRNA [NM_120399]	-1.5661	9.21651	-15.8907	7.85937e-05	0.00308819	2.33931
14687	201	45	1355	GAGGAGTGACTCTGTGGATAAAGTACTCCAAGGACTTGTTGAGTTCTTAAAAGCCAAGAA	14112	0	A_84_P22221	AT3G50940	NM_114954	ref|Arabidopsis thaliana P-loop containing nucleoside triphosphate hydrolases superfamily protein mRNA [NM_114954]	-1.56607	9.77692	-8.72386	0.000858729	0.0133617	-0.514135
18204	249	33	2265	GAAATTCTAGATTCCCGCACATGTTAACTTTGTTGCCTCAGAAACCAGCCGATCCTGAGT	17528	0	A_84_P17317	CNGC3	NM_130207	ref|Arabidopsis thaliana cyclic nucleotide gated channel 3 (CNGC3), mRNA [NM_130207]	-1.56492	11.9698	-21.846	2.16517e-05	0.00155916	3.81023
20577	281	58	161	GTGAAAATTGCTGTTGTTTTCGTCACCACCGTGGCTGAATCAGTAGAAGAAGCTTTCCGT	19854	0	A_84_P11768	AT3G19030	NM_112789	ref|Arabidopsis thaliana transcription initiation factor TFIID subunit 1b-like protein mRNA [NM_112789]	-1.56489	9.94984	-2.40795	0.0722947	0.214987	-5.798
28840	393	85	2185	GAATCTGTTGAAACTGTTAACAACCTCATCGCTTGCACCATTCACAAGATCAGAGCCGCT	27911	0	A_84_P15003	HDG7	NM_001344987	ref|Arabidopsis thaliana homeodomain GLABROUS 7 (HDG7), mRNA [NM_001344987]	-1.56371	7.96962	-12.7616	0.000189901	0.00522187	1.29898
551	8	25	1422	TTGGTTGACTTACTGGCCAAATAAGTACAAGACTTTTTACCATGAGACTCGTAGATTGGA	372	0	A_84_P577170	AT5G64190	NM_001345621	ref|Arabidopsis thaliana neuronal PAS domain protein mRNA [NM_001345621]	-1.56154	9.24746	-11.9652	0.000245759	0.00617483	0.991497
342	5	35	656	AAGAAAACCTGCCAGAGACACTTGATATTGGGGATATCTCTGAGTCAGGGCCTTCAACAT	274	0	A_84_P604646	CID5	NM_001343191	ref|Arabidopsis thaliana CTC-interacting domain 5 (CID5), mRNA [NM_001343191]	-1.55974	7.47445	-5.84805	0.00397456	0.0344804	-2.36985
23390	319	75	579	CTGAGATGGTCAGAGTTAAAAGTTTATTGTCCAAGTCCCGAAAAAGACAATGAGAACTAC	22608	0	A_84_P64634	AT4G10910	NM_117159	ref|Arabidopsis thaliana hypothetical protein mRNA [NM_117159]	-1.55927	9.15203	-21.4524	2.33109e-05	0.00162765	3.72812
25750	351	85	1139	TTGCTGAATCAAAACACTGTTGATTGCACCGGTGGATCCAGCAGTGGTGTTGGAATCTTT	24921	0	A_84_P23604	AT1G54890	NM_104362	ref|Arabidopsis thaliana Late embryogenesis abundant (LEA) protein-like protein mRNA [NM_104362]	-1.55754	7.22447	-8.91858	0.000787546	0.0126104	-0.409495
7106	96	82	871	AGTCCACTACAAGTAAAACGTCTAGAGAGAAGGATATGGAAATATCTTCAACTACGGTTA	6666	0	A_84_P540692	AT5G36100	NM_001125843	ref|Arabidopsis thaliana transmembrane protein mRNA [NM_001125843]	-1.5563	7.68896	-17.1459	5.78079e-05	0.00260101	2.69607
14489	198	70	1378	TTGTGGCCAAACTAAAGGAACTTCCAAAGGGTAATGAGAATCTTAGTATTGAATGCTTCT	13868	0	A_84_P21765	AT1G67390	NM_105406	ref|Arabidopsis thaliana F-box family protein mRNA [NM_105406]	-1.55468	7.281	-11.6915	0.000269551	0.00650682	0.881002
28518	389	35	430	CAAGTCGACCTCATTTCATCATAATCAGCTTCCAAATCCAAAAGCATCAATGAAAAAATC	27565	0	A_84_P595141	JAZ8	NM_102753	ref|Arabidopsis thaliana jasmonate-zim-domain protein 8 (JAZ8), mRNA [NM_102753]	-1.55386	9.71225	-5.27186	0.00582662	0.0433737	-2.83195
36377	496	62	254	GGAGGAAGACGGAGAAGATCTCTTCAACGATAACTTTCTTGATGATTATCGGCATATGGA	35163	0	A_84_P14511	AT1G44895	NM_001333238	ref|Arabidopsis thaliana minichromosone maintenance protein mRNA [NM_001333238]	-1.55333	9.03856	-7.7892	0.00133538	0.0176346	-1.04866
32163	438	67	1737	TCCGGTGCTAATTACTATGATCGTTATCTTAAGACCGTCCAAGGTGGAATCTCCTCCACT	31067	0	A_84_P15517	ICL	NM_113067	ref|Arabidopsis thaliana isocitrate lyase (ICL), mRNA [NM_113067]	-1.55172	10.6126	-6.16149	0.00326939	0.0307603	-2.13351
3702	50	22	0	CATCGCCGATCATCATGTTTATGTCCCGTGAAGGATTGTTGTTATCGGAAACAAACATGT	3297	0	A_84_P740377	A_84_P740377	A_84_P740377	Unknown	-1.5513	7.59462	-16.6105	6.57189e-05	0.0027842	2.54751
2183	29	73	208	AAATTTGGCGTCAGGTCTGGAGGAAAGACTCTCAACATGGTAAAGATCATGTTGCCAAAA	1932	0	A_84_P513445	AT1G44478	NM_103549	ref|Arabidopsis thaliana Cyclophilin mRNA [NM_103549]	-1.54985	7.1546	-13.3639	0.000157829	0.00465411	1.51875
34840	475	54	505	GGGCAGAAATTGTTAATGATTTTCGCGACTATGCCGATATTTGTTTCAAGAGCTTTGGAG	33731	0	A_84_P15433	BGLU14	NM_179734	ref|Arabidopsis thaliana beta glucosidase 14 (BGLU14), mRNA [NM_179734]	-1.54932	7.12591	-14.9118	0.000101567	0.00364377	2.0391
37236	508	7	1213	GCTTGGTTTGGGCCGATGCTCTTAGACAAAAGTTACGTCGTTTGATTAACCAACCGGTTT	35929	0	A_84_P11592	CIPK22	NM_129406	ref|Arabidopsis thaliana CBL-interacting Serine/Threonine-kinase (CIPK22), mRNA [NM_129406]	-1.54859	9.44388	-13.3927	0.00015647	0.00463088	1.529
6625	90	40	723	AGTGCAGCCATCTCCGATGTGTCGACTTGTTCTGATAATTTCGTGGATATTCCTGATGTT	6172	0	A_84_P557133	AT2G47340	NM_130302	ref|Arabidopsis thaliana Plant invertase/pectin methylesterase inhibitor superfamily protein mRNA [NM_130302]	-1.54697	7.77033	-6.13096	0.00333097	0.0311299	-2.15609
3912	53	9	480	TACTTACACATGATTGGTGTTGGAGATGGAGATAAGGTCTTTTTATTACAAGATCCTGCT	3566	0	A_84_P80109	AT5G40630	NM_123427	ref|Arabidopsis thaliana Ubiquitin-like superfamily protein mRNA [NM_123427]	-1.54678	11.2146	-9.21979	0.000691201	0.011685	-0.251794
7298	99	45	471	AAGAAAAACCACGCCGTGAGGAAAACGAGTCGGTTCTTAGGTGCCGGTTTAGTTACAATT	6893	0	A_84_P11452	ENODL6	NM_103787	ref|Arabidopsis thaliana early nodulin-like protein 6 (ENODL6), mRNA [NM_103787]	-1.54602	11.6013	-8.99827	0.000760524	0.0123754	-0.367288
23114	316	10	364	CTGTTTCGTTCGAGGTTAACCGGGCCAACAATCTCTCTCTGGTCGAGTATGAAGTAATTA	22208	0	A_84_P12303	AT1G03810	NM_100260	ref|Arabidopsis thaliana Nucleic acid-binding, OB-fold-like protein mRNA [NM_100260]	-1.54573	10.0421	-13.4268	0.000154881	0.00460523	1.5411
17542	240	25	2238	AATGGCGAAAGAGAGATCACAAGCTTACGAAACAGAGAGTTCGATTCTTAGTGAATGGAG	16804	0	A_84_P590000	AT2G33320	NM_128892	ref|Arabidopsis thaliana Calcium-dependent lipid-binding (CaLB domain) family protein mRNA [NM_128892]	-1.54516	8.04387	-12.008	0.000242278	0.006131	1.00854
30588	417	46	750	TTCGATGAGGATACGGGACGCTTCACTCTCGTGGGTCAGAATCAGAGTTCAGATATTATA	29583	0	A_84_P595490	AT3G25080	NM_113412	ref|Arabidopsis thaliana hypothetical protein mRNA [NM_113412]	-1.54508	10.5961	-7.06326	0.00194681	0.0222028	-1.50548
16115	220	77	458	GTATTGATTTCTACTAAATTCACTGCTCTCGTAGTGATTGTTCTTATATGTCTTGTGGTG	15457	0	A_84_P531514	SMAP2	NM_113334	ref|Arabidopsis thaliana small acidic protein 2 (SMAP2), mRNA [NM_113334]	-1.54427	9.76408	-7.05663	0.00195383	0.0222542	-1.50984
7643	104	28	298	ACAAGCCGAGCTCTTCTTCAGGCAAAGGCAACATGCAAAGAAGATTTTGCGGCAAAGAAT	7147	0	A_84_P10074	LLG3	NM_001341909	ref|Arabidopsis thaliana LORELEI-LIKE-GPI ANCHORED PROTEIN 3 (LLG3), mRNA [NM_001341909]	-1.54381	7.56001	-12.4527	0.000209482	0.00555711	1.1821
18276	250	32	1273	TGTCTGCCAGAAACTGCGTTCAGTCCTCGTAGGTATCCAGACAGGATTGATTGAAGATAA	17527	0	A_84_P14226	BCAT-2	NM_001035939	ref|Arabidopsis thaliana branched-chain amino acid transaminase 2 (BCAT-2), mRNA [NM_001035939]	-1.54358	12.425	-9.24018	0.000685221	0.0116327	-0.241298
34885	476	20	189	GAGGAAAATAGAGAAGACGATGGTGACATAGCGTCTGATGGAGACGTCAATCTAGAAGAC	33669	0	A_84_P535239	AT4G28870	NM_119031	ref|Arabidopsis thaliana mutator transposase MUDRA protein mRNA [NM_119031]	-1.54344	8.3901	-11.8669	0.000253995	0.00628988	0.952096
31440	429	6	238	AGAAGCAATGCAACAAATTTCCCATCACCAATGTCATCAAGTTCATGCTGAGCTGTGCCG	30381	0	A_84_P734266	AT1G74545	NR_139947	ref|Arabidopsis thaliana other RNA lncRNA [NR_139947]	-1.54275	7.8543	-18.4769	4.27144e-05	0.00218984	3.04405
7049	96	16	834	ATCACCACATCAAGAAGTAATTGGTGATTTGTTTCCAAATGTATAGCTTCCTTTTGCTTC	6557	0	A_84_P298434	AT3G60780	NM_115942	ref|Arabidopsis thaliana hypothetical protein (DUF1442) mRNA [NM_115942]	-1.54127	9.1616	-4.50719	0.0102177	0.061892	-3.50759
37765	515	16	933	AAACTTTCATCCTCGCCGACTTTTGCTACTACTATGTCAAAAGTGTTATGGAGGGTCAGC	36471	0	A_84_P11741	AT3G25160	NM_113420	ref|Arabidopsis thaliana ER lumen protein retaining receptor family protein mRNA [NM_113420]	-1.53689	9.77318	-7.21983	0.00178977	0.0210921	-1.40355
31755	433	30	1527	TTCATCATTCTTCTGTTATGCAGAAATCTCCGGTAAGATATAGTCATGATCGGCCTCTGC	30709	0	A_84_P20050	APK2A	NM_101304	ref|Arabidopsis thaliana protein kinase 2A (APK2A), mRNA [NM_101304]	-1.53681	9.62616	-3.54083	0.0231174	0.102869	-4.47942
22940	313	67	1833	TCTGCAGAGCCTCTTCCGCAACTGTCTTCTTTCTCAGAAGAGAATTCAATCTACACTGAG	22163	0	A_84_P17790	AT5G38260	NM_123187	ref|Arabidopsis thaliana Protein kinase superfamily protein mRNA [NM_123187]	-1.53674	8.51251	-5.33526	0.00557759	0.0424818	-2.77925
35239	481	17	305	ACGACTTGGAGAGAAGCATACAATGGAAGATTGTGTTGTGATGGTTCAAACCGTTGATAA	34084	0	A_84_P16355	AT2G36180	NM_129176	ref|Arabidopsis thaliana EF hand calcium-binding protein family mRNA [NM_129176]	-1.53642	9.911	-7.15458	0.00185325	0.0215544	-1.44579
2029	27	68	1173	GTGAATCTTCTTAAATCTCCAAACACACTACAGCTTGGCCATCTTGTGTGCTCATATGCT	1788	0	A_84_P512438	AT3G20710	NM_112962	ref|Arabidopsis thaliana F-box family protein mRNA [NM_112962]	-1.53423	9.30718	-8.28173	0.00105224	0.0151156	-0.760059
8126	111	13	775	CGTGCCTTGATAAGAGATTAGTGTTTCTGAGATCTAAAGTCGAGAAGTTTCAAGGTCAAT	7677	0	A_84_P22467	AT5G11140	NM_121152	ref|Arabidopsis thaliana phospholipase-like protein (PEARLI 4) family protein mRNA [NM_121152]	-1.53368	7.48723	-6.77323	0.00228505	0.024652	-1.69961
3581	48	59	1223	GGCACCATCGACACCAAGTAAAATGAAACTTGCGACATATTTTAGGAAGAAGTGTACACG	3212	0	A_84_P11403	AT1G60410	NM_104728	ref|Arabidopsis thaliana F-box family protein mRNA [NM_104728]	-1.53245	8.58361	-16.4381	6.85486e-05	0.00286135	2.49854
1963	26	74	1053	TTTTCCGATGGCTGATGGGATGGCAGAAACTATCTTAAAAGAACTCTTGCCTATTCCTCA	1662	0	A_84_P18453	AT3G54240	NM_115284	ref|Arabidopsis thaliana alpha/beta-Hydrolases superfamily protein mRNA [NM_115284]	-1.53173	7.49214	-4.64076	0.00921748	0.0580203	-3.384
8171	111	66	720	AGTTACTTAAGCTTCAGAGGGTCAAACTGGAAAAAATCAACATTGGATTGTTTTCAAAGC	7769	0	A_84_P296724	AT5G51190	NM_124498	ref|Arabidopsis thaliana Integrase-type DNA-binding superfamily protein mRNA [NM_124498]	-1.53138	10.4363	-2.05191	0.107896	0.277404	-6.24253
926	13	11	520	GAGCTTCGATCGATCAAATTTGAGGAATACTCAGATTTTTCTTTCCTCATTACCTGTTTT	733	0	A_84_P15129	AT1G50290	NM_103913	ref|Arabidopsis thaliana hypothetical protein mRNA [NM_103913]	-1.53096	12.7483	-7.24362	0.00176728	0.0209568	-1.38823
8058	110	14	476	CCCTCAAGAATGCAGAGATAAGACTCAATAACAAGACATGTGAATTTGATGGAGGCCACT	7540	0	A_84_P501207	AT2G32160	NM_179853	ref|Arabidopsis thaliana S-adenosyl-L-methionine-dependent methyltransferases superfamily protein mRNA [NM_179853]	-1.53044	9.76567	-6.53268	0.0026217	0.0269073	-1.86613
23587	322	44	2357	CTTCAACTCTGTTAATATCGGAGAAGTTCCAAATCTCTGGATACCTGGCAGCGTTGGATA	22699	0	A_84_P118902	TC364540	TC364540	tc|Rep: Chromosome chr12 scaffold_38, whole genome shotgun sequence - Vitis vinifera (Grape), partial (88%) [TC364540]	-1.53019	7.91514	-20.9536	2.56473e-05	0.00170119	3.62146
29419	401	83	1607	AACAAGTGATGTGCATTACACATTGTCTTGCTTTCAGCAAGCAATGCTAACGATGCAGGA	28475	0	A_84_P17045	THA1	NM_100736	ref|Arabidopsis thaliana threonine aldolase 1 (THA1), mRNA [NM_100736]	-1.52938	12.6778	-10.3142	0.000443815	0.0088226	0.282481
34553	471	61	680	TGCAGCCAACAGAAGAGGAAAATCACTTTTTCGAAAAACCATGGACCGAATATGATCAAT	33454	0	A_84_P16121	RAP2.6	NM_103468	ref|Arabidopsis thaliana related to AP2 6 (RAP2.6), mRNA [NM_103468]	-1.52859	7.42572	-2.1885	0.0923348	0.251373	-6.07121
9638	131	73	1163	GAAAGCAGTGGCTACATACATCCTTAAGAATGCAAGATGCTTGAAGAAAGCAACTCTCTC	9212	0	A_84_P84129	AT3G49020	NM_114761	ref|Arabidopsis thaliana FBD, F-box and Leucine Rich Repeat domains containing protein mRNA [NM_114761]	-1.52777	8.20675	-17.1592	5.76275e-05	0.00259991	2.69969
9423	128	76	1246	AATGGAACGGTTAGTCTCAAGAATATTTTGGGTATGATCGCTAAGGAGAGGATTTTGAGG	8929	0	A_84_P519840	AT2G32750	NM_128834	ref|Arabidopsis thaliana Exostosin family protein mRNA [NM_128834]	-1.52751	8.2189	-13.8114	0.000138272	0.00432538	1.67543
4974	67	62	576	TAAGATGGAGGAAATCAAAGCCAGTATGGAAAATGGTGTGTTGTCGGTTACCGTGCCCAA	4641	0	A_84_P10555	AT1G53540	NM_104232	ref|Arabidopsis thaliana HSP20-like chaperones superfamily protein mRNA [NM_104232]	-1.52703	8.7953	-11.2466	0.000314652	0.00715603	0.695693
7642	104	27	2002	TTCCAAGATGTTGTCCAACAGCATTGGCGACCATAATGAAGAGATGTTGGGAAGCTAATC	7145	0	A_84_P24016	AT3G22750	NM_113174	ref|Arabidopsis thaliana Protein kinase superfamily protein mRNA [NM_113174]	-1.52615	11.0783	-13.7629	0.00014024	0.00435937	1.65872
33762	460	48	837	CCGCATTTATCGATACCTTAGAGCATCTGGTGATGGAGGAAGACAAGAATGGTGAAGAAA	32612	0	A_84_P19511	AT4G24380	NM_001341665	ref|Arabidopsis thaliana dihydrofolate reductase mRNA [NM_001341665]	-1.5256	13.3732	-2.48691	0.0663211	0.203363	-5.70065
22700	310	53	294	ACAAGAGATGTTATGTTCTCGTCTATTGCTGTTAGGTCGACAGATACGTTTCAAAGATTG	21842	0	A_84_P504336	AT5G37250	NM_123084	ref|Arabidopsis thaliana RING/U-box superfamily protein mRNA [NM_123084]	-1.52551	7.53841	-15.7379	8.17201e-05	0.00316863	2.29377
11875	162	60	2068	CGGGCACTGCGTTTATGACAATACTTATATTCCTATCGGTTGGACGCAAAGGAATTGGAT	11315	0	A_84_P16899	OPT9	NM_124731	ref|Arabidopsis thaliana oligopeptide transporter 9 (OPT9), mRNA [NM_124731]	-1.52279	12.3974	-7.43334	0.0015999	0.0196991	-1.26764
26919	367	71	124	GGATTTTAAAGGACGATGACAAGTCACTTGCACATTACAATGTTCGAGCAGGTGACATCC	26046	0	A_84_P567200	AT5G06890	NM_120771	ref|Arabidopsis thaliana Ubiquitin-like superfamily protein mRNA [NM_120771]	-1.51974	7.40915	-12.1255	0.000233023	0.00597094	1.05506
9436	129	6	1110	AAACTTGGGCTCCGCTAATAATGAGATGATTTTTGACAGTGAGATGGACTTCTGGTTCGA	8956	0	A_84_P22140	MYB15	NM_001035670	ref|Arabidopsis thaliana myb domain protein 15 (MYB15), mRNA [NM_001035670]	-1.51941	7.84581	-1.98575	0.11645	0.291456	-6.32563
33184	452	60	1820	GGAGAAGAGAAGAGAGAAGCCATAAGACAACTCTGTATTCTTGTTGATTATCATCAAGAT	32056	0	A_84_P20011	AT1G64320	NM_001334156	ref|Arabidopsis thaliana myosin heavy chain-like protein mRNA [NM_001334156]	-1.5181	9.58618	-12.0612	0.00023803	0.00603987	1.02967
17598	241	9	942	GGGCTTTTGTGAAATCGATGATCAAGATGAGTAGTATCAGTGGGAATGGCAATGAGGTCA	16913	0	A_84_P15912	PER64	NM_123583	ref|Arabidopsis thaliana Peroxidase superfamily protein (PER64), mRNA [NM_123583]	-1.51744	7.46358	-1.71283	0.160309	0.356938	-6.66676
30689	418	72	1888	CGCTGTATCCACGTGAGCGTATGATGGATGAAACAAGAGCTACCTGAACCTTAAATGGTT	29630	0	A_84_P128706	AT3G48080	NM_114677	ref|Arabidopsis thaliana alpha/beta-Hydrolases superfamily protein mRNA [NM_114677]	-1.51631	7.93325	-3.60252	0.0218551	0.0990354	-4.41311
23240	317	73	1123	AATTACAACGGAACGATTTCGTATCTAAGACTCGGATCTGACGGGAGTCTCAAGGCTTAC	22459	0	A_84_P291894	AT1G78830	NM_106531	ref|Arabidopsis thaliana Curculin-like (mannose-binding) lectin family protein mRNA [NM_106531]	-1.51557	12.9996	-5.8995	0.00384689	0.0338862	-2.33035
34396	469	46	2231	AAGATGGATCTTCCACCAGTTTGAAGATGCCTCAACTATTCAAACCAGATGAGCCTGATT	33291	0	A_84_P13175	CNGC18	NM_121491	ref|Arabidopsis thaliana cyclic nucleotide-gated channel 18 (CNGC18), mRNA [NM_121491]	-1.51545	10.369	-10.4301	0.000424577	0.0085957	0.335807
14243	195	35	3426	TTGGTTCCGTAAGCATGATTCTAGCCGTTGGTCTTAAATGCATACCGGTTGAGTCTAACC	13667	0	A_84_P22250	ACA11	NM_115593	ref|Arabidopsis thaliana autoinhibited Ca2+-ATPase 11 (ACA11), mRNA [NM_115593]	-1.51459	13.4566	-17.3504	5.5101e-05	0.0025232	2.75147
32173	438	78	0	GTGTTTATTCGCAAATAATTCAAGAAGAAAGACACATTCAAGCTACTCGTGAACCACAAG	31084	0	A_84_P724245	A_84_P724245	A_84_P724245	Unknown	-1.51439	7.83957	-17.368	5.48758e-05	0.00252211	2.75619
3430	46	63	1168	ACTACAAAAAAGCTACATACTCTCTCCGTTTAGATGTCCCTCGTCTCGAGTTTTTCAAGA	3070	0	A_84_P21745	GA2OX6	NM_001331335	ref|Arabidopsis thaliana gibberellin 2-oxidase 6 (GA2OX6), mRNA [NM_001331335]	-1.5137	10.1858	-8.17869	0.00110483	0.0155848	-0.819113
3747	50	74	523	AGCTCATGTAAATGGAGAAATGCAAAAGTGATTTGAGAGCACTGATCATCACAAATCACA	3389	0	A_84_P723098	AT3G61198	NR_143962	ref|Arabidopsis thaliana other RNA ncRNA [NR_143962]	-1.51173	8.11408	-16.8215	6.24504e-05	0.00272536	2.60667
14199	194	70	2350	AAGATTGCTTCATGTCAAATTCTTCCCAGAGCTTAAGCAAAGCAAGACTTTTTGGGGTTG	13581	0	A_84_P547028	MEE27	NM_129041	ref|Arabidopsis thaliana Transcription factor jumonji (jmj) family protein / zinc finger (C5HC2 type) family protein (MEE27), mRNA [NM_129041]	-1.50951	8.26905	-16.1064	7.4431e-05	0.00298859	2.40275
35333	482	40	877	AGATCCAATATATGAACAATTGTGCGAGATGTAGACCTCGATTGTTTGAAATAATTGAGG	34125	0	A_84_P241225	AT5G39520	NM_123314	ref|Arabidopsis thaliana hypothetical protein (DUF1997) mRNA [NM_123314]	-1.50934	9.25373	-9.19356	0.00069899	0.0117416	-0.265331
29097	397	46	2055	GATCACGAGTTCGTGAATGGTGAGAAGAGTAATGGTAAATCTAATGGCTTTGATCCTTCA	28137	0	A_84_P18720	MSS1	NM_122535	ref|Arabidopsis thaliana Major facilitator superfamily protein (MSS1), mRNA [NM_122535]	-1.50903	12.9814	-9.61374	0.000586155	0.0105451	-0.0527691
37294	508	71	1104	GAGACAATTGGAGGAGAATCGCCAATTATTACTACTTATGTTCCAAGTTTGGTTCAGATC	36035	0	A_84_P601261	AT2G07140	NM_001161029	ref|Arabidopsis thaliana F-box and associated interaction domains-containing protein mRNA [NM_001161029]	-1.50837	7.51186	-20.0612	3.06016e-05	0.00184374	3.42297
21132	289	15	1038	ACCATCATTACTGATGTGATGCCTACATCATTCAAAAGCAATTACCTTATGCCACCCCAA	20364	0	A_84_P572690	AT5G54320	NM_124812	ref|Arabidopsis thaliana hypothetical protein (DUF295) mRNA [NM_124812]	-1.50823	8.95507	-11.658	0.000272661	0.00656619	0.867277
15628	214	35	984	GATCTTTGGCCACTTAGTCAGCTTTTTATTCCCATCACACAACCTATGTGCGGTGTATTT	14947	0	A_84_P526625	AT2G33200	NM_128879	ref|Arabidopsis thaliana F-box family protein mRNA [NM_128879]	-1.50724	9.17939	-11.4672	0.000291206	0.00683479	0.788492
5174	70	37	301	AACTGGATACAAGATAGCTCTTGATGATGACGTAGAAGACTCTTTTAGCTCGACTGCAAG	4749	0	A_84_P601090	AT5G15040	NM_001343383	ref|Arabidopsis thaliana Paired amphipathic helix (PAH2) superfamily protein mRNA [NM_001343383]	-1.50568	6.95139	-4.45221	0.0106672	0.0634967	-3.55919
10003	136	83	2916	TGGTGGAAAGCACTGGAAAAAGATCAACCAAACGAAGAGCTTTGTTATTTACCGCGCTTT	9504	0	A_84_P20465	RPS2	NM_118742	ref|Arabidopsis thaliana NB-ARC domain-containing disease resistance protein (RPS2), mRNA [NM_118742]	-1.50499	10.8609	-4.53007	0.0100374	0.0611573	-3.48625
5545	75	40	1074	AAATAAAAAAGAGTTGATGGCTCAGACTCGAAGTTGTTTCTGTCTAAGTAGTTTGCAAGA	5185	0	A_84_P141359	AT2G24550	NM_128016	ref|Arabidopsis thaliana major centromere autoantigen B-like protein mRNA [NM_128016]	-1.50444	11.8554	-11.5249	0.000285443	0.00676447	0.812434
26547	362	61	955	ATCTTATAGATTCTCTCAAGAACGTCAGTAACTCACCTATAAGACCCAGTAACCAAAGTT	25597	0	A_84_P12413	AT1G77730	NM_106422	ref|Arabidopsis thaliana Pleckstrin homology (PH) domain superfamily protein mRNA [NM_106422]	-1.5042	7.82926	-10.2418	0.000456392	0.00897947	0.248841
25655	350	60	891	TGTGATCAACTTCTTCGATGAGGACGAACACTCTCAACCATTTCAGAAACCTCCTCACGT	24729	0	A_84_P597193	AT2G48080	NM_130375	ref|Arabidopsis thaliana oxidoreductase, 2OG-Fe(II) oxygenase family protein mRNA [NM_130375]	-1.50355	7.98636	-11.5745	0.000280589	0.00669407	0.832969
23422	320	26	455	CTTGGATCCGCAGTTGGAAATTTTAAGACTCGGCGGTTATACTCTGAGCTCACAAACCAT	22527	0	A_84_P506796	AT4G11700	NM_117239	ref|Arabidopsis thaliana hypothetical protein (DUF626) mRNA [NM_117239]	-1.50339	7.50446	-17.5969	5.20442e-05	0.00243039	2.81728
8125	111	12	93	TTAAGAACCACGAATATGTTAACACAATCCATAAACTTGACTTGAGCCATGAATCTTGTG	7676	0	A_84_P704204	AT1G48953	NM_001123982	ref|Arabidopsis thaliana hypothetical protein mRNA [NM_001123982]	-1.50324	6.92772	-7.49211	0.00155204	0.0193643	-1.23084
35159	480	4	1763	CAGGTCATTCTGTTCCTTTGGACCAACCTGTACATGCTCTTAATCTATTTACCAGTTTCA	33929	0	A_84_P16364	scpl38	NM_126598	ref|Arabidopsis thaliana serine carboxypeptidase-like 38 (scpl38), mRNA [NM_126598]	-1.50279	7.92566	-3.87294	0.0172025	0.0853186	-4.12947
715	10	31	1468	TGGAATGGCTATGCGTAAACTCGTGCAATTACGAGCCGTTTGCCATAAACGTCCCATTAT	507	0	A_84_P13130	CYP81F2	NM_125104	ref|Arabidopsis thaliana cytochrome P450, family 81, subfamily F, polypeptide 2 (CYP81F2), mRNA [NM_125104]	-1.50268	7.62465	-17.7132	5.06755e-05	0.00239161	2.84796
1821	24	77	1000	GGGTTTGATCAGAATGACGATGGAGTTCTCAGCTTTGACGAGTTTGTTTTGATGATGCGT	1532	0	A_84_P13077	CML37	NM_123603	ref|Arabidopsis thaliana calmodulin like 37 (CML37), mRNA [NM_123603]	-1.50236	8.52099	-1.78039	0.148019	0.33927	-6.58279
36304	495	55	1198	AGTGTTTGAAGTCATGTTTTGTTGGTATGAGAGTTCATGAGATAAGACCAGTTCTTAGTT	35150	0	A_84_P508082	AT1G22110	NM_001332535	ref|Arabidopsis thaliana structural constituent of ribosome mRNA [NM_001332535]	-1.50214	11.7327	-12.0025	0.000242723	0.0061311	1.00635
17406	238	37	212	AGTTTGTGGCACAGTACGAGTCTGTCTACAAGGATCATGTTATGATTTTAGAAAAGATCC	16684	0	A_84_P724363	AT3G00850	NR_143875	ref|Arabidopsis thaliana miscRNA [NR_143875]	-1.50023	6.99206	-3.53767	0.0231845	0.103018	-4.48283
19734	270	17	1227	TGAATAGGTACGATAGATCAACGTTCTACACTTCAGATCCTGTAGTGGGCTATACAGACT	18930	0	A_84_P22857	AT1G17990	NM_001035985	ref|Arabidopsis thaliana FMN-linked oxidoreductases superfamily protein mRNA [NM_001035985]	-1.49968	13.3111	-4.30808	0.0119635	0.0683613	-3.69647
17330	237	32	854	GATGGTCGTTCAGTTAAACGAACATTACCTTAGGTCTAAGTTAAAAGAGTTTGTTCCAAC	16676	0	A_84_P598775	NP041535	NP041535	tc|GB|AC004473.1|AAC24051.1 T13D8.7 [NP041535]	-1.49947	7.55904	-16.6458	6.51566e-05	0.00277836	2.55748
11336	155	21	298	GGTACATTGTCCTGACAACATCAGCTGGAATCATGGACCATGAAGAGGCTAGGAAGAAAA	10823	0	A_84_P18276	AT2G39590	NM_129517	ref|Arabidopsis thaliana 40S ribosomal protein S15a mRNA [NM_129517]	-1.49925	10.46	-6.52022	0.00264074	0.0270098	-1.8749
20610	282	8	0	ACCAGCCCCGACATACCTCGAATCATTAAGATACCGAGCATAACCAGTTTGGGTGTAATT	19779	0	A_84_P723309	A_84_P723309	A_84_P723309	Unknown	-1.4991	9.04272	-14.1636	0.000124958	0.00406836	1.79506
33483	456	60	1828	CACTCCATTTGGTTTAACCTTCTCAATCAAAACCAAACTTCTTTTGATGATCATATTCCC	32343	0	A_84_P511254	AT4G16745	NM_117776	ref|Arabidopsis thaliana Exostosin family protein mRNA [NM_117776]	-1.49752	11.3114	-18.9155	3.88414e-05	0.00209776	3.15257
23979	328	1	1724	ATTTCTATGCAAGTTTTTCAAGAGTAGCAGTGATCAAGGCGATGAAAAAGAAGAAGCCCC	23049	0	A_84_P11687	AT3G01350	NM_111001	ref|Arabidopsis thaliana Major facilitator superfamily protein mRNA [NM_111001]	-1.4963	9.10009	-10.8529	0.000362598	0.00778172	0.525498
23807	325	54	787	AATGTATATTTGTAAGGTCATAAACGAGAAAATGAAAACTTGTATGGACCAAACTAGAAA	22994	0	A_84_P512786	AT2G44010	NM_129963	ref|Arabidopsis thaliana hypothetical protein mRNA [NM_129963]	-1.49612	7.49621	-20.1103	3.02997e-05	0.00184258	3.43416
17980	246	33	1152	GATGACCTTAAGTGGATCTTACGAGCGGTAATGTACACCCTCATCATGATGTTGTTCATT	17234	0	A_84_P596454	AT3G58260	NM_115688	ref|Arabidopsis thaliana TRAF-like family protein mRNA [NM_115688]	-1.49605	11.5733	-7.78493	0.00133822	0.0176423	-1.05123
19515	267	30	3251	CACGATGACCATACAAATAGAGTTAGGGGACACTACAAAGCATCAAACGTGGACTACAAG	18800	0	A_84_P22591	AT5G58120	NM_125197	ref|Arabidopsis thaliana Disease resistance protein (TIR-NBS-LRR class) family mRNA [NM_125197]	-1.49585	11.5447	-4.13573	0.0137714	0.0742445	-3.8646
36971	504	45	3164	CTTTGGATCACCATTAGTCCTCCAGATGATGTTTCAGGCAGTGGAGGAATCTCAGTGTAA	35714	0	A_84_P12520	CSLD1	NM_128870	ref|Arabidopsis thaliana cellulose synthase-like D1 (CSLD1), mRNA [NM_128870]	-1.49529	8.12987	-7.17443	0.00183365	0.0213964	-1.43291
30832	420	70	636	CAAGATTGGTCATATAGCTCTCTCCATTTTTATCACAACCTATTGGTTGATCCACTCGGC	29769	0	A_84_P20423	AT4G12090	NM_117279	ref|Arabidopsis thaliana Cornichon family protein mRNA [NM_117279]	-1.4936	9.07092	-7.77351	0.00134585	0.017713	-1.05812
30118	411	24	379	ACATACAACTCTCGTTCCTCTGACGGAACCAGAAACCAAGGTGGTTATTCCGACGTAATT	29100	0	A_84_P147178	CAD3	NM_127758	ref|Arabidopsis thaliana cinnamyl alcohol dehydrogenase homolog 3 (CAD3), mRNA [NM_127758]	-1.49288	8.50458	-17.14	5.78884e-05	0.00260101	2.69447
17423	238	55	347	TCACGTGGATTGTATAGATTCGTGGTGTTTTTATAAGCTGACGTGTCCGATTTGTAGAGC	16717	0	A_84_P605140	AT2G28920	NM_128451	ref|Arabidopsis thaliana RING/U-box superfamily protein mRNA [NM_128451]	-1.49233	7.71533	-20.6366	2.72844e-05	0.00174294	3.5521
28044	382	81	2655	GGATCCAAGAGTGCACCCTCGTTTCTCTGTTGAAGAAGGCTTTACTTCTGTTGATCTTCA	27069	0	A_84_P11514	CHX14	NM_100570	ref|Arabidopsis thaliana cation/hydrogen exchanger 14 (CHX14), mRNA [NM_100570]	-1.48992	8.66752	-11.4019	0.000297919	0.00694648	0.76119
2168	29	53	480	AAATGCCCTTGGAGACAACCGAAGATCCGAGGTTCAAGACAGGTGAATGATTTGAACTGA	1904	0	A_84_P12980	AT1G62690	NM_104946	ref|Arabidopsis thaliana hypothetical protein mRNA [NM_104946]	-1.48893	10.7698	-7.27497	0.00173819	0.020738	-1.36811
1093	15	26	1209	AAACAGAGGAAGAAGGGAAAGATGTGTCTTTGGAGAAGCAAGTCAAAGAGTCTACATTGT	895	0	A_84_P102076	AT5G64690	NM_125865	ref|Arabidopsis thaliana neurofilament triplet H protein-like protein mRNA [NM_125865]	-1.48817	9.67309	-18.4495	4.29718e-05	0.00219691	3.03718
26599	363	34	1019	GAAGAGTTGTTAGCAGCTAGAGAACCTCTCTCTTTGTACGATGACATTGACAATAATGTC	25698	0	A_84_P180774	AT2G05410	NM_126564	ref|Arabidopsis thaliana MATH domain/coiled-coil protein mRNA [NM_126564]	-1.48805	9.32115	-12.1618	0.000230257	0.00591946	1.06931
36656	500	30	2063	TCGCCGGAGGATGAGCAAGTTATCAGAGGATTATCAGAGGCTCAACAACAACTCATGAAA	35402	0	A_84_P17892	TPR14	NM_125914	ref|Arabidopsis thaliana tetratricopeptide repeat (TPR)-containing protein (TPR14), mRNA [NM_125914]	-1.48782	9.71056	-18.527	4.22488e-05	0.0021881	3.05659
21648	296	24	1974	AATCAAGATGGGGGTTTATATATGGTATACGAGGAGAAGCTGTTCGACGAAGGCGGCTAT	20798	0	A_84_P20114	RLP23	NM_128827	ref|Arabidopsis thaliana receptor like protein 23 (RLP23), mRNA [NM_128827]	-1.48772	7.59215	-3.65855	0.0207788	0.0959601	-4.35341
32306	440	61	841	ATGCAGTCTTATTGAAGATTATAAGCACTCAGATTTTCTTTTGAGAGATAGGAAGAAGCG	31200	0	A_84_P538548	AT3G04700	NM_111342	ref|Arabidopsis thaliana carboxylate clamp-TPR protein (DUF1685) mRNA [NM_111342]	-1.4874	10.7557	-5.83574	0.00400586	0.0346772	-2.37934
215	3	72	728	TTACCGAGAGGTAGCCGCGTGACAAATAAAGGAAATATCAATGGTATCTTAAAAAGTGCT	222	0	A_84_P598494	AT5G39870	NM_123350	ref|Arabidopsis thaliana hypothetical protein (DUF1216) mRNA [NM_123350]	-1.48694	7.09906	-3.88649	0.0170022	0.0846982	-4.11556
8447	115	47	2146	GTAAGTTCAAAAACCGATCCGAAATAGATATGAAGAGACAACAATCATTTCCGAGAGAAT	8029	0	A_84_P14116	AT5G66790	NM_126077	ref|Arabidopsis thaliana Protein kinase superfamily protein mRNA [NM_126077]	-1.48658	8.0328	-5.00735	0.00702354	0.048876	-3.05714
1559	21	34	164	TGAAACCTGATCAACGTGGCTACGGTGACAATGGAGGAAATTACAATAACGGAGGAGGTT	1322	0	A_84_P21960	GRP-3	NM_001124805	ref|Arabidopsis thaliana glycine-rich protein 3 (GRP-3), mRNA [NM_001124805]	-1.48642	13.0594	-13.4429	0.000154138	0.00459732	1.54681
5725	77	84	1937	CATGAAGCTGGTACATTATCACTAAATGAGCTTTCAATCACCGAGTTAAGTCCTCGTTGA	5397	0	A_84_P20402	CRK38	NM_001340486	ref|Arabidopsis thaliana cysteine-rich RLK (RECEPTOR-like protein kinase) 38 (CRK38), mRNA [NM_001340486]	-1.48489	7.03488	-16.1617	7.34079e-05	0.0029745	2.41887
12305	168	54	2483	ATCCTTCCTCTATATCTGCGGTTGATCCGAGACAATACTCTAGGCGTTTCCGTGACTTTA	11727	0	A_84_P16378	PIP5K5	NM_129686	ref|Arabidopsis thaliana phosphatidylinositol- 4-phosphate 5-kinase 5 (PIP5K5), mRNA [NM_129686]	-1.48478	12.04	-6.04984	0.00350156	0.0320426	-2.21655
16959	232	47	674	CATTACTCGGCGATGTTTAAAAGCGCTTGCCCTGGTGCTTACAGTTACGCCTACGACGAC	16257	0	A_84_P13354	AT1G75050	NM_106162	ref|Arabidopsis thaliana Pathogenesis-related thaumatin superfamily protein mRNA [NM_106162]	-1.48431	12.2715	-18.6212	4.13896e-05	0.00216204	3.08007
29009	396	32	2553	TAAGACTACAATGAATATTGAAATGGACCTTATTCCCGGCGAGGAAATGCAATCTCCGTC	27964	0	A_84_P15038	AT5G61350	NM_125528	ref|Arabidopsis thaliana Protein kinase superfamily protein mRNA [NM_125528]	-1.48361	9.50282	-14.2579	0.000121663	0.0040091	1.82658
1091	15	24	0	GAAGAGACAGAATCTTTCTCGTACGACGTAGTTTCCGTAGACTCTGTTTCTTCACGATTC	891	0	A_84_P733254	A_84_P733254	A_84_P733254	Unknown	-1.48343	7.28828	-5.97088	0.00367798	0.0330157	-2.27603
38825	529	13	692	CGTTTACGACAGTGATTTCTATTACAACTGGAGTAAAGAGAAACAGTTCAATGTCGGAGA	37336	0	A_84_P723595	AT1G45063	NM_001160932	ref|Arabidopsis thaliana copper ion binding / electron carrier protein mRNA [NM_001160932]	-1.48228	8.50763	-9.33827	0.000657326	0.0113428	-0.191101
22879	312	81	933	GATGAGCACAATAACTGCTAAACTGCTAAGGAACCTTAACTAAGTGAATATGGAAGTTGG	22041	0	A_84_P586474	AT2G39855	NM_001336804	ref|Arabidopsis thaliana plant/protein mRNA [NM_001336804]	-1.48076	10.513	-9.44768	0.000627845	0.0109893	-0.135696
7894	107	75	917	GAAGTCTAGGAAGTATGGAGGTGTAATGCTTTGGTCTAAATTCTGGGATGATAAAAATGG	7502	0	A_84_P12093	CHIA	NM_122314	ref|Arabidopsis thaliana chitinase A (CHIA), mRNA [NM_122314]	-1.48072	12.7769	-4.14507	0.0136654	0.0738394	-3.85538
33751	460	36	677	AGGTTTACAACCGCCGACAAAAGGAGAATAACTGCAGCCCTAATGACCTGGAACATTACT	32591	0	A_84_P19766	COBL5	NM_125488	ref|Arabidopsis thaliana COBRA-like protein 5 precursor (COBL5), mRNA [NM_125488]	-1.47926	9.75428	-13.3564	0.000158184	0.00465411	1.51608
7836	107	4	631	AAAGAAGTTGTGAAATTGTATCTCGGTCAATACAAGATCGACGTGGGAAGTTTCTTGACC	7388	0	A_84_P17546	FAMT	NM_114355	ref|Arabidopsis thaliana farnesoic acid carboxyl-O-methyltransferase (FAMT), mRNA [NM_114355]	-1.47873	8.63777	-6.74371	0.00232339	0.0249343	-1.71978
38032	518	68	549	GGGAAAGATGTCCAAACAAATGTCAAGGAACAAGAGATTCCTTGTATGTATGGATGGTTT	36689	0	A_84_P526801	NM_104997	NM_104997	gb|Arabidopsis thaliana cystatin-related domain protein (AT1G63190) mRNA, complete cds [NM_104997]	-1.47855	7.32831	-9.06937	0.000737377	0.0121575	-0.329932
4256	57	83	1713	GGCGATTGTAAGACTGAGACAAATACAAGAAGAGGAAGCAAATGATCGTTTAGAATCATC	3955	0	A_84_P12572	CPK25	NM_001336578	ref|Arabidopsis thaliana calcium-dependent protein kinase 25 (CPK25), mRNA [NM_001336578]	-1.47823	7.78693	-18.4785	4.26998e-05	0.00218984	3.04444
22725	310	79	418	CGAGACAGCCTAAGTCTATCAAATCTTCAGTTGGTAAGAAGAAGGCCATGAAAGCTTCCG	21891	0	A_84_P15441	HIS1-3	NM_179639	ref|Arabidopsis thaliana histone H1-3 (HIS1-3), mRNA [NM_179639]	-1.47798	13.8099	-2.34723	0.0773028	0.224352	-5.87324
28856	394	17	1937	ATCGTGTCCATTATGTCTCAGTACATACCACTCGATAGCCAAAGCATTAACCAAGACTCT	27811	0	A_84_P12558	VSR5	NM_129047	ref|Arabidopsis thaliana VACUOLAR SORTING RECEPTOR 5 (VSR5), mRNA [NM_129047]	-1.47693	9.09936	-8.77089	0.000840834	0.0131837	-0.488665
27994	382	25	1906	CAGAGTATGAAGAATACTTTGATTATCTGTTCCCTGAAGAATCAGGGACGACGAATCTCA	26971	0	A_84_P17818	AT5G45990	NM_123967	ref|Arabidopsis thaliana crooked neck protein, putative / cell cycle protein mRNA [NM_123967]	-1.47522	8.62497	-9.90153	0.000521693	0.00976543	0.0877374
35185	480	32	3310	CGGTTTTCTCAAGGTTGATTCACCGGTTAAGGAGATAACCGACATTTTTAAGCAGCTCTC	33975	0	A_84_P12538	SPS3F	NM_100370	ref|Arabidopsis thaliana sucrose phosphate synthase 3F (SPS3F), mRNA [NM_100370]	-1.47481	11.1038	-14.6	0.00011059	0.00380324	1.93903
417	6	42	684	ATTTGACGGTGAGGCTGACGAGAACTTGCTCTACTCGCCAGATTACATTGATGGATTAGA	287	0	A_84_P22048	HB21	NM_127411	ref|Arabidopsis thaliana homeobox protein 21 (HB21), mRNA [NM_127411]	-1.47465	12.5076	-15.5689	8.53595e-05	0.00325314	2.24285
547	8	20	0	GTTGACCAAAGGTTTATTAATGCTTCTACACTAAGAGGTATGGGGTTCGAGTCCCAGCTA	364	0	A_84_P706394	A_84_P706394	A_84_P706394	Unknown	-1.47461	7.44788	-11.362	0.000302108	0.0069886	0.74446
5246	71	38	960	CACAATCTCGTTCCAAATCACACTCTTCGTATAATCATAAAAGATTGGCTGGAGAAGAAC	4890	0	A_84_P17866	PUB54	NM_100050	ref|Arabidopsis thaliana plant U-box 54 (PUB54), mRNA [NM_100050]	-1.47346	7.50778	-5.52542	0.00490448	0.0391218	-2.62397
19341	264	80	798	ACAATGCCGAAACCCTCCACCTTGTGCAAATGCACACTCTTGATACTTTCAACTTTTTGA	18601	0	A_84_P18518	AT4G08800	NM_116950	ref|Arabidopsis thaliana Protein kinase superfamily protein mRNA [NM_116950]	-1.4716	8.26978	-17.8492	4.9131e-05	0.00236591	2.88356
12622	173	8	1041	AAATCTGGATTTATCGTTGAGCCAGTAAAGCTTGTGCCTACCCGCCTCAGTAGTTCTGAT	12072	0	A_84_P16802	AT5G14470	NM_121451	ref|Arabidopsis thaliana GHMP kinase family protein mRNA [NM_121451]	-1.47147	10.3474	-8.94706	0.000777758	0.0125152	-0.394374
10397	142	33	57	ATGAAGGCATGGCTGATATGTTTGCTAGTGATTTGCGCGGCAGTGATTGCGGAACCAGTG	9847	0	A_84_P501160	RALFL11	NM_127460	ref|Arabidopsis thaliana ralf-like 11 (RALFL11), mRNA [NM_127460]	-1.4709	7.30856	-14.3008	0.000120204	0.00398843	1.84081
32329	440	84	1098	TGGAAGAAGTTTGAATGTAGCTTAGCTGCAGAAAGCAGGGGAGTTGTTTTTGTCCCTTGT	31243	0	A_84_P188574	SIS	NM_180421	ref|Arabidopsis thaliana E3 ubiquitin-protein ligase RLIM-like protein (SIS), mRNA [NM_180421]	-1.4691	12.6531	-8.75065	0.000848479	0.0132445	-0.499612
4711	64	19	1071	CTTACTGGTCACTTAAACAAGTAAAGAGTCTTTGAGATTGGACCAGCTAAAGAAAGAATC	4277	0	A_84_P575835	AT3G15260	NM_202589	ref|Arabidopsis thaliana Protein phosphatase 2C family protein mRNA [NM_202589]	-1.46746	10.5456	-14.8825	0.000102375	0.00365243	2.02979
21319	291	66	666	TTTTTTGTAAAAGAAACGAAAATGTTTGTTTACGATTGAAACTTTGAATGATTAGCATAT	20592	0	A_84_P102486	AT2G46490	NM_130213	ref|Arabidopsis thaliana hypothetical protein mRNA [NM_130213]	-1.46653	11.5687	-7.90056	0.00126386	0.0170178	-0.981981
25619	350	20	4086	AACAAAAACAAGTGGATTAGGTAAAGAAATGAGTGACCGACTAAAGGAAAGAACCGCTCC	24663	0	A_84_P16044	AT5G58160	NM_001345291	ref|Arabidopsis thaliana actin binding protein mRNA [NM_001345291]	-1.46615	11.3181	-7.58293	0.00148149	0.0188265	-1.17446
24274	332	7	1450	AACGTCGCTGCGTTCGGTGATGATGATCCATTCCGCAGTTCCACTAGAAAAAACAACATT	23346	0	A_84_P13647	AT3G23470	NM_001338640	ref|Arabidopsis thaliana Cyclopropane-fatty-acyl-phospholipid synthase mRNA [NM_001338640]	-1.46532	8.27664	-6.56065	0.00257956	0.0266983	-1.8465
28758	392	64	1282	GTAAGAAAAGTTTGGTTGCCTTCGAGAATCTCCTTGCATTACCGAGGCGATCTAGCATGT	27747	0	A_84_P65404	AT5G44490	NM_001344550	ref|Arabidopsis thaliana FBD, F-box, Skp2-like and Leucine Rich Repeat domains containing protein mRNA [NM_001344550]	-1.46523	10.717	-10.1737	0.000468606	0.00910384	0.21704
21434	293	24	762	CTGTCATGCCCGATATCGAAAAACTGGTCCAGTTCGCTAGGCTCAAGTTCAATACTTCAA	20665	0	A_84_P18100	GSTU11	NM_105661	ref|Arabidopsis thaliana glutathione S-transferase TAU 11 (GSTU11), mRNA [NM_105661]	-1.46436	8.69393	-4.46139	0.0105905	0.0632227	-3.55054
7754	105	67	341	TGGATTATGGACACTTCTCACATCTAGCATTTCTGTTATTTACGTTACTCCTTCTACATG	7357	0	A_84_P511145	AT3G43910	NM_114259	ref|Arabidopsis thaliana MutS2 mRNA [NM_114259]	-1.46265	8.58361	-12.2556	0.000223293	0.00579375	1.10597
32296	440	48	689	CAATGAAATGGTTTTATCTTATGATCATGATAACTGGAACCAACACTCTCTTCTTCGATC	31177	0	A_84_P225559	WRKY51	NM_125877	ref|Arabidopsis thaliana WRKY DNA-binding protein 51 (WRKY51), mRNA [NM_125877]	-1.4618	8.35521	-6.03397	0.00353617	0.0322011	-2.22845
33797	461	2	524	GAAAGAGACAACAATACCTAAACTCGATGATCCAATTCTTAAGGTGAAAGAAAACGAAGT	32676	0	A_84_P23686	HVA22G	NM_106221	ref|Arabidopsis thaliana HVA22-like protein G (HVA22G), mRNA [NM_106221]	-1.46179	9.43299	-16.9879	6.00126e-05	0.00266358	2.65278
4517	61	50	556	AGCCATACCCTGGATTTAAAGCACGCGTCGATTCCAAGATAGAGAGTGGAATCAAGGAAT	4180	0	A_84_P14321	AT1G74440	NM_106104	ref|Arabidopsis thaliana ER membrane protein, putative (DUF962) mRNA [NM_106104]	-1.46091	10.9319	-6.21214	0.0031703	0.0302059	-2.09624
16145	221	27	2102	GATCAATAGAGATTATTTGGAGAGGGATACAGAAAATGCCAACACTTTCAAGTATGTAGC	15515	0	A_84_P19089	AT1G43140	NM_103467	ref|Arabidopsis thaliana Cullin family protein mRNA [NM_103467]	-1.45964	10.0935	-4.48676	0.0103821	0.0624264	-3.52672
10968	150	10	986	AGATTGATTTATGGAACGAGGCAGATTTCGCGAGAACGACATGCCACTTGTTGAACGGTA	10379	0	A_84_P17538	NAC066	NM_116056	ref|Arabidopsis thaliana NAC domain protein 66 (NAC066), mRNA [NM_116056]	-1.4594	10.5181	-11.2089	0.00031889	0.00720349	0.679651
27434	374	60	1752	ACTATTTCCTGGAGATCAAATAAGAGCAATAACGAGTGTTATGGAGCCGCACCATTGTCA	26458	0	A_84_P123572	AT5G01700	NM_001036742	ref|Arabidopsis thaliana Protein phosphatase 2C family protein mRNA [NM_001036742]	-1.4586	10.4136	-11.5611	0.000281893	0.00671289	0.827418
[truncated: 37,557 more rows]

## Sheet: Attdf1 q<0.05 log2<-1
Genebank ID	Tair ID	Fclog	Gene Name
[truncated: 1,943 more rows]
