# Supplementary material for: Barley TAPETAL DEVELOPMENT and FUNCTION1 (HvTDF1) gene reveals conserved and unique roles in controlling anther tapetum development in dicot and monocot plants
Source: New Phytol. 2023 Aug 10;240(1):173–90. doi: 10.1111/nph.19161 (PMC10952600; doi:10.1111/nph.19161)
Supplement: Supplementary file 6 — Table S5 Gene ontology term results of hvtdf1‐2 stage 8a2 vs wild‐type stage 7. [file NPH-240-173-s005.csv]

New Phytologist Supporting Information
Article title: Barley TAPETAL DEVELOPMENT and FUNCTION1 (HvTDF1) gene reveals a conserved and unique role in controlling anther tapetum development in dicot and monocot plants
Authors: Miaoyuan Hua, Wenzhe Yin, José Fernández Gómez, Alison Tidy, Guangwei Xing, Jie Zong, Shuya Shi, Zoe A. Wilson
Article acceptance date: 20 June 2023
Table S5. GO Term results of hvtdf1-2 stage 8a2 vs WT stage 7
source	term_name	term_id	adjusted_p_value	negative_log10_of_adjusted_p_value	term_size	query_size	intersection_size	effective_domain_size	intersections
GO:MF	hydroquinone:oxygen oxidoreductase activity	GO:0052716	0.002409533	2.618067081	25	588	7	18583	HORVU.MOREX.R2.3HG0252380,HORVU.MOREX.R2.2HG0111770,HORVU.MOREX.R2.3HG0254020,HORVU.MOREX.R2.7HG0602750,HORVU.MOREX.R2.7HG0553670,HORVU.MOREX.R2.1HG0059500,HORVU.MOREX.R2.4HG0298030
GO:MF	DNA binding	GO:0003677	0.002690655	2.570142008	1889	588	93	18583	HORVU.MOREX.R2.1HG0004830,HORVU.MOREX.R2.3HG0250020,HORVU.MOREX.R2.1HG0060850,HORVU.MOREX.R2.5HG0423680,HORVU.MOREX.R2.4HG0282300,HORVU.MOREX.R2.1HG0047830,HORVU.MOREX.R2.4HG0331850,HORVU.MOREX.R2.3HG0260900,HORVU.MOREX.R2.1HG0047870,HORVU.MOREX.R2.4HG0330020,HORVU.MOREX.R2.2HG0149270,HORVU.MOREX.R2.1HG0018760,HORVU.MOREX.R2.1HG0051930,HORVU.MOREX.R2.6HG0456990,HORVU.MOREX.R2.6HG0452320,HORVU.MOR…
GO:MF	secondary active transmembrane transporter activity	GO:0015291	0.008441695	2.073570318	206	588	19	18583	HORVU.MOREX.R2.5HG0392160,HORVU.MOREX.R2.5HG0366630,HORVU.MOREX.R2.3HG0220810,HORVU.MOREX.R2.1HG0037190,HORVU.MOREX.R2.2HG0178310,HORVU.MOREX.R2.2HG0094680,HORVU.MOREX.R2.4HG0334620,HORVU.MOREX.R2.6HG0462660,HORVU.MOREX.R2.6HG0478620,HORVU.MOREX.R2.4HG0328220,HORVU.MOREX.R2.1HG0059100,HORVU.MOREX.R2.5HG0412850,HORVU.MOREX.R2.6HG0516700,HORVU.MOREX.R2.7HG0547940,HORVU.MOREX.R2.7HG0561180,HORVU.MOR…
GO:MF	S-(hydroxymethyl)glutathione dehydrogenase activity	GO:0051903	0.008474083	2.071907263	3	588	3	18583	HORVU.MOREX.R2.6HG0522010,HORVU.MOREX.R2.4HG0288610,HORVU.MOREX.R2.4HG0338640
GO:MF	oxidoreductase activity, acting on diphenols and related substances as donors	GO:0016679	0.019742582	1.70459605	45	588	8	18583	HORVU.MOREX.R2.6HG0487800,HORVU.MOREX.R2.3HG0252380,HORVU.MOREX.R2.2HG0111770,HORVU.MOREX.R2.3HG0254020,HORVU.MOREX.R2.7HG0602750,HORVU.MOREX.R2.7HG0553670,HORVU.MOREX.R2.1HG0059500,HORVU.MOREX.R2.4HG0298030
GO:MF	magnesium ion binding	GO:0000287	0.022367621	1.650380204	133	588	14	18583	HORVU.MOREX.R2.1HG0074710,HORVU.MOREX.R2.4HG0319840,HORVU.MOREX.R2.5HG0350790,HORVU.MOREX.R2.4HG0278210,HORVU.MOREX.R2.5HG0380250,HORVU.MOREX.R2.6HG0506910,HORVU.MOREX.R2.2HG0174570,HORVU.MOREX.R2.4HG0336370,HORVU.MOREX.R2.3HG0274920,HORVU.MOREX.R2.5HG0395410,HORVU.MOREX.R2.1HG0004870,HORVU.MOREX.R2.2HG0158600,HORVU.MOREX.R2.4HG0340860,HORVU.MOREX.R2.7HG0550290
GO:MF	chlorophyll binding	GO:0016168	0.025608014	1.591624094	35	588	7	18583	HORVU.MOREX.R2.1HG0073450,HORVU.MOREX.R2.5HG0418240,HORVU.MOREX.R2.6HG0475000,HORVU.MOREX.R2.7HG0554640,HORVU.MOREX.R2.7HG0554650,HORVU.MOREX.R2.6HG0460210,HORVU.MOREX.R2.5HG0390620
GO:MF	copper ion binding	GO:0005507	0.032642008	1.486223128	75	588	10	18583	HORVU.MOREX.R2.7HG0580960,HORVU.MOREX.R2.1HG0074710,HORVU.MOREX.R2.2HG0087620,HORVU.MOREX.R2.3HG0252380,HORVU.MOREX.R2.2HG0111770,HORVU.MOREX.R2.3HG0254020,HORVU.MOREX.R2.7HG0602750,HORVU.MOREX.R2.7HG0553670,HORVU.MOREX.R2.1HG0059500,HORVU.MOREX.R2.4HG0298030
GO:MF	antiporter activity	GO:0015297	0.041439679	1.38258362	124	588	13	18583	HORVU.MOREX.R2.3HG0220810,HORVU.MOREX.R2.2HG0178310,HORVU.MOREX.R2.2HG0094680,HORVU.MOREX.R2.4HG0334620,HORVU.MOREX.R2.6HG0462660,HORVU.MOREX.R2.6HG0478620,HORVU.MOREX.R2.4HG0328220,HORVU.MOREX.R2.1HG0059100,HORVU.MOREX.R2.5HG0412850,HORVU.MOREX.R2.6HG0516700,HORVU.MOREX.R2.7HG0561180,HORVU.MOREX.R2.5HG0421170,HORVU.MOREX.R2.7HG0571010
GO:MF	oxidoreductase activity, acting on CH-OH group of donors	GO:0016614	0.047186042	1.326186454	178	588	16	18583	HORVU.MOREX.R2.1HG0074710,HORVU.MOREX.R2.7HG0531000,HORVU.MOREX.R2.3HG0228650,HORVU.MOREX.R2.6HG0522010,HORVU.MOREX.R2.6HG0459120,HORVU.MOREX.R2.4HG0288610,HORVU.MOREX.R2.4HG0292690,HORVU.MOREX.R2.4HG0338640,HORVU.MOREX.R2.3HG0193310,HORVU.MOREX.R2.6HG0493980,HORVU.MOREX.R2.1HG0067490,HORVU.MOREX.R2.5HG0381380,HORVU.MOREX.R2.2HG0126620,HORVU.MOREX.R2.7HG0565030,HORVU.MOREX.R2.5HG0359720,HORVU.MOR…
GO:BP	small molecule metabolic process	GO:0044281	8.40E-07	6.075530046	1106	442	74	13607	HORVU.MOREX.R2.5HG0399930,HORVU.MOREX.R2.6HG0490690,HORVU.MOREX.R2.3HG0266510,HORVU.MOREX.R2.4HG0322370,HORVU.MOREX.R2.4HG0307650,HORVU.MOREX.R2.4HG0337430,HORVU.MOREX.R2.4HG0333190,HORVU.MOREX.R2.4HG0277590,HORVU.MOREX.R2.6HG0474240,HORVU.MOREX.R2.3HG0247440,HORVU.MOREX.R2.7HG0584920,HORVU.MOREX.R2.1HG0074710,HORVU.MOREX.R2.7HG0531000,HORVU.MOREX.R2.7HG0554840,HORVU.MOREX.R2.3HG0182580,HORVU.MOR…
GO:BP	carboxylic acid metabolic process	GO:0019752	8.88814E-05	4.051189146	683	442	49	13607	HORVU.MOREX.R2.3HG0266510,HORVU.MOREX.R2.4HG0337430,HORVU.MOREX.R2.4HG0277590,HORVU.MOREX.R2.6HG0474240,HORVU.MOREX.R2.3HG0247440,HORVU.MOREX.R2.1HG0074710,HORVU.MOREX.R2.7HG0531000,HORVU.MOREX.R2.7HG0554840,HORVU.MOREX.R2.3HG0182580,HORVU.MOREX.R2.5HG0350790,HORVU.MOREX.R2.4HG0280010,HORVU.MOREX.R2.3HG0228650,HORVU.MOREX.R2.1HG0074660,HORVU.MOREX.R2.4HG0329430,HORVU.MOREX.R2.7HG0527390,HORVU.MOR…
GO:BP	oxoacid metabolic process	GO:0043436	0.00013212	3.879033029	692	442	49	13607	HORVU.MOREX.R2.3HG0266510,HORVU.MOREX.R2.4HG0337430,HORVU.MOREX.R2.4HG0277590,HORVU.MOREX.R2.6HG0474240,HORVU.MOREX.R2.3HG0247440,HORVU.MOREX.R2.1HG0074710,HORVU.MOREX.R2.7HG0531000,HORVU.MOREX.R2.7HG0554840,HORVU.MOREX.R2.3HG0182580,HORVU.MOREX.R2.5HG0350790,HORVU.MOREX.R2.4HG0280010,HORVU.MOREX.R2.3HG0228650,HORVU.MOREX.R2.1HG0074660,HORVU.MOREX.R2.4HG0329430,HORVU.MOREX.R2.7HG0527390,HORVU.MOR…
GO:BP	organic acid metabolic process	GO:0006082	0.00024045	3.618974452	706	442	49	13607	HORVU.MOREX.R2.3HG0266510,HORVU.MOREX.R2.4HG0337430,HORVU.MOREX.R2.4HG0277590,HORVU.MOREX.R2.6HG0474240,HORVU.MOREX.R2.3HG0247440,HORVU.MOREX.R2.1HG0074710,HORVU.MOREX.R2.7HG0531000,HORVU.MOREX.R2.7HG0554840,HORVU.MOREX.R2.3HG0182580,HORVU.MOREX.R2.5HG0350790,HORVU.MOREX.R2.4HG0280010,HORVU.MOREX.R2.3HG0228650,HORVU.MOREX.R2.1HG0074660,HORVU.MOREX.R2.4HG0329430,HORVU.MOREX.R2.7HG0527390,HORVU.MOR…
GO:BP	carbohydrate metabolic process	GO:0005975	0.000336646	3.472826326	888	442	57	13607	HORVU.MOREX.R2.7HG0527840,HORVU.MOREX.R2.3HG0255920,HORVU.MOREX.R2.6HG0490690,HORVU.MOREX.R2.4HG0322370,HORVU.MOREX.R2.5HG0396730,HORVU.MOREX.R2.7HG0527710,HORVU.MOREX.R2.4HG0333190,HORVU.MOREX.R2.6HG0474240,HORVU.MOREX.R2.3HG0247440,HORVU.MOREX.R2.7HG0584920,HORVU.MOREX.R2.7HG0531000,HORVU.MOREX.R2.7HG0555770,HORVU.MOREX.R2.7HG0554840,HORVU.MOREX.R2.4HG0328790,HORVU.MOREX.R2.5HG0350790,HORVU.MOR…
GO:BP	generation of precursor metabolites and energy	GO:0006091	0.001947173	2.710595428	366	442	30	13607	HORVU.MOREX.R2.1HG0073450,HORVU.MOREX.R2.5HG0418240,HORVU.MOREX.R2.6HG0474240,HORVU.MOREX.R2.3HG0247440,HORVU.MOREX.R2.7HG0531000,HORVU.MOREX.R2.7HG0554840,HORVU.MOREX.R2.5HG0350790,HORVU.MOREX.R2.5HG0391760,HORVU.MOREX.R2.1HG0075760,HORVU.MOREX.R2.6HG0475000,HORVU.MOREX.R2.3HG0260630,HORVU.MOREX.R2.3HG0228650,HORVU.MOREX.R2.6HG0522010,HORVU.MOREX.R2.5HG0380250,HORVU.MOREX.R2.5HG0390770,HORVU.MOR…
GO:BP	small molecule biosynthetic process	GO:0044283	0.002139844	2.669617969	426	442	33	13607	HORVU.MOREX.R2.5HG0399930,HORVU.MOREX.R2.3HG0266510,HORVU.MOREX.R2.4HG0337430,HORVU.MOREX.R2.4HG0333190,HORVU.MOREX.R2.4HG0277590,HORVU.MOREX.R2.1HG0074710,HORVU.MOREX.R2.4HG0280010,HORVU.MOREX.R2.4HG0329430,HORVU.MOREX.R2.6HG0492420,HORVU.MOREX.R2.1HG0045810,HORVU.MOREX.R2.5HG0393490,HORVU.MOREX.R2.1HG0068430,HORVU.MOREX.R2.3HG0259040,HORVU.MOREX.R2.4HG0292690,HORVU.MOREX.R2.6HG0506910,HORVU.MOR…
GO:BP	ribonucleotide metabolic process	GO:0009259	0.004158468	2.381066661	181	442	19	13607	HORVU.MOREX.R2.3HG0266510,HORVU.MOREX.R2.6HG0474240,HORVU.MOREX.R2.3HG0247440,HORVU.MOREX.R2.7HG0554840,HORVU.MOREX.R2.5HG0350790,HORVU.MOREX.R2.1HG0074660,HORVU.MOREX.R2.5HG0410170,HORVU.MOREX.R2.5HG0380250,HORVU.MOREX.R2.6HG0492420,HORVU.MOREX.R2.5HG0437350,HORVU.MOREX.R2.3HG0229070,HORVU.MOREX.R2.1HG0061050,HORVU.MOREX.R2.1HG0005340,HORVU.MOREX.R2.2HG0174570,HORVU.MOREX.R2.1HG0062040,HORVU.MOR…
GO:BP	ribose phosphate metabolic process	GO:0019693	0.004506519	2.346158768	182	442	19	13607	HORVU.MOREX.R2.3HG0266510,HORVU.MOREX.R2.6HG0474240,HORVU.MOREX.R2.3HG0247440,HORVU.MOREX.R2.7HG0554840,HORVU.MOREX.R2.5HG0350790,HORVU.MOREX.R2.1HG0074660,HORVU.MOREX.R2.5HG0410170,HORVU.MOREX.R2.5HG0380250,HORVU.MOREX.R2.6HG0492420,HORVU.MOREX.R2.5HG0437350,HORVU.MOREX.R2.3HG0229070,HORVU.MOREX.R2.1HG0061050,HORVU.MOREX.R2.1HG0005340,HORVU.MOREX.R2.2HG0174570,HORVU.MOREX.R2.1HG0062040,HORVU.MOR…
GO:BP	nucleobase-containing small molecule metabolic process	GO:0055086	0.005462177	2.262634255	290	442	25	13607	HORVU.MOREX.R2.5HG0399930,HORVU.MOREX.R2.3HG0266510,HORVU.MOREX.R2.4HG0322370,HORVU.MOREX.R2.4HG0307650,HORVU.MOREX.R2.6HG0474240,HORVU.MOREX.R2.3HG0247440,HORVU.MOREX.R2.7HG0554840,HORVU.MOREX.R2.5HG0350790,HORVU.MOREX.R2.4HG0278210,HORVU.MOREX.R2.1HG0046500,HORVU.MOREX.R2.1HG0074660,HORVU.MOREX.R2.5HG0410170,HORVU.MOREX.R2.5HG0380250,HORVU.MOREX.R2.6HG0492420,HORVU.MOREX.R2.5HG0437350,HORVU.MOR…
GO:BP	phenylpropanoid catabolic process	GO:0046271	0.006418818	2.192544917	25	442	7	13607	HORVU.MOREX.R2.3HG0252380,HORVU.MOREX.R2.2HG0111770,HORVU.MOREX.R2.3HG0254020,HORVU.MOREX.R2.7HG0602750,HORVU.MOREX.R2.7HG0553670,HORVU.MOREX.R2.1HG0059500,HORVU.MOREX.R2.4HG0298030
GO:BP	lignin catabolic process	GO:0046274	0.006418818	2.192544917	25	442	7	13607	HORVU.MOREX.R2.3HG0252380,HORVU.MOREX.R2.2HG0111770,HORVU.MOREX.R2.3HG0254020,HORVU.MOREX.R2.7HG0602750,HORVU.MOREX.R2.7HG0553670,HORVU.MOREX.R2.1HG0059500,HORVU.MOREX.R2.4HG0298030
GO:BP	DNA replication	GO:0006260	0.009979288	2.000900433	98	442	13	13607	HORVU.MOREX.R2.2HG0149270,HORVU.MOREX.R2.1HG0051930,HORVU.MOREX.R2.3HG0219580,HORVU.MOREX.R2.1HG0057530,HORVU.MOREX.R2.6HG0518390,HORVU.MOREX.R2.1HG0025000,HORVU.MOREX.R2.4HG0329970,HORVU.MOREX.R2.7HG0544650,HORVU.MOREX.R2.1HG0067350,HORVU.MOREX.R2.6HG0520290,HORVU.MOREX.R2.2HG0134130,HORVU.MOREX.R2.2HG0155200,HORVU.MOREX.R2.7HG0546890
GO:BP	nucleotide metabolic process	GO:0009117	0.010605606	1.97446451	228	442	21	13607	HORVU.MOREX.R2.3HG0266510,HORVU.MOREX.R2.6HG0474240,HORVU.MOREX.R2.3HG0247440,HORVU.MOREX.R2.7HG0554840,HORVU.MOREX.R2.5HG0350790,HORVU.MOREX.R2.4HG0278210,HORVU.MOREX.R2.1HG0046500,HORVU.MOREX.R2.1HG0074660,HORVU.MOREX.R2.5HG0410170,HORVU.MOREX.R2.5HG0380250,HORVU.MOREX.R2.6HG0492420,HORVU.MOREX.R2.5HG0437350,HORVU.MOREX.R2.3HG0229070,HORVU.MOREX.R2.1HG0061050,HORVU.MOREX.R2.1HG0005340,HORVU.MOR…
GO:BP	DNA replication initiation	GO:0006270	0.014135889	1.849676874	12	442	5	13607	HORVU.MOREX.R2.1HG0051930,HORVU.MOREX.R2.3HG0219580,HORVU.MOREX.R2.1HG0057530,HORVU.MOREX.R2.6HG0518390,HORVU.MOREX.R2.1HG0025000
GO:BP	nucleoside phosphate metabolic process	GO:0006753	0.015680955	1.804627485	234	442	21	13607	HORVU.MOREX.R2.3HG0266510,HORVU.MOREX.R2.6HG0474240,HORVU.MOREX.R2.3HG0247440,HORVU.MOREX.R2.7HG0554840,HORVU.MOREX.R2.5HG0350790,HORVU.MOREX.R2.4HG0278210,HORVU.MOREX.R2.1HG0046500,HORVU.MOREX.R2.1HG0074660,HORVU.MOREX.R2.5HG0410170,HORVU.MOREX.R2.5HG0380250,HORVU.MOREX.R2.6HG0492420,HORVU.MOREX.R2.5HG0437350,HORVU.MOREX.R2.3HG0229070,HORVU.MOREX.R2.1HG0061050,HORVU.MOREX.R2.1HG0005340,HORVU.MOR…
GO:BP	cellular amino acid biosynthetic process	GO:0008652	0.021547676	1.666599568	136	442	15	13607	HORVU.MOREX.R2.4HG0277590,HORVU.MOREX.R2.1HG0074710,HORVU.MOREX.R2.1HG0045810,HORVU.MOREX.R2.1HG0068430,HORVU.MOREX.R2.4HG0305800,HORVU.MOREX.R2.6HG0508460,HORVU.MOREX.R2.2HG0168190,HORVU.MOREX.R2.6HG0465380,HORVU.MOREX.R2.3HG0206150,HORVU.MOREX.R2.4HG0340860,HORVU.MOREX.R2.4HG0328360,HORVU.MOREX.R2.4HG0321980,HORVU.MOREX.R2.7HG0550290,HORVU.MOREX.R2.4HG0329410,HORVU.MOREX.R2.6HG0498110
GO:BP	lignin metabolic process	GO:0009808	0.026398152	1.578426473	41	442	8	13607	HORVU.MOREX.R2.3HG0247750,HORVU.MOREX.R2.3HG0252380,HORVU.MOREX.R2.2HG0111770,HORVU.MOREX.R2.3HG0254020,HORVU.MOREX.R2.7HG0602750,HORVU.MOREX.R2.7HG0553670,HORVU.MOREX.R2.1HG0059500,HORVU.MOREX.R2.4HG0298030
GO:BP	organic acid biosynthetic process	GO:0016053	0.027851811	1.555146554	339	442	26	13607	HORVU.MOREX.R2.3HG0266510,HORVU.MOREX.R2.4HG0337430,HORVU.MOREX.R2.4HG0277590,HORVU.MOREX.R2.1HG0074710,HORVU.MOREX.R2.4HG0280010,HORVU.MOREX.R2.4HG0329430,HORVU.MOREX.R2.1HG0045810,HORVU.MOREX.R2.5HG0393490,HORVU.MOREX.R2.1HG0068430,HORVU.MOREX.R2.3HG0259040,HORVU.MOREX.R2.4HG0292690,HORVU.MOREX.R2.6HG0506910,HORVU.MOREX.R2.4HG0305800,HORVU.MOREX.R2.6HG0508460,HORVU.MOREX.R2.3HG0206040,HORVU.MOR…
GO:BP	pyruvate metabolic process	GO:0006090	0.028226477	1.549343317	79	442	11	13607	HORVU.MOREX.R2.6HG0474240,HORVU.MOREX.R2.3HG0247440,HORVU.MOREX.R2.7HG0554840,HORVU.MOREX.R2.5HG0350790,HORVU.MOREX.R2.5HG0410170,HORVU.MOREX.R2.5HG0380250,HORVU.MOREX.R2.5HG0437350,HORVU.MOREX.R2.1HG0005340,HORVU.MOREX.R2.2HG0174570,HORVU.MOREX.R2.1HG0062040,HORVU.MOREX.R2.5HG0395410
GO:BP	DNA geometric change	GO:0032392	0.049431949	1.305992265	15	442	5	13607	HORVU.MOREX.R2.1HG0051930,HORVU.MOREX.R2.3HG0219580,HORVU.MOREX.R2.1HG0057530,HORVU.MOREX.R2.6HG0518390,HORVU.MOREX.R2.1HG0025000
GO:BP	DNA duplex unwinding	GO:0032508	0.049431949	1.305992265	15	442	5	13607	HORVU.MOREX.R2.1HG0051930,HORVU.MOREX.R2.3HG0219580,HORVU.MOREX.R2.1HG0057530,HORVU.MOREX.R2.6HG0518390,HORVU.MOREX.R2.1HG0025000
GO:CC	MCM complex	GO:0042555	3.64908E-05	4.437816397	6	354	5	10160	HORVU.MOREX.R2.1HG0051930,HORVU.MOREX.R2.3HG0219580,HORVU.MOREX.R2.1HG0057530,HORVU.MOREX.R2.6HG0518390,HORVU.MOREX.R2.1HG0025000
GO:CC	intracellular membrane-bounded organelle	GO:0043231	0.006852144	2.164173501	4473	354	192	10160	HORVU.MOREX.R2.1HG0073450,HORVU.MOREX.R2.3HG0250020,HORVU.MOREX.R2.1HG0060850,HORVU.MOREX.R2.4HG0341910,HORVU.MOREX.R2.4HG0282300,HORVU.MOREX.R2.1HG0047830,HORVU.MOREX.R2.4HG0307650,HORVU.MOREX.R2.4HG0331850,HORVU.MOREX.R2.3HG0260900,HORVU.MOREX.R2.5HG0418240,HORVU.MOREX.R2.1HG0047870,HORVU.MOREX.R2.4HG0330020,HORVU.MOREX.R2.2HG0149270,HORVU.MOREX.R2.4HG0337430,HORVU.MOREX.R2.1HG0018760,HORVU.MOR…
GO:CC	membrane-bounded organelle	GO:0043227	0.008133638	2.089715182	4484	354	192	10160	HORVU.MOREX.R2.1HG0073450,HORVU.MOREX.R2.3HG0250020,HORVU.MOREX.R2.1HG0060850,HORVU.MOREX.R2.4HG0341910,HORVU.MOREX.R2.4HG0282300,HORVU.MOREX.R2.1HG0047830,HORVU.MOREX.R2.4HG0307650,HORVU.MOREX.R2.4HG0331850,HORVU.MOREX.R2.3HG0260900,HORVU.MOREX.R2.5HG0418240,HORVU.MOREX.R2.1HG0047870,HORVU.MOREX.R2.4HG0330020,HORVU.MOREX.R2.2HG0149270,HORVU.MOREX.R2.4HG0337430,HORVU.MOREX.R2.1HG0018760,HORVU.MOR…
GO:CC	photosystem I	GO:0009522	0.014368026	1.842602886	33	354	7	10160	HORVU.MOREX.R2.1HG0073450,HORVU.MOREX.R2.5HG0418240,HORVU.MOREX.R2.6HG0475000,HORVU.MOREX.R2.7HG0554640,HORVU.MOREX.R2.7HG0554650,HORVU.MOREX.R2.6HG0460210,HORVU.MOREX.R2.5HG0390620
GO:CC	intracellular anatomical structure	GO:0005622	0.014998322	1.82395734	5925	354	240	10160	HORVU.MOREX.R2.1HG0004830,HORVU.MOREX.R2.5HG0365810,HORVU.MOREX.R2.1HG0073450,HORVU.MOREX.R2.3HG0250020,HORVU.MOREX.R2.1HG0060850,HORVU.MOREX.R2.4HG0341910,HORVU.MOREX.R2.6HG0514570,HORVU.MOREX.R2.5HG0423680,HORVU.MOREX.R2.4HG0282300,HORVU.MOREX.R2.4HG0322370,HORVU.MOREX.R2.1HG0047830,HORVU.MOREX.R2.4HG0307650,HORVU.MOREX.R2.4HG0331850,HORVU.MOREX.R2.3HG0260900,HORVU.MOREX.R2.5HG0418240,HORVU.MOR…
GO:CC	chromatin	GO:0000785	0.025618726	1.591442473	235	354	20	10160	HORVU.MOREX.R2.1HG0004830,HORVU.MOREX.R2.3HG0250020,HORVU.MOREX.R2.1HG0060850,HORVU.MOREX.R2.5HG0423680,HORVU.MOREX.R2.4HG0282300,HORVU.MOREX.R2.1HG0047830,HORVU.MOREX.R2.4HG0331850,HORVU.MOREX.R2.1HG0047870,HORVU.MOREX.R2.4HG0330020,HORVU.MOREX.R2.1HG0018760,HORVU.MOREX.R2.6HG0452320,HORVU.MOREX.R2.6HG0471520,HORVU.MOREX.R2.6HG0452270,HORVU.MOREX.R2.3HG0219580,HORVU.MOREX.R2.1HG0057530,HORVU.MOR…
GO:CC	protein-DNA complex	GO:0032993	0.038363451	1.416082335	206	354	18	10160	HORVU.MOREX.R2.1HG0004830,HORVU.MOREX.R2.3HG0250020,HORVU.MOREX.R2.1HG0060850,HORVU.MOREX.R2.5HG0423680,HORVU.MOREX.R2.4HG0282300,HORVU.MOREX.R2.1HG0047830,HORVU.MOREX.R2.4HG0331850,HORVU.MOREX.R2.1HG0047870,HORVU.MOREX.R2.4HG0330020,HORVU.MOREX.R2.1HG0018760,HORVU.MOREX.R2.6HG0452320,HORVU.MOREX.R2.6HG0471520,HORVU.MOREX.R2.6HG0452270,HORVU.MOREX.R2.1HG0047880,HORVU.MOREX.R2.4HG0329970,HORVU.MOR…
GO:CC	amyloplast	GO:0009501	0.04933065	1.30688316	11	354	4	10160	HORVU.MOREX.R2.1HG0075760,HORVU.MOREX.R2.2HG0151960,HORVU.MOREX.R2.2HG0164090,HORVU.MOREX.R2.2HG0136670
