# Supplementary material for: Barley TAPETAL DEVELOPMENT and FUNCTION1 (HvTDF1) gene reveals conserved and unique roles in controlling anther tapetum development in dicot and monocot plants
Source: New Phytol. 2023 Aug 10;240(1):173–90. doi: 10.1111/nph.19161 (PMC10952600; doi:10.1111/nph.19161)
Supplement: Supplementary file 7 — Table S6 Gene ontology term results of hvtdf1‐2 stage 8b vs wild‐type stage 8a1. [file NPH-240-173-s001.csv]

New Phytologist Supporting Information
Article title: Barley TAPETAL DEVELOPMENT and FUNCTION1 (HvTDF1) gene reveals a conserved and unique role in controlling anther tapetum development in dicot and monocot plants
Authors: Miaoyuan Hua, Wenzhe Yin, José Fernández Gómez, Alison Tidy, Guangwei Xing, Jie Zong, Shuya Shi, Zoe A. Wilson
Article acceptance date: 20 June 2023
Table S6. GO Term results of hvtdf1-2 stage 8b vs WT stage 8a1
source	term_name	term_id	adjusted_p_value	negative_log10_of_adjusted_p_value	term_size	query_size	intersection_size	effective_domain_size	intersections
GO:MF	microtubule binding	GO:0008017	4.68E-16	15.33002221	108	472	26	18583	HORVU.MOREX.R2.4HG0347440,HORVU.MOREX.R2.5HG0355340,HORVU.MOREX.R2.2HG0110790,HORVU.MOREX.R2.6HG0521190,HORVU.MOREX.R2.5HG0386640,HORVU.MOREX.R2.3HG0232850,HORVU.MOREX.R2.7HG0572370,HORVU.MOREX.R2.5HG0424340,HORVU.MOREX.R2.5HG0420040,HORVU.MOREX.R2.2HG0132010,HORVU.MOREX.R2.1HG0009320,HORVU.MOREX.R2.4HG0295330,HORVU.MOREX.R2.2HG0165450,HORVU.MOREX.R2.1HG0050850,HORVU.MOREX.R2.3HG0210920,HORVU.MOR…
GO:MF	microtubule motor activity	GO:0003777	2.15E-15	14.66756844	44	472	18	18583	HORVU.MOREX.R2.4HG0347440,HORVU.MOREX.R2.5HG0355340,HORVU.MOREX.R2.2HG0110790,HORVU.MOREX.R2.6HG0521190,HORVU.MOREX.R2.5HG0386640,HORVU.MOREX.R2.7HG0572370,HORVU.MOREX.R2.5HG0424340,HORVU.MOREX.R2.2HG0132010,HORVU.MOREX.R2.2HG0165450,HORVU.MOREX.R2.1HG0050850,HORVU.MOREX.R2.3HG0224030,HORVU.MOREX.R2.1HG0059400,HORVU.MOREX.R2.5HG0354770,HORVU.MOREX.R2.6HG0461790,HORVU.MOREX.R2.7HG0527110,HORVU.MOR…
GO:MF	tubulin binding	GO:0015631	5.00E-15	14.30103716	118	472	26	18583	HORVU.MOREX.R2.4HG0347440,HORVU.MOREX.R2.5HG0355340,HORVU.MOREX.R2.2HG0110790,HORVU.MOREX.R2.6HG0521190,HORVU.MOREX.R2.5HG0386640,HORVU.MOREX.R2.3HG0232850,HORVU.MOREX.R2.7HG0572370,HORVU.MOREX.R2.5HG0424340,HORVU.MOREX.R2.5HG0420040,HORVU.MOREX.R2.2HG0132010,HORVU.MOREX.R2.1HG0009320,HORVU.MOREX.R2.4HG0295330,HORVU.MOREX.R2.2HG0165450,HORVU.MOREX.R2.1HG0050850,HORVU.MOREX.R2.3HG0210920,HORVU.MOR…
GO:MF	ATP-dependent activity	GO:0140657	5.84E-15	14.23351921	676	472	60	18583	HORVU.MOREX.R2.6HG0453570,HORVU.MOREX.R2.6HG0502780,HORVU.MOREX.R2.4HG0282190,HORVU.MOREX.R2.7HG0619420,HORVU.MOREX.R2.3HG0219580,HORVU.MOREX.R2.1HG0057530,HORVU.MOREX.R2.1HG0025000,HORVU.MOREX.R2.4HG0347440,HORVU.MOREX.R2.7HG0595300,HORVU.MOREX.R2.5HG0355340,HORVU.MOREX.R2.7HG0549280,HORVU.MOREX.R2.3HG0241180,HORVU.MOREX.R2.7HG0558720,HORVU.MOREX.R2.2HG0110790,HORVU.MOREX.R2.6HG0467890,HORVU.MOR…
GO:MF	protein heterodimerization activity	GO:0046982	7.26E-14	13.1390937	223	472	33	18583	HORVU.MOREX.R2.1HG0004860,HORVU.MOREX.R2.1HG0060270,HORVU.MOREX.R2.3HG0250020,HORVU.MOREX.R2.4HG0282300,HORVU.MOREX.R2.3HG0191650,HORVU.MOREX.R2.4HG0331850,HORVU.MOREX.R2.1HG0047870,HORVU.MOREX.R2.1HG0066070,HORVU.MOREX.R2.1HG0018760,HORVU.MOREX.R2.1HG0064590,HORVU.MOREX.R2.6HG0459280,HORVU.MOREX.R2.1HG0046470,HORVU.MOREX.R2.4HG0331860,HORVU.MOREX.R2.6HG0452270,HORVU.MOREX.R2.6HG0452260,HORVU.MOR…
GO:MF	cytoskeletal motor activity	GO:0003774	1.84E-12	11.73514527	61	472	18	18583	HORVU.MOREX.R2.4HG0347440,HORVU.MOREX.R2.5HG0355340,HORVU.MOREX.R2.2HG0110790,HORVU.MOREX.R2.6HG0521190,HORVU.MOREX.R2.5HG0386640,HORVU.MOREX.R2.7HG0572370,HORVU.MOREX.R2.5HG0424340,HORVU.MOREX.R2.2HG0132010,HORVU.MOREX.R2.2HG0165450,HORVU.MOREX.R2.1HG0050850,HORVU.MOREX.R2.3HG0224030,HORVU.MOREX.R2.1HG0059400,HORVU.MOREX.R2.5HG0354770,HORVU.MOREX.R2.6HG0461790,HORVU.MOREX.R2.7HG0527110,HORVU.MOR…
GO:MF	cytoskeletal protein binding	GO:0008092	7.15E-11	10.14591192	217	472	29	18583	HORVU.MOREX.R2.4HG0347440,HORVU.MOREX.R2.5HG0355340,HORVU.MOREX.R2.2HG0110790,HORVU.MOREX.R2.6HG0521190,HORVU.MOREX.R2.5HG0386640,HORVU.MOREX.R2.3HG0232850,HORVU.MOREX.R2.7HG0572370,HORVU.MOREX.R2.5HG0424340,HORVU.MOREX.R2.5HG0420040,HORVU.MOREX.R2.2HG0132010,HORVU.MOREX.R2.1HG0009320,HORVU.MOREX.R2.4HG0295330,HORVU.MOREX.R2.2HG0165450,HORVU.MOREX.R2.1HG0050850,HORVU.MOREX.R2.3HG0210920,HORVU.MOR…
GO:MF	hydrolase activity, acting on acid anhydrides, in phosphorus-containing anhydrides	GO:0016818	5.94E-09	8.226525966	575	472	45	18583	HORVU.MOREX.R2.6HG0453570,HORVU.MOREX.R2.4HG0320500,HORVU.MOREX.R2.7HG0619420,HORVU.MOREX.R2.4HG0320530,HORVU.MOREX.R2.5HG0440090,HORVU.MOREX.R2.3HG0219580,HORVU.MOREX.R2.1HG0057530,HORVU.MOREX.R2.1HG0025000,HORVU.MOREX.R2.7HG0595300,HORVU.MOREX.R2.5HG0355340,HORVU.MOREX.R2.7HG0549280,HORVU.MOREX.R2.3HG0241180,HORVU.MOREX.R2.7HG0558720,HORVU.MOREX.R2.6HG0467890,HORVU.MOREX.R2.6HG0521190,HORVU.MOR…
GO:MF	hydrolase activity, acting on acid anhydrides	GO:0016817	8.39E-09	8.076127423	581	472	45	18583	HORVU.MOREX.R2.6HG0453570,HORVU.MOREX.R2.4HG0320500,HORVU.MOREX.R2.7HG0619420,HORVU.MOREX.R2.4HG0320530,HORVU.MOREX.R2.5HG0440090,HORVU.MOREX.R2.3HG0219580,HORVU.MOREX.R2.1HG0057530,HORVU.MOREX.R2.1HG0025000,HORVU.MOREX.R2.7HG0595300,HORVU.MOREX.R2.5HG0355340,HORVU.MOREX.R2.7HG0549280,HORVU.MOREX.R2.3HG0241180,HORVU.MOREX.R2.7HG0558720,HORVU.MOREX.R2.6HG0467890,HORVU.MOREX.R2.6HG0521190,HORVU.MOR…
GO:MF	nucleoside-triphosphatase activity	GO:0017111	4.35E-08	7.361590201	522	472	41	18583	HORVU.MOREX.R2.6HG0453570,HORVU.MOREX.R2.4HG0320500,HORVU.MOREX.R2.7HG0619420,HORVU.MOREX.R2.4HG0320530,HORVU.MOREX.R2.5HG0440090,HORVU.MOREX.R2.3HG0219580,HORVU.MOREX.R2.1HG0057530,HORVU.MOREX.R2.1HG0025000,HORVU.MOREX.R2.7HG0595300,HORVU.MOREX.R2.5HG0355340,HORVU.MOREX.R2.7HG0549280,HORVU.MOREX.R2.3HG0241180,HORVU.MOREX.R2.7HG0558720,HORVU.MOREX.R2.6HG0467890,HORVU.MOREX.R2.6HG0521190,HORVU.MOR…
GO:MF	pyrophosphatase activity	GO:0016462	4.36E-08	7.360612967	566	472	43	18583	HORVU.MOREX.R2.6HG0453570,HORVU.MOREX.R2.4HG0320500,HORVU.MOREX.R2.7HG0619420,HORVU.MOREX.R2.4HG0320530,HORVU.MOREX.R2.5HG0440090,HORVU.MOREX.R2.3HG0219580,HORVU.MOREX.R2.1HG0057530,HORVU.MOREX.R2.1HG0025000,HORVU.MOREX.R2.7HG0595300,HORVU.MOREX.R2.5HG0355340,HORVU.MOREX.R2.7HG0549280,HORVU.MOREX.R2.3HG0241180,HORVU.MOREX.R2.7HG0558720,HORVU.MOREX.R2.6HG0467890,HORVU.MOREX.R2.6HG0521190,HORVU.MOR…
GO:MF	ATP hydrolysis activity	GO:0016887	1.16E-07	6.936445231	350	472	32	18583	HORVU.MOREX.R2.6HG0453570,HORVU.MOREX.R2.7HG0619420,HORVU.MOREX.R2.3HG0219580,HORVU.MOREX.R2.1HG0057530,HORVU.MOREX.R2.1HG0025000,HORVU.MOREX.R2.7HG0595300,HORVU.MOREX.R2.5HG0355340,HORVU.MOREX.R2.7HG0549280,HORVU.MOREX.R2.3HG0241180,HORVU.MOREX.R2.7HG0558720,HORVU.MOREX.R2.6HG0467890,HORVU.MOREX.R2.6HG0521190,HORVU.MOREX.R2.5HG0447070,HORVU.MOREX.R2.4HG0330680,HORVU.MOREX.R2.5HG0404730,HORVU.MOR…
GO:MF	unfolded protein binding	GO:0051082	1.42733E-06	5.845474507	75	472	14	18583	HORVU.MOREX.R2.2HG0176780,HORVU.MOREX.R2.7HG0619420,HORVU.MOREX.R2.6HG0461610,HORVU.MOREX.R2.7HG0595300,HORVU.MOREX.R2.5HG0440060,HORVU.MOREX.R2.7HG0549280,HORVU.MOREX.R2.3HG0241180,HORVU.MOREX.R2.7HG0558720,HORVU.MOREX.R2.6HG0467890,HORVU.MOREX.R2.4HG0330680,HORVU.MOREX.R2.5HG0404730,HORVU.MOREX.R2.1HG0025880,HORVU.MOREX.R2.5HG0407080,HORVU.MOREX.R2.5HG0390370
GO:MF	ATP-dependent activity, acting on DNA	GO:0008094	1.16998E-05	4.931822929	62	472	12	18583	HORVU.MOREX.R2.6HG0502780,HORVU.MOREX.R2.4HG0282190,HORVU.MOREX.R2.3HG0219580,HORVU.MOREX.R2.1HG0057530,HORVU.MOREX.R2.1HG0025000,HORVU.MOREX.R2.5HG0435960,HORVU.MOREX.R2.3HG0212540,HORVU.MOREX.R2.2HG0098510,HORVU.MOREX.R2.7HG0577740,HORVU.MOREX.R2.2HG0091620,HORVU.MOREX.R2.5HG0418590,HORVU.MOREX.R2.1HG0017850
GO:MF	protein dimerization activity	GO:0046983	0.000212937	3.67174922	680	472	40	18583	HORVU.MOREX.R2.1HG0004860,HORVU.MOREX.R2.1HG0060270,HORVU.MOREX.R2.3HG0250020,HORVU.MOREX.R2.4HG0282300,HORVU.MOREX.R2.3HG0191650,HORVU.MOREX.R2.4HG0331850,HORVU.MOREX.R2.1HG0047870,HORVU.MOREX.R2.1HG0066070,HORVU.MOREX.R2.1HG0018760,HORVU.MOREX.R2.6HG0456990,HORVU.MOREX.R2.1HG0064590,HORVU.MOREX.R2.6HG0459280,HORVU.MOREX.R2.1HG0046470,HORVU.MOREX.R2.4HG0331860,HORVU.MOREX.R2.6HG0452270,HORVU.MOR…
GO:MF	purine ribonucleoside triphosphate binding	GO:0035639	0.000306436	3.513660738	2897	472	113	18583	HORVU.MOREX.R2.3HG0266510,HORVU.MOREX.R2.6HG0453570,HORVU.MOREX.R2.6HG0502780,HORVU.MOREX.R2.1HG0051930,HORVU.MOREX.R2.4HG0320500,HORVU.MOREX.R2.4HG0282190,HORVU.MOREX.R2.4HG0299430,HORVU.MOREX.R2.5HG0366520,HORVU.MOREX.R2.7HG0619420,HORVU.MOREX.R2.4HG0320530,HORVU.MOREX.R2.5HG0440090,HORVU.MOREX.R2.3HG0219580,HORVU.MOREX.R2.7HG0554840,HORVU.MOREX.R2.1HG0057530,HORVU.MOREX.R2.6HG0518390,HORVU.MOR…
GO:MF	small molecule binding	GO:0036094	0.00053826	3.269008032	3640	472	134	18583	HORVU.MOREX.R2.3HG0266510,HORVU.MOREX.R2.6HG0453570,HORVU.MOREX.R2.6HG0502780,HORVU.MOREX.R2.1HG0051930,HORVU.MOREX.R2.4HG0320500,HORVU.MOREX.R2.4HG0282190,HORVU.MOREX.R2.4HG0299430,HORVU.MOREX.R2.5HG0366520,HORVU.MOREX.R2.7HG0619420,HORVU.MOREX.R2.4HG0320530,HORVU.MOREX.R2.5HG0440090,HORVU.MOREX.R2.1HG0074710,HORVU.MOREX.R2.3HG0219580,HORVU.MOREX.R2.7HG0554840,HORVU.MOREX.R2.1HG0057530,HORVU.MOR…
GO:MF	nucleotide binding	GO:0000166	0.000753247	3.12306257	3491	472	129	18583	HORVU.MOREX.R2.3HG0266510,HORVU.MOREX.R2.6HG0453570,HORVU.MOREX.R2.6HG0502780,HORVU.MOREX.R2.1HG0051930,HORVU.MOREX.R2.4HG0320500,HORVU.MOREX.R2.4HG0282190,HORVU.MOREX.R2.4HG0299430,HORVU.MOREX.R2.5HG0366520,HORVU.MOREX.R2.7HG0619420,HORVU.MOREX.R2.4HG0320530,HORVU.MOREX.R2.5HG0440090,HORVU.MOREX.R2.1HG0074710,HORVU.MOREX.R2.3HG0219580,HORVU.MOREX.R2.7HG0554840,HORVU.MOREX.R2.1HG0057530,HORVU.MOR…
GO:MF	nucleoside phosphate binding	GO:1901265	0.000753247	3.12306257	3491	472	129	18583	HORVU.MOREX.R2.3HG0266510,HORVU.MOREX.R2.6HG0453570,HORVU.MOREX.R2.6HG0502780,HORVU.MOREX.R2.1HG0051930,HORVU.MOREX.R2.4HG0320500,HORVU.MOREX.R2.4HG0282190,HORVU.MOREX.R2.4HG0299430,HORVU.MOREX.R2.5HG0366520,HORVU.MOREX.R2.7HG0619420,HORVU.MOREX.R2.4HG0320530,HORVU.MOREX.R2.5HG0440090,HORVU.MOREX.R2.1HG0074710,HORVU.MOREX.R2.3HG0219580,HORVU.MOREX.R2.7HG0554840,HORVU.MOREX.R2.1HG0057530,HORVU.MOR…
GO:MF	catalytic activity, acting on DNA	GO:0140097	0.001558347	2.807335789	130	472	14	18583	HORVU.MOREX.R2.6HG0502780,HORVU.MOREX.R2.4HG0282190,HORVU.MOREX.R2.3HG0219580,HORVU.MOREX.R2.1HG0057530,HORVU.MOREX.R2.1HG0025000,HORVU.MOREX.R2.2HG0124800,HORVU.MOREX.R2.1HG0060230,HORVU.MOREX.R2.5HG0435960,HORVU.MOREX.R2.3HG0212540,HORVU.MOREX.R2.2HG0098510,HORVU.MOREX.R2.7HG0577740,HORVU.MOREX.R2.2HG0091620,HORVU.MOREX.R2.5HG0418590,HORVU.MOREX.R2.1HG0017850
GO:MF	purine nucleotide binding	GO:0017076	0.003521132	2.453317748	3151	472	116	18583	HORVU.MOREX.R2.3HG0266510,HORVU.MOREX.R2.6HG0453570,HORVU.MOREX.R2.6HG0502780,HORVU.MOREX.R2.1HG0051930,HORVU.MOREX.R2.4HG0320500,HORVU.MOREX.R2.4HG0282190,HORVU.MOREX.R2.4HG0299430,HORVU.MOREX.R2.5HG0366520,HORVU.MOREX.R2.7HG0619420,HORVU.MOREX.R2.4HG0320530,HORVU.MOREX.R2.5HG0440090,HORVU.MOREX.R2.3HG0219580,HORVU.MOREX.R2.7HG0554840,HORVU.MOREX.R2.1HG0057530,HORVU.MOREX.R2.6HG0518390,HORVU.MOR…
GO:MF	anion binding	GO:0043168	0.004282165	2.368336607	3542	472	127	18583	HORVU.MOREX.R2.3HG0266510,HORVU.MOREX.R2.6HG0453570,HORVU.MOREX.R2.6HG0502780,HORVU.MOREX.R2.1HG0051930,HORVU.MOREX.R2.4HG0320500,HORVU.MOREX.R2.4HG0282190,HORVU.MOREX.R2.4HG0299430,HORVU.MOREX.R2.5HG0366520,HORVU.MOREX.R2.7HG0619420,HORVU.MOREX.R2.4HG0320530,HORVU.MOREX.R2.5HG0440090,HORVU.MOREX.R2.1HG0074710,HORVU.MOREX.R2.3HG0219580,HORVU.MOREX.R2.7HG0554840,HORVU.MOREX.R2.1HG0057530,HORVU.MOR…
GO:MF	purine ribonucleotide binding	GO:0032555	0.004790672	2.319603575	3138	472	115	18583	HORVU.MOREX.R2.3HG0266510,HORVU.MOREX.R2.6HG0453570,HORVU.MOREX.R2.6HG0502780,HORVU.MOREX.R2.1HG0051930,HORVU.MOREX.R2.4HG0320500,HORVU.MOREX.R2.4HG0282190,HORVU.MOREX.R2.4HG0299430,HORVU.MOREX.R2.5HG0366520,HORVU.MOREX.R2.7HG0619420,HORVU.MOREX.R2.4HG0320530,HORVU.MOREX.R2.5HG0440090,HORVU.MOREX.R2.3HG0219580,HORVU.MOREX.R2.7HG0554840,HORVU.MOREX.R2.1HG0057530,HORVU.MOREX.R2.6HG0518390,HORVU.MOR…
GO:MF	ribonucleotide binding	GO:0032553	0.004996609	2.301324628	3175	472	116	18583	HORVU.MOREX.R2.3HG0266510,HORVU.MOREX.R2.6HG0453570,HORVU.MOREX.R2.6HG0502780,HORVU.MOREX.R2.1HG0051930,HORVU.MOREX.R2.4HG0320500,HORVU.MOREX.R2.4HG0282190,HORVU.MOREX.R2.4HG0299430,HORVU.MOREX.R2.5HG0366520,HORVU.MOREX.R2.7HG0619420,HORVU.MOREX.R2.4HG0320530,HORVU.MOREX.R2.5HG0440090,HORVU.MOREX.R2.3HG0219580,HORVU.MOREX.R2.7HG0554840,HORVU.MOREX.R2.1HG0057530,HORVU.MOREX.R2.6HG0518390,HORVU.MOR…
GO:MF	ATP binding	GO:0005524	0.005764776	2.239217565	2678	472	101	18583	HORVU.MOREX.R2.3HG0266510,HORVU.MOREX.R2.6HG0453570,HORVU.MOREX.R2.6HG0502780,HORVU.MOREX.R2.1HG0051930,HORVU.MOREX.R2.4HG0282190,HORVU.MOREX.R2.4HG0299430,HORVU.MOREX.R2.5HG0366520,HORVU.MOREX.R2.7HG0619420,HORVU.MOREX.R2.3HG0219580,HORVU.MOREX.R2.7HG0554840,HORVU.MOREX.R2.1HG0057530,HORVU.MOREX.R2.6HG0518390,HORVU.MOREX.R2.1HG0025000,HORVU.MOREX.R2.7HG0544650,HORVU.MOREX.R2.4HG0347440,HORVU.MOR…
GO:MF	carbohydrate derivative binding	GO:0097367	0.007238352	2.14036029	3201	472	116	18583	HORVU.MOREX.R2.3HG0266510,HORVU.MOREX.R2.6HG0453570,HORVU.MOREX.R2.6HG0502780,HORVU.MOREX.R2.1HG0051930,HORVU.MOREX.R2.4HG0320500,HORVU.MOREX.R2.4HG0282190,HORVU.MOREX.R2.4HG0299430,HORVU.MOREX.R2.5HG0366520,HORVU.MOREX.R2.7HG0619420,HORVU.MOREX.R2.4HG0320530,HORVU.MOREX.R2.5HG0440090,HORVU.MOREX.R2.3HG0219580,HORVU.MOREX.R2.7HG0554840,HORVU.MOREX.R2.1HG0057530,HORVU.MOREX.R2.6HG0518390,HORVU.MOR…
GO:MF	DNA helicase activity	GO:0003678	0.010619524	1.973894956	26	472	6	18583	HORVU.MOREX.R2.3HG0219580,HORVU.MOREX.R2.1HG0057530,HORVU.MOREX.R2.1HG0025000,HORVU.MOREX.R2.2HG0091620,HORVU.MOREX.R2.5HG0418590,HORVU.MOREX.R2.1HG0017850
GO:MF	heterocyclic compound binding	GO:1901363	0.01852719	1.732190454	7252	472	225	18583	HORVU.MOREX.R2.5HG0432260,HORVU.MOREX.R2.1HG0004860,HORVU.MOREX.R2.5HG0432240,HORVU.MOREX.R2.1HG0060270,HORVU.MOREX.R2.3HG0250020,HORVU.MOREX.R2.5HG0432400,HORVU.MOREX.R2.3HG0266510,HORVU.MOREX.R2.4HG0282300,HORVU.MOREX.R2.3HG0191650,HORVU.MOREX.R2.4HG0331850,HORVU.MOREX.R2.1HG0047870,HORVU.MOREX.R2.1HG0066070,HORVU.MOREX.R2.6HG0453570,HORVU.MOREX.R2.1HG0018760,HORVU.MOREX.R2.6HG0502780,HORVU.MOR…
GO:MF	organic cyclic compound binding	GO:0097159	0.019087966	1.719240346	7255	472	225	18583	HORVU.MOREX.R2.5HG0432260,HORVU.MOREX.R2.1HG0004860,HORVU.MOREX.R2.5HG0432240,HORVU.MOREX.R2.1HG0060270,HORVU.MOREX.R2.3HG0250020,HORVU.MOREX.R2.5HG0432400,HORVU.MOREX.R2.3HG0266510,HORVU.MOREX.R2.4HG0282300,HORVU.MOREX.R2.3HG0191650,HORVU.MOREX.R2.4HG0331850,HORVU.MOREX.R2.1HG0047870,HORVU.MOREX.R2.1HG0066070,HORVU.MOREX.R2.6HG0453570,HORVU.MOREX.R2.1HG0018760,HORVU.MOREX.R2.6HG0502780,HORVU.MOR…
GO:MF	adenyl nucleotide binding	GO:0030554	0.048231959	1.316665098	2929	472	104	18583	HORVU.MOREX.R2.3HG0266510,HORVU.MOREX.R2.6HG0453570,HORVU.MOREX.R2.6HG0502780,HORVU.MOREX.R2.1HG0051930,HORVU.MOREX.R2.4HG0282190,HORVU.MOREX.R2.4HG0299430,HORVU.MOREX.R2.5HG0366520,HORVU.MOREX.R2.7HG0619420,HORVU.MOREX.R2.3HG0219580,HORVU.MOREX.R2.7HG0554840,HORVU.MOREX.R2.1HG0057530,HORVU.MOREX.R2.6HG0518390,HORVU.MOREX.R2.1HG0025000,HORVU.MOREX.R2.7HG0544650,HORVU.MOREX.R2.4HG0347440,HORVU.MOR…
GO:MF	DNA binding	GO:0003677	0.048545947	1.313847026	1889	472	73	18583	HORVU.MOREX.R2.5HG0432260,HORVU.MOREX.R2.1HG0004860,HORVU.MOREX.R2.5HG0432240,HORVU.MOREX.R2.1HG0060270,HORVU.MOREX.R2.3HG0250020,HORVU.MOREX.R2.5HG0432400,HORVU.MOREX.R2.4HG0282300,HORVU.MOREX.R2.3HG0191650,HORVU.MOREX.R2.4HG0331850,HORVU.MOREX.R2.1HG0047870,HORVU.MOREX.R2.1HG0066070,HORVU.MOREX.R2.1HG0018760,HORVU.MOREX.R2.6HG0502780,HORVU.MOREX.R2.1HG0051930,HORVU.MOREX.R2.6HG0456990,HORVU.MOR…
GO:BP	microtubule-based movement	GO:0007018	4.85E-14	13.3142731	56	353	19	13607	HORVU.MOREX.R2.4HG0347440,HORVU.MOREX.R2.5HG0355340,HORVU.MOREX.R2.2HG0110790,HORVU.MOREX.R2.6HG0521190,HORVU.MOREX.R2.5HG0386640,HORVU.MOREX.R2.7HG0572370,HORVU.MOREX.R2.5HG0424340,HORVU.MOREX.R2.2HG0132010,HORVU.MOREX.R2.2HG0165450,HORVU.MOREX.R2.1HG0050850,HORVU.MOREX.R2.3HG0224030,HORVU.MOREX.R2.1HG0059400,HORVU.MOREX.R2.5HG0354770,HORVU.MOREX.R2.2HG0144070,HORVU.MOREX.R2.6HG0461790,HORVU.MOR…
GO:BP	movement of cell or subcellular component	GO:0006928	5.93E-13	12.22662048	63	353	19	13607	HORVU.MOREX.R2.4HG0347440,HORVU.MOREX.R2.5HG0355340,HORVU.MOREX.R2.2HG0110790,HORVU.MOREX.R2.6HG0521190,HORVU.MOREX.R2.5HG0386640,HORVU.MOREX.R2.7HG0572370,HORVU.MOREX.R2.5HG0424340,HORVU.MOREX.R2.2HG0132010,HORVU.MOREX.R2.2HG0165450,HORVU.MOREX.R2.1HG0050850,HORVU.MOREX.R2.3HG0224030,HORVU.MOREX.R2.1HG0059400,HORVU.MOREX.R2.5HG0354770,HORVU.MOREX.R2.2HG0144070,HORVU.MOREX.R2.6HG0461790,HORVU.MOR…
GO:BP	microtubule-based process	GO:0007017	1.29E-09	8.889325184	143	353	23	13607	HORVU.MOREX.R2.4HG0347440,HORVU.MOREX.R2.5HG0355340,HORVU.MOREX.R2.2HG0110790,HORVU.MOREX.R2.6HG0521190,HORVU.MOREX.R2.5HG0386640,HORVU.MOREX.R2.3HG0232850,HORVU.MOREX.R2.7HG0572370,HORVU.MOREX.R2.5HG0424340,HORVU.MOREX.R2.2HG0132010,HORVU.MOREX.R2.2HG0165450,HORVU.MOREX.R2.2HG0117510,HORVU.MOREX.R2.1HG0050850,HORVU.MOREX.R2.3HG0224030,HORVU.MOREX.R2.1HG0059400,HORVU.MOREX.R2.5HG0354770,HORVU.MOR…
GO:BP	chromosome organization	GO:0051276	1.23E-08	7.911565997	221	353	27	13607	HORVU.MOREX.R2.5HG0432260,HORVU.MOREX.R2.5HG0432240,HORVU.MOREX.R2.5HG0432400,HORVU.MOREX.R2.4HG0282300,HORVU.MOREX.R2.6HG0502780,HORVU.MOREX.R2.1HG0051930,HORVU.MOREX.R2.4HG0282190,HORVU.MOREX.R2.3HG0219580,HORVU.MOREX.R2.1HG0057530,HORVU.MOREX.R2.6HG0518390,HORVU.MOREX.R2.1HG0025000,HORVU.MOREX.R2.2HG0096060,HORVU.MOREX.R2.7HG0581010,HORVU.MOREX.R2.1HG0066030,HORVU.MOREX.R2.7HG0555710,HORVU.MOR…
GO:BP	protein folding	GO:0006457	1.11E-07	6.954557875	132	353	20	13607	HORVU.MOREX.R2.2HG0176780,HORVU.MOREX.R2.7HG0619420,HORVU.MOREX.R2.6HG0461610,HORVU.MOREX.R2.7HG0595300,HORVU.MOREX.R2.5HG0440060,HORVU.MOREX.R2.7HG0549280,HORVU.MOREX.R2.3HG0241180,HORVU.MOREX.R2.7HG0558720,HORVU.MOREX.R2.6HG0467890,HORVU.MOREX.R2.5HG0447070,HORVU.MOREX.R2.4HG0330680,HORVU.MOREX.R2.5HG0404730,HORVU.MOREX.R2.1HG0031510,HORVU.MOREX.R2.1HG0025880,HORVU.MOREX.R2.5HG0407080,HORVU.MOR…
GO:BP	organelle organization	GO:0006996	1.4353E-06	5.843057663	706	353	47	13607	HORVU.MOREX.R2.5HG0432260,HORVU.MOREX.R2.5HG0432240,HORVU.MOREX.R2.5HG0432400,HORVU.MOREX.R2.4HG0282300,HORVU.MOREX.R2.6HG0502780,HORVU.MOREX.R2.1HG0051930,HORVU.MOREX.R2.4HG0282190,HORVU.MOREX.R2.3HG0219580,HORVU.MOREX.R2.1HG0057530,HORVU.MOREX.R2.6HG0518390,HORVU.MOREX.R2.1HG0025000,HORVU.MOREX.R2.2HG0096060,HORVU.MOREX.R2.7HG0581010,HORVU.MOREX.R2.1HG0066030,HORVU.MOREX.R2.7HG0555710,HORVU.MOR…
GO:BP	DNA conformation change	GO:0071103	8.98683E-06	5.046393348	27	353	9	13607	HORVU.MOREX.R2.6HG0502780,HORVU.MOREX.R2.1HG0051930,HORVU.MOREX.R2.3HG0219580,HORVU.MOREX.R2.1HG0057530,HORVU.MOREX.R2.6HG0518390,HORVU.MOREX.R2.1HG0025000,HORVU.MOREX.R2.5HG0435960,HORVU.MOREX.R2.3HG0212540,HORVU.MOREX.R2.1HG0017850
GO:BP	cell cycle	GO:0007049	2.45871E-05	4.609292572	252	353	24	13607	HORVU.MOREX.R2.1HG0057530,HORVU.MOREX.R2.1HG0025000,HORVU.MOREX.R2.2HG0096060,HORVU.MOREX.R2.7HG0555710,HORVU.MOREX.R2.5HG0424340,HORVU.MOREX.R2.3HG0207100,HORVU.MOREX.R2.2HG0117510,HORVU.MOREX.R2.2HG0148160,HORVU.MOREX.R2.3HG0210920,HORVU.MOREX.R2.7HG0623510,HORVU.MOREX.R2.1HG0055870,HORVU.MOREX.R2.2HG0146300,HORVU.MOREX.R2.5HG0437670,HORVU.MOREX.R2.2HG0143160,HORVU.MOREX.R2.6HG0470190,HORVU.MOR…
GO:BP	DNA replication initiation	GO:0006270	0.000142564	3.845991071	12	353	6	13607	HORVU.MOREX.R2.1HG0051930,HORVU.MOREX.R2.3HG0219580,HORVU.MOREX.R2.1HG0057530,HORVU.MOREX.R2.6HG0518390,HORVU.MOREX.R2.1HG0025000,HORVU.MOREX.R2.1HG0036230
GO:BP	mitotic cell cycle process	GO:1903047	0.00024	3.619788113	74	353	12	13607	HORVU.MOREX.R2.2HG0096060,HORVU.MOREX.R2.7HG0555710,HORVU.MOREX.R2.5HG0424340,HORVU.MOREX.R2.2HG0117510,HORVU.MOREX.R2.2HG0148160,HORVU.MOREX.R2.3HG0210920,HORVU.MOREX.R2.2HG0146300,HORVU.MOREX.R2.5HG0437670,HORVU.MOREX.R2.6HG0515960,HORVU.MOREX.R2.4HG0330310,HORVU.MOREX.R2.4HG0280560,HORVU.MOREX.R2.5HG0383540
GO:BP	cellular component organization	GO:0016043	0.00063289	3.198671895	1169	353	58	13607	HORVU.MOREX.R2.5HG0432260,HORVU.MOREX.R2.5HG0432240,HORVU.MOREX.R2.5HG0432400,HORVU.MOREX.R2.4HG0341910,HORVU.MOREX.R2.4HG0282300,HORVU.MOREX.R2.7HG0565330,HORVU.MOREX.R2.6HG0502780,HORVU.MOREX.R2.1HG0051930,HORVU.MOREX.R2.4HG0282190,HORVU.MOREX.R2.3HG0219580,HORVU.MOREX.R2.1HG0057530,HORVU.MOREX.R2.6HG0518390,HORVU.MOREX.R2.1HG0025000,HORVU.MOREX.R2.2HG0096060,HORVU.MOREX.R2.7HG0581010,HORVU.MOR…
GO:BP	DNA geometric change	GO:0032392	0.000722797	3.140983549	15	353	6	13607	HORVU.MOREX.R2.1HG0051930,HORVU.MOREX.R2.3HG0219580,HORVU.MOREX.R2.1HG0057530,HORVU.MOREX.R2.6HG0518390,HORVU.MOREX.R2.1HG0025000,HORVU.MOREX.R2.1HG0017850
GO:BP	DNA duplex unwinding	GO:0032508	0.000722797	3.140983549	15	353	6	13607	HORVU.MOREX.R2.1HG0051930,HORVU.MOREX.R2.3HG0219580,HORVU.MOREX.R2.1HG0057530,HORVU.MOREX.R2.6HG0518390,HORVU.MOREX.R2.1HG0025000,HORVU.MOREX.R2.1HG0017850
GO:BP	cell cycle process	GO:0022402	0.00104778	2.979730004	168	353	17	13607	HORVU.MOREX.R2.2HG0096060,HORVU.MOREX.R2.7HG0555710,HORVU.MOREX.R2.5HG0424340,HORVU.MOREX.R2.2HG0117510,HORVU.MOREX.R2.2HG0148160,HORVU.MOREX.R2.3HG0210920,HORVU.MOREX.R2.2HG0146300,HORVU.MOREX.R2.5HG0437670,HORVU.MOREX.R2.2HG0143160,HORVU.MOREX.R2.6HG0470190,HORVU.MOREX.R2.1HG0036230,HORVU.MOREX.R2.6HG0515960,HORVU.MOREX.R2.4HG0330310,HORVU.MOREX.R2.4HG0280560,HORVU.MOREX.R2.5HG0427380,HORVU.MOR…
GO:BP	mitotic cell cycle	GO:0000278	0.002064123	2.685264348	90	353	12	13607	HORVU.MOREX.R2.2HG0096060,HORVU.MOREX.R2.7HG0555710,HORVU.MOREX.R2.5HG0424340,HORVU.MOREX.R2.2HG0117510,HORVU.MOREX.R2.2HG0148160,HORVU.MOREX.R2.3HG0210920,HORVU.MOREX.R2.2HG0146300,HORVU.MOREX.R2.5HG0437670,HORVU.MOREX.R2.6HG0515960,HORVU.MOREX.R2.4HG0330310,HORVU.MOREX.R2.4HG0280560,HORVU.MOREX.R2.5HG0383540
GO:BP	mitotic nuclear division	GO:0140014	0.002827316	2.54862569	38	353	8	13607	HORVU.MOREX.R2.2HG0096060,HORVU.MOREX.R2.7HG0555710,HORVU.MOREX.R2.5HG0424340,HORVU.MOREX.R2.2HG0148160,HORVU.MOREX.R2.2HG0146300,HORVU.MOREX.R2.5HG0437670,HORVU.MOREX.R2.6HG0515960,HORVU.MOREX.R2.5HG0383540
GO:BP	nucleotide metabolic process	GO:0009117	0.004718273	2.326216907	228	353	19	13607	HORVU.MOREX.R2.3HG0266510,HORVU.MOREX.R2.3HG0247440,HORVU.MOREX.R2.7HG0554840,HORVU.MOREX.R2.1HG0046500,HORVU.MOREX.R2.5HG0410170,HORVU.MOREX.R2.5HG0374700,HORVU.MOREX.R2.1HG0005340,HORVU.MOREX.R2.6HG0454150,HORVU.MOREX.R2.3HG0262650,HORVU.MOREX.R2.4HG0336370,HORVU.MOREX.R2.5HG0395410,HORVU.MOREX.R2.5HG0439930,HORVU.MOREX.R2.7HG0597810,HORVU.MOREX.R2.4HG0289650,HORVU.MOREX.R2.3HG0239540,HORVU.MOR…
GO:BP	DNA replication	GO:0006260	0.005082936	2.293885348	98	353	12	13607	HORVU.MOREX.R2.1HG0051930,HORVU.MOREX.R2.3HG0219580,HORVU.MOREX.R2.1HG0057530,HORVU.MOREX.R2.6HG0518390,HORVU.MOREX.R2.1HG0025000,HORVU.MOREX.R2.7HG0544650,HORVU.MOREX.R2.2HG0155200,HORVU.MOREX.R2.1HG0036230,HORVU.MOREX.R2.2HG0091620,HORVU.MOREX.R2.1HG0004050,HORVU.MOREX.R2.4HG0337950,HORVU.MOREX.R2.1HG0017850
GO:BP	mitotic sister chromatid segregation	GO:0000070	0.005461136	2.262716982	30	353	7	13607	HORVU.MOREX.R2.2HG0096060,HORVU.MOREX.R2.7HG0555710,HORVU.MOREX.R2.2HG0148160,HORVU.MOREX.R2.2HG0146300,HORVU.MOREX.R2.5HG0437670,HORVU.MOREX.R2.6HG0515960,HORVU.MOREX.R2.5HG0383540
GO:BP	nucleoside phosphate metabolic process	GO:0006753	0.006846826	2.16451069	234	353	19	13607	HORVU.MOREX.R2.3HG0266510,HORVU.MOREX.R2.3HG0247440,HORVU.MOREX.R2.7HG0554840,HORVU.MOREX.R2.1HG0046500,HORVU.MOREX.R2.5HG0410170,HORVU.MOREX.R2.5HG0374700,HORVU.MOREX.R2.1HG0005340,HORVU.MOREX.R2.6HG0454150,HORVU.MOREX.R2.3HG0262650,HORVU.MOREX.R2.4HG0336370,HORVU.MOREX.R2.5HG0395410,HORVU.MOREX.R2.5HG0439930,HORVU.MOREX.R2.7HG0597810,HORVU.MOREX.R2.4HG0289650,HORVU.MOREX.R2.3HG0239540,HORVU.MOR…
GO:BP	cellular component organization or biogenesis	GO:0071840	0.009096693	2.04111648	1364	353	61	13607	HORVU.MOREX.R2.5HG0432260,HORVU.MOREX.R2.5HG0432240,HORVU.MOREX.R2.5HG0432400,HORVU.MOREX.R2.4HG0341910,HORVU.MOREX.R2.4HG0282300,HORVU.MOREX.R2.7HG0565330,HORVU.MOREX.R2.6HG0502780,HORVU.MOREX.R2.1HG0051930,HORVU.MOREX.R2.4HG0282190,HORVU.MOREX.R2.3HG0219580,HORVU.MOREX.R2.1HG0057530,HORVU.MOREX.R2.6HG0518390,HORVU.MOREX.R2.1HG0025000,HORVU.MOREX.R2.2HG0096060,HORVU.MOREX.R2.7HG0581010,HORVU.MOR…
GO:BP	small molecule metabolic process	GO:0044281	0.011292876	1.947195456	1106	353	52	13607	HORVU.MOREX.R2.3HG0266510,HORVU.MOREX.R2.3HG0247440,HORVU.MOREX.R2.1HG0074710,HORVU.MOREX.R2.7HG0554840,HORVU.MOREX.R2.1HG0046500,HORVU.MOREX.R2.6HG0518400,HORVU.MOREX.R2.4HG0284490,HORVU.MOREX.R2.1HG0078510,HORVU.MOREX.R2.4HG0329430,HORVU.MOREX.R2.5HG0410170,HORVU.MOREX.R2.7HG0550680,HORVU.MOREX.R2.6HG0521720,HORVU.MOREX.R2.5HG0389920,HORVU.MOREX.R2.5HG0374700,HORVU.MOREX.R2.2HG0169770,HORVU.MOR…
GO:BP	chromosome separation	GO:0051304	0.011358971	1.944660998	14	353	5	13607	HORVU.MOREX.R2.2HG0146300,HORVU.MOREX.R2.5HG0437670,HORVU.MOREX.R2.6HG0515960,HORVU.MOREX.R2.4HG0280560,HORVU.MOREX.R2.5HG0383540
GO:BP	nuclear division	GO:0000280	0.012024613	1.9199289	74	353	10	13607	HORVU.MOREX.R2.2HG0096060,HORVU.MOREX.R2.7HG0555710,HORVU.MOREX.R2.5HG0424340,HORVU.MOREX.R2.2HG0148160,HORVU.MOREX.R2.2HG0146300,HORVU.MOREX.R2.5HG0437670,HORVU.MOREX.R2.6HG0470190,HORVU.MOREX.R2.6HG0515960,HORVU.MOREX.R2.5HG0427380,HORVU.MOREX.R2.5HG0383540
GO:BP	oxoacid metabolic process	GO:0043436	0.014376958	1.842332987	692	353	37	13607	HORVU.MOREX.R2.3HG0266510,HORVU.MOREX.R2.3HG0247440,HORVU.MOREX.R2.1HG0074710,HORVU.MOREX.R2.7HG0554840,HORVU.MOREX.R2.6HG0518400,HORVU.MOREX.R2.4HG0284490,HORVU.MOREX.R2.4HG0329430,HORVU.MOREX.R2.5HG0410170,HORVU.MOREX.R2.6HG0521720,HORVU.MOREX.R2.5HG0389920,HORVU.MOREX.R2.2HG0169770,HORVU.MOREX.R2.1HG0005340,HORVU.MOREX.R2.7HG0549220,HORVU.MOREX.R2.4HG0319240,HORVU.MOREX.R2.3HG0206040,HORVU.MOR…
GO:BP	organic acid metabolic process	GO:0006082	0.022100563	1.655596662	706	353	37	13607	HORVU.MOREX.R2.3HG0266510,HORVU.MOREX.R2.3HG0247440,HORVU.MOREX.R2.1HG0074710,HORVU.MOREX.R2.7HG0554840,HORVU.MOREX.R2.6HG0518400,HORVU.MOREX.R2.4HG0284490,HORVU.MOREX.R2.4HG0329430,HORVU.MOREX.R2.5HG0410170,HORVU.MOREX.R2.6HG0521720,HORVU.MOREX.R2.5HG0389920,HORVU.MOREX.R2.2HG0169770,HORVU.MOREX.R2.1HG0005340,HORVU.MOREX.R2.7HG0549220,HORVU.MOREX.R2.4HG0319240,HORVU.MOREX.R2.3HG0206040,HORVU.MOR…
GO:BP	regulation of organelle organization	GO:0033043	0.023663595	1.625919283	50	353	8	13607	HORVU.MOREX.R2.1HG0051930,HORVU.MOREX.R2.5HG0424340,HORVU.MOREX.R2.2HG0117510,HORVU.MOREX.R2.5HG0395410,HORVU.MOREX.R2.2HG0146300,HORVU.MOREX.R2.6HG0515960,HORVU.MOREX.R2.4HG0330310,HORVU.MOREX.R2.5HG0383540
GO:BP	carboxylic acid metabolic process	GO:0019752	0.025142285	1.599595251	683	353	36	13607	HORVU.MOREX.R2.3HG0266510,HORVU.MOREX.R2.3HG0247440,HORVU.MOREX.R2.1HG0074710,HORVU.MOREX.R2.7HG0554840,HORVU.MOREX.R2.6HG0518400,HORVU.MOREX.R2.4HG0284490,HORVU.MOREX.R2.4HG0329430,HORVU.MOREX.R2.5HG0410170,HORVU.MOREX.R2.6HG0521720,HORVU.MOREX.R2.5HG0389920,HORVU.MOREX.R2.2HG0169770,HORVU.MOREX.R2.1HG0005340,HORVU.MOREX.R2.7HG0549220,HORVU.MOREX.R2.4HG0319240,HORVU.MOREX.R2.3HG0206040,HORVU.MOR…
GO:BP	nucleotide biosynthetic process	GO:0009165	0.025157063	1.599340061	133	353	13	13607	HORVU.MOREX.R2.3HG0266510,HORVU.MOREX.R2.1HG0046500,HORVU.MOREX.R2.5HG0410170,HORVU.MOREX.R2.5HG0374700,HORVU.MOREX.R2.6HG0454150,HORVU.MOREX.R2.3HG0262650,HORVU.MOREX.R2.4HG0336370,HORVU.MOREX.R2.5HG0439930,HORVU.MOREX.R2.7HG0597810,HORVU.MOREX.R2.4HG0289650,HORVU.MOREX.R2.3HG0239540,HORVU.MOREX.R2.1HG0032940,HORVU.MOREX.R2.3HG0271770
GO:BP	nucleoside phosphate biosynthetic process	GO:1901293	0.027219013	1.565127632	134	353	13	13607	HORVU.MOREX.R2.3HG0266510,HORVU.MOREX.R2.1HG0046500,HORVU.MOREX.R2.5HG0410170,HORVU.MOREX.R2.5HG0374700,HORVU.MOREX.R2.6HG0454150,HORVU.MOREX.R2.3HG0262650,HORVU.MOREX.R2.4HG0336370,HORVU.MOREX.R2.5HG0439930,HORVU.MOREX.R2.7HG0597810,HORVU.MOREX.R2.4HG0289650,HORVU.MOREX.R2.3HG0239540,HORVU.MOREX.R2.1HG0032940,HORVU.MOREX.R2.3HG0271770
GO:BP	nucleoside monophosphate metabolic process	GO:0009123	0.027439791	1.561619203	51	353	8	13607	HORVU.MOREX.R2.5HG0374700,HORVU.MOREX.R2.6HG0454150,HORVU.MOREX.R2.4HG0336370,HORVU.MOREX.R2.5HG0439930,HORVU.MOREX.R2.7HG0597810,HORVU.MOREX.R2.3HG0239540,HORVU.MOREX.R2.1HG0032940,HORVU.MOREX.R2.3HG0271770
GO:BP	nucleobase-containing small molecule metabolic process	GO:0055086	0.042493149	1.371681085	290	353	20	13607	HORVU.MOREX.R2.3HG0266510,HORVU.MOREX.R2.3HG0247440,HORVU.MOREX.R2.7HG0554840,HORVU.MOREX.R2.1HG0046500,HORVU.MOREX.R2.5HG0410170,HORVU.MOREX.R2.5HG0374700,HORVU.MOREX.R2.1HG0005340,HORVU.MOREX.R2.6HG0454150,HORVU.MOREX.R2.3HG0262650,HORVU.MOREX.R2.4HG0336370,HORVU.MOREX.R2.5HG0395410,HORVU.MOREX.R2.5HG0439930,HORVU.MOREX.R2.7HG0597810,HORVU.MOREX.R2.4HG0289650,HORVU.MOREX.R2.3HG0239540,HORVU.MOR…
GO:CC	chromatin	GO:0000785	1.32E-18	17.87971724	235	269	39	10160	HORVU.MOREX.R2.5HG0432260,HORVU.MOREX.R2.1HG0004860,HORVU.MOREX.R2.5HG0432240,HORVU.MOREX.R2.1HG0060270,HORVU.MOREX.R2.3HG0250020,HORVU.MOREX.R2.5HG0432400,HORVU.MOREX.R2.4HG0282300,HORVU.MOREX.R2.3HG0191650,HORVU.MOREX.R2.4HG0331850,HORVU.MOREX.R2.1HG0047870,HORVU.MOREX.R2.1HG0066070,HORVU.MOREX.R2.1HG0018760,HORVU.MOREX.R2.1HG0064590,HORVU.MOREX.R2.6HG0459280,HORVU.MOREX.R2.1HG0046470,HORVU.MOR…
GO:CC	nucleosome	GO:0000786	1.35E-18	17.87045302	196	269	36	10160	HORVU.MOREX.R2.5HG0432260,HORVU.MOREX.R2.1HG0004860,HORVU.MOREX.R2.5HG0432240,HORVU.MOREX.R2.1HG0060270,HORVU.MOREX.R2.3HG0250020,HORVU.MOREX.R2.5HG0432400,HORVU.MOREX.R2.4HG0282300,HORVU.MOREX.R2.3HG0191650,HORVU.MOREX.R2.4HG0331850,HORVU.MOREX.R2.1HG0047870,HORVU.MOREX.R2.1HG0066070,HORVU.MOREX.R2.1HG0018760,HORVU.MOREX.R2.1HG0064590,HORVU.MOREX.R2.6HG0459280,HORVU.MOREX.R2.1HG0046470,HORVU.MOR…
GO:CC	DNA packaging complex	GO:0044815	1.99E-18	17.70174817	211	269	37	10160	HORVU.MOREX.R2.5HG0432260,HORVU.MOREX.R2.1HG0004860,HORVU.MOREX.R2.5HG0432240,HORVU.MOREX.R2.1HG0060270,HORVU.MOREX.R2.3HG0250020,HORVU.MOREX.R2.5HG0432400,HORVU.MOREX.R2.4HG0282300,HORVU.MOREX.R2.3HG0191650,HORVU.MOREX.R2.4HG0331850,HORVU.MOREX.R2.1HG0047870,HORVU.MOREX.R2.1HG0066070,HORVU.MOREX.R2.1HG0018760,HORVU.MOREX.R2.1HG0064590,HORVU.MOREX.R2.6HG0459280,HORVU.MOREX.R2.1HG0046470,HORVU.MOR…
GO:CC	chromosome	GO:0005694	3.15E-18	17.50143691	313	269	44	10160	HORVU.MOREX.R2.5HG0432260,HORVU.MOREX.R2.1HG0004860,HORVU.MOREX.R2.5HG0432240,HORVU.MOREX.R2.1HG0060270,HORVU.MOREX.R2.3HG0250020,HORVU.MOREX.R2.5HG0432400,HORVU.MOREX.R2.4HG0282300,HORVU.MOREX.R2.3HG0191650,HORVU.MOREX.R2.4HG0331850,HORVU.MOREX.R2.1HG0047870,HORVU.MOREX.R2.1HG0066070,HORVU.MOREX.R2.1HG0018760,HORVU.MOREX.R2.1HG0064590,HORVU.MOREX.R2.6HG0459280,HORVU.MOREX.R2.1HG0046470,HORVU.MOR…
GO:CC	protein-DNA complex	GO:0032993	7.67E-18	17.11510608	206	269	36	10160	HORVU.MOREX.R2.5HG0432260,HORVU.MOREX.R2.1HG0004860,HORVU.MOREX.R2.5HG0432240,HORVU.MOREX.R2.1HG0060270,HORVU.MOREX.R2.3HG0250020,HORVU.MOREX.R2.5HG0432400,HORVU.MOREX.R2.4HG0282300,HORVU.MOREX.R2.3HG0191650,HORVU.MOREX.R2.4HG0331850,HORVU.MOREX.R2.1HG0047870,HORVU.MOREX.R2.1HG0066070,HORVU.MOREX.R2.1HG0018760,HORVU.MOREX.R2.1HG0064590,HORVU.MOREX.R2.6HG0459280,HORVU.MOREX.R2.1HG0046470,HORVU.MOR…
GO:CC	non-membrane-bounded organelle	GO:0043228	5.83E-11	10.23432619	1008	269	67	10160	HORVU.MOREX.R2.5HG0432260,HORVU.MOREX.R2.1HG0004860,HORVU.MOREX.R2.5HG0432240,HORVU.MOREX.R2.1HG0060270,HORVU.MOREX.R2.3HG0250020,HORVU.MOREX.R2.5HG0432400,HORVU.MOREX.R2.4HG0282300,HORVU.MOREX.R2.3HG0191650,HORVU.MOREX.R2.4HG0331850,HORVU.MOREX.R2.1HG0047870,HORVU.MOREX.R2.1HG0066070,HORVU.MOREX.R2.1HG0018760,HORVU.MOREX.R2.2HG0132110,HORVU.MOREX.R2.1HG0064590,HORVU.MOREX.R2.6HG0459280,HORVU.MOR…
GO:CC	intracellular non-membrane-bounded organelle	GO:0043232	5.83E-11	10.23432619	1008	269	67	10160	HORVU.MOREX.R2.5HG0432260,HORVU.MOREX.R2.1HG0004860,HORVU.MOREX.R2.5HG0432240,HORVU.MOREX.R2.1HG0060270,HORVU.MOREX.R2.3HG0250020,HORVU.MOREX.R2.5HG0432400,HORVU.MOREX.R2.4HG0282300,HORVU.MOREX.R2.3HG0191650,HORVU.MOREX.R2.4HG0331850,HORVU.MOREX.R2.1HG0047870,HORVU.MOREX.R2.1HG0066070,HORVU.MOREX.R2.1HG0018760,HORVU.MOREX.R2.2HG0132110,HORVU.MOREX.R2.1HG0064590,HORVU.MOREX.R2.6HG0459280,HORVU.MOR…
GO:CC	microtubule	GO:0005874	2.13624E-06	5.670350392	93	269	15	10160	HORVU.MOREX.R2.5HG0355340,HORVU.MOREX.R2.6HG0521190,HORVU.MOREX.R2.5HG0386640,HORVU.MOREX.R2.5HG0424340,HORVU.MOREX.R2.5HG0420040,HORVU.MOREX.R2.4HG0295330,HORVU.MOREX.R2.2HG0117510,HORVU.MOREX.R2.3HG0224030,HORVU.MOREX.R2.1HG0059400,HORVU.MOREX.R2.6HG0461790,HORVU.MOREX.R2.7HG0527110,HORVU.MOREX.R2.2HG0143160,HORVU.MOREX.R2.4HG0330310,HORVU.MOREX.R2.7HG0601300,HORVU.MOREX.R2.5HG0352710
GO:CC	polymeric cytoskeletal fiber	GO:0099513	2.48225E-06	5.605154408	94	269	15	10160	HORVU.MOREX.R2.5HG0355340,HORVU.MOREX.R2.6HG0521190,HORVU.MOREX.R2.5HG0386640,HORVU.MOREX.R2.5HG0424340,HORVU.MOREX.R2.5HG0420040,HORVU.MOREX.R2.4HG0295330,HORVU.MOREX.R2.2HG0117510,HORVU.MOREX.R2.3HG0224030,HORVU.MOREX.R2.1HG0059400,HORVU.MOREX.R2.6HG0461790,HORVU.MOREX.R2.7HG0527110,HORVU.MOREX.R2.2HG0143160,HORVU.MOREX.R2.4HG0330310,HORVU.MOREX.R2.7HG0601300,HORVU.MOREX.R2.5HG0352710
GO:CC	supramolecular fiber	GO:0099512	2.48225E-06	5.605154408	94	269	15	10160	HORVU.MOREX.R2.5HG0355340,HORVU.MOREX.R2.6HG0521190,HORVU.MOREX.R2.5HG0386640,HORVU.MOREX.R2.5HG0424340,HORVU.MOREX.R2.5HG0420040,HORVU.MOREX.R2.4HG0295330,HORVU.MOREX.R2.2HG0117510,HORVU.MOREX.R2.3HG0224030,HORVU.MOREX.R2.1HG0059400,HORVU.MOREX.R2.6HG0461790,HORVU.MOREX.R2.7HG0527110,HORVU.MOREX.R2.2HG0143160,HORVU.MOREX.R2.4HG0330310,HORVU.MOREX.R2.7HG0601300,HORVU.MOREX.R2.5HG0352710
GO:CC	supramolecular polymer	GO:0099081	2.48225E-06	5.605154408	94	269	15	10160	HORVU.MOREX.R2.5HG0355340,HORVU.MOREX.R2.6HG0521190,HORVU.MOREX.R2.5HG0386640,HORVU.MOREX.R2.5HG0424340,HORVU.MOREX.R2.5HG0420040,HORVU.MOREX.R2.4HG0295330,HORVU.MOREX.R2.2HG0117510,HORVU.MOREX.R2.3HG0224030,HORVU.MOREX.R2.1HG0059400,HORVU.MOREX.R2.6HG0461790,HORVU.MOREX.R2.7HG0527110,HORVU.MOREX.R2.2HG0143160,HORVU.MOREX.R2.4HG0330310,HORVU.MOREX.R2.7HG0601300,HORVU.MOREX.R2.5HG0352710
GO:CC	MCM complex	GO:0042555	8.58295E-06	5.066363269	6	269	5	10160	HORVU.MOREX.R2.1HG0051930,HORVU.MOREX.R2.3HG0219580,HORVU.MOREX.R2.1HG0057530,HORVU.MOREX.R2.6HG0518390,HORVU.MOREX.R2.1HG0025000
GO:CC	kinesin complex	GO:0005871	2.93899E-05	4.531802005	7	269	5	10160	HORVU.MOREX.R2.5HG0355340,HORVU.MOREX.R2.6HG0521190,HORVU.MOREX.R2.5HG0424340,HORVU.MOREX.R2.1HG0059400,HORVU.MOREX.R2.2HG0143160
GO:CC	microtubule cytoskeleton	GO:0015630	3.07993E-05	4.511458894	113	269	15	10160	HORVU.MOREX.R2.5HG0355340,HORVU.MOREX.R2.6HG0521190,HORVU.MOREX.R2.5HG0386640,HORVU.MOREX.R2.5HG0424340,HORVU.MOREX.R2.5HG0420040,HORVU.MOREX.R2.4HG0295330,HORVU.MOREX.R2.2HG0117510,HORVU.MOREX.R2.3HG0224030,HORVU.MOREX.R2.1HG0059400,HORVU.MOREX.R2.6HG0461790,HORVU.MOREX.R2.7HG0527110,HORVU.MOREX.R2.2HG0143160,HORVU.MOREX.R2.4HG0330310,HORVU.MOREX.R2.7HG0601300,HORVU.MOREX.R2.5HG0352710
GO:CC	supramolecular complex	GO:0099080	8.46373E-05	4.072438024	122	269	15	10160	HORVU.MOREX.R2.5HG0355340,HORVU.MOREX.R2.6HG0521190,HORVU.MOREX.R2.5HG0386640,HORVU.MOREX.R2.5HG0424340,HORVU.MOREX.R2.5HG0420040,HORVU.MOREX.R2.4HG0295330,HORVU.MOREX.R2.2HG0117510,HORVU.MOREX.R2.3HG0224030,HORVU.MOREX.R2.1HG0059400,HORVU.MOREX.R2.6HG0461790,HORVU.MOREX.R2.7HG0527110,HORVU.MOREX.R2.2HG0143160,HORVU.MOREX.R2.4HG0330310,HORVU.MOREX.R2.7HG0601300,HORVU.MOREX.R2.5HG0352710
GO:CC	cytoskeleton	GO:0005856	0.007147646	2.145836973	175	269	15	10160	HORVU.MOREX.R2.5HG0355340,HORVU.MOREX.R2.6HG0521190,HORVU.MOREX.R2.5HG0386640,HORVU.MOREX.R2.5HG0424340,HORVU.MOREX.R2.5HG0420040,HORVU.MOREX.R2.4HG0295330,HORVU.MOREX.R2.2HG0117510,HORVU.MOREX.R2.3HG0224030,HORVU.MOREX.R2.1HG0059400,HORVU.MOREX.R2.6HG0461790,HORVU.MOREX.R2.7HG0527110,HORVU.MOREX.R2.2HG0143160,HORVU.MOREX.R2.4HG0330310,HORVU.MOREX.R2.7HG0601300,HORVU.MOREX.R2.5HG0352710
GO:CC	protein-containing complex	GO:0032991	0.008970925	2.047162763	1680	269	69	10160	HORVU.MOREX.R2.5HG0432260,HORVU.MOREX.R2.1HG0004860,HORVU.MOREX.R2.5HG0432240,HORVU.MOREX.R2.1HG0060270,HORVU.MOREX.R2.3HG0250020,HORVU.MOREX.R2.5HG0432400,HORVU.MOREX.R2.4HG0282300,HORVU.MOREX.R2.3HG0191650,HORVU.MOREX.R2.4HG0331850,HORVU.MOREX.R2.1HG0047870,HORVU.MOREX.R2.1HG0066070,HORVU.MOREX.R2.1HG0018760,HORVU.MOREX.R2.1HG0051930,HORVU.MOREX.R2.1HG0064590,HORVU.MOREX.R2.6HG0459280,HORVU.MOR…
GO:CC	intracellular anatomical structure	GO:0005622	0.009423759	2.025775837	5925	269	187	10160	HORVU.MOREX.R2.5HG0432260,HORVU.MOREX.R2.1HG0004860,HORVU.MOREX.R2.5HG0432240,HORVU.MOREX.R2.1HG0060270,HORVU.MOREX.R2.3HG0250020,HORVU.MOREX.R2.5HG0432400,HORVU.MOREX.R2.2HG0176780,HORVU.MOREX.R2.4HG0341910,HORVU.MOREX.R2.4HG0282300,HORVU.MOREX.R2.3HG0191650,HORVU.MOREX.R2.4HG0331850,HORVU.MOREX.R2.1HG0047870,HORVU.MOREX.R2.1HG0066070,HORVU.MOREX.R2.1HG0018760,HORVU.MOREX.R2.2HG0132110,HORVU.MOR…
GO:CC	microtubule associated complex	GO:0005875	0.033234124	1.47841577	23	269	5	10160	HORVU.MOREX.R2.5HG0355340,HORVU.MOREX.R2.6HG0521190,HORVU.MOREX.R2.5HG0424340,HORVU.MOREX.R2.1HG0059400,HORVU.MOREX.R2.2HG0143160
