# Supplementary material for: Barley TAPETAL DEVELOPMENT and FUNCTION1 (HvTDF1) gene reveals conserved and unique roles in controlling anther tapetum development in dicot and monocot plants
Source: New Phytol. 2023 Aug 10;240(1):173–90. doi: 10.1111/nph.19161 (PMC10952600; doi:10.1111/nph.19161)
Supplement: Supplementary file 8 — Table S7 Gene ontology term results of attdf1 vs wild‐type. [file NPH-240-173-s002.csv]

New Phytologist Supporting Information
Article title: Barley TAPETAL DEVELOPMENT and FUNCTION1 (HvTDF1) gene reveals a conserved and unique role in controlling anther tapetum development in dicot and monocot plants
Authors: Miaoyuan Hua, Wenzhe Yin, José Fernández Gómez, Alison Tidy, Guangwei Xing, Jie Zong, Shuya Shi, Zoe A. Wilson
Article acceptance date: 20 June 2023
Table S7. GO Term results of attdf1 vs WT
source	term_name	term_id	adjusted_p_value	negative_log10_of_adjusted_p_value	term_size	query_size	intersection_size	effective_domain_size	intersections
GO:MF	pectinesterase activity	GO:0030599	3.81E-06	5.418735255	91	1496	24	21461	AT3G24130,AT5G07410,AT5G07420,AT5G07430,AT1G69940,AT1G48020,AT3G17220,AT1G10770,AT1G60760,AT2G47340,AT4G02250,AT5G46930,AT5G46940,AT5G46970,AT2G31430,AT1G23200,AT2G26450,AT2G47550,AT3G05610,AT3G06830,AT4G02330,AT2G47040,AT2G47030,AT3G62170
GO:MF	carboxylic ester hydrolase activity	GO:0052689	6.27E-06	5.202844657	235	1496	42	21461	AT1G33270,AT1G02660,AT1G06250,AT1G19190,AT1G47480,AT2G45610,AT3G55180,AT3G61680,AT5G06570,AT5G14980,AT4G18550,AT4G30140,AT5G58310,AT4G37150,AT3G24130,AT5G07410,AT5G07420,AT5G07430,AT1G69940,AT1G48020,AT3G17220,AT2G26560,AT4G29470,AT4G29460,AT1G10770,AT1G60760,AT2G47340,AT4G02250,AT5G46930,AT5G46940,AT5G46970,AT2G31430,AT1G23200,AT2G26450,AT2G47550,AT3G05610,AT3G06830,AT4G02330,AT2G47040,AT2G47030…
GO:MF	calcium ion binding	GO:0005509	1.10E-05	4.958419837	275	1496	46	21461	AT1G68090,AT1G64480,AT1G54530,AT2G41100,AT1G32250,AT1G54450,AT2G34030,AT2G41090,AT3G03430,AT3G47480,AT4G26470,AT3G17980,AT2G41860,AT2G17890,AT4G36070,AT2G38910,AT2G31500,AT2G35890,AT4G38230,AT5G19360,AT1G23240,AT1G23250,AT5G29560,AT4G20780,AT3G10660,AT1G21250,AT1G05990,AT1G24620,AT2G36180,AT3G03000,AT4G03290,AT5G17470,AT4G12860,AT3G45810,AT4G21490,AT5G57190,AT4G29470,AT4G29460,AT1G52570,AT5G17480…
GO:MF	transporter activity	GO:0005215	2.54E-05	4.594731058	1319	1496	143	21461	AT5G46240,AT5G60740,AT1G59870,AT5G61690,AT5G61700,AT3G47770,AT3G47780,AT3G13220,AT4G27420,AT4G21120,AT4G28700,AT1G54280,AT3G63380,AT3G21180,AT3G57330,AT5G15100,AT4G28395,AT2G48130,AT5G46370,AT5G66650,AT1G79520,AT2G22950,AT3G17630,AT1G79400,AT3G53720,AT1G05580,AT5G37060,AT5G58460,AT1G08140,AT1G06970,AT2G13620,AT3G52080,AT2G30240,AT1G08150,AT2G28180,AT5G59040,AT2G46430,AT1G15990,AT1G19780,AT3G48010…
GO:MF	hydrolase activity, hydrolyzing O-glycosyl compounds	GO:0004553	7.24E-05	4.140435926	418	1496	59	21461	AT3G10740,AT5G42260,AT5G44640,AT2G25630,AT5G54570,AT3G57260,AT3G57240,AT5G18670,AT4G35010,AT1G31740,AT5G56870,AT5G20710,AT1G61810,AT5G49900,AT5G49360,AT3G52600,AT2G36190,AT3G26130,AT2G43570,AT3G53050,AT3G53080,AT4G39010,AT2G16730,AT5G66150,AT5G05460,AT3G62710,AT3G10890,AT5G17500,AT5G20390,AT1G75940,AT3G60140,AT3G09260,AT3G05820,AT3G23770,AT4G26830,AT5G64790,AT4G14080,AT1G78400,AT2G23900,AT2G43870…
GO:MF	transmembrane transporter activity	GO:0022857	0.000133289	3.875204684	1274	1496	136	21461	AT5G46240,AT5G60740,AT1G59870,AT5G61690,AT5G61700,AT3G47770,AT3G47780,AT3G13220,AT4G27420,AT4G21120,AT4G28700,AT3G63380,AT3G21180,AT3G57330,AT5G15100,AT5G46370,AT5G66650,AT1G79520,AT2G22950,AT3G17630,AT1G79400,AT3G53720,AT1G05580,AT5G37060,AT5G58460,AT1G08140,AT1G06970,AT2G13620,AT3G52080,AT2G30240,AT1G08150,AT2G28180,AT5G59040,AT2G46430,AT1G15990,AT1G19780,AT3G48010,AT5G14870,AT2G46440,AT3G54510…
GO:MF	symporter activity	GO:0015293	0.000572438	3.242271252	101	1496	22	21461	AT2G30240,AT4G16480,AT1G24400,AT5G26250,AT5G26340,AT1G32450,AT1G69850,AT5G43360,AT5G43340,AT3G54700,AT2G16130,AT1G71880,AT1G11260,AT5G23270,AT1G77210,AT1G07340,AT3G19930,AT3G05960,AT1G50310,AT1G22150,AT5G19600,AT5G45380
GO:MF	pectinesterase inhibitor activity	GO:0046910	0.000639608	3.194086269	94	1496	21	21461	AT1G48020,AT3G17220,AT1G10770,AT1G60760,AT1G62760,AT2G47050,AT2G47340,AT4G02250,AT5G46930,AT5G46940,AT5G46970,AT2G31430,AT1G23200,AT2G26450,AT2G47550,AT3G05610,AT3G06830,AT4G02330,AT2G47040,AT2G47030,AT3G62170
GO:MF	solute:proton antiporter activity	GO:0015299	0.000663004	3.178483699	52	1496	15	21461	AT3G17630,AT1G79400,AT3G53720,AT1G05580,AT5G37060,AT5G58460,AT1G08140,AT1G06970,AT2G13620,AT3G52080,AT2G30240,AT1G08150,AT2G28180,AT5G55470,AT1G32450
GO:MF	secondary active transmembrane transporter activity	GO:0015291	0.000747673	3.126288459	317	1496	46	21461	AT4G28700,AT5G66650,AT3G17630,AT1G79400,AT3G53720,AT1G05580,AT5G37060,AT5G58460,AT1G08140,AT1G06970,AT2G13620,AT3G52080,AT2G30240,AT1G08150,AT2G28180,AT4G32510,AT1G15460,AT4G16480,AT1G24400,AT5G26250,AT5G26340,AT1G73700,AT2G04066,AT4G00350,AT5G55470,AT1G32450,AT1G69850,AT1G21070,AT3G10290,AT5G25400,AT5G43360,AT5G43340,AT3G54700,AT2G16130,AT1G71880,AT1G11260,AT5G23270,AT1G77210,AT1G07340,AT3G19930…
GO:MF	solute:cation antiporter activity	GO:0015298	0.001443309	2.840640707	55	1496	15	21461	AT3G17630,AT1G79400,AT3G53720,AT1G05580,AT5G37060,AT5G58460,AT1G08140,AT1G06970,AT2G13620,AT3G52080,AT2G30240,AT1G08150,AT2G28180,AT5G55470,AT1G32450
GO:MF	lipid binding	GO:0008289	0.002440074	2.612597041	331	1496	46	21461	AT1G68090,AT4G05330,AT4G28395,AT1G36150,AT2G48130,AT3G07450,AT4G08670,AT4G14815,AT5G44265,AT5G55450,AT5G55460,AT3G13380,AT1G23140,AT1G48590,AT3G17980,AT1G20080,AT1G03050,AT1G68110,AT4G02650,AT4G25940,AT5G57200,AT1G08670,AT3G23350,AT1G25240,AT3G08790,AT5G01760,AT4G25530,AT5G07530,AT5G07510,AT5G07540,AT5G07520,AT5G07550,AT5G07560,AT4G39670,AT1G21360,AT5G52170,AT3G51590,AT3G20270,AT5G44610,AT5G24240…
GO:MF	lipase activity	GO:0016298	0.003627121	2.440437913	129	1496	24	21461	AT1G33270,AT1G02660,AT1G06250,AT3G55180,AT3G55190,AT3G61680,AT3G62860,AT5G14980,AT4G18550,AT3G52430,AT1G23240,AT1G75910,AT1G75930,AT1G20135,AT1G20120,AT1G75920,AT3G03540,AT2G40116,AT3G55940,AT2G26560,AT4G29470,AT4G29460,AT1G52570,AT3G57140
GO:MF	active transmembrane transporter activity	GO:0022804	0.003649664	2.437747097	590	1496	70	21461	AT5G60740,AT1G59870,AT5G61690,AT5G61700,AT3G47770,AT3G47780,AT3G13220,AT4G27420,AT4G28700,AT3G63380,AT3G21180,AT3G57330,AT5G66650,AT2G22950,AT3G17630,AT1G79400,AT3G53720,AT1G05580,AT5G37060,AT5G58460,AT1G08140,AT1G06970,AT2G13620,AT3G52080,AT2G30240,AT1G08150,AT2G28180,AT2G07560,AT3G42640,AT1G80660,AT4G32510,AT1G15460,AT4G16480,AT1G24400,AT5G26250,AT5G26340,AT1G73700,AT2G04066,AT4G00350,AT5G55470…
GO:MF	monosaccharide transmembrane transporter activity	GO:0015145	0.02343395	1.630154508	27	1496	9	21461	AT5G26250,AT5G26340,AT1G11260,AT5G23270,AT1G77210,AT1G07340,AT3G19930,AT3G05960,AT1G50310
GO:MF	polygalacturonase activity	GO:0004650	0.023818997	1.623076534	76	1496	16	21461	AT1G78400,AT2G23900,AT2G43870,AT3G07820,AT3G07830,AT3G07850,AT3G14040,AT3G42950,AT4G18180,AT4G35670,AT5G17200,AT5G39910,AT5G48140,AT3G07970,AT4G20050,AT1G02790
GO:MF	enzyme inhibitor activity	GO:0004857	0.024107761	1.61784312	249	1496	35	21461	AT1G50690,AT2G37610,AT1G48020,AT3G17220,AT2G31980,AT4G24640,AT1G10770,AT1G54620,AT1G55770,AT1G60760,AT1G62760,AT2G10970,AT2G47050,AT2G47340,AT3G36659,AT3G62180,AT4G02250,AT5G46930,AT5G46940,AT5G46970,AT5G46990,AT5G50030,AT5G50060,AT2G31430,AT1G23200,AT2G26450,AT2G47550,AT3G05610,AT3G06830,AT4G02330,AT2G47040,AT2G47030,AT1G48530,AT4G15715,AT3G62170
GO:MF	sugar transmembrane transporter activity	GO:0051119	0.025266122	1.597461407	61	1496	14	21461	AT3G05150,AT4G04760,AT5G26250,AT5G26340,AT5G62850,AT5G53190,AT5G40260,AT1G11260,AT5G23270,AT1G77210,AT1G07340,AT3G19930,AT3G05960,AT1G50310
GO:MF	carbon-oxygen lyase activity, acting on polysaccharides	GO:0016837	0.030523409	1.51536696	34	1496	10	21461	AT2G02720,AT3G01270,AT1G14420,AT5G15110,AT1G11920,AT1G30350,AT4G22090,AT1G09880,AT4G24430,AT4G22080
GO:MF	UDP-glucose 4-epimerase activity	GO:0003978	0.031922562	1.495902263	8	1496	5	21461	AT4G20460,AT5G44480,AT4G23920,AT1G63180,AT4G10960
GO:MF	carbohydrate transmembrane transporter activity	GO:0015144	0.038904758	1.409997285	79	1496	16	21461	AT3G05150,AT4G04760,AT5G26250,AT5G26340,AT5G62850,AT5G53190,AT5G40260,AT2G16130,AT1G71880,AT1G11260,AT5G23270,AT1G77210,AT1G07340,AT3G19930,AT3G05960,AT1G50310
GO:BP	pollen tube development	GO:0048868	5.17E-26	25.2861148	224	1627	72	23093	AT5G60740,AT5G52360,AT1G22130,AT1G77980,AT1G79250,AT1G68090,AT3G01700,AT5G14380,AT1G54280,AT2G25630,AT2G31500,AT5G19360,AT2G13680,AT1G05580,AT4G07960,AT3G20580,AT4G27110,AT1G15990,AT1G19780,AT5G14870,AT1G15330,AT1G03050,AT4G02650,AT5G36260,AT5G13150,AT5G13990,AT3G03650,AT5G16020,AT2G33420,AT1G49490,AT3G19020,AT5G45840,AT2G07040,AT3G42880,AT3G20190,AT1G50610,AT5G20690,AT4G08850,AT4G28280,AT5G28470…
GO:BP	pollen tube growth	GO:0009860	9.30E-25	24.03160842	159	1627	59	23093	AT5G60740,AT5G52360,AT1G22130,AT1G77980,AT1G79250,AT1G68090,AT3G01700,AT5G14380,AT1G54280,AT2G25630,AT2G31500,AT5G19360,AT2G13680,AT3G20580,AT4G27110,AT1G15990,AT1G19780,AT5G14870,AT1G03050,AT4G02650,AT5G36260,AT5G13150,AT5G13990,AT1G49490,AT3G19020,AT2G07040,AT3G42880,AT3G20190,AT1G50610,AT4G28280,AT5G28470,AT2G21480,AT4G39110,AT2G32460,AT4G26930,AT1G08730,AT1G54560,AT1G69940,AT1G48020,AT3G17220…
GO:BP	pollination	GO:0009856	5.40E-24	23.26775324	394	1627	95	23093	AT5G60740,AT5G52360,AT1G22130,AT1G77980,AT1G79250,AT1G68090,AT3G01700,AT5G14380,AT1G54280,AT2G25630,AT2G31500,AT5G19360,AT2G13680,AT1G05580,AT4G38190,AT2G33100,AT4G07960,AT3G20580,AT4G27110,AT1G15990,AT1G19780,AT5G14870,AT1G15330,AT5G61605,AT2G43900,AT1G03050,AT4G02650,AT5G36260,AT5G13150,AT5G13990,AT3G03650,AT5G16020,AT5G07530,AT5G19610,AT2G33420,AT1G49490,AT3G19020,AT5G45840,AT2G07040,AT3G42880…
GO:BP	multi-multicellular organism process	GO:0044706	5.40E-24	23.26775324	394	1627	95	23093	AT5G60740,AT5G52360,AT1G22130,AT1G77980,AT1G79250,AT1G68090,AT3G01700,AT5G14380,AT1G54280,AT2G25630,AT2G31500,AT5G19360,AT2G13680,AT1G05580,AT4G38190,AT2G33100,AT4G07960,AT3G20580,AT4G27110,AT1G15990,AT1G19780,AT5G14870,AT1G15330,AT5G61605,AT2G43900,AT1G03050,AT4G02650,AT5G36260,AT5G13150,AT5G13990,AT3G03650,AT5G16020,AT5G07530,AT5G19610,AT2G33420,AT1G49490,AT3G19020,AT5G45840,AT2G07040,AT3G42880…
GO:BP	cell tip growth	GO:0009932	2.02E-23	22.6954687	184	1627	62	23093	AT5G60740,AT5G52360,AT1G22130,AT1G77980,AT1G79250,AT1G68090,AT3G01700,AT5G14380,AT1G54280,AT2G25630,AT2G31500,AT5G19360,AT2G13680,AT5G49270,AT3G20580,AT4G27110,AT1G15990,AT1G19780,AT5G14870,AT5G65090,AT1G03050,AT4G02650,AT5G36260,AT5G13150,AT5G13990,AT1G49490,AT3G19020,AT2G07040,AT3G42880,AT3G20190,AT1G50610,AT4G28280,AT5G28470,AT2G21480,AT4G39110,AT5G44610,AT2G32460,AT4G26930,AT1G08730,AT1G54560…
GO:BP	developmental cell growth	GO:0048588	3.66E-19	18.43614716	223	1627	63	23093	AT5G60740,AT5G52360,AT1G22130,AT1G77980,AT1G79250,AT1G68090,AT3G01700,AT5G14380,AT1G54280,AT2G25630,AT2G31500,AT5G19360,AT2G13680,AT3G20580,AT4G27110,AT1G15990,AT1G19780,AT5G14870,AT1G24620,AT1G03050,AT4G02650,AT5G36260,AT5G13150,AT5G13990,AT1G49490,AT3G19020,AT2G07040,AT3G42880,AT3G20190,AT1G50610,AT4G28280,AT5G28470,AT2G21480,AT4G39110,AT5G44610,AT2G32460,AT4G26930,AT1G08730,AT1G54560,AT1G69940…
GO:BP	cell morphogenesis involved in differentiation	GO:0000904	3.06E-15	14.51454559	262	1627	63	23093	AT5G60740,AT5G52360,AT1G22130,AT1G77980,AT1G79250,AT1G68090,AT3G01700,AT5G14380,AT1G54280,AT2G25630,AT2G31500,AT5G19360,AT2G13680,AT4G20780,AT3G20580,AT4G27110,AT1G15990,AT1G19780,AT5G14870,AT5G65090,AT1G03050,AT4G02650,AT5G36260,AT5G13150,AT5G13990,AT1G49490,AT3G19020,AT2G07040,AT3G42880,AT3G20190,AT1G50610,AT4G28280,AT5G28470,AT2G21480,AT4G39110,AT5G44610,AT2G32460,AT5G56110,AT4G26930,AT1G08730…
GO:BP	pollen development	GO:0009555	1.12E-13	12.95058026	350	1627	72	23093	AT3G13220,AT4G27420,AT1G62940,AT1G22130,AT1G77980,AT3G04620,AT1G68090,AT5G14380,AT4G05330,AT3G21180,AT5G15100,AT2G16910,AT2G31210,AT2G31220,AT4G28395,AT3G48360,AT2G17180,AT4G35280,AT5G39400,AT2G13680,AT2G22950,AT4G34850,AT1G02050,AT1G15330,AT1G01280,AT1G69500,AT4G35420,AT5G36260,AT4G12920,AT3G62230,AT1G33430,AT5G55490,AT2G33420,AT3G11980,AT3G47870,AT4G28580,AT5G28470,AT4G39110,AT1G19890,AT5G46795…
GO:BP	unidimensional cell growth	GO:0009826	2.15E-13	12.66745041	307	1627	66	23093	AT5G60740,AT5G52360,AT1G22130,AT1G77980,AT5G62310,AT1G79250,AT1G68090,AT3G01700,AT5G14380,AT1G54280,AT2G25630,AT2G31500,AT5G19360,AT2G13680,AT5G49270,AT3G20580,AT4G27110,AT1G15990,AT1G19780,AT5G14870,AT5G65090,AT1G03050,AT4G02650,AT5G36260,AT5G13150,AT5G13990,AT2G05520,AT1G49490,AT3G19020,AT2G07040,AT3G42880,AT3G20190,AT1G50610,AT4G28280,AT5G28470,AT2G21480,AT4G39110,AT5G44610,AT2G32460,AT4G26930…
GO:BP	regulation of pollen tube growth	GO:0080092	3.11E-13	12.50775463	38	1627	22	23093	AT1G22130,AT1G77980,AT2G31500,AT5G19360,AT2G13680,AT5G13150,AT5G13990,AT2G07040,AT3G42880,AT3G20190,AT1G50610,AT4G28280,AT2G21480,AT4G39110,AT2G32460,AT4G26930,AT3G12160,AT2G33775,AT1G28270,AT1G79860,AT4G13240,AT3G18360
GO:BP	cell development	GO:0048468	5.32E-12	11.27378281	359	1627	70	23093	AT5G60740,AT1G59870,AT5G52360,AT1G22130,AT1G77980,AT1G79250,AT1G68090,AT3G01700,AT5G14380,AT1G54280,AT2G25630,AT2G31500,AT5G19360,AT2G13680,AT4G20780,AT5G49270,AT3G20580,AT4G27110,AT1G15990,AT1G19780,AT5G14870,AT5G65090,AT1G24620,AT1G03050,AT4G02650,AT5G36260,AT5G13150,AT5G13990,AT1G49490,AT3G19020,AT2G07040,AT3G42880,AT3G20190,AT1G50610,AT5G58010,AT4G28280,AT5G28470,AT2G21480,AT4G39110,AT5G44610…
GO:BP	pollen wall assembly	GO:0010208	9.02E-12	11.04484441	47	1627	23	23093	AT3G13220,AT4G27420,AT1G62940,AT5G14380,AT2G13680,AT4G34850,AT1G02050,AT1G01280,AT1G69500,AT4G35420,AT1G33430,AT3G11980,AT5G28470,AT1G68540,AT5G40260,AT4G14080,AT4G20050,AT2G29940,AT2G42940,AT5G22260,AT2G19070,AT5G11110,AT3G28780
GO:BP	regulation of cell morphogenesis involved in differentiation	GO:0010769	1.04E-11	10.9821018	43	1627	22	23093	AT1G22130,AT1G77980,AT2G31500,AT5G19360,AT2G13680,AT5G13150,AT5G13990,AT2G07040,AT3G42880,AT3G20190,AT1G50610,AT4G28280,AT2G21480,AT4G39110,AT2G32460,AT4G26930,AT3G12160,AT2G33775,AT1G28270,AT1G79860,AT4G13240,AT3G18360
GO:BP	developmental growth involved in morphogenesis	GO:0060560	3.74E-11	10.42689875	356	1627	68	23093	AT5G60740,AT5G52360,AT1G22130,AT1G77980,AT5G62310,AT1G79250,AT1G68090,AT3G01700,AT5G14380,AT1G54280,AT2G25630,AT2G31500,AT5G19360,AT2G13680,AT5G49270,AT3G20580,AT4G27110,AT1G15990,AT1G19780,AT5G14870,AT5G65090,AT1G24620,AT1G03050,AT4G02650,AT5G36260,AT5G13150,AT5G13990,AT2G05520,AT1G49490,AT3G19020,AT2G07040,AT3G42880,AT3G20190,AT1G50610,AT4G28280,AT5G28470,AT2G21480,AT4G39110,AT5G44610,AT2G32460…
GO:BP	cellular component assembly involved in morphogenesis	GO:0010927	4.92E-11	10.30834121	50	1627	23	23093	AT3G13220,AT4G27420,AT1G62940,AT5G14380,AT2G13680,AT4G34850,AT1G02050,AT1G01280,AT1G69500,AT4G35420,AT1G33430,AT3G11980,AT5G28470,AT1G68540,AT5G40260,AT4G14080,AT4G20050,AT2G29940,AT2G42940,AT5G22260,AT2G19070,AT5G11110,AT3G28780
GO:BP	cellular component morphogenesis	GO:0032989	1.40E-10	9.854059278	52	1627	23	23093	AT3G13220,AT4G27420,AT1G62940,AT5G14380,AT2G13680,AT4G34850,AT1G02050,AT1G01280,AT1G69500,AT4G35420,AT1G33430,AT3G11980,AT5G28470,AT1G68540,AT5G40260,AT4G14080,AT4G20050,AT2G29940,AT2G42940,AT5G22260,AT2G19070,AT5G11110,AT3G28780
GO:BP	gametophyte development	GO:0048229	2.27E-08	7.644370331	461	1627	74	23093	AT3G13220,AT4G27420,AT1G62940,AT1G22130,AT1G77980,AT3G04620,AT1G68090,AT5G14380,AT4G05330,AT3G21180,AT5G15100,AT2G16910,AT2G31210,AT2G31220,AT4G28395,AT2G48140,AT3G48360,AT2G17180,AT4G35280,AT5G39400,AT2G13680,AT2G22950,AT4G34850,AT1G02050,AT1G15330,AT1G01280,AT1G69500,AT4G35420,AT5G36260,AT4G12920,AT3G03650,AT3G62230,AT1G33430,AT5G55490,AT2G33420,AT3G11980,AT3G47870,AT4G28580,AT5G28470,AT4G39110…
GO:BP	cell growth	GO:0016049	2.65E-08	7.575946451	435	1627	71	23093	AT5G60740,AT5G52360,AT1G22130,AT1G77980,AT5G62310,AT1G79250,AT1G68090,AT3G01700,AT5G14380,AT1G54280,AT2G25630,AT2G31500,AT5G19360,AT2G13680,AT1G44120,AT5G49270,AT3G20580,AT4G27110,AT1G15990,AT1G19780,AT5G14870,AT5G65090,AT1G24620,AT1G03050,AT4G02650,AT5G36260,AT5G13150,AT5G13990,AT2G05520,AT1G49490,AT3G19020,AT2G07040,AT3G42880,AT3G20190,AT1G50610,AT4G28280,AT5G28470,AT2G21480,AT4G39110,AT5G44610…
GO:BP	cellular developmental process	GO:0048869	5.45E-08	7.263650785	854	1627	113	23093	AT5G60740,AT1G59870,AT3G13220,AT4G27420,AT5G52360,AT1G62940,AT1G22130,AT1G77980,AT1G79250,AT3G04620,AT1G68090,AT3G01700,AT5G14380,AT1G54280,AT2G25630,AT4G28395,AT2G17180,AT4G35280,AT2G31500,AT5G19360,AT2G13680,AT4G20780,AT4G34850,AT1G02050,AT5G49270,AT3G20580,AT4G27110,AT1G15990,AT1G19780,AT5G14870,AT1G01280,AT1G69500,AT4G35420,AT5G65090,AT1G24620,AT1G03050,AT4G02650,AT5G36260,AT5G13150,AT5G13990…
GO:BP	external encapsulating structure organization	GO:0045229	6.85E-08	7.164428623	586	1627	86	23093	AT1G59870,AT3G13220,AT4G27420,AT1G62940,AT5G14380,AT2G31210,AT2G31220,AT2G13680,AT2G21770,AT1G44120,AT4G38190,AT2G33100,AT1G32180,AT4G07960,AT4G34850,AT1G02050,AT3G10116,AT5G49270,AT3G20580,AT4G27110,AT5G60950,AT1G09790,AT1G01280,AT1G69500,AT5G57220,AT5G23190,AT4G35420,AT5G11130,AT5G25310,AT3G60570,AT2G03210,AT1G33430,AT3G06260,AT4G39010,AT3G07620,AT5G63560,AT3G11980,AT1G49490,AT3G19020,AT5G25550…
GO:BP	pollen exine formation	GO:0010584	7.43E-08	7.129023451	32	1627	16	23093	AT3G13220,AT1G62940,AT4G34850,AT1G02050,AT1G01280,AT1G69500,AT4G35420,AT1G33430,AT3G11980,AT5G28470,AT1G68540,AT5G40260,AT4G14080,AT4G20050,AT2G19070,AT3G28780
GO:BP	cell morphogenesis	GO:0000902	9.90E-08	7.004322734	429	1627	69	23093	AT5G60740,AT5G52360,AT1G22130,AT1G77980,AT5G62310,AT1G79250,AT1G68090,AT3G01700,AT5G14380,AT1G54280,AT2G25630,AT2G31500,AT5G19360,AT2G13680,AT4G20780,AT1G44120,AT5G49270,AT3G20580,AT4G27110,AT1G15990,AT1G19780,AT5G14870,AT5G65090,AT1G03050,AT4G02650,AT5G36260,AT5G13150,AT5G13990,AT2G05520,AT1G49490,AT3G19020,AT2G07040,AT3G42880,AT3G20190,AT1G50610,AT4G28280,AT5G28470,AT2G21480,AT4G39110,AT5G44610…
GO:BP	pollen sperm cell differentiation	GO:0048235	4.10E-07	6.387643518	35	1627	16	23093	AT3G04620,AT4G28395,AT2G17180,AT4G35280,AT3G62230,AT1G19890,AT2G32460,AT4G26930,AT3G60460,AT5G53520,AT3G07970,AT1G68610,AT3G47440,AT5G39650,AT5G02390,AT4G35700
GO:BP	sporopollenin biosynthetic process	GO:0080110	6.36E-07	6.19682918	8	1627	8	23093	AT3G13220,AT1G62940,AT4G34850,AT1G02050,AT1G01280,AT1G69500,AT4G35420,AT1G68540
GO:BP	regulation of unidimensional cell growth	GO:0051510	2.43E-06	5.614834481	72	1627	22	23093	AT1G22130,AT1G77980,AT2G31500,AT5G19360,AT2G13680,AT5G13150,AT5G13990,AT2G07040,AT3G42880,AT3G20190,AT1G50610,AT4G28280,AT2G21480,AT4G39110,AT2G32460,AT4G26930,AT3G12160,AT2G33775,AT1G28270,AT1G79860,AT4G13240,AT3G18360
GO:BP	pollen germination	GO:0009846	3.27E-06	5.48609521	61	1627	20	23093	AT1G68090,AT2G13680,AT4G38190,AT2G33100,AT2G43900,AT5G36260,AT5G19610,AT2G07040,AT5G07410,AT2G41210,AT4G29470,AT4G29460,AT2G47050,AT2G41930,AT1G29760,AT4G24580,AT5G22260,AT1G71880,AT2G26490,AT4G26440
GO:BP	lipid localization	GO:0010876	1.57E-05	4.804380159	207	1627	39	23093	AT5G61690,AT5G61700,AT3G47770,AT3G47780,AT3G61680,AT4G18550,AT1G54280,AT4G28395,AT1G36150,AT1G66850,AT2G48130,AT3G12545,AT3G59455,AT4G08670,AT4G14815,AT5G44265,AT1G20080,AT5G07530,AT5G56100,AT5G07510,AT5G07540,AT5G07520,AT5G07550,AT5G07560,AT4G39670,AT1G21360,AT3G51590,AT5G65687,AT1G69850,AT2G25890,AT3G18570,AT5G07600,AT5G61610,AT4G29470,AT4G29460,AT2G29940,AT1G29760,AT4G36640,AT5G63060
GO:BP	carbohydrate metabolic process	GO:0005975	2.83E-05	4.548846518	1218	1627	137	23093	AT3G10740,AT4G16130,AT5G42260,AT5G44640,AT2G25630,AT5G54570,AT3G57260,AT3G57240,AT5G18670,AT4G35010,AT1G31740,AT5G56870,AT5G20710,AT1G61810,AT5G49900,AT5G49360,AT2G41090,AT2G13680,AT3G52600,AT2G36190,AT2G21770,AT1G44120,AT4G38190,AT2G33100,AT1G32180,AT2G43570,AT3G58750,AT3G60100,AT5G60950,AT1G09790,AT3G53050,AT1G48300,AT5G65090,AT2G43900,AT2G31830,AT2G03210,AT3G47800,AT5G15140,AT3G06260,AT5G14470…
GO:BP	developmental growth	GO:0048589	4.06E-05	4.391861039	504	1627	70	23093	AT5G60740,AT5G52360,AT1G22130,AT1G77980,AT5G62310,AT1G79250,AT1G68090,AT3G01700,AT5G14380,AT1G54280,AT2G25630,AT2G31500,AT5G19360,AT2G13680,AT5G49270,AT3G20580,AT4G27110,AT1G15990,AT1G19780,AT5G14870,AT5G65090,AT1G24620,AT1G03050,AT4G02650,AT5G36260,AT5G13150,AT5G13990,AT2G05520,AT1G49490,AT3G19020,AT2G07040,AT3G42880,AT3G20190,AT1G50610,AT4G28280,AT5G28470,AT2G21480,AT4G39110,AT1G70170,AT5G44610…
GO:BP	lipid storage	GO:0019915	4.11E-05	4.385766651	30	1627	13	23093	AT4G18550,AT5G07530,AT5G56100,AT5G07510,AT5G07540,AT5G07520,AT5G07550,AT5G07560,AT2G25890,AT3G18570,AT5G07600,AT5G61610,AT1G29760
GO:BP	microgametogenesis	GO:0055046	5.26E-05	4.278798851	58	1627	18	23093	AT3G04620,AT4G28395,AT2G17180,AT4G35280,AT3G62230,AT1G19890,AT2G32460,AT4G26930,AT3G60460,AT5G53520,AT3G07970,AT1G68610,AT5G05850,AT5G22260,AT3G47440,AT5G39650,AT5G02390,AT4G35700
GO:BP	regulation of pH	GO:0006885	0.000236074	3.626952031	57	1627	17	23093	AT3G17630,AT1G79400,AT3G53720,AT1G05580,AT5G37060,AT5G58460,AT1G08140,AT1G06970,AT2G13620,AT3G52080,AT2G30240,AT1G08150,AT2G28180,AT2G07560,AT3G42640,AT1G80660,AT5G55470
GO:BP	potassium ion transport	GO:0006813	0.000280718	3.551730022	106	1627	24	23093	AT5G46240,AT5G46370,AT2G31500,AT3G17630,AT1G79400,AT3G53720,AT1G05580,AT5G37060,AT5G58460,AT1G08140,AT1G06970,AT2G13620,AT3G52080,AT2G30240,AT1G08150,AT2G28180,AT1G15990,AT1G19780,AT4G32500,AT4G19960,AT5G55470,AT1G32450,AT1G02510,AT2G25600
GO:BP	pectin catabolic process	GO:0045490	0.00036698	3.4353574	100	1627	23	23093	AT2G02720,AT3G01270,AT1G14420,AT5G15110,AT1G11920,AT1G30350,AT3G24130,AT4G22090,AT5G07410,AT5G07420,AT5G07430,AT1G69940,AT3G07970,AT1G23200,AT2G26450,AT2G47550,AT3G05610,AT3G06830,AT4G02330,AT2G47040,AT2G47030,AT4G22080,AT3G62170
GO:BP	monovalent inorganic cation homeostasis	GO:0055067	0.000407353	3.390029102	79	1627	20	23093	AT1G59870,AT3G17630,AT1G79400,AT3G53720,AT1G05580,AT5G37060,AT5G58460,AT1G08140,AT1G06970,AT2G13620,AT3G52080,AT2G30240,AT1G08150,AT2G28180,AT2G07560,AT3G42640,AT1G80660,AT5G55470,AT1G32450,AT5G61350
GO:BP	cell differentiation	GO:0030154	0.000532364	3.273791627	773	1627	92	23093	AT5G60740,AT1G59870,AT5G52360,AT1G22130,AT1G77980,AT1G79250,AT3G04620,AT1G68090,AT3G01700,AT5G14380,AT1G54280,AT2G25630,AT4G28395,AT2G17180,AT4G35280,AT2G31500,AT5G19360,AT2G13680,AT4G20780,AT5G49270,AT3G20580,AT4G27110,AT1G15990,AT1G19780,AT5G14870,AT5G65090,AT1G24620,AT1G03050,AT4G02650,AT5G36260,AT5G13150,AT5G13990,AT3G62230,AT4G32890,AT2G17950,AT5G10140,AT4G31230,AT1G49490,AT3G19020,AT2G07040…
GO:BP	regulation of cell morphogenesis	GO:0022604	0.001153122	2.938124632	114	1627	24	23093	AT1G22130,AT1G77980,AT2G31500,AT5G19360,AT2G13680,AT1G44120,AT5G13150,AT5G13990,AT2G07040,AT3G42880,AT3G20190,AT1G50610,AT4G28280,AT2G21480,AT4G39110,AT5G44610,AT2G32460,AT4G26930,AT3G12160,AT2G33775,AT1G28270,AT1G79860,AT4G13240,AT3G18360
GO:BP	transmembrane transport	GO:0055085	0.00134936	2.869872046	1326	1627	139	23093	AT5G46240,AT5G60740,AT1G59870,AT5G61690,AT5G61700,AT3G47770,AT3G47780,AT3G13220,AT4G27420,AT1G18420,AT4G21120,AT4G28700,AT3G63380,AT3G21180,AT3G57330,AT1G20925,AT5G15100,AT5G46370,AT5G66650,AT2G31500,AT1G79520,AT2G22950,AT3G17630,AT1G79400,AT3G53720,AT1G05580,AT5G37060,AT5G58460,AT1G08140,AT1G06970,AT2G13620,AT3G52080,AT2G30240,AT1G08150,AT2G28180,AT5G59040,AT2G46430,AT1G15990,AT1G19780,AT3G48010…
GO:BP	maintenance of location	GO:0051235	0.005285857	2.27688457	77	1627	18	23093	AT4G18550,AT3G25160,AT3G11050,AT5G07530,AT5G56100,AT5G07510,AT5G07540,AT5G07520,AT5G07550,AT5G07560,AT2G25890,AT3G18570,AT5G07600,AT5G61610,AT4G29340,AT2G19770,AT1G29760,AT2G01770
GO:BP	extracellular structure organization	GO:0043062	0.009537807	2.020551449	22	1627	9	23093	AT3G10116,AT5G49270,AT3G20580,AT4G27110,AT5G60950,AT1G09790,AT1G70170,AT1G24140,AT2G33460
GO:BP	extracellular matrix organization	GO:0030198	0.009537807	2.020551449	22	1627	9	23093	AT3G10116,AT5G49270,AT3G20580,AT4G27110,AT5G60950,AT1G09790,AT1G70170,AT1G24140,AT2G33460
GO:BP	sexual reproduction	GO:0019953	0.009596116	2.017904492	226	1627	35	23093	AT3G04620,AT3G21180,AT4G28395,AT2G17180,AT4G35280,AT2G13680,AT4G12860,AT3G60570,AT3G62230,AT5G07530,AT5G07510,AT5G07540,AT5G07520,AT5G07550,AT5G07560,AT5G63730,AT3G11980,AT4G13560,AT3G47870,AT1G19890,AT2G32460,AT4G26930,AT3G60460,AT5G07600,AT5G61610,AT5G53520,AT3G07970,AT4G20050,AT1G68610,AT1G29760,AT5G17340,AT3G47440,AT5G39650,AT5G02390,AT4G35700
GO:BP	cellular process involved in reproduction in multicellular organism	GO:0022412	0.010158192	1.993183581	73	1627	17	23093	AT3G04620,AT4G28395,AT2G17180,AT4G35280,AT3G62230,AT2G17950,AT1G19890,AT2G32460,AT4G26930,AT3G60460,AT5G53520,AT3G07970,AT1G68610,AT3G47440,AT5G39650,AT5G02390,AT4G35700
GO:BP	male gamete generation	GO:0048232	0.010683333	1.971293216	66	1627	16	23093	AT3G04620,AT4G28395,AT2G17180,AT4G35280,AT3G62230,AT1G19890,AT2G32460,AT4G26930,AT3G60460,AT5G53520,AT3G07970,AT1G68610,AT3G47440,AT5G39650,AT5G02390,AT4G35700
GO:BP	regulation of cell growth	GO:0001558	0.016225838	1.789792858	115	1627	22	23093	AT1G22130,AT1G77980,AT2G31500,AT5G19360,AT2G13680,AT5G13150,AT5G13990,AT2G07040,AT3G42880,AT3G20190,AT1G50610,AT4G28280,AT2G21480,AT4G39110,AT2G32460,AT4G26930,AT3G12160,AT2G33775,AT1G28270,AT1G79860,AT4G13240,AT3G18360
GO:BP	reproductive process	GO:0022414	0.033180363	1.479118872	1964	1627	184	23093	AT5G40010,AT5G60740,AT1G59870,AT4G27420,AT5G52360,AT1G22130,AT1G77980,AT1G79250,AT3G04620,AT1G68090,AT3G01700,AT5G14380,AT5G66870,AT2G45430,AT1G54280,AT3G21180,AT2G16910,AT2G31210,AT2G31215,AT2G31220,AT3G21880,AT2G25630,AT5G49360,AT4G28395,AT2G48130,AT2G17180,AT4G35280,AT2G31500,AT5G19360,AT2G13680,AT1G05580,AT3G52600,AT2G36190,AT2G21770,AT4G38190,AT2G33100,AT4G07960,AT3G20580,AT4G27110,AT1G15990…
GO:BP	reproduction	GO:0000003	0.037810647	1.422385897	1981	1627	185	23093	AT5G40010,AT5G60740,AT1G59870,AT4G27420,AT5G52360,AT1G22130,AT1G77980,AT1G79250,AT3G04620,AT1G68090,AT3G01700,AT5G14380,AT5G66870,AT2G45430,AT1G54280,AT3G21180,AT2G16910,AT2G31210,AT2G31215,AT2G31220,AT3G21880,AT2G25630,AT5G49360,AT4G28395,AT2G48130,AT2G17180,AT4G35280,AT2G31500,AT5G19360,AT2G13680,AT1G05580,AT3G52600,AT2G36190,AT2G21770,AT4G38190,AT2G33100,AT4G07960,AT3G20580,AT4G27110,AT1G15990…
GO:BP	galactose metabolic process	GO:0006012	0.046290065	1.334512209	26	1627	9	23093	AT4G16130,AT3G47800,AT5G15140,AT3G42850,AT4G20460,AT5G44480,AT4G23920,AT1G63180,AT4G10960
GO:CC	pollen tube	GO:0090406	2.75E-29	28.56072258	89	1434	47	21190	AT5G60740,AT3G20580,AT1G15990,AT1G03050,AT4G02650,AT5G36260,AT5G52340,AT5G13150,AT5G13990,AT1G51640,AT3G09530,AT3G06260,AT4G30140,AT5G19610,AT5G45840,AT1G51800,AT2G07040,AT5G20690,AT4G08850,AT4G28280,AT5G26250,AT3G04690,AT5G28680,AT5G44610,AT2G32460,AT4G26930,AT2G01330,AT5G07410,AT1G69940,AT1G48020,AT3G17220,AT2G41210,AT3G06830,AT2G47040,AT2G47030,AT3G02810,AT5G16500,AT3G12160,AT2G33775,AT3G21700…
GO:CC	plasma membrane bounded cell projection	GO:0120025	2.58E-25	24.58891909	109	1434	48	21190	AT5G60740,AT1G18420,AT3G20580,AT1G15990,AT1G03050,AT4G02650,AT5G36260,AT5G52340,AT5G13150,AT5G13990,AT1G51640,AT3G09530,AT3G06260,AT4G30140,AT5G19610,AT5G45840,AT1G51800,AT2G07040,AT5G20690,AT4G08850,AT4G28280,AT5G26250,AT3G04690,AT5G28680,AT5G44610,AT2G32460,AT4G26930,AT2G01330,AT5G07410,AT1G69940,AT1G48020,AT3G17220,AT2G41210,AT3G06830,AT2G47040,AT2G47030,AT3G02810,AT5G16500,AT3G12160,AT2G33775…
GO:CC	cell projection	GO:0042995	3.05E-21	20.51526162	130	1434	48	21190	AT5G60740,AT1G18420,AT3G20580,AT1G15990,AT1G03050,AT4G02650,AT5G36260,AT5G52340,AT5G13150,AT5G13990,AT1G51640,AT3G09530,AT3G06260,AT4G30140,AT5G19610,AT5G45840,AT1G51800,AT2G07040,AT5G20690,AT4G08850,AT4G28280,AT5G26250,AT3G04690,AT5G28680,AT5G44610,AT2G32460,AT4G26930,AT2G01330,AT5G07410,AT1G69940,AT1G48020,AT3G17220,AT2G41210,AT3G06830,AT2G47040,AT2G47030,AT3G02810,AT5G16500,AT3G12160,AT2G33775…
GO:CC	pollen tube tip	GO:0090404	1.42E-09	8.846970849	22	1434	14	21190	AT5G60740,AT1G03050,AT4G02650,AT5G52340,AT5G20690,AT3G04690,AT5G28680,AT1G48020,AT3G17220,AT3G02810,AT5G16500,AT3G12160,AT3G21700,AT5G49680
GO:CC	growing cell tip	GO:0035838	1.42E-09	8.846970849	22	1434	14	21190	AT5G60740,AT1G03050,AT4G02650,AT5G52340,AT5G20690,AT3G04690,AT5G28680,AT1G48020,AT3G17220,AT3G02810,AT5G16500,AT3G12160,AT3G21700,AT5G49680
GO:CC	cell periphery	GO:0071944	1.45E-09	8.839736987	4232	1434	389	21190	AT5G46240,AT1G72590,AT1G59870,AT3G47780,AT3G13220,AT4G27420,AT1G79250,AT1G79450,AT1G19190,AT3G62860,AT1G18420,AT4G27450,AT4G21120,AT4G28700,AT5G60070,AT5G54610,AT3G15400,AT3G01700,AT3G57690,AT5G40730,AT3G20865,AT5G24105,AT5G14380,AT1G54280,AT3G63380,AT3G21180,AT3G57330,AT5G15100,AT1G23730,AT3G57260,AT3G57240,AT4G35010,AT1G31740,AT5G56870,AT5G20710,AT5G49360,AT1G18280,AT1G36150,AT2G48130,AT4G08670…
GO:CC	site of polarized growth	GO:0030427	7.67E-09	8.115282515	24	1434	14	21190	AT5G60740,AT1G03050,AT4G02650,AT5G52340,AT5G20690,AT3G04690,AT5G28680,AT1G48020,AT3G17220,AT3G02810,AT5G16500,AT3G12160,AT3G21700,AT5G49680
GO:CC	intrinsic component of membrane	GO:0031224	3.73E-08	7.428676752	7135	1434	593	21190	AT5G46240,AT2G38500,AT3G52160,AT5G49070,AT1G71160,AT1G72590,AT5G40010,AT5G60740,AT1G59870,AT5G61690,AT5G61700,AT3G47770,AT3G47780,AT3G13220,AT4G27420,AT3G01311,AT1G62940,AT3G11930,AT2G41445,AT1G79450,AT1G61050,AT3G55880,AT1G02660,AT1G72620,AT3G22360,AT3G27620,AT1G18420,AT4G21120,AT5G13940,AT4G28700,AT1G03670,AT1G10340,AT3G09550,AT4G03440,AT5G54710,AT5G60070,AT5G54610,AT3G26110,AT3G01700,AT3G57690…
GO:CC	cell pole	GO:0060187	1.21E-07	6.916412949	28	1434	14	21190	AT5G60740,AT1G03050,AT4G02650,AT5G52340,AT5G20690,AT3G04690,AT5G28680,AT1G48020,AT3G17220,AT3G02810,AT5G16500,AT3G12160,AT3G21700,AT5G49680
GO:CC	cell tip	GO:0051286	1.21E-07	6.916412949	28	1434	14	21190	AT5G60740,AT1G03050,AT4G02650,AT5G52340,AT5G20690,AT3G04690,AT5G28680,AT1G48020,AT3G17220,AT3G02810,AT5G16500,AT3G12160,AT3G21700,AT5G49680
GO:CC	extracellular region	GO:0005576	3.74E-07	6.42676816	1946	1434	198	21190	AT5G52360,AT3G10740,AT3G57260,AT3G57240,AT4G35010,AT1G31740,AT5G56870,AT5G20710,AT5G49360,AT5G07230,AT1G23760,AT1G23240,AT1G01310,AT2G19980,AT3G52600,AT2G36190,AT3G26130,AT2G43570,AT1G78830,AT1G06260,AT1G29090,AT3G21930,AT3G21910,AT3G21920,AT3G21970,AT3G21980,AT3G22000,AT3G22050,AT3G29040,AT3G58310,AT4G20680,AT3G21990,AT3G22040,AT4G20670,AT2G19500,AT5G56368,AT2G03200,AT2G23945,AT4G30030,AT4G30040…
GO:CC	apical part of cell	GO:0045177	9.07E-07	6.042252842	27	1434	13	21190	AT3G20580,AT4G27110,AT5G14870,AT3G04690,AT5G28680,AT2G21480,AT4G39110,AT2G41210,AT3G12160,AT4G24580,AT2G33460,AT2G20430,AT1G05577
GO:CC	pollen coat	GO:0070505	1.20E-06	5.920553042	7	1434	7	21190	AT4G27420,AT1G75910,AT1G75930,AT1G75920,AT5G07530,AT5G07550,AT2G29940
GO:CC	anchored component of membrane	GO:0031225	2.05E-06	5.687727644	331	1434	52	21190	AT3G26110,AT3G01700,AT3G57690,AT5G40730,AT3G20865,AT5G24105,AT5G14380,AT3G57260,AT3G57240,AT1G18280,AT1G36150,AT2G48130,AT4G08670,AT4G14815,AT2G48140,AT5G20230,AT3G10116,AT5G49270,AT3G20580,AT4G27110,AT5G60950,AT1G09790,AT1G45063,AT2G26720,AT2G31050,AT3G17675,AT5G07475,AT3G01070,AT5G14345,AT3G18590,AT1G48940,AT1G79800,AT5G36260,AT3G12660,AT2G24450,AT4G31370,AT1G54860,AT5G20390,AT3G20590,AT4G28280…
GO:CC	apical plasma membrane	GO:0016324	2.08E-06	5.681952675	24	1434	12	21190	AT3G20580,AT4G27110,AT5G14870,AT3G04690,AT5G28680,AT2G21480,AT4G39110,AT2G41210,AT4G24580,AT2G33460,AT2G20430,AT1G05577
GO:CC	intrinsic component of plasma membrane	GO:0031226	3.56E-06	5.448604927	280	1434	46	21190	AT4G28700,AT3G63380,AT3G21180,AT3G57330,AT3G57260,AT3G57240,AT5G20230,AT5G46370,AT2G22950,AT5G60950,AT1G09790,AT1G45063,AT2G26720,AT2G31050,AT3G17675,AT5G07475,AT3G01070,AT5G14345,AT3G18590,AT1G48940,AT1G79800,AT3G12660,AT2G24450,AT4G31370,AT5G55490,AT5G20390,AT3G20590,AT5G44610,AT5G62850,AT5G53190,AT5G40260,AT3G23770,AT4G26830,AT5G64790,AT4G14080,AT5G55930,AT5G53520,AT5G53510,AT1G02510,AT1G66970…
GO:CC	integral component of membrane	GO:0016021	5.56E-06	5.254785247	6948	1434	565	21190	AT5G46240,AT2G38500,AT3G52160,AT5G49070,AT1G71160,AT1G72590,AT5G40010,AT5G60740,AT1G59870,AT5G61690,AT5G61700,AT3G47770,AT3G47780,AT3G13220,AT4G27420,AT3G01311,AT1G62940,AT3G11930,AT2G41445,AT1G79450,AT1G61050,AT3G55880,AT1G02660,AT1G72620,AT3G22360,AT3G27620,AT1G18420,AT4G21120,AT5G13940,AT4G28700,AT1G03670,AT1G10340,AT3G09550,AT4G03440,AT5G54710,AT5G60070,AT5G54610,AT3G26110,AT3G57690,AT3G20865…
GO:CC	monolayer-surrounded lipid storage body	GO:0012511	8.65E-06	5.063067241	22	1434	11	21190	AT5G07530,AT5G56100,AT5G07510,AT5G07540,AT5G07520,AT5G07550,AT5G07560,AT2G25890,AT3G18570,AT5G07600,AT5G61610
GO:CC	plasma membrane region	GO:0098590	2.69E-05	4.569636282	64	1434	18	21190	AT3G20580,AT4G27110,AT5G14870,AT1G03050,AT1G68110,AT4G02650,AT4G25940,AT5G57200,AT1G25240,AT3G04690,AT5G28680,AT2G21480,AT4G39110,AT2G41210,AT4G24580,AT2G33460,AT2G20430,AT1G05577
GO:CC	lipid droplet	GO:0005811	3.08E-05	4.511510616	58	1434	17	21190	AT1G33270,AT1G23250,AT1G78955,AT5G07530,AT5G56100,AT5G07510,AT5G07540,AT5G07520,AT5G07550,AT5G07560,AT2G25890,AT3G18570,AT5G07600,AT5G61610,AT5G36150,AT3G57140,AT1G78500
GO:CC	extracellular matrix	GO:0031012	4.52E-05	4.344813125	25	1434	11	21190	AT4G27420,AT5G14380,AT1G75910,AT1G75930,AT1G75920,AT5G07530,AT5G07550,AT1G70170,AT1G24140,AT2G22860,AT2G29940
GO:CC	membrane	GO:0016020	6.10E-05	4.2149537	9689	1434	747	21190	AT5G46240,AT2G38500,AT3G52160,AT5G49070,AT1G71160,AT1G72590,AT5G40010,AT2G45500,AT5G60740,AT1G59870,AT5G61690,AT5G61700,AT3G47770,AT3G47780,AT3G13220,AT4G27420,AT3G01311,AT1G33270,AT1G62940,AT3G11930,AT2G41445,AT1G79250,AT1G79450,AT1G61050,AT3G55880,AT1G02660,AT1G19190,AT1G72620,AT3G55180,AT3G55190,AT3G61680,AT3G62860,AT5G14980,AT3G22360,AT3G27620,AT1G18420,AT4G27450,AT4G21120,AT5G13940,AT4G28700…
GO:CC	plasma membrane	GO:0005886	0.000487402	3.312112672	3540	1434	304	21190	AT5G46240,AT1G72590,AT1G59870,AT3G47780,AT3G13220,AT4G27420,AT1G79250,AT1G79450,AT1G19190,AT3G62860,AT1G18420,AT4G27450,AT4G21120,AT4G28700,AT5G60070,AT5G54610,AT3G01700,AT3G57690,AT5G40730,AT3G20865,AT5G24105,AT5G14380,AT1G54280,AT3G63380,AT3G21180,AT3G57330,AT5G15100,AT1G23730,AT3G57260,AT3G57240,AT1G18280,AT1G36150,AT2G48130,AT4G08670,AT4G14815,AT2G48140,AT5G20230,AT3G13380,AT5G46370,AT1G64480…
GO:CC	external encapsulating structure	GO:0030312	0.001546793	2.810567835	802	1434	87	21190	AT4G27420,AT3G15400,AT5G14380,AT3G57260,AT3G57240,AT4G35010,AT1G31740,AT5G56870,AT5G20710,AT5G49360,AT1G23760,AT1G20630,AT3G52600,AT2G36190,AT1G21250,AT1G78830,AT4G22690,AT3G53050,AT3G53080,AT1G21670,AT3G60570,AT1G75910,AT1G75930,AT1G01980,AT1G11770,AT1G30710,AT1G30740,AT5G44380,AT5G44400,AT1G75920,AT3G05930,AT5G59845,AT1G02930,AT5G07530,AT5G07550,AT2G16730,AT5G09520,AT5G03350,AT1G49490,AT3G19020…
GO:CC	anchored component of plasma membrane	GO:0046658	0.007485702	2.12576746	173	1434	27	21190	AT3G57260,AT3G57240,AT5G20230,AT5G60950,AT1G09790,AT1G45063,AT2G26720,AT2G31050,AT3G17675,AT5G07475,AT3G01070,AT5G14345,AT3G18590,AT1G48940,AT1G79800,AT3G12660,AT2G24450,AT4G31370,AT5G20390,AT3G20590,AT5G44610,AT3G23770,AT4G26830,AT5G64790,AT4G14080,AT1G66970,AT1G75790
GO:CC	integral component of plasma membrane	GO:0005887	0.015533872	1.808720276	106	1434	19	21190	AT4G28700,AT3G63380,AT3G21180,AT3G57330,AT5G46370,AT2G22950,AT5G55490,AT5G62850,AT5G53190,AT5G40260,AT5G55930,AT5G53520,AT5G53510,AT1G02510,AT1G71880,AT1G07340,AT3G19930,AT1G22150,AT5G19600
