# Supplementary material for: Barley TAPETAL DEVELOPMENT and FUNCTION1 (HvTDF1) gene reveals conserved and unique roles in controlling anther tapetum development in dicot and monocot plants
Source: New Phytol. 2023 Aug 10;240(1):173–90. doi: 10.1111/nph.19161 (PMC10952600; doi:10.1111/nph.19161)
Supplement: Supplementary file 9 — Table S8 Gene ontology term results of hvtdf1‐2 stage 8b vs wild‐type stage 8b. [file NPH-240-173-s010.csv]

New Phytologist Supporting Information
Article title: Barley TAPETAL DEVELOPMENT and FUNCTION1 (HvTDF1) gene reveals a conserved and unique role in controlling anther tapetum development in dicot and monocot plants
Authors: Miaoyuan Hua, Wenzhe Yin, José Fernández Gómez, Alison Tidy, Guangwei Xing, Jie Zong, Shuya Shi, Zoe A. Wilson
Article acceptance date: 20 June 2023
Table S8. GO Term results of hvtdf1-2 stage8b vs WT stage8b
source	term_name	term_id	adjusted_p_value	negative_log10_of_adjusted_p_value	term_size	query_size	intersection_size	effective_domain_size	intersections
GO:MF	structural constituent of ribosome	GO:0003735	9.09E-16	15.04121179	369	613	51	18583	HORVU.MOREX.R2.5HG0421790,HORVU.MOREX.R2.5HG0389330,HORVU.MOREX.R2.2HG0148030,HORVU.MOREX.R2.1HG0020680,HORVU.MOREX.R2.2HG0132810,HORVU.MOREX.R2.5HG0378380,HORVU.MOREX.R2.6HG0454200,HORVU.MOREX.R2.5HG0376740,HORVU.MOREX.R2.2HG0136760,HORVU.MOREX.R2.2HG0120460,HORVU.MOREX.R2.6HG0521890,HORVU.MOREX.R2.2HG0158350,HORVU.MOREX.R2.7HG0572270,HORVU.MOREX.R2.3HG0247040,HORVU.MOREX.R2.4HG0291480,HORVU.MOR…
GO:MF	structural molecule activity	GO:0005198	4.00E-13	12.39765551	426	613	51	18583	HORVU.MOREX.R2.5HG0421790,HORVU.MOREX.R2.5HG0389330,HORVU.MOREX.R2.2HG0148030,HORVU.MOREX.R2.1HG0020680,HORVU.MOREX.R2.2HG0132810,HORVU.MOREX.R2.5HG0378380,HORVU.MOREX.R2.6HG0454200,HORVU.MOREX.R2.5HG0376740,HORVU.MOREX.R2.2HG0136760,HORVU.MOREX.R2.2HG0120460,HORVU.MOREX.R2.6HG0521890,HORVU.MOREX.R2.2HG0158350,HORVU.MOREX.R2.7HG0572270,HORVU.MOREX.R2.3HG0247040,HORVU.MOREX.R2.4HG0291480,HORVU.MOR…
GO:MF	RNA binding	GO:0003723	3.37E-07	6.472354662	804	613	61	18583	HORVU.MOREX.R2.5HG0421790,HORVU.MOREX.R2.5HG0378380,HORVU.MOREX.R2.6HG0454200,HORVU.MOREX.R2.4HG0279970,HORVU.MOREX.R2.1HG0056230,HORVU.MOREX.R2.2HG0158350,HORVU.MOREX.R2.7HG0572270,HORVU.MOREX.R2.3HG0247040,HORVU.MOREX.R2.2HG0095540,HORVU.MOREX.R2.3HG0250830,HORVU.MOREX.R2.6HG0523600,HORVU.MOREX.R2.2HG0123540,HORVU.MOREX.R2.2HG0100690,HORVU.MOREX.R2.5HG0433840,HORVU.MOREX.R2.7HG0568170,HORVU.MOR…
GO:MF	nucleic acid binding	GO:0003676	0.0010508	2.978479804	3250	613	151	18583	HORVU.MOREX.R2.5HG0427700,HORVU.MOREX.R2.5HG0432400,HORVU.MOREX.R2.5HG0421790,HORVU.MOREX.R2.3HG0191650,HORVU.MOREX.R2.2HG0088440,HORVU.MOREX.R2.7HG0613380,HORVU.MOREX.R2.5HG0378380,HORVU.MOREX.R2.2HG0149270,HORVU.MOREX.R2.6HG0454200,HORVU.MOREX.R2.6HG0456990,HORVU.MOREX.R2.4HG0279970,HORVU.MOREX.R2.6HG0459280,HORVU.MOREX.R2.1HG0056230,HORVU.MOREX.R2.2HG0158350,HORVU.MOREX.R2.7HG0572270,HORVU.MOR…
GO:MF	protein heterodimerization activity	GO:0046982	0.004842644	2.314917419	223	613	21	18583	HORVU.MOREX.R2.3HG0191650,HORVU.MOREX.R2.7HG0613380,HORVU.MOREX.R2.6HG0459280,HORVU.MOREX.R2.4HG0331860,HORVU.MOREX.R2.3HG0254120,HORVU.MOREX.R2.7HG0613370,HORVU.MOREX.R2.5HG0417620,HORVU.MOREX.R2.6HG0459340,HORVU.MOREX.R2.4HG0294500,HORVU.MOREX.R2.2HG0157590,HORVU.MOREX.R2.1HG0047820,HORVU.MOREX.R2.1HG0016410,HORVU.MOREX.R2.1HG0014310,HORVU.MOREX.R2.6HG0457580,HORVU.MOREX.R2.1HG0042800,HORVU.MOR…
GO:MF	ATP citrate synthase activity	GO:0003878	0.010445991	1.981050365	3	613	3	18583	HORVU.MOREX.R2.3HG0214390,HORVU.MOREX.R2.4HG0299430,HORVU.MOREX.R2.5HG0366520
GO:MF	translation regulator activity, nucleic acid binding	GO:0090079	0.011402492	1.943000214	90	613	12	18583	HORVU.MOREX.R2.5HG0427700,HORVU.MOREX.R2.2HG0088440,HORVU.MOREX.R2.4HG0320530,HORVU.MOREX.R2.2HG0103440,HORVU.MOREX.R2.1HG0078080,HORVU.MOREX.R2.4HG0337620,HORVU.MOREX.R2.2HG0088510,HORVU.MOREX.R2.7HG0561080,HORVU.MOREX.R2.6HG0464690,HORVU.MOREX.R2.6HG0456190,HORVU.MOREX.R2.5HG0426690,HORVU.MOREX.R2.6HG0517950
GO:MF	fatty acid synthase activity	GO:0004312	0.013059865	1.884061314	21	613	6	18583	HORVU.MOREX.R2.7HG0593010,HORVU.MOREX.R2.7HG0549220,HORVU.MOREX.R2.4HG0319240,HORVU.MOREX.R2.2HG0132890,HORVU.MOREX.R2.2HG0171170,HORVU.MOREX.R2.2HG0141350
GO:MF	translation regulator activity	GO:0045182	0.017637847	1.753554432	94	613	12	18583	HORVU.MOREX.R2.5HG0427700,HORVU.MOREX.R2.2HG0088440,HORVU.MOREX.R2.4HG0320530,HORVU.MOREX.R2.2HG0103440,HORVU.MOREX.R2.1HG0078080,HORVU.MOREX.R2.4HG0337620,HORVU.MOREX.R2.2HG0088510,HORVU.MOREX.R2.7HG0561080,HORVU.MOREX.R2.6HG0464690,HORVU.MOREX.R2.6HG0456190,HORVU.MOREX.R2.5HG0426690,HORVU.MOREX.R2.6HG0517950
GO:MF	translation factor activity, RNA binding	GO:0008135	0.043030241	1.366226217	88	613	11	18583	HORVU.MOREX.R2.5HG0427700,HORVU.MOREX.R2.2HG0088440,HORVU.MOREX.R2.4HG0320530,HORVU.MOREX.R2.2HG0103440,HORVU.MOREX.R2.1HG0078080,HORVU.MOREX.R2.4HG0337620,HORVU.MOREX.R2.2HG0088510,HORVU.MOREX.R2.6HG0464690,HORVU.MOREX.R2.6HG0456190,HORVU.MOREX.R2.5HG0426690,HORVU.MOREX.R2.6HG0517950
GO:MF	translation elongation factor activity	GO:0003746	0.04814181	1.317477585	26	613	6	18583	HORVU.MOREX.R2.5HG0427700,HORVU.MOREX.R2.2HG0088440,HORVU.MOREX.R2.4HG0320530,HORVU.MOREX.R2.2HG0103440,HORVU.MOREX.R2.2HG0088510,HORVU.MOREX.R2.6HG0517950
GO:BP	amide biosynthetic process	GO:0043604	2.53E-19	18.5973582	644	473	77	13607	HORVU.MOREX.R2.5HG0427700,HORVU.MOREX.R2.3HG0266510,HORVU.MOREX.R2.4HG0348190,HORVU.MOREX.R2.5HG0421790,HORVU.MOREX.R2.2HG0088440,HORVU.MOREX.R2.5HG0389330,HORVU.MOREX.R2.2HG0148030,HORVU.MOREX.R2.4HG0348160,HORVU.MOREX.R2.1HG0020680,HORVU.MOREX.R2.2HG0132810,HORVU.MOREX.R2.5HG0378380,HORVU.MOREX.R2.6HG0454200,HORVU.MOREX.R2.5HG0376740,HORVU.MOREX.R2.3HG0214390,HORVU.MOREX.R2.2HG0136760,HORVU.MOR…
GO:BP	translation	GO:0006412	4.98E-18	17.30300232	599	473	72	13607	HORVU.MOREX.R2.5HG0427700,HORVU.MOREX.R2.4HG0348190,HORVU.MOREX.R2.5HG0421790,HORVU.MOREX.R2.2HG0088440,HORVU.MOREX.R2.5HG0389330,HORVU.MOREX.R2.2HG0148030,HORVU.MOREX.R2.4HG0348160,HORVU.MOREX.R2.1HG0020680,HORVU.MOREX.R2.2HG0132810,HORVU.MOREX.R2.5HG0378380,HORVU.MOREX.R2.6HG0454200,HORVU.MOREX.R2.5HG0376740,HORVU.MOREX.R2.2HG0136760,HORVU.MOREX.R2.2HG0120460,HORVU.MOREX.R2.6HG0521890,HORVU.MOR…
GO:BP	peptide biosynthetic process	GO:0043043	8.88E-18	17.05145918	605	473	72	13607	HORVU.MOREX.R2.5HG0427700,HORVU.MOREX.R2.4HG0348190,HORVU.MOREX.R2.5HG0421790,HORVU.MOREX.R2.2HG0088440,HORVU.MOREX.R2.5HG0389330,HORVU.MOREX.R2.2HG0148030,HORVU.MOREX.R2.4HG0348160,HORVU.MOREX.R2.1HG0020680,HORVU.MOREX.R2.2HG0132810,HORVU.MOREX.R2.5HG0378380,HORVU.MOREX.R2.6HG0454200,HORVU.MOREX.R2.5HG0376740,HORVU.MOREX.R2.2HG0136760,HORVU.MOREX.R2.2HG0120460,HORVU.MOREX.R2.6HG0521890,HORVU.MOR…
GO:BP	cellular amide metabolic process	GO:0043603	7.19E-16	15.14300501	801	473	81	13607	HORVU.MOREX.R2.5HG0427700,HORVU.MOREX.R2.3HG0266510,HORVU.MOREX.R2.4HG0348190,HORVU.MOREX.R2.5HG0421790,HORVU.MOREX.R2.2HG0088440,HORVU.MOREX.R2.5HG0389330,HORVU.MOREX.R2.2HG0148030,HORVU.MOREX.R2.4HG0348160,HORVU.MOREX.R2.1HG0020680,HORVU.MOREX.R2.2HG0132810,HORVU.MOREX.R2.5HG0378380,HORVU.MOREX.R2.6HG0454200,HORVU.MOREX.R2.5HG0376740,HORVU.MOREX.R2.3HG0214390,HORVU.MOREX.R2.2HG0136760,HORVU.MOR…
GO:BP	peptide metabolic process	GO:0006518	1.88E-15	14.72512332	730	473	76	13607	HORVU.MOREX.R2.5HG0427700,HORVU.MOREX.R2.4HG0348190,HORVU.MOREX.R2.5HG0421790,HORVU.MOREX.R2.2HG0088440,HORVU.MOREX.R2.5HG0389330,HORVU.MOREX.R2.2HG0148030,HORVU.MOREX.R2.4HG0348160,HORVU.MOREX.R2.1HG0020680,HORVU.MOREX.R2.2HG0132810,HORVU.MOREX.R2.5HG0378380,HORVU.MOREX.R2.6HG0454200,HORVU.MOREX.R2.5HG0376740,HORVU.MOREX.R2.2HG0136760,HORVU.MOREX.R2.2HG0120460,HORVU.MOREX.R2.6HG0521890,HORVU.MOR…
GO:BP	organonitrogen compound biosynthetic process	GO:1901566	9.37E-15	14.02847225	1199	473	101	13607	HORVU.MOREX.R2.5HG0427700,HORVU.MOREX.R2.3HG0266510,HORVU.MOREX.R2.4HG0348190,HORVU.MOREX.R2.5HG0421790,HORVU.MOREX.R2.2HG0088440,HORVU.MOREX.R2.5HG0389330,HORVU.MOREX.R2.2HG0148030,HORVU.MOREX.R2.4HG0348160,HORVU.MOREX.R2.1HG0020680,HORVU.MOREX.R2.2HG0132810,HORVU.MOREX.R2.5HG0378380,HORVU.MOREX.R2.6HG0454200,HORVU.MOREX.R2.1HG0053490,HORVU.MOREX.R2.5HG0376740,HORVU.MOREX.R2.3HG0214390,HORVU.MOR…
GO:BP	cellular macromolecule biosynthetic process	GO:0034645	1.41E-12	11.85022078	875	473	79	13607	HORVU.MOREX.R2.5HG0427700,HORVU.MOREX.R2.4HG0348190,HORVU.MOREX.R2.5HG0421790,HORVU.MOREX.R2.2HG0088440,HORVU.MOREX.R2.5HG0389330,HORVU.MOREX.R2.2HG0148030,HORVU.MOREX.R2.4HG0348160,HORVU.MOREX.R2.1HG0020680,HORVU.MOREX.R2.2HG0132810,HORVU.MOREX.R2.5HG0378380,HORVU.MOREX.R2.6HG0454200,HORVU.MOREX.R2.1HG0053490,HORVU.MOREX.R2.5HG0376740,HORVU.MOREX.R2.2HG0136760,HORVU.MOREX.R2.2HG0120460,HORVU.MOR…
GO:BP	sporopollenin biosynthetic process	GO:0080110	0.000879468	3.055779964	4	473	4	13607	HORVU.MOREX.R2.7HG0565330,HORVU.MOREX.R2.7HG0582690,HORVU.MOREX.R2.4HG0335630,HORVU.MOREX.R2.5HG0407470
GO:BP	ribonucleoprotein complex biogenesis	GO:0022613	0.002872572	2.54172904	212	473	22	13607	HORVU.MOREX.R2.2HG0132810,HORVU.MOREX.R2.4HG0279970,HORVU.MOREX.R2.3HG0247040,HORVU.MOREX.R2.2HG0095540,HORVU.MOREX.R2.7HG0580390,HORVU.MOREX.R2.6HG0523600,HORVU.MOREX.R2.5HG0433840,HORVU.MOREX.R2.7HG0568170,HORVU.MOREX.R2.1HG0025130,HORVU.MOREX.R2.2HG0168250,HORVU.MOREX.R2.4HG0337620,HORVU.MOREX.R2.7HG0614160,HORVU.MOREX.R2.6HG0464690,HORVU.MOREX.R2.6HG0456190,HORVU.MOREX.R2.5HG0436030,HORVU.MOR…
GO:BP	pollen exine formation	GO:0010584	0.003401357	2.468347777	9	473	5	13607	HORVU.MOREX.R2.7HG0565330,HORVU.MOREX.R2.7HG0582690,HORVU.MOREX.R2.4HG0324330,HORVU.MOREX.R2.4HG0335630,HORVU.MOREX.R2.5HG0407470
GO:BP	monocarboxylic acid metabolic process	GO:0032787	0.004507525	2.346061894	303	473	27	13607	HORVU.MOREX.R2.3HG0266510,HORVU.MOREX.R2.3HG0214390,HORVU.MOREX.R2.7HG0532460,HORVU.MOREX.R2.7HG0570880,HORVU.MOREX.R2.7HG0582690,HORVU.MOREX.R2.4HG0329430,HORVU.MOREX.R2.5HG0410170,HORVU.MOREX.R2.5HG0422010,HORVU.MOREX.R2.7HG0593010,HORVU.MOREX.R2.6HG0521720,HORVU.MOREX.R2.1HG0005340,HORVU.MOREX.R2.7HG0549220,HORVU.MOREX.R2.4HG0319240,HORVU.MOREX.R2.3HG0206040,HORVU.MOREX.R2.2HG0132890,HORVU.MOR…
GO:BP	biosynthetic process	GO:0009058	0.005032281	2.298235074	3669	473	170	13607	HORVU.MOREX.R2.5HG0427700,HORVU.MOREX.R2.3HG0266510,HORVU.MOREX.R2.4HG0348190,HORVU.MOREX.R2.5HG0421790,HORVU.MOREX.R2.2HG0088440,HORVU.MOREX.R2.5HG0389330,HORVU.MOREX.R2.7HG0565330,HORVU.MOREX.R2.2HG0148030,HORVU.MOREX.R2.4HG0348160,HORVU.MOREX.R2.5HG0349730,HORVU.MOREX.R2.1HG0020680,HORVU.MOREX.R2.2HG0132810,HORVU.MOREX.R2.5HG0378380,HORVU.MOREX.R2.6HG0454200,HORVU.MOREX.R2.1HG0053490,HORVU.MOR…
GO:BP	cytoplasmic translation	GO:0002181	0.008235206	2.084325558	43	473	9	13607	HORVU.MOREX.R2.2HG0136760,HORVU.MOREX.R2.3HG0247040,HORVU.MOREX.R2.7HG0563910,HORVU.MOREX.R2.4HG0337620,HORVU.MOREX.R2.6HG0464690,HORVU.MOREX.R2.6HG0456190,HORVU.MOREX.R2.5HG0436030,HORVU.MOREX.R2.5HG0426690,HORVU.MOREX.R2.5HG0403230
GO:BP	pollen wall assembly	GO:0010208	0.019600017	1.707743549	12	473	5	13607	HORVU.MOREX.R2.7HG0565330,HORVU.MOREX.R2.7HG0582690,HORVU.MOREX.R2.4HG0324330,HORVU.MOREX.R2.4HG0335630,HORVU.MOREX.R2.5HG0407470
GO:BP	cellular component assembly involved in morphogenesis	GO:0010927	0.019600017	1.707743549	12	473	5	13607	HORVU.MOREX.R2.7HG0565330,HORVU.MOREX.R2.7HG0582690,HORVU.MOREX.R2.4HG0324330,HORVU.MOREX.R2.4HG0335630,HORVU.MOREX.R2.5HG0407470
GO:BP	cellular component morphogenesis	GO:0032989	0.019600017	1.707743549	12	473	5	13607	HORVU.MOREX.R2.7HG0565330,HORVU.MOREX.R2.7HG0582690,HORVU.MOREX.R2.4HG0324330,HORVU.MOREX.R2.4HG0335630,HORVU.MOREX.R2.5HG0407470
GO:BP	fatty acid metabolic process	GO:0006631	0.020187034	1.694927493	173	473	18	13607	HORVU.MOREX.R2.3HG0266510,HORVU.MOREX.R2.3HG0214390,HORVU.MOREX.R2.7HG0532460,HORVU.MOREX.R2.7HG0570880,HORVU.MOREX.R2.7HG0582690,HORVU.MOREX.R2.4HG0329430,HORVU.MOREX.R2.7HG0593010,HORVU.MOREX.R2.6HG0521720,HORVU.MOREX.R2.7HG0549220,HORVU.MOREX.R2.4HG0319240,HORVU.MOREX.R2.2HG0132890,HORVU.MOREX.R2.5HG0415590,HORVU.MOREX.R2.4HG0312330,HORVU.MOREX.R2.4HG0291290,HORVU.MOREX.R2.2HG0171170,HORVU.MOR…
GO:BP	cellular biosynthetic process	GO:0044249	0.020696457	1.684104004	3490	473	160	13607	HORVU.MOREX.R2.5HG0427700,HORVU.MOREX.R2.3HG0266510,HORVU.MOREX.R2.4HG0348190,HORVU.MOREX.R2.5HG0421790,HORVU.MOREX.R2.2HG0088440,HORVU.MOREX.R2.5HG0389330,HORVU.MOREX.R2.7HG0565330,HORVU.MOREX.R2.2HG0148030,HORVU.MOREX.R2.4HG0348160,HORVU.MOREX.R2.1HG0020680,HORVU.MOREX.R2.2HG0132810,HORVU.MOREX.R2.5HG0378380,HORVU.MOREX.R2.6HG0454200,HORVU.MOREX.R2.1HG0053490,HORVU.MOREX.R2.5HG0376740,HORVU.MOR…
GO:BP	pollen development	GO:0009555	0.020988716	1.678014132	48	473	9	13607	HORVU.MOREX.R2.7HG0565330,HORVU.MOREX.R2.6HG0456990,HORVU.MOREX.R2.5HG0367300,HORVU.MOREX.R2.7HG0582690,HORVU.MOREX.R2.5HG0416100,HORVU.MOREX.R2.4HG0324330,HORVU.MOREX.R2.4HG0335630,HORVU.MOREX.R2.5HG0407470,HORVU.MOREX.R2.5HG0437670
GO:BP	fatty acid biosynthetic process	GO:0006633	0.022933011	1.639538917	128	473	15	13607	HORVU.MOREX.R2.3HG0266510,HORVU.MOREX.R2.3HG0214390,HORVU.MOREX.R2.7HG0570880,HORVU.MOREX.R2.7HG0582690,HORVU.MOREX.R2.4HG0329430,HORVU.MOREX.R2.7HG0593010,HORVU.MOREX.R2.6HG0521720,HORVU.MOREX.R2.7HG0549220,HORVU.MOREX.R2.4HG0319240,HORVU.MOREX.R2.2HG0132890,HORVU.MOREX.R2.5HG0415590,HORVU.MOREX.R2.4HG0312330,HORVU.MOREX.R2.2HG0171170,HORVU.MOREX.R2.2HG0141350,HORVU.MOREX.R2.3HG0191570
GO:BP	gametophyte development	GO:0048229	0.030297415	1.518594424	62	473	10	13607	HORVU.MOREX.R2.7HG0565330,HORVU.MOREX.R2.6HG0456990,HORVU.MOREX.R2.5HG0367300,HORVU.MOREX.R2.7HG0582690,HORVU.MOREX.R2.5HG0416100,HORVU.MOREX.R2.4HG0324330,HORVU.MOREX.R2.4HG0335630,HORVU.MOREX.R2.5HG0407470,HORVU.MOREX.R2.5HG0437670,HORVU.MOREX.R2.3HG0246350
GO:BP	ribosome biogenesis	GO:0042254	0.037632403	1.424438052	165	473	17	13607	HORVU.MOREX.R2.2HG0132810,HORVU.MOREX.R2.4HG0279970,HORVU.MOREX.R2.3HG0247040,HORVU.MOREX.R2.2HG0095540,HORVU.MOREX.R2.7HG0580390,HORVU.MOREX.R2.6HG0523600,HORVU.MOREX.R2.5HG0433840,HORVU.MOREX.R2.7HG0568170,HORVU.MOREX.R2.1HG0025130,HORVU.MOREX.R2.2HG0168250,HORVU.MOREX.R2.5HG0436030,HORVU.MOREX.R2.2HG0114700,HORVU.MOREX.R2.3HG0246350,HORVU.MOREX.R2.2HG0116500,HORVU.MOREX.R2.5HG0356470,HORVU.MOR…
GO:BP	small molecule metabolic process	GO:0044281	0.037745534	1.42313443	1106	473	63	13607	HORVU.MOREX.R2.3HG0266510,HORVU.MOREX.R2.3HG0214390,HORVU.MOREX.R2.7HG0532460,HORVU.MOREX.R2.2HG0146170,HORVU.MOREX.R2.7HG0570880,HORVU.MOREX.R2.7HG0582690,HORVU.MOREX.R2.1HG0046500,HORVU.MOREX.R2.6HG0518400,HORVU.MOREX.R2.1HG0078510,HORVU.MOREX.R2.4HG0329430,HORVU.MOREX.R2.5HG0410170,HORVU.MOREX.R2.7HG0550680,HORVU.MOREX.R2.5HG0422010,HORVU.MOREX.R2.7HG0593010,HORVU.MOREX.R2.6HG0521720,HORVU.MOR…
GO:BP	organic substance biosynthetic process	GO:1901576	0.041892252	1.377866291	3561	473	161	13607	HORVU.MOREX.R2.5HG0427700,HORVU.MOREX.R2.3HG0266510,HORVU.MOREX.R2.4HG0348190,HORVU.MOREX.R2.5HG0421790,HORVU.MOREX.R2.2HG0088440,HORVU.MOREX.R2.5HG0389330,HORVU.MOREX.R2.2HG0148030,HORVU.MOREX.R2.4HG0348160,HORVU.MOREX.R2.1HG0020680,HORVU.MOREX.R2.2HG0132810,HORVU.MOREX.R2.5HG0378380,HORVU.MOREX.R2.6HG0454200,HORVU.MOREX.R2.1HG0053490,HORVU.MOREX.R2.5HG0376740,HORVU.MOREX.R2.6HG0456990,HORVU.MOR…
GO:CC	ribosome	GO:0005840	1.26E-14	13.90086499	379	404	54	10160	HORVU.MOREX.R2.5HG0421790,HORVU.MOREX.R2.5HG0389330,HORVU.MOREX.R2.2HG0148030,HORVU.MOREX.R2.1HG0020680,HORVU.MOREX.R2.2HG0132810,HORVU.MOREX.R2.5HG0378380,HORVU.MOREX.R2.6HG0454200,HORVU.MOREX.R2.5HG0376740,HORVU.MOREX.R2.2HG0136760,HORVU.MOREX.R2.2HG0120460,HORVU.MOREX.R2.6HG0521890,HORVU.MOREX.R2.2HG0158350,HORVU.MOREX.R2.7HG0572270,HORVU.MOREX.R2.3HG0247040,HORVU.MOREX.R2.4HG0291480,HORVU.MOR…
GO:CC	intracellular non-membrane-bounded organelle	GO:0043232	3.28E-14	13.48347216	1008	404	95	10160	HORVU.MOREX.R2.5HG0432400,HORVU.MOREX.R2.5HG0421790,HORVU.MOREX.R2.3HG0191650,HORVU.MOREX.R2.5HG0389330,HORVU.MOREX.R2.2HG0148030,HORVU.MOREX.R2.7HG0613380,HORVU.MOREX.R2.1HG0020680,HORVU.MOREX.R2.2HG0132810,HORVU.MOREX.R2.5HG0378380,HORVU.MOREX.R2.6HG0454200,HORVU.MOREX.R2.5HG0376740,HORVU.MOREX.R2.2HG0136760,HORVU.MOREX.R2.2HG0120460,HORVU.MOREX.R2.6HG0521890,HORVU.MOREX.R2.4HG0279970,HORVU.MOR…
GO:CC	non-membrane-bounded organelle	GO:0043228	3.28E-14	13.48347216	1008	404	95	10160	HORVU.MOREX.R2.5HG0432400,HORVU.MOREX.R2.5HG0421790,HORVU.MOREX.R2.3HG0191650,HORVU.MOREX.R2.5HG0389330,HORVU.MOREX.R2.2HG0148030,HORVU.MOREX.R2.7HG0613380,HORVU.MOREX.R2.1HG0020680,HORVU.MOREX.R2.2HG0132810,HORVU.MOREX.R2.5HG0378380,HORVU.MOREX.R2.6HG0454200,HORVU.MOREX.R2.5HG0376740,HORVU.MOREX.R2.2HG0136760,HORVU.MOREX.R2.2HG0120460,HORVU.MOREX.R2.6HG0521890,HORVU.MOREX.R2.4HG0279970,HORVU.MOR…
GO:CC	ribonucleoprotein complex	GO:1990904	5.47E-09	8.262387037	300	404	39	10160	HORVU.MOREX.R2.2HG0132810,HORVU.MOREX.R2.5HG0378380,HORVU.MOREX.R2.6HG0454200,HORVU.MOREX.R2.2HG0136760,HORVU.MOREX.R2.4HG0279970,HORVU.MOREX.R2.7HG0572270,HORVU.MOREX.R2.3HG0247040,HORVU.MOREX.R2.2HG0095540,HORVU.MOREX.R2.3HG0250830,HORVU.MOREX.R2.7HG0580390,HORVU.MOREX.R2.6HG0523600,HORVU.MOREX.R2.2HG0102960,HORVU.MOREX.R2.2HG0123540,HORVU.MOREX.R2.5HG0433840,HORVU.MOREX.R2.1HG0058860,HORVU.MOR…
GO:CC	cytosolic ribosome	GO:0022626	1.32E-08	7.878743802	69	404	18	10160	HORVU.MOREX.R2.2HG0132810,HORVU.MOREX.R2.5HG0378380,HORVU.MOREX.R2.6HG0454200,HORVU.MOREX.R2.2HG0136760,HORVU.MOREX.R2.3HG0247040,HORVU.MOREX.R2.7HG0580390,HORVU.MOREX.R2.2HG0123540,HORVU.MOREX.R2.5HG0433840,HORVU.MOREX.R2.7HG0568170,HORVU.MOREX.R2.1HG0025130,HORVU.MOREX.R2.7HG0577600,HORVU.MOREX.R2.7HG0563910,HORVU.MOREX.R2.1HG0026750,HORVU.MOREX.R2.7HG0608870,HORVU.MOREX.R2.5HG0436030,HORVU.MOR…
GO:CC	ribosomal subunit	GO:0044391	8.19E-08	7.086546884	126	404	23	10160	HORVU.MOREX.R2.2HG0132810,HORVU.MOREX.R2.5HG0378380,HORVU.MOREX.R2.6HG0454200,HORVU.MOREX.R2.2HG0136760,HORVU.MOREX.R2.7HG0572270,HORVU.MOREX.R2.3HG0247040,HORVU.MOREX.R2.3HG0250830,HORVU.MOREX.R2.7HG0580390,HORVU.MOREX.R2.2HG0102960,HORVU.MOREX.R2.2HG0123540,HORVU.MOREX.R2.5HG0433840,HORVU.MOREX.R2.1HG0058860,HORVU.MOREX.R2.7HG0568170,HORVU.MOREX.R2.1HG0025130,HORVU.MOREX.R2.7HG0577600,HORVU.MOR…
GO:CC	cytosolic large ribosomal subunit	GO:0022625	1.65559E-06	5.781048473	31	404	11	10160	HORVU.MOREX.R2.2HG0132810,HORVU.MOREX.R2.6HG0454200,HORVU.MOREX.R2.2HG0136760,HORVU.MOREX.R2.3HG0247040,HORVU.MOREX.R2.7HG0580390,HORVU.MOREX.R2.5HG0433840,HORVU.MOREX.R2.7HG0568170,HORVU.MOREX.R2.7HG0577600,HORVU.MOREX.R2.7HG0563910,HORVU.MOREX.R2.7HG0608870,HORVU.MOREX.R2.5HG0436030
GO:CC	large ribosomal subunit	GO:0015934	1.88326E-06	5.725088954	63	404	15	10160	HORVU.MOREX.R2.2HG0132810,HORVU.MOREX.R2.6HG0454200,HORVU.MOREX.R2.2HG0136760,HORVU.MOREX.R2.7HG0572270,HORVU.MOREX.R2.3HG0247040,HORVU.MOREX.R2.3HG0250830,HORVU.MOREX.R2.7HG0580390,HORVU.MOREX.R2.5HG0433840,HORVU.MOREX.R2.7HG0568170,HORVU.MOREX.R2.7HG0577600,HORVU.MOREX.R2.2HG0092790,HORVU.MOREX.R2.7HG0563910,HORVU.MOREX.R2.7HG0608870,HORVU.MOREX.R2.4HG0276760,HORVU.MOREX.R2.5HG0436030
GO:CC	DNA packaging complex	GO:0044815	0.000381227	3.418816689	211	404	24	10160	HORVU.MOREX.R2.5HG0432400,HORVU.MOREX.R2.3HG0191650,HORVU.MOREX.R2.7HG0613380,HORVU.MOREX.R2.6HG0459280,HORVU.MOREX.R2.4HG0331860,HORVU.MOREX.R2.3HG0254120,HORVU.MOREX.R2.7HG0613370,HORVU.MOREX.R2.5HG0417620,HORVU.MOREX.R2.6HG0459340,HORVU.MOREX.R2.4HG0294500,HORVU.MOREX.R2.2HG0157590,HORVU.MOREX.R2.1HG0047820,HORVU.MOREX.R2.1HG0016410,HORVU.MOREX.R2.1HG0014310,HORVU.MOREX.R2.7HG0555710,HORVU.MOR…
GO:CC	intracellular anatomical structure	GO:0005622	0.000425664	3.370933412	5925	404	279	10160	HORVU.MOREX.R2.5HG0427700,HORVU.MOREX.R2.5HG0432400,HORVU.MOREX.R2.2HG0176780,HORVU.MOREX.R2.4HG0341910,HORVU.MOREX.R2.5HG0421790,HORVU.MOREX.R2.3HG0191650,HORVU.MOREX.R2.2HG0088440,HORVU.MOREX.R2.5HG0389330,HORVU.MOREX.R2.2HG0148030,HORVU.MOREX.R2.7HG0613380,HORVU.MOREX.R2.1HG0020680,HORVU.MOREX.R2.2HG0132810,HORVU.MOREX.R2.5HG0378380,HORVU.MOREX.R2.2HG0149270,HORVU.MOREX.R2.6HG0454200,HORVU.MOR…
GO:CC	chromosome	GO:0005694	0.002212689	2.655079545	313	404	29	10160	HORVU.MOREX.R2.5HG0432400,HORVU.MOREX.R2.3HG0191650,HORVU.MOREX.R2.7HG0613380,HORVU.MOREX.R2.6HG0459280,HORVU.MOREX.R2.4HG0331860,HORVU.MOREX.R2.3HG0254120,HORVU.MOREX.R2.7HG0613370,HORVU.MOREX.R2.5HG0367300,HORVU.MOREX.R2.5HG0417620,HORVU.MOREX.R2.6HG0459340,HORVU.MOREX.R2.4HG0294500,HORVU.MOREX.R2.2HG0157590,HORVU.MOREX.R2.1HG0047820,HORVU.MOREX.R2.1HG0016410,HORVU.MOREX.R2.1HG0014310,HORVU.MOR…
GO:CC	protein-DNA complex	GO:0032993	0.002676846	2.572376605	206	404	22	10160	HORVU.MOREX.R2.5HG0432400,HORVU.MOREX.R2.3HG0191650,HORVU.MOREX.R2.7HG0613380,HORVU.MOREX.R2.6HG0459280,HORVU.MOREX.R2.4HG0331860,HORVU.MOREX.R2.3HG0254120,HORVU.MOREX.R2.7HG0613370,HORVU.MOREX.R2.5HG0417620,HORVU.MOREX.R2.6HG0459340,HORVU.MOREX.R2.4HG0294500,HORVU.MOREX.R2.2HG0157590,HORVU.MOREX.R2.1HG0047820,HORVU.MOREX.R2.1HG0016410,HORVU.MOREX.R2.1HG0014310,HORVU.MOREX.R2.6HG0457580,HORVU.MOR…
GO:CC	nucleosome	GO:0000786	0.003908123	2.408031772	196	404	21	10160	HORVU.MOREX.R2.5HG0432400,HORVU.MOREX.R2.3HG0191650,HORVU.MOREX.R2.7HG0613380,HORVU.MOREX.R2.6HG0459280,HORVU.MOREX.R2.4HG0331860,HORVU.MOREX.R2.3HG0254120,HORVU.MOREX.R2.7HG0613370,HORVU.MOREX.R2.5HG0417620,HORVU.MOREX.R2.6HG0459340,HORVU.MOREX.R2.4HG0294500,HORVU.MOREX.R2.2HG0157590,HORVU.MOREX.R2.1HG0047820,HORVU.MOREX.R2.1HG0016410,HORVU.MOREX.R2.1HG0014310,HORVU.MOREX.R2.6HG0457580,HORVU.MOR…
GO:CC	intracellular organelle	GO:0043229	0.003947784	2.403646669	5064	404	241	10160	HORVU.MOREX.R2.5HG0427700,HORVU.MOREX.R2.5HG0432400,HORVU.MOREX.R2.2HG0176780,HORVU.MOREX.R2.4HG0341910,HORVU.MOREX.R2.5HG0421790,HORVU.MOREX.R2.3HG0191650,HORVU.MOREX.R2.2HG0088440,HORVU.MOREX.R2.5HG0389330,HORVU.MOREX.R2.2HG0148030,HORVU.MOREX.R2.7HG0613380,HORVU.MOREX.R2.1HG0020680,HORVU.MOREX.R2.2HG0132810,HORVU.MOREX.R2.5HG0378380,HORVU.MOREX.R2.2HG0149270,HORVU.MOREX.R2.6HG0454200,HORVU.MOR…
GO:CC	organelle	GO:0043226	0.004224452	2.374229571	5068	404	241	10160	HORVU.MOREX.R2.5HG0427700,HORVU.MOREX.R2.5HG0432400,HORVU.MOREX.R2.2HG0176780,HORVU.MOREX.R2.4HG0341910,HORVU.MOREX.R2.5HG0421790,HORVU.MOREX.R2.3HG0191650,HORVU.MOREX.R2.2HG0088440,HORVU.MOREX.R2.5HG0389330,HORVU.MOREX.R2.2HG0148030,HORVU.MOREX.R2.7HG0613380,HORVU.MOREX.R2.1HG0020680,HORVU.MOREX.R2.2HG0132810,HORVU.MOREX.R2.5HG0378380,HORVU.MOREX.R2.2HG0149270,HORVU.MOREX.R2.6HG0454200,HORVU.MOR…
GO:CC	chromatin	GO:0000785	0.007022088	2.153533719	235	404	23	10160	HORVU.MOREX.R2.5HG0432400,HORVU.MOREX.R2.3HG0191650,HORVU.MOREX.R2.7HG0613380,HORVU.MOREX.R2.6HG0459280,HORVU.MOREX.R2.4HG0331860,HORVU.MOREX.R2.3HG0254120,HORVU.MOREX.R2.7HG0613370,HORVU.MOREX.R2.5HG0367300,HORVU.MOREX.R2.5HG0417620,HORVU.MOREX.R2.6HG0459340,HORVU.MOREX.R2.4HG0294500,HORVU.MOREX.R2.2HG0157590,HORVU.MOREX.R2.1HG0047820,HORVU.MOREX.R2.1HG0016410,HORVU.MOREX.R2.1HG0014310,HORVU.MOR…
GO:CC	protein-containing complex	GO:0032991	0.026882097	1.570536857	1680	404	94	10160	HORVU.MOREX.R2.5HG0432400,HORVU.MOREX.R2.3HG0191650,HORVU.MOREX.R2.7HG0613380,HORVU.MOREX.R2.2HG0132810,HORVU.MOREX.R2.5HG0378380,HORVU.MOREX.R2.6HG0454200,HORVU.MOREX.R2.2HG0136760,HORVU.MOREX.R2.4HG0279970,HORVU.MOREX.R2.6HG0459280,HORVU.MOREX.R2.7HG0572270,HORVU.MOREX.R2.4HG0331860,HORVU.MOREX.R2.3HG0247040,HORVU.MOREX.R2.2HG0095540,HORVU.MOREX.R2.2HG0103440,HORVU.MOREX.R2.3HG0250830,HORVU.MOR…
