# Supplementary material for: Barley TAPETAL DEVELOPMENT and FUNCTION1 (HvTDF1) gene reveals conserved and unique roles in controlling anther tapetum development in dicot and monocot plants
Source: New Phytol. 2023 Aug 10;240(1):173–90. doi: 10.1111/nph.19161 (PMC10952600; doi:10.1111/nph.19161)
Supplement: Supplementary file 10 — Table S9 Gene ontology term results of down DEGs from attdf1 and hvtdf1. [file NPH-240-173-s011.xlsx]

## Sheet: Sheet1
New Phytologist Supporting Information
Article title: Barley TAPETAL DEVELOPMENT and FUNCTION1 (HvTDF1) gene reveals a conserved and unique role in controlling anther tapetum development in dicot and monocot plants
Authors: Miaoyuan Hua, Wenzhe Yin, José Fernández Gómez, Alison Tidy, Guangwei Xing, Jie Zong, Shuya Shi, Zoe A. Wilson
Article acceptance date: 20 June 2023
Table S9. GO Term results of down DEGs from attdf1 and hvtdf1
GO_term_id	GO_type	term_name	term_size	query size	intersection size	effective_domain_size	pvalue	FDR	intersections
GO:0010584	P	pollen exine formation	7	99	28	28362	3.1e-11	2.6e-08	// AT3G13220 // AT2G19070 // AT1G62940 // AT4G35420 // AT1G02050 // AT4G34850 // AT1G68540
GO:0085029	P	extracellular matrix assembly	7	99	38	28362	2e-10	4.3e-08	// AT3G13220 // AT2G19070 // AT1G62940 // AT4G35420 // AT1G02050 // AT4G34850 // AT1G68540
GO:0010927	P	cellular component assembly involved in morphogenesis	7	99	38	28362	2e-10	4.3e-08	// AT3G13220 // AT2G19070 // AT1G62940 // AT4G35420 // AT1G02050 // AT4G34850 // AT1G68540
GO:0010208	P	pollen wall assembly	7	99	38	28362	2e-10	4.3e-08	// AT3G13220 // AT2G19070 // AT1G62940 // AT4G35420 // AT1G02050 // AT4G34850 // AT1G68540
GO:0080110	P	sporopollenin biosynthetic process	5	99	7	28362	3.6e-10	6.1e-08	// AT1G02050 // AT1G62940 // AT4G35420 // AT4G34850 // AT1G68540
GO:0009555	P	pollen development	12	99	311	28362	1.4e-09	2e-07	// AT3G13220 // AT2G35210 // AT2G19070 // AT1G62940 // AT2G16910 // AT4G35420 // AT1G02050 // AT5G56110 // AT3G48360 // AT1G68540 // AT4G34850 // AT3G07970
GO:0030198	P	extracellular matrix organization	7	99	56	28362	2.3e-09	2.5e-07	// AT3G13220 // AT2G19070 // AT1G62940 // AT4G35420 // AT1G02050 // AT4G34850 // AT1G68540
GO:0043062	P	extracellular structure organization	7	99	56	28362	2.3e-09	2.5e-07	// AT3G13220 // AT2G19070 // AT1G62940 // AT4G35420 // AT1G02050 // AT4G34850 // AT1G68540
GO:0048229	P	gametophyte development	12	99	422	28362	3.8e-08	3.6e-06	// AT3G13220 // AT2G35210 // AT2G19070 // AT1G62940 // AT2G16910 // AT4G35420 // AT1G02050 // AT5G56110 // AT3G48360 // AT1G68540 // AT4G34850 // AT3G07970
GO:0032989	P	cellular component morphogenesis	10	99	436	28362	3.6e-06	0.00031	// AT3G13220 // AT2G19070 // AT1G62940 // AT4G35420 // AT1G02050 // AT5G56110 // AT1G68540 // AT4G34850 // AT2G31500 // AT5G19360
GO:0048646	P	anatomical structure formation involved in morphogenesis	7	99	188	28362	5.6e-06	0.00043	// AT3G13220 // AT2G19070 // AT1G62940 // AT4G35420 // AT1G02050 // AT4G34850 // AT1G68540
GO:0045229	P	external encapsulating structure organization	10	99	551	28362	2.6e-05	0.0017	// AT3G13220 // AT4G39010 // AT2G19070 // AT1G62940 // AT4G35420 // AT1G02050 // AT4G34850 // AT1G68540 // AT2G23900 // AT3G07970
GO:0044699	P	single-organism process	53	99	9448	28362	2.8e-05	0.0017	// AT1G73010 // AT1G48590 // AT1G77210 // AT5G15140 // AT1G63210 // AT3G13220 // AT1G65970 // AT5G56110 // AT4G35650 // AT3G59480 // AT3G46440 // AT1G50390 // AT4G18550 // AT5G19360 // AT5G01550 // AT4G34440 // AT2G35210 // AT1G02050 // AT5G42250 // AT1G60740 // AT2G19070 // AT3G48360 // AT3G18810 // AT2G31500 // AT3G17980 // AT2G19770 // AT3G51290 // AT4G29340 // AT5G14980 // AT2G16910 // AT1G49…
GO:0009738	P	abscisic acid-activated signaling pathway	7	99	243	28362	2.8e-05	0.0017	// AT5G01550 // AT1G48590 // AT1G23140 // AT3G48360 // AT3G17980 // AT2G31500 // AT5G19360
GO:0022607	P	cellular component assembly	10	99	586	28362	4.4e-05	0.0025	// AT1G73010 // AT3G13220 // AT2G19770 // AT4G29340 // AT2G19070 // AT1G62940 // AT4G35420 // AT1G02050 // AT4G34850 // AT1G68540
GO:0071215	P	cellular response to abscisic acid stimulus	7	99	267	28362	5e-05	0.0025	// AT5G01550 // AT1G48590 // AT1G23140 // AT3G48360 // AT3G17980 // AT2G31500 // AT5G19360
GO:0097306	P	cellular response to alcohol	7	99	267	28362	5e-05	0.0025	// AT5G01550 // AT1G48590 // AT1G23140 // AT3G48360 // AT3G17980 // AT2G31500 // AT5G19360
GO:0034613	P	cellular protein localization	8	99	410	28362	0.00011	0.0052	// AT2G19770 // AT4G29340 // AT1G02280 // AT3G08790 // AT2G34940 // AT3G55540 // AT2G30290 // AT4G20110
GO:0070727	P	cellular macromolecule localization	8	99	441	28362	0.00018	0.008	// AT2G19770 // AT4G29340 // AT1G02280 // AT3G08790 // AT2G34940 // AT3G55540 // AT2G30290 // AT4G20110
GO:0044085	P	cellular component biogenesis	12	99	1095	28362	0.00046	0.02	// AT1G73010 // AT3G13220 // AT2G19770 // AT4G29340 // AT2G19070 // AT1G62940 // AT4G35420 // AT1G02050 // AT5G52490 // AT3G18610 // AT4G34850 // AT1G68540
GO:0072594	P	establishment of protein localization to organelle	5	99	192	28362	0.00064	0.025	// AT1G02280 // AT3G55540 // AT4G20110 // AT2G30290 // AT2G34940
GO:0071396	P	cellular response to lipid	7	99	409	28362	0.00064	0.025	// AT5G01550 // AT1G48590 // AT1G23140 // AT3G48360 // AT3G17980 // AT2G31500 // AT5G19360
GO:0048869	P	cellular developmental process	11	99	1001	28362	0.00079	0.028	// AT3G13220 // AT1G68540 // AT2G19070 // AT1G62940 // AT4G35420 // AT1G02050 // AT5G56110 // AT5G19360 // AT4G34850 // AT2G31500 // AT3G07970
GO:0033036	P	macromolecule localization	11	99	996	28362	0.00076	0.028	// AT4G39670 // AT2G19770 // AT4G29340 // AT1G02280 // AT3G08790 // AT2G34940 // AT3G55540 // AT2G30290 // AT3G07450 // AT4G20110 // AT4G18550
GO:0006605	P	protein targeting	5	99	209	28362	0.00093	0.032	// AT1G02280 // AT3G55540 // AT4G20110 // AT2G30290 // AT2G34940
GO:0033365	P	protein localization to organelle	5	99	221	28362	0.0012	0.039	// AT1G02280 // AT3G55540 // AT4G20110 // AT2G30290 // AT2G34940
GO:0051641	P	cellular localization	8	99	601	28362	0.0013	0.041	// AT2G19770 // AT4G29340 // AT1G02280 // AT3G08790 // AT2G34940 // AT3G55540 // AT2G30290 // AT4G20110
GO:0009653	P	anatomical structure morphogenesis	10	99	919	28362	0.0015	0.045	// AT3G13220 // AT2G19070 // AT1G62940 // AT4G35420 // AT1G02050 // AT5G56110 // AT1G68540 // AT4G34850 // AT2G31500 // AT5G19360
GO:0006886	P	intracellular protein transport	6	99	350	28362	0.0016	0.046	// AT1G02280 // AT3G08790 // AT2G34940 // AT3G55540 // AT2G30290 // AT4G20110
GO:0071229	P	cellular response to acid chemical	7	99	99	28362	0.0017	0.048	// AT5G01550 // AT1G48590 // AT1G23140 // AT3G48360 // AT3G17980 // AT2G31500 // AT5G19360
GO:0003824	F	catalytic activity 51 99 9101	51	99	9101	28362	5e-05	0.0041	// AT1G73010 // AT3G13220 // AT1G02280 // AT5G15140 // AT1G02050 // AT1G65970 // AT2G40850 // AT4G35650 // AT1G27570 // AT3G59480 // AT5G09430 // AT1G29200 // AT3G46440 // AT1G50390 // AT4G18550 // AT5G19360 // AT5G01550 // AT4G34440 // AT1G50820 // AT5G42250 // AT1G60740 // AT2G19070 // AT3G48360 // AT3G18810 // AT2G31990 // AT5G02540 // AT2G31500 // AT3G51290 // AT4G39010 // AT3G56600 // AT5G14…
GO:0005509	F	calcium ion binding 7 99 266	7	99	266	28362	4.9e-05	0.0041	// AT5G57190 // AT2G34940 // AT2G30290 // AT4G21490 // AT4G20110 // AT2G31500 // AT5G19360
