# Supplementary material for: Barley TAPETAL DEVELOPMENT and FUNCTION1 (HvTDF1) gene reveals conserved and unique roles in controlling anther tapetum development in dicot and monocot plants
Source: New Phytol. 2023 Aug 10;240(1):173–90. doi: 10.1111/nph.19161 (PMC10952600; doi:10.1111/nph.19161)
Supplement: Supplementary file 11 — Table S10 Gene ontology term results of attdf1 not hvtdf1 down DEGs. Please note: Wiley is not responsible for the content or functionality of any Supporting Information supplied by the authors. Any queries (other than missing material) should be directed to the New Phytologist Central Office. [file NPH-240-173-s004.xlsx]

## Sheet: Sheet1
New Phytologist Supporting Information
Article title: Barley TAPETAL DEVELOPMENT and FUNCTION1 (HvTDF1) gene reveals a conserved and unique role in controlling anther tapetum development in dicot and monocot plants
Authors: Miaoyuan Hua, Wenzhe Yin, José Fernández Gómez, Alison Tidy, Guangwei Xing, Jie Zong, Shuya Shi, Zoe A. Wilson
Article acceptance date: 20 June 2023
Table S10. GO Term results of attdf1 not hvtdf1 down DEGs
GO_term_id	GO_type	term_name	term_size	query size	intersection size	effective_domain_size	pvalue	FDR	intersections
GO:0044703	P	multi-organism reproductive process	42	544	368	28362	5.4e-19	1.5e-15	// AT4G38190 // AT1G22130 // AT1G08730 // AT3G04620 // AT1G04450 // AT2G07040 // AT5G19610 // AT5G14870 // AT2G41970 // AT3G04690 // AT4G24580 // AT2G26490 // AT1G05580 // AT1G19780 // AT5G16020 // AT1G54560 // AT4G35280 // AT1G15330 // AT3G12160 // AT5G22260 // AT3G03900 // AT3G47440 // AT5G45840 // AT3G62230 // AT3G60460 // AT2G33100 // AT5G46220 // AT5G49680 // AT2G25600 // AT1G79250 // AT2G17…
GO:0009856	P	pollination	35	544	268	28362	1.2e-17	1.1e-14	// AT4G38190 // AT1G22130 // AT1G08730 // AT1G04450 // AT2G07040 // AT5G19610 // AT5G14870 // AT2G41970 // AT3G04690 // AT4G24580 // AT2G26490 // AT1G05580 // AT1G19780 // AT5G16020 // AT1G54560 // AT1G15330 // AT3G12160 // AT5G22260 // AT5G45840 // AT2G33100 // AT5G46220 // AT5G49680 // AT2G25600 // AT1G79250 // AT3G20190 // AT5G28680 // AT2G33460 // AT2G20430 // AT2G41210 // AT1G77980 // AT1G15…
GO:0044706	P	multi-multicellular organism process	35	544	268	28362	1.2e-17	1.1e-14	// AT4G38190 // AT1G22130 // AT1G08730 // AT1G04450 // AT2G07040 // AT5G19610 // AT5G14870 // AT2G41970 // AT3G04690 // AT4G24580 // AT2G26490 // AT1G05580 // AT1G19780 // AT5G16020 // AT1G54560 // AT1G15330 // AT3G12160 // AT5G22260 // AT5G45840 // AT2G33100 // AT5G46220 // AT5G49680 // AT2G25600 // AT1G79250 // AT3G20190 // AT5G28680 // AT2G33460 // AT2G20430 // AT2G41210 // AT1G77980 // AT1G15…
GO:0048868	P	pollen tube development	30	544	191	28362	2.9e-17	2e-14	// AT1G22130 // AT1G08730 // AT1G04450 // AT2G07040 // AT5G14870 // AT2G41970 // AT3G04690 // AT4G24580 // AT1G05580 // AT1G19780 // AT5G16020 // AT1G54560 // AT1G15330 // AT3G12160 // AT5G45840 // AT5G46220 // AT5G49680 // AT2G25600 // AT1G79250 // AT3G20190 // AT5G28680 // AT2G33460 // AT2G20430 // AT2G41210 // AT1G77980 // AT1G15990 // AT3G03650 // AT1G54280 // AT1G50610 // AT2G47040
GO:0009860	P	pollen tube growth	25	544	138	28362	7.1e-16	3.9e-13	// AT1G22130 // AT1G04450 // AT2G07040 // AT5G14870 // AT2G41970 // AT3G04690 // AT4G24580 // AT1G54560 // AT1G08730 // AT3G12160 // AT1G79250 // AT5G46220 // AT5G49680 // AT2G25600 // AT1G19780 // AT3G20190 // AT5G28680 // AT2G33460 // AT2G20430 // AT2G41210 // AT1G77980 // AT1G15990 // AT1G54280 // AT1G50610 // AT2G47040
GO:0009932	P	cell tip growth	26	544	162	28362	2.5e-15	1.1e-12	// AT1G22130 // AT5G65090 // AT1G04450 // AT2G07040 // AT5G14870 // AT2G41970 // AT3G04690 // AT4G24580 // AT1G54560 // AT1G08730 // AT3G12160 // AT1G79250 // AT5G46220 // AT5G49680 // AT2G25600 // AT1G19780 // AT3G20190 // AT5G28680 // AT2G33460 // AT2G20430 // AT2G41210 // AT1G77980 // AT1G15990 // AT1G54280 // AT1G50610 // AT2G47040
GO:0048588	P	developmental cell growth	26	544	192	28362	28362	8.9e-14	// AT1G22130 // AT1G04450 // AT2G07040 // AT5G14870 // AT2G41970 // AT3G04690 // AT4G24580 // AT1G54560 // AT1G08730 // AT3G12160 // AT5G60660 // AT1G79250 // AT5G46220 // AT5G49680 // AT2G25600 // AT1G19780 // AT3G20190 // AT5G28680 // AT2G33460 // AT2G20430 // AT2G41210 // AT1G77980 // AT1G15990 // AT1G54280 // AT1G50610 // AT2G47040
GO:0000904	P	cell morphogenesis involved in differentiation	27	544	266	28362	4.4e-13	1.5e-10	// AT4G20780 // AT1G22130 // AT5G65090 // AT1G04450 // AT2G07040 // AT5G14870 // AT2G41970 // AT3G04690 // AT4G24580 // AT1G54560 // AT1G08730 // AT3G12160 // AT1G79250 // AT5G46220 // AT5G49680 // AT2G25600 // AT1G19780 // AT3G20190 // AT5G28680 // AT2G33460 // AT2G20430 // AT2G41210 // AT1G77980 // AT1G15990 // AT1G54280 // AT1G50610 // AT2G47040
GO:0048468	P	cell development	29	544	306	28362	1.2e-11	3.5e-09	// AT4G20780 // AT1G22130 // AT1G08730 // AT5G46220 // AT1G04450 // AT2G07040 // AT5G14870 // AT2G41970 // AT3G04690 // AT4G24580 // AT1G19780 // AT1G54560 // AT3G12160 // AT5G61350 // AT5G60660 // AT5G65090 // AT5G49680 // AT2G25600 // AT1G79250 // AT3G20190 // AT5G28680 // AT2G33460 // AT2G20430 // AT2G41210 // AT1G77980 // AT1G15990 // AT1G54280 // AT1G50610 // AT2G47040
GO:0006885	P	regulation of pH	14	544	51	28362	1.5e-11	4.1e-09	// AT2G30240 // AT1G08140 // AT1G08150 // AT5G37060 // AT5G55470 // AT1G05580 // AT3G53720 // AT2G28180 // AT2G13620 // AT1G79400 // AT1G06970 // AT3G17630 // AT5G58460 // AT3G52080
GO:0006811	P	ion transport	42	544	645	28362	2.9e-11	7.1e-09	// AT2G30240 // AT1G08150 // AT3G54700 // AT3G47440 // AT3G63380 // AT4G27970 // AT4G21120 // AT1G79520 // AT5G43360 // AT3G17630 // AT3G54510 // AT5G53550 // AT5G43340 // AT1G08140 // AT1G80660 // AT5G37060 // AT1G05580 // AT3G53720 // AT2G42005 // AT1G24400 // AT2G28160 // AT4G01470 // AT1G32450 // AT4G35180 // AT5G61350 // AT5G19600 // AT5G60660 // AT5G55470 // AT5G58460 // AT2G28180 // AT5G03…
GO:0055067	P	monovalent inorganic cation homeostasis	15	544	68	28362	4.1e-11	9.2e-09	// AT2G30240 // AT1G08140 // AT1G08150 // AT5G37060 // AT5G55470 // AT1G05580 // AT3G53720 // AT2G28180 // AT2G13620 // AT1G79400 // AT1G06970 // AT3G17630 // AT5G58460 // AT1G32450 // AT3G52080
GO:0009826	P	unidimensional cell growth	27	544	296	28362	1.3e-10	2.8e-08	// AT1G22130 // AT5G65090 // AT1G04450 // AT5G62310 // AT2G07040 // AT5G14870 // AT2G41970 // AT3G04690 // AT4G24580 // AT1G54560 // AT1G08730 // AT3G12160 // AT1G79250 // AT5G46220 // AT5G49680 // AT2G25600 // AT1G19780 // AT3G20190 // AT5G28680 // AT2G33460 // AT2G20430 // AT2G41210 // AT1G77980 // AT1G15990 // AT1G54280 // AT1G50610 // AT2G47040
GO:0055080	P	cation homeostasis	22	544	194	28362	1.6e-10	3.2e-08	// AT2G30240 // AT1G08150 // AT1G04450 // AT2G13620 // AT2G28180 // AT3G17630 // AT5G14870 // AT5G37060 // AT1G05580 // AT3G53720 // AT3G01020 // AT2G41240 // AT1G32450 // AT1G08140 // AT5G55470 // AT5G58460 // AT4G04080 // AT5G03570 // AT1G06970 // AT5G53550 // AT3G52080 // AT1G79400
GO:0060560	P	developmental growth involved in morphogenesis	28	544	334	28362	3.6e-10	6.5e-08	// AT1G22130 // AT5G65090 // AT1G04450 // AT5G62310 // AT2G07040 // AT5G14870 // AT2G41970 // AT3G04690 // AT4G24580 // AT1G79250 // AT1G08730 // AT3G12160 // AT5G60660 // AT5G46220 // AT5G49680 // AT2G25600 // AT1G54560 // AT1G19780 // AT3G20190 // AT5G28680 // AT2G33460 // AT2G20430 // AT2G41210 // AT1G77980 // AT1G15990 // AT1G54280 // AT1G50610 // AT2G47040
GO:0006810	P	transport	91	544	2391	28362	5.4e-10	8.5e-08	// AT3G54700 // AT1G07410 // AT4G21120 // AT2G13620 // AT5G43340 // AT3G51490 // AT3G28390 // AT2G25600 // AT5G45380 // AT1G24400 // AT3G12160 // AT1G08140 // AT3G01350 // AT5G60660 // AT5G40260 // AT5G03570 // AT5G57200 // AT4G05110 // AT4G28700 // AT2G29940 // AT3G52080 // AT5G63060 // AT1G07340 // AT4G16480 // AT5G47470 // AT4G12090 // AT1G08150 // AT2G18180 // AT1G02010 // AT1G79520 // AT5G43…
GO:0050801	P	ion homeostasis	23	544	229	28362	5.6e-10	8.5e-08	// AT2G30240 // AT1G08150 // AT1G04450 // AT4G27970 // AT2G13620 // AT2G28180 // AT3G17630 // AT5G14870 // AT5G37060 // AT1G05580 // AT3G53720 // AT3G01020 // AT2G41240 // AT1G32450 // AT1G08140 // AT5G55470 // AT5G58460 // AT4G04080 // AT5G03570 // AT1G06970 // AT5G53550 // AT3G52080 // AT1G79400
GO:0071555	P	cell wall organization	35	544	518	28362	5.4e-10	8.5e-08	// AT4G38190 // AT5G17200 // AT2G43870 // AT4G18990 // AT3G07620 // AT3G24130 // AT4G18180 // AT2G03210 // AT3G20580 // AT3G19020 // AT4G23920 // AT5G25550 // AT2G26450 // AT4G02330 // AT4G35670 // AT5G39910 // AT1G14420 // AT2G47030 // AT1G63180 // AT5G40260 // AT1G44120 // AT3G62170 // AT2G33100 // AT1G09790 // AT3G25050 // AT5G25310 // AT1G49490 // AT2G33460 // AT4G27110 // AT3G05610 // AT3G06…
GO:0051234	P	establishment of localization	91	544	2406	28362	7.3e-10	9.4e-08	// AT3G54700 // AT1G07410 // AT4G21120 // AT2G13620 // AT5G43340 // AT3G51490 // AT3G28390 // AT2G25600 // AT5G45380 // AT1G24400 // AT3G12160 // AT1G08140 // AT3G01350 // AT5G60660 // AT5G40260 // AT5G03570 // AT5G57200 // AT4G05110 // AT4G28700 // AT2G29940 // AT3G52080 // AT5G63060 // AT1G07340 // AT4G16480 // AT5G47470 // AT4G12090 // AT1G08150 // AT2G18180 // AT1G02010 // AT1G79520 // AT5G35…
GO:0051179	P	localization	94	544	2517	28362	6.8e-10	9.4e-08	// AT3G54700 // AT1G07410 // AT4G21120 // AT2G13620 // AT5G43340 // AT3G51490 // AT3G28390 // AT2G25600 // AT5G45380 // AT1G24400 // AT1G08730 // AT3G12160 // AT1G08140 // AT3G01350 // AT5G60660 // AT5G40260 // AT5G03570 // AT5G57200 // AT4G05110 // AT4G28700 // AT2G29940 // AT3G52080 // AT5G63060 // AT1G07340 // AT4G16480 // AT5G47470 // AT4G12090 // AT1G08150 // AT2G18180 // AT1G02010 // AT1G79…
GO:0045229	P	external encapsulating structure organization	36	544	551	28362	7.1e-10	9.4e-08	// AT4G38190 // AT5G17200 // AT2G43870 // AT4G18990 // AT3G07620 // AT3G24130 // AT4G18180 // AT2G03210 // AT3G20580 // AT3G19020 // AT4G23920 // AT5G25550 // AT2G26450 // AT4G02330 // AT4G35670 // AT5G39910 // AT1G14420 // AT5G22260 // AT2G47030 // AT1G63180 // AT5G40260 // AT1G44120 // AT3G62170 // AT2G33100 // AT1G09790 // AT3G25050 // AT5G25310 // AT1G49490 // AT2G33460 // AT4G27110 // AT3G05…
GO:0098771	P	inorganic ion homeostasis	22	544	215	28362	9.7e-10	1.2e-07	// AT2G30240 // AT1G08150 // AT1G04450 // AT2G13620 // AT2G28180 // AT3G17630 // AT5G14870 // AT5G37060 // AT1G05580 // AT3G53720 // AT3G01020 // AT2G41240 // AT1G32450 // AT1G08140 // AT5G55470 // AT5G58460 // AT4G04080 // AT5G03570 // AT1G06970 // AT5G53550 // AT3G52080 // AT1G79400
GO:0016049	P	cell growth	31	544	428	28362	1.1e-09	1.3e-07	// AT1G22130 // AT1G08730 // AT5G65090 // AT1G04450 // AT5G62310 // AT1G09790 // AT3G20580 // AT2G07040 // AT5G14870 // AT2G41970 // AT4G27110 // AT3G04690 // AT4G24580 // AT1G19780 // AT1G54560 // AT3G12160 // AT5G60660 // AT5G46220 // AT5G49680 // AT2G25600 // AT1G79250 // AT3G20190 // AT5G28680 // AT2G33460 // AT2G20430 // AT2G41210 // AT1G77980 // AT1G15990 // AT1G54280 // AT1G50610 // AT2G47…
GO:0032989	P	cellular component morphogenesis	31	544	436	28362	1.7e-09	2e-07	// AT4G20780 // AT1G22130 // AT1G08730 // AT5G65090 // AT1G04450 // AT5G62310 // AT2G07040 // AT5G14870 // AT2G41970 // AT3G04690 // AT4G24580 // AT1G19780 // AT1G54560 // AT3G12160 // AT5G22260 // AT5G40260 // AT1G44120 // AT5G46220 // AT5G49680 // AT2G25600 // AT1G79250 // AT3G20190 // AT5G28680 // AT2G33460 // AT2G20430 // AT2G41210 // AT1G77980 // AT1G15990 // AT1G54280 // AT1G50610 // AT2G47…
GO:0006813	P	potassium ion transport	15	544	95	28362	2.5e-09	2.7e-07	// AT4G32500 // AT2G30240 // AT1G08140 // AT1G08150 // AT5G37060 // AT5G55470 // AT1G05580 // AT3G53720 // AT2G13620 // AT1G79400 // AT1G06970 // AT3G17630 // AT5G58460 // AT2G25600 // AT3G52080
GO:0071554	P	cell wall organization or biogenesis	40	544	704	28362	3.6e-09	3.7e-07	// AT5G14470 // AT4G38190 // AT5G17200 // AT2G43870 // AT4G18990 // AT3G07620 // AT3G24130 // AT4G18180 // AT2G03210 // AT3G20580 // AT3G19020 // AT4G23920 // AT5G25550 // AT2G26450 // AT4G02330 // AT4G35670 // AT5G39910 // AT1G14420 // AT4G22680 // AT1G73410 // AT2G47030 // AT1G28550 // AT1G63180 // AT5G40260 // AT1G44120 // AT3G62170 // AT2G33100 // AT1G09790 // AT3G25050 // AT5G25310 // AT1G49…
GO:0000902	P	cell morphogenesis	29	544	402	28362	4.3e-09	4.3e-07	// AT4G20780 // AT1G22130 // AT5G65090 // AT1G04450 // AT5G62310 // AT2G07040 // AT5G14870 // AT2G41970 // AT3G04690 // AT4G24580 // AT1G79250 // AT1G08730 // AT3G12160 // AT1G44120 // AT5G46220 // AT5G49680 // AT2G25600 // AT1G54560 // AT1G19780 // AT3G20190 // AT5G28680 // AT2G33460 // AT2G20430 // AT2G41210 // AT1G77980 // AT1G15990 // AT1G54280 // AT1G50610 // AT2G47040
GO:0030154	P	cell differentiation	40	544	768	28362	3.5e-08	3.4e-06	// AT4G20780 // AT1G22130 // AT1G08730 // AT5G46220 // AT3G04620 // AT1G04450 // AT2G07040 // AT5G14870 // AT1G73410 // AT2G41970 // AT3G04690 // AT4G24580 // AT1G19780 // AT1G54560 // AT4G35280 // AT3G12160 // AT4G22680 // AT3G47440 // AT5G61350 // AT5G60660 // AT3G62230 // AT3G60460 // AT5G62320 // AT5G65090 // AT5G49680 // AT2G25600 // AT1G79250 // AT2G17180 // AT3G20190 // AT2G17950 // AT5G28…
GO:0006796	P	phosphate-containing compound metabolic process	68	544	1735	28362	3.8e-08	3.6e-06	// AT5G14470 // AT1G22130 // AT3G42640 // AT2G18470 // AT4G38230 // AT5G64000 // AT5G13130 // AT5G62310 // AT3G01490 // AT4G21366 // AT2G07040 // AT5G18910 // AT1G56120 // AT3G15260 // AT3G03900 // AT4G20450 // AT5G28080 // AT4G36070 // AT1G80660 // AT3G03540 // AT3G04690 // AT5G14760 // AT5G26340 // AT5G50210 // AT2G29380 // AT5G65690 // AT1G78980 // AT2G31830 // AT5G03350 // AT3G13065 // AT4G39…
GO:0006793	P	phosphorus metabolic process	68	544	1751	28362	5.4e-08	4.9e-06	// AT5G14470 // AT1G22130 // AT3G42640 // AT2G18470 // AT4G38230 // AT5G64000 // AT5G13130 // AT5G62310 // AT3G01490 // AT4G21366 // AT2G07040 // AT5G18910 // AT1G56120 // AT3G15260 // AT3G03900 // AT4G20450 // AT5G28080 // AT4G36070 // AT1G80660 // AT3G03540 // AT3G04690 // AT5G14760 // AT5G26340 // AT5G50210 // AT2G29380 // AT5G65690 // AT1G78980 // AT2G31830 // AT5G03350 // AT3G13065 // AT4G39…
GO:0048878	P	chemical homeostasis	25	544	352	28362	6.7e-08	5.9e-06	// AT2G30240 // AT1G08150 // AT1G04450 // AT4G27970 // AT2G13620 // AT1G79400 // AT3G17630 // AT5G14870 // AT5G61350 // AT5G37060 // AT1G05580 // AT3G53720 // AT3G01020 // AT2G41240 // AT1G32450 // AT1G08140 // AT5G55470 // AT5G58460 // AT4G04080 // AT5G03570 // AT1G06970 // AT5G53550 // AT3G52080 // AT5G15100 // AT2G28180
GO:0006812	P	cation transport	25	544	362	28362	1.1e-07	9.4e-06	// AT2G30240 // AT1G08150 // AT3G63380 // AT2G13620 // AT1G79400 // AT3G17630 // AT5G61350 // AT1G80660 // AT5G37060 // AT1G05580 // AT3G53720 // AT2G28160 // AT1G08140 // AT5G55470 // AT5G58460 // AT5G03570 // AT1G06970 // AT2G25600 // AT4G28700 // AT4G32500 // AT3G52080 // AT4G28580 // AT1G79520 // AT5G66650 // AT2G28180
GO:0030001	P	metal ion transport	21	544	263	28362	1.2e-07	1e-05	// AT4G32500 // AT2G30240 // AT1G08140 // AT1G08150 // AT3G52080 // AT5G37060 // AT4G28580 // AT5G55470 // AT3G63380 // AT1G05580 // AT3G53720 // AT2G13620 // AT1G79400 // AT5G66650 // AT1G06970 // AT3G17630 // AT2G28160 // AT5G58460 // AT2G25600 // AT5G03570 // AT5G61350
GO:0005975	P	carbohydrate metabolic process	50	544	1144	28362	1.3e-07	1.1e-05	// AT5G14470 // AT4G38190 // AT5G17200 // AT4G18990 // AT1G14420 // AT3G24130 // AT2G36190 // AT4G18180 // AT2G03210 // AT2G16730 // AT4G23920 // AT2G26450 // AT4G02330 // AT4G35670 // AT2G16790 // AT5G39910 // AT4G16130 // AT2G02720 // AT5G65690 // AT2G31830 // AT5G60500 // AT5G58170 // AT5G58050 // AT4G10960 // AT5G05460 // AT5G56870 // AT3G01270 // AT2G47030 // AT1G63180 // AT5G54570 // AT3G21…
GO:0048589	P	developmental growth	28	544	458	28362	2.1e-07	1.6e-05	// AT1G22130 // AT5G65090 // AT1G04450 // AT5G62310 // AT2G07040 // AT5G14870 // AT2G41970 // AT3G04690 // AT4G24580 // AT1G79250 // AT1G08730 // AT3G12160 // AT5G60660 // AT5G46220 // AT5G49680 // AT2G25600 // AT1G54560 // AT1G19780 // AT3G20190 // AT5G28680 // AT2G33460 // AT2G20430 // AT2G41210 // AT1G77980 // AT1G15990 // AT1G54280 // AT1G50610 // AT2G47040
GO:0048869	P	cellular developmental process	44	544	1001	28362	6.7e-07	5.1e-05	// AT4G20780 // AT1G22130 // AT1G08730 // AT5G46220 // AT3G04620 // AT1G04450 // AT5G62310 // AT2G07040 // AT5G14870 // AT1G73410 // AT2G41970 // AT3G04690 // AT4G24580 // AT1G19780 // AT1G54560 // AT4G35280 // AT3G12160 // AT4G22680 // AT5G22260 // AT3G47440 // AT5G61350 // AT5G60660 // AT5G40260 // AT1G44120 // AT3G62230 // AT3G60460 // AT5G62320 // AT5G65090 // AT5G49680 // AT2G25600 // AT1G79…
GO:0044699	P	single-organism process	236	544	9448	28362	8.2e-07	6e-05	// AT1G10920 // AT1G08730 // AT4G36070 // AT5G45380 // AT5G62310 // AT4G21120 // AT3G55180 // AT2G07040 // AT5G52570 // AT1G64480 // AT2G42890 // AT3G51490 // AT2G16790 // AT3G04690 // AT4G24580 // AT1G54280 // AT4G05110 // AT1G33270 // AT5G64810 // AT5G16020 // AT1G32780 // AT3G01020 // AT3G13065 // AT2G33670 // AT5G58170 // AT3G12160 // AT4G10960 // AT5G22260 // AT5G04180 // AT3G03900 // AT3G21…
GO:0015672	P	monovalent inorganic cation transport	16	544	182	28362	1.2e-06	8.8e-05	// AT1G80660 // AT4G32500 // AT2G30240 // AT1G08140 // AT1G08150 // AT5G37060 // AT5G55470 // AT1G05580 // AT3G53720 // AT2G13620 // AT1G79400 // AT1G06970 // AT3G17630 // AT5G58460 // AT2G25600 // AT3G52080
GO:0042592	P	homeostatic process	29	544	542	28362	1.7e-06	0.00012	// AT2G30240 // AT1G08150 // AT1G04450 // AT4G27970 // AT2G13620 // AT1G79400 // AT3G17630 // AT5G14870 // AT1G04980 // AT3G51030 // AT5G37060 // AT1G05580 // AT3G53720 // AT3G01020 // AT2G41240 // AT1G32450 // AT3G56420 // AT1G08140 // AT5G55470 // AT5G58460 // AT4G04080 // AT5G03570 // AT1G06970 // AT5G53550 // AT3G52080 // AT5G61350 // AT5G15100 // AT2G28180 // AT2G40790
GO:0016310	P	phosphorylation	50	544	1254	28362	1.8e-06	0.00012	// AT5G14470 // AT1G22130 // AT3G01490 // AT2G18470 // AT4G38230 // AT5G64000 // AT5G03350 // AT5G62310 // AT4G21366 // AT2G07040 // AT5G18910 // AT1G56120 // AT5G28080 // AT4G36070 // AT2G41970 // AT3G04690 // AT4G20450 // AT5G45840 // AT5G13130 // AT5G65690 // AT1G78980 // AT3G13065 // AT4G39110 // AT2G23200 // AT2G17890 // AT3G03900 // AT5G61350 // AT5G26340 // AT1G22100 // AT4G31230 // AT2G38…
GO:0040007	P	growth	33	544	678	28362	2.3e-06	0.00015	// AT1G22130 // AT1G08730 // AT5G46220 // AT1G04450 // AT5G62310 // AT1G09790 // AT3G20580 // AT2G07040 // AT2G42890 // AT5G14870 // AT2G41970 // AT4G27110 // AT3G04690 // AT4G24580 // AT1G19780 // AT1G54560 // AT3G12160 // AT5G60660 // AT1G44120 // AT5G65090 // AT5G49680 // AT2G25600 // AT1G79250 // AT3G20190 // AT5G28680 // AT2G33460 // AT2G20430 // AT2G41210 // AT1G77980 // AT1G15990 // AT1G54…
GO:0016043	P	cellular component organization	80	544	2456	28362	3.4e-06	0.00022	// AT4G20780 // AT4G38190 // AT5G17200 // AT1G08730 // AT2G43870 // AT5G57200 // AT4G18990 // AT3G07620 // AT3G24130 // AT5G13130 // AT4G02650 // AT1G04450 // AT5G62310 // AT4G18180 // AT2G03210 // AT3G20580 // AT3G19020 // AT4G23920 // AT2G42890 // AT5G25550 // AT2G26450 // AT4G02330 // AT5G14870 // AT4G35670 // AT2G41970 // AT2G20430 // AT5G39910 // AT3G04690 // AT4G24580 // AT4G25940 // AT2G25…
GO:0051704	P	multi-organism process	59	544	1631	28362	3.9e-06	0.00025	// AT4G38190 // AT1G22130 // AT1G10920 // AT1G08730 // AT3G04620 // AT5G03350 // AT1G04450 // AT2G07040 // AT5G19610 // AT4G02330 // AT5G14870 // AT5G53550 // AT2G41970 // AT3G04690 // AT4G24580 // AT3G01290 // AT2G26560 // AT2G26490 // AT1G05580 // AT1G19780 // AT5G16020 // AT5G64810 // AT1G54560 // AT4G35280 // AT1G15330 // AT3G12160 // AT1G73805 // AT5G22260 // AT3G03900 // AT3G47440 // AT5G45…
GO:0006468	P	protein phosphorylation	40	544	936	28362	4.2e-06	0.00026	// AT1G22130 // AT3G01490 // AT2G18470 // AT4G38230 // AT5G62310 // AT4G21366 // AT2G07040 // AT5G18910 // AT1G56120 // AT5G28080 // AT4G36070 // AT2G41970 // AT3G04690 // AT4G20450 // AT1G78980 // AT3G13065 // AT4G39110 // AT2G23200 // AT2G17890 // AT5G61350 // AT5G45840 // AT4G31230 // AT2G38910 // AT1G79250 // AT3G20530 // AT5G12000 // AT1G34420 // AT3G20190 // AT4G23150 // AT2G41860 // AT4G23…
GO:0009555	P	pollen development	20	544	311	28362	5.6e-06	0.00034	// AT5G22260 // AT2G34880 // AT1G22130 // AT4G05330 // AT3G04620 // AT1G63180 // AT5G40260 // AT4G28580 // AT3G47440 // AT5G05850 // AT3G60460 // AT3G62230 // AT1G07340 // AT5G15100 // AT5G64510 // AT1G77980 // AT4G35280 // AT1G15330 // AT3G14950 // AT2G17180
GO:0045490	P	pectin catabolic process	11	544	96	28362	5.8e-06	0.00034	// AT3G01270 // AT2G47030 // AT3G24130 // AT1G14420 // AT2G02720 // AT3G05610 // AT3G62170 // AT2G26450 // AT4G02330 // AT2G47550 // AT2G47040
GO:0055046	P	microgametogenesis	8	544	52	28362	1.6e-05	0.00094	// AT5G22260 // AT3G04620 // AT3G47440 // AT5G05850 // AT3G62230 // AT3G60460 // AT4G35280 // AT2G17180
GO:0080092	P	regulation of pollen tube growth	6	544	25	28362	2.1e-05	0.0012	// AT1G22130 // AT3G20190 // AT2G07040 // AT1G77980 // AT1G50610 // AT3G12160
GO:0071840	P	cellular component organization or biogenesis	85	544	2812	28362	2.5e-05	0.0014	// AT5G14470 // AT4G20780 // AT5G17200 // AT1G08730 // AT2G43870 // AT5G57200 // AT4G18990 // AT3G07620 // AT3G24130 // AT5G13130 // AT4G02650 // AT1G04450 // AT5G62310 // AT4G18180 // AT2G03210 // AT3G20580 // AT3G19020 // AT4G23920 // AT2G42890 // AT5G25550 // AT2G26450 // AT4G02330 // AT5G14870 // AT4G35670 // AT2G41970 // AT2G20430 // AT5G39910 // AT3G04690 // AT4G24580 // AT4G25940 // AT2G25…
GO:0055085	P	transmembrane transport	30	544	667	28362	2.8e-05	0.0015	// AT3G63380 // AT3G54700 // AT5G15100 // AT3G47440 // AT4G27970 // AT4G21120 // AT5G43360 // AT5G43340 // AT3G51490 // AT1G11260 // AT1G05580 // AT3G28390 // AT5G45380 // AT3G05150 // AT2G29940 // AT4G35180 // AT5G19600 // AT5G60660 // AT5G55470 // AT5G03570 // AT5G53550 // AT2G25600 // AT4G28700 // AT4G32500 // AT4G01470 // AT4G16160 // AT2G16980 // AT1G07340 // AT5G66650 // AT4G16480
GO:0022412	P	cellular process involved in reproduction in multicellular organism	7	544	41	28362	3e-05	0.0016	// AT3G04620 // AT3G62230 // AT3G47440 // AT2G17950 // AT3G60460 // AT4G35280 // AT2G17180
GO:0060284	P	regulation of cell development	6	544	28	28362	3.7e-05	0.0019	// AT1G22130 // AT3G20190 // AT2G07040 // AT1G77980 // AT1G50610 // AT3G12160
GO:0010769	P	regulation of cell morphogenesis involved in differentiation	6	544	28	28362	3.7e-05	0.0019	// AT1G22130 // AT3G20190 // AT2G07040 // AT1G77980 // AT1G50610 // AT3G12160
GO:0009846	P	pollen germination	8	544	59	28362	3.7e-05	0.0019	// AT5G22260 // AT4G38190 // AT4G24580 // AT2G26490 // AT2G07040 // AT2G33100 // AT2G41210 // AT5G19610
GO:0048232	P	male gamete generation	7	544	45	28362	5.2e-05	0.0025	// AT3G03900 // AT3G04620 // AT3G47440 // AT3G62230 // AT3G60460 // AT4G35280 // AT2G17180
GO:0045488	P	pectin metabolic process	12	544	147	28362	5.1e-05	0.0025	// AT3G01270 // AT2G47030 // AT3G24130 // AT1G14420 // AT2G02720 // AT3G05610 // AT3G62170 // AT3G06260 // AT2G26450 // AT4G02330 // AT2G47550 // AT2G47040
GO:0010393	P	galacturonan metabolic process	12	544	148	28362	5.4e-05	0.0026	// AT3G01270 // AT2G47030 // AT3G24130 // AT1G14420 // AT2G02720 // AT3G05610 // AT3G62170 // AT3G06260 // AT2G26450 // AT4G02330 // AT2G47550 // AT2G47040
GO:0042391	P	regulation of membrane potential	6	544	31	28362	6.1e-05	0.0029	// AT4G32500 // AT5G14870 // AT3G48010 // AT1G15990 // AT2G25600 // AT1G19780
GO:0042546	P	cell wall biogenesis	15	544	230	28362	7e-05	0.0032	// AT5G14470 // AT4G38190 // AT1G07410 // AT1G73410 // AT4G18990 // AT2G33460 // AT1G28550 // AT2G03210 // AT4G27110 // AT3G20580 // AT2G33100 // AT4G23920 // AT1G09790 // AT3G25050 // AT4G22680
GO:0048235	P	pollen sperm cell differentiation	6	544	34	28362	9.6e-05	0.0044	// AT3G04620 // AT3G47440 // AT3G62230 // AT3G60460 // AT4G35280 // AT2G17180
GO:0044763	P	single-organism cellular process	165	544	6591	28362	0.0001	0.0045	// AT1G10920 // AT1G08730 // AT4G36070 // AT5G45380 // AT5G62310 // AT2G07040 // AT5G52570 // AT2G42890 // AT2G16790 // AT3G04690 // AT4G24580 // AT1G54280 // AT5G64810 // AT3G01020 // AT3G13065 // AT2G33670 // AT5G58170 // AT3G12160 // AT5G22260 // AT5G04180 // AT3G03900 // AT3G21700 // AT5G45840 // AT5G20410 // AT5G60660 // AT3G56420 // AT5G40260 // AT3G62230 // AT3G59830 // AT2G25600 // AT3G03…
GO:0006464	P	cellular protein modification process	66	544	2126	28362	0.00011	0.0046	// AT1G22130 // AT3G09790 // AT3G01490 // AT2G18470 // AT4G14365 // AT4G38230 // AT5G41820 // AT1G11755 // AT5G62310 // AT2G03210 // AT2G07040 // AT5G18910 // AT1G56120 // AT5G45840 // AT3G15260 // AT2G31770 // AT2G38920 // AT5G28080 // AT5G61350 // AT2G41970 // AT3G04690 // AT4G20450 // AT1G79640 // AT5G24940 // AT2G29380 // AT1G67220 // AT1G78980 // AT5G60500 // AT3G13065 // AT4G39110 // AT4G36…
GO:0036211	P	protein modification process	66	544	2126	28362	0.00011	0.0046	// AT1G22130 // AT3G09790 // AT3G01490 // AT2G18470 // AT4G14365 // AT4G38230 // AT5G41820 // AT1G11755 // AT5G62310 // AT2G03210 // AT2G07040 // AT5G18910 // AT1G56120 // AT5G45840 // AT3G15260 // AT2G31770 // AT2G38920 // AT5G28080 // AT5G61350 // AT2G41970 // AT3G04690 // AT4G20450 // AT1G79640 // AT5G24940 // AT2G29380 // AT1G67220 // AT1G78980 // AT5G60500 // AT3G13065 // AT4G39110 // AT4G36…
GO:0048229	P	gametophyte development	21	544	422	28362	0.00012	0.005	// AT5G22260 // AT2G34880 // AT1G22130 // AT4G05330 // AT3G04620 // AT1G63180 // AT5G40260 // AT4G28580 // AT3G47440 // AT5G05850 // AT3G60460 // AT3G62230 // AT1G07340 // AT5G15100 // AT5G64510 // AT1G77980 // AT3G03650 // AT4G35280 // AT1G15330 // AT3G14950 // AT2G17180
GO:0035556	P	intracellular signal transduction	28	544	660	28362	0.00013	0.0054	// AT1G22130 // AT1G07410 // AT2G18470 // AT1G01560 // AT4G38230 // AT1G04450 // AT5G62310 // AT2G33870 // AT5G19610 // AT5G09550 // AT5G28080 // AT4G36070 // AT4G24580 // AT1G64480 // AT3G55940 // AT3G12160 // AT3G21700 // AT2G39250 // AT1G28550 // AT3G54990 // AT1G79250 // AT5G43410 // AT2G17890 // AT4G35380 // AT2G38910 // AT2G41860 // AT1G49160 // AT1G77980
GO:0007276	P	gamete generation	7	544	53	28362	0.00013	0.0054	// AT3G03900 // AT3G04620 // AT3G47440 // AT3G62230 // AT3G60460 // AT4G35280 // AT2G17180
GO:0000272	P	polysaccharide catabolic process	12	544	167	28362	0.00016	0.0064	// AT3G01270 // AT2G47030 // AT3G24130 // AT1G14420 // AT2G02720 // AT5G18670 // AT3G05610 // AT3G62170 // AT2G26450 // AT4G02330 // AT2G47550 // AT2G47040
GO:0022414	P	reproductive process	55	544	1715	28362	0.00019	0.0077	// AT4G38190 // AT1G22130 // AT1G08730 // AT3G04620 // AT4G37690 // AT1G04450 // AT5G05490 // AT2G07040 // AT3G56350 // AT2G42890 // AT5G19610 // AT5G14870 // AT2G41970 // AT3G04690 // AT1G01640 // AT4G24580 // AT2G25600 // AT2G26490 // AT1G05580 // AT1G19780 // AT5G16020 // AT1G54560 // AT4G35280 // AT1G15330 // AT3G12160 // AT5G22260 // AT3G03900 // AT3G47440 // AT5G45840 // AT4G13345 // AT2G46…
GO:0000003	P	reproduction	55	544	1721	28362	0.00021	0.0082	// AT4G38190 // AT1G22130 // AT1G08730 // AT3G04620 // AT4G37690 // AT1G04450 // AT5G05490 // AT2G07040 // AT3G56350 // AT2G42890 // AT5G19610 // AT5G14870 // AT2G41970 // AT3G04690 // AT1G01640 // AT4G24580 // AT2G25600 // AT2G26490 // AT1G05580 // AT1G19780 // AT5G16020 // AT1G54560 // AT4G35280 // AT1G15330 // AT3G12160 // AT5G22260 // AT3G03900 // AT3G47440 // AT5G45840 // AT4G13345 // AT2G46…
GO:0044702	P	single organism reproductive process	50	544	1544	28362	0.0003	0.012	// AT4G38190 // AT1G22130 // AT1G08730 // AT3G04620 // AT4G37690 // AT1G04450 // AT5G05490 // AT2G07040 // AT3G56350 // AT2G42890 // AT5G19610 // AT5G14870 // AT2G41970 // AT3G04690 // AT1G01640 // AT4G24580 // AT2G26490 // AT1G19780 // AT1G54560 // AT4G35280 // AT1G15330 // AT3G12160 // AT5G22260 // AT3G03900 // AT3G47440 // AT4G13345 // AT2G46140 // AT3G62230 // AT3G60460 // AT2G33100 // AT5G46…
GO:0009653	P	anatomical structure morphogenesis	34	544	919	28362	0.00032	0.012	// AT4G20780 // AT1G22130 // AT1G08730 // AT5G46220 // AT1G04450 // AT5G62310 // AT2G07040 // AT5G14870 // AT2G41970 // AT3G04690 // AT4G24580 // AT1G19780 // AT1G54560 // AT3G12160 // AT5G22260 // AT5G61350 // AT5G60660 // AT5G40260 // AT1G44120 // AT5G65090 // AT5G49680 // AT2G25600 // AT1G79250 // AT3G20190 // AT5G28680 // AT2G33460 // AT2G20430 // AT2G41210 // AT1G77980 // AT1G15990 // AT4G31…
GO:0042886	P	amide transport	8	544	83	28362	0.00032	0.012	// AT5G19640 // AT5G45380 // AT3G01350 // AT5G55930 // AT3G47440 // AT5G53550 // AT4G01470 // AT1G32450
GO:0071702	P	organic substance transport	42	544	1234	28362	0.00035	0.013	// AT4G35180 // AT1G07410 // AT2G18180 // AT5G45380 // AT3G47440 // AT4G21120 // AT2G33870 // AT1G02010 // AT1G11570 // AT5G19610 // AT5G09550 // AT5G53550 // AT3G51490 // AT4G32770 // AT3G05720 // AT4G05120 // AT1G11260 // AT5G55930 // AT1G24400 // AT3G53720 // AT2G42005 // AT3G29070 // AT4G01470 // AT1G32450 // AT5G61690 // AT5G19640 // AT5G26340 // AT3G01350 // AT5G40260 // AT1G20080 // AT1G69…
GO:0051510	P	regulation of unidimensional cell growth	6	544	45	28362	0.00038	0.014	// AT1G22130 // AT3G20190 // AT2G07040 // AT1G77980 // AT1G50610 // AT3G12160
GO:0005976	P	polysaccharide metabolic process	20	544	432	28362	0.00041	0.015	// AT4G38190 // AT3G01270 // AT4G18990 // AT2G47030 // AT3G24130 // AT2G47550 // AT1G63180 // AT1G14420 // AT2G02720 // AT5G18670 // AT2G03210 // AT3G05610 // AT3G62170 // AT3G06260 // AT2G33100 // AT2G26450 // AT4G02330 // AT2G36190 // AT3G25050 // AT2G47040
GO:0046323	P	glucose import	5	544	30	28362	0.00047	0.017	// AT1G07340 // AT5G26340 // AT1G11260 // AT4G16480 // AT3G51490
GO:0003006	P	developmental process involved in reproduction	48	544	1496	28362	0.00049	0.017	// AT1G22130 // AT1G08730 // AT3G04620 // AT4G37690 // AT1G04450 // AT2G07040 // AT3G56350 // AT5G14870 // AT2G41970 // AT3G04690 // AT1G01640 // AT4G24580 // AT2G25600 // AT1G05580 // AT1G19780 // AT5G16020 // AT1G54560 // AT4G35280 // AT1G15330 // AT3G12160 // AT5G22260 // AT3G47440 // AT5G45840 // AT4G13345 // AT2G46140 // AT3G62230 // AT3G60460 // AT5G46220 // AT5G49680 // AT5G53550 // AT3G25…
GO:0015758	P	glucose transport	5	544	31	28362	0.00054	0.019	// AT1G07340 // AT5G26340 // AT1G11260 // AT4G16480 // AT3G51490
GO:0007264	P	small GTPase mediated signal transduction	9	544	116	28362	0.00061	0.021	// AT1G07410 // AT3G21700 // AT4G24580 // AT1G28550 // AT4G35380 // AT2G33870 // AT5G19610 // AT5G09550 // AT3G12160
GO:0008645	P	hexose transport	5	544	33	28362	0.0007	0.023	// AT1G07340 // AT5G26340 // AT1G11260 // AT4G16480 // AT3G51490
GO:0019953	P	sexual reproduction	9	544	118	28362	0.00069	0.023	// AT3G03900 // AT3G04690 // AT3G04620 // AT5G28680 // AT3G47440 // AT3G62230 // AT3G60460 // AT4G35280 // AT2G17180
GO:0016052	P	carbohydrate catabolic process	14	544	257	28362	0.00068	0.023	// AT2G16790 // AT3G01270 // AT2G47030 // AT3G24130 // AT2G36190 // AT1G14420 // AT2G02720 // AT5G18670 // AT3G05610 // AT3G62170 // AT2G26450 // AT4G02330 // AT2G47550 // AT2G47040
GO:0015749	P	monosaccharide transport	5	544	33	28362	0.0007	0.023	// AT1G07340 // AT5G26340 // AT1G11260 // AT4G16480 // AT3G51490
GO:0055065	P	metal ion homeostasis	10	544	149	28362	0.0009	0.029	// AT5G55470 // AT1G04450 // AT3G53720 // AT4G04080 // AT3G01020 // AT5G03570 // AT2G41240 // AT5G14870 // AT5G53550 // AT1G32450
GO:0043062	P	extracellular structure organization	6	544	56	28362	0.0011	0.034	// AT5G22260 // AT2G33460 // AT5G40260 // AT1G09790 // AT4G27110 // AT3G20580
GO:0030198	P	extracellular matrix organization	6	544	56	28362	0.0011	0.034	// AT5G22260 // AT2G33460 // AT5G40260 // AT1G09790 // AT4G27110 // AT3G20580
GO:0022604	P	regulation of cell morphogenesis	7	544	78	28362	0.0011	0.035	// AT1G22130 // AT3G20190 // AT1G44120 // AT2G07040 // AT1G77980 // AT1G50610 // AT3G12160
GO:0006629	P	lipid metabolic process	34	544	994	28362	0.0012	0.036	// AT5G64000 // AT1G11755 // AT1G33270 // AT3G55180 // AT5G52570 // AT3G47350 // AT2G26560 // AT4G32770 // AT3G58750 // AT2G31830 // AT5G60500 // AT1G06990 // AT5G58170 // AT5G58050 // AT4G04930 // AT3G23470 // AT5G20410 // AT3G03540 // AT5G36150 // AT1G29760 // AT3G55190 // AT3G62860 // AT5G65090 // AT3G57140 // AT4G26770 // AT5G60510 // AT1G78500 // AT1G02660 // AT2G11810 // AT3G55940 // AT2G41…
GO:0042545	P	cell wall modification	10	544	156	28362	0.0012	0.038	// AT2G47030 // AT3G24130 // AT5G40260 // AT3G05610 // AT3G62170 // AT2G41210 // AT2G26450 // AT4G02330 // AT2G47550 // AT2G47040
GO:0045595	P	regulation of cell differentiation	6	544	58	28362	0.0013	0.039	// AT1G22130 // AT3G20190 // AT2G07040 // AT1G77980 // AT1G50610 // AT3G12160
GO:0040008	P	regulation of growth	14	544	276	28362	0.0013	0.039	// AT1G22130 // AT2G33460 // AT4G24580 // AT3G20190 // AT1G04450 // AT5G62310 // AT1G44120 // AT2G20430 // AT2G07040 // AT2G42890 // AT1G77980 // AT1G50610 // AT1G79250 // AT3G12160
GO:0044765	P	single-organism transport	34	544	1004	28362	0.0014	0.041	// AT4G35180 // AT5G45380 // AT1G04450 // AT4G21120 // AT1G02010 // AT1G11570 // AT3G51490 // AT1G80660 // AT4G32770 // AT3G05720 // AT4G05120 // AT1G11260 // AT4G05110 // AT2G36190 // AT1G05580 // AT5G15100 // AT2G29940 // AT5G61690 // AT3G47440 // AT5G26340 // AT5G19600 // AT5G55470 // AT5G40260 // AT1G20080 // AT5G52340 // AT5G53550 // AT2G25600 // AT4G32500 // AT4G01470 // AT1G21070 // AT4G16…
GO:0009832	P	plant-type cell wall biogenesis	10	544	160	28362	0.0015	0.044	// AT4G38190 // AT1G73410 // AT2G33460 // AT2G03210 // AT4G27110 // AT3G20580 // AT2G33100 // AT1G09790 // AT3G25050 // AT4G22680
